# Supplementary material for: Establishment of the epithelial-specific transcriptome of normal and malignant human breast cells based on MPSS and array expression data
Source: Breast Cancer Res. 2006 Oct 2;8(5):R56. doi: 10.1186/bcr1604 (PMC1779497; doi:10.1186/bcr1604)
Supplement: Additional file 4 — An Excel file listing raw and annotated MPSS data for malignant and normal breast epithelial samples. Sequence signatures with their corresponding annotation and their expression in tpm are shown. Transcripts uniquely expressed in the malignant breast epithelium and in the normal luminal epithelium are highlighted in yellow and red, respectively. [file bcr1604-S4.xls]

## Sheet: sequence tag
MPSS signature sequence of neoplastic and normal breast luminal epithelial sample
MPSS Tag	Description	stable IDs	malignant breast epithelium	normal luminal epithelium
TCCCGGACCCCTG	immunoglobulin heavy constant mu	HTR014420|HTR029706	2396tpm	0tpm
GGCCTGGGGAAAT	chemokine (C-C motif) ligand 3	HTR005419|HTR044073	1259tpm	0tpm
CCAGGGGAGGGGT	immunoglobulin lambda-like polypeptide 1	HTR001551|HTR013115|HTR014172	1192tpm	0tpm
AGGCTATGTATGG	selectin E (endothelial adhesion molecule 1)	HTR011366	1074tpm	0tpm
TCCTGTCCATCAG	interleukin 1, beta	HTR003398	817tpm	0tpm
CACATTGTTAGGT	collagen, type I, alpha 2	HTR005723	813tpm	0tpm
AAGAATTTGGTGT	collagen, type III, alpha 1 (Ehlers-Danlos syndrome type IV, autosomal dominant)	HTR001875	722tpm	0tpm
TCAGCTCCCGTTC	secreted frizzled-related protein 2	HTR014891	615tpm	0tpm
TAGTTCAGAAGGA	collagen, type VI, alpha 3	HTR000115	555tpm	0tpm
CCCAAGGAGTTCC	heat shock 105kDa/110kDa protein 1	HTR003710	546tpm	0tpm
TTGGGTGGAAAAA	major histocompatibility complex, class II, DR alpha	HTR001876|HTR014972	514tpm	0tpm
AGAGCATTGTGCA	LSM5 homolog, U6 small nuclear RNA associated (S. cerevisiae)	HTR005210|HTR005723	471tpm	0tpm
TTAGGCAAAATAC	lysozyme (renal amyloidosis)	HTR004637	457tpm	0tpm
CACCACTATGTCC	phosphatidylinositol glycan, class Q	HTR000947	452tpm	0tpm
TCCCCCGAGTTGG	colony stimulating factor 3 (granulocyte)	HTR000491	443tpm	0tpm
ACTGAAGAAACTT	major histocompatibility complex, class II, DR alpha	HTR001876	422tpm	0tpm
CTTTTGGAGTCAG	a disintegrin-like and metalloprotease (reprolysin type) with thrombospondin type 1 motif, 4	HTR009683	403tpm	0tpm
CATGGAGCTAGAA	GTP binding protein overexpressed in skeletal muscle	HTR008741	389tpm	0tpm
TTTTTTTTCCTTA	collagen, type III, alpha 1 (Ehlers-Danlos syndrome type IV, autosomal dominant)	HTR001875	388tpm	0tpm
AAGGTGCTCCTGG	collagen, type I, alpha 2	HTR005723	386tpm	0tpm
CTTGCCACCCGCG	secretoglobin, family 2A, member 2	HTR012754	363tpm	0tpm
TGCATAAACAGGG	major histocompatibility complex, class II, DP beta 1	HTR002115	359tpm	0tpm
TTGGCAAGAAACC	apolipoprotein D	HTR007878	346tpm	0tpm
AAGTGACTTCTGC	decorin	HTR000078	322tpm	0tpm
ACCTGAGGGCAGG	pleckstrin homology domain containing, family M (with RUN domain) member 2	HTR014359	320tpm	0tpm
CCAGTGAATCCTG	chemokine (C-C motif) ligand 4	HTR005345|HTR043965	293tpm	0tpm
CACAATGGAGACT	major histocompatibility complex, class II, DR beta 1	HTR001737	279tpm	0tpm
GAGCGCATGGTGC	heat shock 70kDa protein 1A	HTR009582|HTR013615	277tpm	0tpm
CTCATGGCAGCGA	tumor necrosis factor, alpha-induced protein 3	HTR008307	265tpm	0tpm
TGCTGACAAAACC	prostaglandin-endoperoxide synthase 2 (prostaglandin G/H synthase and cyclooxygenase)	HTR010883	265tpm	0tpm
GAGAACGGGAGCC	biglycan	HTR003021	257tpm	0tpm
AAGCATTTGCGTT	lumican	HTR006000	254tpm	0tpm
GCCTTAATACCAG	guanine nucleotide binding protein (G protein), alpha 13	HTR004992	250tpm	0tpm
TCTACCATTTAAT	ribosomal protein S13	HTR003596|HTR051408	240tpm	0tpm
AGCGTCCTACCAA	AE binding protein 1	HTR006239	237tpm	0tpm
ACCATCACCAACG	heat shock 70kDa protein 1A	HTR009582|HTR013615	232tpm	0tpm
TCGCTCCTTTGAG	cyclin L1	HTR002656	232tpm	0tpm
CTGAGAACTTCAG	hemoglobin, beta	HTR000592	225tpm	0tpm
TTTTGCCCTGTAA	regulator of G-protein signalling 1	HTR006520	224tpm	0tpm
CAAAACGCTTCGA	insulin-like growth factor 2 (somatomedin A)	HTR000544	210tpm	0tpm
CGGCGCGAGCGCA	CCAAT/enhancer binding protein (C/EBP), beta	HTR010552	204tpm	0tpm
TCCAGATGTCATT	secreted protein, acidic, cysteine-rich (osteonectin)	HTR004560	194tpm	0tpm
TTGGAAATGCTTG	alpha-2-macroglobulin	HTR005987	191tpm	0tpm
AGTTCAGCCAAGC	lysosomal associated multispanning membrane protein 5	HTR006193	190tpm	0tpm
ACCTGACTCCAGC	homocysteine-inducible, endoplasmic reticulum stress-inducible, ubiquitin-like domain member 1	HTR022536	190tpm	0tpm
TCATCAGTTCTGA	bone marrow stromal cell antigen 2	HTR010175	178tpm	0tpm
TCCCGAATGGTAG	Homo sapiens small breast epithelial mucin (LOC118430), mRNA.	HTR012635	177tpm	0tpm
AACAGGCTTATTT	ribosomal protein L7	HTR003578|HTR051598	170tpm	0tpm
AACCTCGAGCTCT	ferritin mitochondrial	HTR021439	163tpm	0tpm
TTGAATCTCTTTC	carbonic anhydrase XII	HTR000798	162tpm	0tpm
TTTGCTGCCAGCC	fibroblast growth factor receptor 1 (fms-related tyrosine kinase 2, Pfeiffer syndrome)	HTR000017	161tpm	0tpm
AACTCTTCCAACT	regulator of G-protein signalling 5	HTR000778	157tpm	0tpm
CCAGAGAGCAGCT	matrix metalloproteinase 1 (interstitial collagenase)	HTR002826	157tpm	0tpm
CGCCCCCAGCACT	RAS, dexamethasone-induced 1	HTR003393	154tpm	0tpm
TTCACTGCAGAAT	secretoglobin, family 1D, member 2	HTR013048|HTR013500	151tpm	0tpm
CACAACAGTTGAA	zinc finger protein 331	HTR015096	148tpm	0tpm
CTGGTGGGAGGAG	stanniocalcin 1	HTR006727	147tpm	0tpm
ATCCACAGTGAGG	heat shock 90kDa protein 1, alpha	HTR002518	147tpm	0tpm
GTATTCACAGGGG	chromosome 10 open reading frame 45	HTR006209	147tpm	0tpm
TCCAGGCTGGCCT	Unknown	HTR042478	143tpm	0tpm
CTAACCTACCAGC	eukaryotic translation initiation factor 2C, 2	HTR004917	142tpm	0tpm
AGTGCCTGGTTCC	dual specificity phosphatase 2	HTR010913	142tpm	0tpm
CCCAGCTGTTTAT	chemokine (C-X-C motif) receptor 4	HTR002750	136tpm	0tpm
ACCAACATGAACA	complement component 1, q subcomponent, beta polypeptide	HTR008160	135tpm	0tpm
CGCTACAGCGACG	chemokine (C-X-C motif) ligand 14	HTR003781	134tpm	0tpm
ACAGGCAAACCCA	serine racemase	HTR000740	133tpm	0tpm
ACTTGAGCCCGGG	protein kinase, lysine deficient 1	HTR003000|HTR004844	133tpm	0tpm
GTAGATTTTTACA	FBJ murine osteosarcoma viral oncogene homolog B	HTR003401	127tpm	0tpm
TCATTCACCACCA	solute carrier family 39 (zinc transporter), member 6	HTR008146	126tpm	0tpm
CCAAAATATAATG	syndecan 4 (amphiglycan, ryudocan)	HTR008022	125tpm	0tpm
AGGTTGAATGAAT	Homo sapiens hypothetical protein LOC338773 (LOC338773), mRNA.	HTR016217	123tpm	0tpm
ATGATGGCCTTCT	phosphatidic acid phosphatase type 2B	HTR004654	122tpm	0tpm
CAGGTGTACGAGG	heat shock 70kDa protein 1A	HTR009582|HTR013615	120tpm	0tpm
CTCTATTTTGTGA	early growth response 1	HTR007934	120tpm	0tpm
ACGATGTAAATTA	B-cell CLL/lymphoma 3	HTR012336	120tpm	0tpm
GGGGCCGCCTGCT	Unknown	HTR044504	118tpm	0tpm
CGGGGACTCTCTT	BCL2-associated X protein	HTR000073|HTR056274|HTR058214	118tpm	0tpm
AAGAGCAGCTTCA	transducer of ERBB2, 2	HTR012161	117tpm	0tpm
TGGGACAGAATTC	immunoglobulin kappa variable group	HTR043950|HTR046221|HTR047706	117tpm	0tpm
TGCACTAATATGG	epoxide hydrolase 1, microsomal (xenobiotic)	HTR002720	114tpm	0tpm
AAAGCCACACTCT	chemokine (C-C motif) receptor 7	HTR009514	113tpm	0tpm
TGTTCTTTGAGCT	chemokine (C-C motif) ligand 20	HTR005687	113tpm	0tpm
AACCTGGCGCTCT	ferritin, heavy polypeptide 1	HTR001767	112tpm	0tpm
CCTGGAGTGCCTT	chromosome 21 open reading frame 25	HTR000219	112tpm	0tpm
TTAGTGAATGTGT	ankyrin repeat domain 12	HTR017659	112tpm	0tpm
CTTTTGAGTTTTT	ubiquilin 2	HTR013654	110tpm	0tpm
CTAGACCAGCATG	myozenin 2	HTR030069	110tpm	0tpm
ACTTGAGCCCTGG	ATPase, H+ transporting, lysosomal V0 subunit a isoform 2	HTR001039|HTR012385|HTR016591	109tpm	0tpm
AAGCCTGCCTCCA	serine (or cysteine) proteinase inhibitor, clade H (heat shock protein 47), member 1, (collagen binding protein 1)	HTR003003	107tpm	0tpm
TTGTTGGCCTTGC	Unknown	HTR042478	106tpm	0tpm
ATTTGTCATGTCC	major histocompatibility complex, class II, DQ alpha 1	HTR014422	104tpm	0tpm
TCATTCAGTATTA	v-jun sarcoma virus 17 oncogene homolog (avian)	HTR007929	103tpm	0tpm
TTGGGGCCTGTTT	a disintegrin and metalloproteinase domain 8	HTR012384	102tpm	0tpm
AAGAACAATGCCA	ribosomal protein L3	HTR001755	101tpm	0tpm
TCCCACAGTTGAA	sequestosome 1	HTR001835	100tpm	0tpm
AATTTGCAATTGT	DEAD (Asp-Glu-Ala-Asp) box polypeptide 5	HTR003588	100tpm	0tpm
ACGCGCCGCGCCG	collagen, type XII, alpha 1	HTR001007	99tpm	0tpm
GTCTTGGAAGGCC	apolipoprotein E	HTR008398	99tpm	0tpm
CTTGCGTGCTGAA	acyl-Coenzyme A dehydrogenase family, member 10	HTR000596	99tpm	0tpm
AGGAACAAGCTAG	heat shock 90kDa protein 1, alpha	HTR002518	98tpm	0tpm
TGGCAAACCGTGA	PREDICTED: Homo sapiens KIAA2025 protein (KIAA2025), mRNA.	HTR016411	97tpm	0tpm
CACCTGAGCGACC	integrin, beta 2 (antigen CD18 (p95), lymphocyte function-associated antigen 1; macrophage antigen 1 (mac-1) beta subunit)	HTR003215	97tpm	0tpm
ACTTGAGGGCAGG	tripartite motif-containing 38	HTR010424|HTR042297	96tpm	0tpm
GTTGTGTTGTTGT	thrombospondin 2	HTR046910	96tpm	0tpm
AACATTTATGACC	Kruppel-like factor 4 (gut)	HTR004229	96tpm	0tpm
ACCATTAAATCTG	fatty acid binding protein 4, adipocyte	HTR010378	96tpm	0tpm
CGAGAACGCTTTA	matrix Gla protein	HTR006110	95tpm	0tpm
GCCTGGGGTCGGG	chromosome 18 open reading frame 45	HTR012613	95tpm	0tpm
CTTAAGATTTTCA	PR domain containing 1, with ZNF domain	HTR010940	94tpm	0tpm
TCCGCAGCCCAGT	zinc finger protein 598	HTR014951	93tpm	0tpm
ATGCATTTAAAAA	Wolf-Hirschhorn syndrome candidate 1-like 1	HTR000576	92tpm	0tpm
AACCACATGCACA	phosphatidic acid phosphatase type 2B	HTR004654	92tpm	0tpm
CCTAAAGAAAACA	nuclear receptor subfamily 4, group A, member 2	HTR008805	92tpm	0tpm
CAGGGCCTTTCAA	EF hand domain containing 1	HTR003836	92tpm	0tpm
ATGACACTGAAGC	von Willebrand factor	HTR044414	91tpm	0tpm
GCGCCATTGCTCT	PREDICTED: Homo sapiens hypothetical protein LOC92270 (LOC92270), mRNA.	HTR016350	91tpm	0tpm
CACTTCAAGAATT	clusterin (complement lysis inhibitor, SP-40,40, sulfated glycoprotein 2, testosterone-repressed prostate message 2, apolipoprotein J)	HTR001954	91tpm	0tpm
TATTTTTGCACTG	ATP-binding cassette, sub-family A (ABC1), member 1	HTR002456|HTR052245	90tpm	0tpm
ACCTGACGTAGAG	zinc finger protein 586	HTR000924	89tpm	0tpm
AGCCCTGCCCTCC	G protein-coupled receptor 144	HTR024698	89tpm	0tpm
AGGAGTTCCAGAC	ribosomal protein L29	HTR016363	88tpm	0tpm
TACAATTGTTGGG	Homo sapiens adlican (DKFZp564I1922), mRNA.	HTR008643	88tpm	0tpm
ATGAACTCTTAGT	Unknown	HTR037471	87tpm	0tpm
CTCCTAGTGAAGC	RING1 and YY1 binding protein	HTR015272	87tpm	0tpm
TCAAAGAGAAAGG	ribosome binding protein 1 homolog 180kDa (dog)	HTR003023	87tpm	0tpm
CCCAGAGTTGGTC	platelet-derived growth factor receptor, beta polypeptide	HTR004960	87tpm	0tpm
TGGAAGGCAGGCA	inositol 1,4,5-trisphosphate 3-kinase B	HTR006576	87tpm	0tpm
CATACAGTGGGAA	secreted frizzled-related protein 4	HTR010539	86tpm	0tpm
TGCACAAGATGAA	jun B proto-oncogene	HTR007054	86tpm	0tpm
CTACAGAAGTGGA	immunoglobulin J polypeptide, linker protein for immunoglobulin alpha and mu polypeptides	HTR010173	86tpm	0tpm
GTTTTCTGATTTG	SWI/SNF related, matrix associated, actin dependent regulator of chromatin, subfamily a, member 5	HTR006244	85tpm	0tpm
ACTTGAGGTCTGG	myosin IF	HTR005710|HTR008551|HTR019201	85tpm	0tpm
AAGTCACTTTTGA	ectonucleoside triphosphate diphosphohydrolase 1	HTR006635	85tpm	0tpm
ACTGGATTGGACT	C-type (calcium dependent, carbohydrate-recognition domain) lectin, superfamily member 2 (activation-induced)	HTR005505	85tpm	0tpm
CCCCTCTTCAATG	tafazzin (cardiomyopathy, dilated 3A (X-linked); endocardial fibroelastosis 2; Barth syndrome)	HTR003810	84tpm	0tpm
ATCAGTACTGTTG	regulator of G-protein signalling 2, 24kDa	HTR008088	84tpm	0tpm
CTGTATGCCTATC	PTK2 protein tyrosine kinase 2	HTR000994	84tpm	0tpm
AGGACTGAACAGA	immunoglobulin heavy constant mu	HTR014420	84tpm	0tpm
AGTGTAGCTTTGA	Homo sapiens BR22 TTF-1 associated protein (BR22) mRNA, complete cds.	HTR005521	84tpm	0tpm
TTTTTGGCAGAGC	heat shock 70kDa protein 9B (mortalin-2)	HTR002977	84tpm	0tpm
GACTCCCTGTTTG	heat shock 70kDa protein 1A	HTR013615	84tpm	0tpm
CTTCTAACATGCT	ceruloplasmin (ferroxidase)	HTR002335	84tpm	0tpm
TACTTGAAATCTT	Homo sapiens p10-binding protein BITE (BITE) mRNA, complete cds.	HTR009296	83tpm	0tpm
CGAAGGTCTGCAC	CD97 antigen	HTR000053	83tpm	0tpm
TGGAAAGCTTGAG	interferon-induced protein with tetratricopeptide repeats 1	HTR056641	82tpm	0tpm
CAGGATGGCCTTC	immunoglobulin superfamily containing leucine-rich repeat	HTR006533	82tpm	0tpm
TTGGGAAAATTGC	collagen triple helix repeat containing 1	HTR008661	82tpm	0tpm
TCCTTCATCTTGG	Unknown	HTR042478	81tpm	0tpm
CCCTCAAAGGCCC	Homo sapiens mRNA for KIAA1184 protein, partial cds.	HTR002705	81tpm	0tpm
CGTACTGTGAGAA	biotinidase	HTR010572	81tpm	0tpm
TGTGCCAGGGTTA	vascular endothelial growth factor	HTR001817	80tpm	0tpm
CAGAAAGTGAACG	loss of heterozygosity, 12, chromosomal region 1	HTR011945	80tpm	0tpm
ATTCCTACCGAAG	zinc finger protein 267	HTR007546	79tpm	0tpm
TTTCCCAAGATTG	syntaxin 16	HTR002346	79tpm	0tpm
AGAGTTTGGCCTT	poly (ADP-ribose) polymerase family, member 10	HTR044012	79tpm	0tpm
CCAAGACAATGAA	tumor necrosis factor receptor superfamily, member 1B	HTR005286	78tpm	0tpm
CTTAGCTCTTTCT	HLA-B associated transcript 3	HTR000523	78tpm	0tpm
AGATTCAACGCGG	complement component 1, q subcomponent, alpha polypeptide	HTR001116	78tpm	0tpm
CTGCCCTCCCTAC	proline rich 3	HTR052694	77tpm	0tpm
TCCATGGCCCAGC	interleukin 23, alpha subunit p19	HTR011344	77tpm	0tpm
ACTGAACTGCACG	interleukin 1, beta	HTR003398	77tpm	0tpm
GAGAACATCCGGA	collagen, type I, alpha 1	HTR000648|HTR055090	77tpm	0tpm
TGCCCTGGAGAGG	chemokine orphan receptor 1	HTR015019	77tpm	0tpm
CCCATCCCAAGGC	major histocompatibility complex, class II, DR beta 1	HTR001737	76tpm	0tpm
TTTTTGTTTCGTT	PDZ and LIM domain 5	HTR001974	75tpm	0tpm
ATTGTCAGAACTT	Homo sapiens mRNA; cDNA DKFZp761H189 (from clone DKFZp761H189)	HTR003931	75tpm	0tpm
GAAGTGGAGATGT	Homo sapiens hypothetical protein FLJ20272 (FLJ20272), mRNA.	HTR006699	75tpm	0tpm
ATTGGTAACTTGG	ankyrin repeat domain 15	HTR000690	75tpm	0tpm
ATCCAGGCCGAGT	major histocompatibility complex, class II, DR alpha	HTR001876	74tpm	0tpm
CCAGGGGAGGGGG	immunoglobulin lambda variable group	HTR013115	74tpm	0tpm
TTTGAGGAGTTCA	regulator of G-protein signalling 16	HTR006447	73tpm	0tpm
CCTCAGTTTCTTC	PREDICTED: Homo sapiens hypothetical protein LOC339287 (LOC339287), mRNA.	HTR015946	73tpm	0tpm
ACACTGACCGGGC	major histocompatibility complex, class I, B	HTR000701	73tpm	0tpm
TTGAACATAGCAT	human immunodeficiency virus type I enhancer binding protein 1	HTR015490	73tpm	0tpm
AGAATACTACTTC	Homo sapiens hypothetical protein FLJ13231 (FLJ13231), mRNA.	HTR002909	73tpm	0tpm
GCCGATTTCGGTC	H2A histone family, member X	HTR007661	73tpm	0tpm
AGTAAGGATTTCA	glycoprotein (transmembrane) nmb	HTR004697	73tpm	0tpm
TGGCCAAAGTATT	bone morphogenetic protein 2	HTR012421	73tpm	0tpm
CCATGGACTGGAG	SAM pointed domain containing ets transcription factor	HTR007928	72tpm	0tpm
CTGAACTTTATGA	RNA binding motif protein 16	HTR052780	72tpm	0tpm
CCTAGATAAGAAC	chimerin (chimaerin) 1	HTR005787	72tpm	0tpm
CCAGCCCCTAGGT	aquaporin 5	HTR012334	72tpm	0tpm
ATGGTTCTCCCTT	zinc and ring finger 1	HTR014959	71tpm	0tpm
CGCGAGAAGAGCT	Unknown	HTR056147	71tpm	0tpm
CTCCACCAGGCGG	transcription factor 4	HTR002094	71tpm	0tpm
GACGACGGCATCT	heat shock 70kDa protein 1A	HTR013615	71tpm	0tpm
AAGAAACTGGAAA	heat shock 70kDa protein 14	HTR003992	71tpm	0tpm
CAGTGTGCAGAAG	chromosome 16 open reading frame 45	HTR008096|HTR051070	71tpm	0tpm
AGCAAACCGGGGC	caspase 9, apoptosis-related cysteine protease	HTR000823	71tpm	0tpm
ACCTGAGGTAGGG	Unknown	HTR034457	70tpm	0tpm
CACTACCGGAAGC	ribosomal protein L13a	HTR002213	70tpm	0tpm
ACCAGCTCACGTC	leukocyte receptor cluster (LRC) member 8	HTR006181	70tpm	0tpm
ATTCTGACTTACA	kelch domain containing 3	HTR002256	70tpm	0tpm
AGAGGAAGTGCTT	WD repeat domain 1	HTR000774	69tpm	0tpm
TGACTGGGGGCCT	v-fos FBJ murine osteosarcoma viral oncogene homolog	HTR007850	69tpm	0tpm
TTCATTTTATTGC	ubiquitin carboxyl-terminal esterase L3 (ubiquitin thiolesterase)	HTR010775	69tpm	0tpm
CCCGCACCAGCCT	KIAA1533	HTR002708	69tpm	0tpm
CTGGAACCAATGG	Unknown	HTR016519	68tpm	0tpm
TGGAATGTGTTGA	Unknown	HTR016889	68tpm	0tpm
CCAAGAGCGCATG	Unknown	HTR002863	68tpm	0tpm
CCATCCGCATGGA	t-complex 10 (mouse)-like	HTR000296	68tpm	0tpm
CGGCAGCGGCCAG	stromal cell-derived factor 2-like 1	HTR008590	68tpm	0tpm
CTAGGAAATAAGT	regulator of G-protein signalling 16	HTR006447	68tpm	0tpm
ATGAATCTCTAAT	ornithine decarboxylase antizyme inhibitor	HTR000847|HTR004647	68tpm	0tpm
CTGTTCTTTCAGC	muscleblind-like (Drosophila)	HTR003042	68tpm	0tpm
CCGGGACAAGGAG	Homo sapiens hypothetical protein FLJ10154 (FLJ10154), mRNA.	HTR010138	68tpm	0tpm
AAAGTGTGGGATG	hepcidin antimicrobial peptide	HTR005943	68tpm	0tpm
ACTGAGGCCAGGC	chromosome 6 open reading frame 4	HTR000300	68tpm	0tpm
GTGCAGACAATGA	cartilage oligomeric matrix protein	HTR010217	68tpm	0tpm
GACCCGCAGACCG	BCL2-associated athanogene 3	HTR003864	68tpm	0tpm
AGGTCCCTGGGAG	actin related protein 2/3 complex, subunit 1B, 41kDa	HTR003601	68tpm	0tpm
TTGGTTTGCAAGC	eukaryotic translation initiation factor 4B	HTR000969|HTR048884	67tpm	0tpm
CATGTGGACAAGC	brain abundant, membrane attached signal protein 1	HTR012195	67tpm	0tpm
ATGCCACTGCAGT	unc-13 homolog B (C. elegans)	HTR012258|HTR052322	66tpm	0tpm
TGTGTCCAAAAGT	transcription factor 4	HTR002094	66tpm	0tpm
CCCAAACCTCACT	sprouty homolog 1, antagonist of FGF signaling (Drosophila)	HTR017611	66tpm	0tpm
TGCTCAGTAATAT	nuclear receptor interacting protein 1	HTR006605	66tpm	0tpm
TCTTACTCTCTAG	interferon, alpha-inducible protein 27	HTR014877	66tpm	0tpm
AGCACTGAACACA	immunoglobulin heavy constant mu	HTR014420|HTR053411	66tpm	0tpm
CGCCAGGCTCCAG	immunoglobulin heavy constant mu	HTR014420	66tpm	0tpm
TCATAAAATCTAT	Homo sapiens hypothetical protein DJ328E19.C1.1 (DJ328E19.C1.1), mRNA.	HTR013067|HTR044207|HTR051117	66tpm	0tpm
ATTGGAAGCAATC	glyceronephosphate O-acyltransferase	HTR006136	66tpm	0tpm
CTGGGCCTGACCT	transmembrane 4 superfamily member 7	HTR044031	65tpm	0tpm
CCGGTCTGGCCCG	SCO cytochrome oxidase deficient homolog 2 (yeast)	HTR001318	65tpm	0tpm
AGAGCTGAACTGA	PREDICTED: Homo sapiens similar to 60S ribosomal protein L10 (QM protein homolog) (LOC285176), mRNA.	HTR024194	65tpm	0tpm
TCCATTTCCCACT	MAX dimerization protein 1	HTR001464	65tpm	0tpm
TCCCTCTAAACAT	heat shock 90kDa protein 1, alpha	HTR002518|HTR051130	65tpm	0tpm
TGTTTGAAAACAG	heat shock 90kDa protein 1, alpha	HTR002518|HTR051130	65tpm	0tpm
CTGCACACACCCA	chemokine (C-C motif) ligand 19	HTR007409	65tpm	0tpm
CTGTGCTTTCCGA	v-rel reticuloendotheliosis viral oncogene homolog B, nuclear factor of kappa light polypeptide gene enhancer in B-cells 3 (avian)	HTR010947	64tpm	0tpm
AGATTTTGCTAAA	LSM5 homolog, U6 small nuclear RNA associated (S. cerevisiae)	HTR005210	64tpm	0tpm
TGAAGCACAGTAA	leucine-rich repeats and immunoglobulin-like domains 1	HTR006310	64tpm	0tpm
CAGGAGCTGGCGG	growth arrest and DNA-damage-inducible, beta	HTR014857	64tpm	0tpm
CAGTAGGCAGTGT	F-box protein 32	HTR000881	64tpm	0tpm
CTATGGATTTTCC	epithelial membrane protein 2	HTR006925	64tpm	0tpm
GCCGACGGGGATG	Down syndrome critical region gene 9	HTR000896	64tpm	0tpm
CCACCCGAACGTC	chemokine (C-X-C motif) ligand 9	HTR010654	64tpm	0tpm
TGCATTCTGTAAA	CDC42 small effector 2	HTR006213	64tpm	0tpm
TTCCTATCTGGAG	zinc fingers and homeoboxes 2	HTR012312	63tpm	0tpm
CTGGCGCAGCTGC	zinc finger, BED domain containing 1	HTR001011	63tpm	0tpm
CAGCCGTTCCAGT	Unknown	HTR047319	63tpm	0tpm
GACAAGGAGTACT	spermidine/spermine N1-acetyltransferase	HTR005990	63tpm	0tpm
TTCAATGGCTTTT	solute carrier family 2 (facilitated glucose transporter), member 3	HTR006210|HTR011198	63tpm	0tpm
GTCTGCTGAATAC	nuclear autoantigenic sperm protein (histone-binding)	HTR000320	63tpm	0tpm
TCGCCCTTACCCC	methyltransferase like 2	HTR001297	63tpm	0tpm
CTTCTATGGTTCA	jumonji domain containing 1C	HTR018709	63tpm	0tpm
TGTAATGTCACCG	interleukin 1 receptor, type I	HTR010349	63tpm	0tpm
TCAAAGATACACA	Homo sapiens TDC1 (TDC1) mRNA, complete cds.	HTR002573	63tpm	0tpm
CCTGCTGGGTATT	glucose-fructose oxidoreductase domain containing 1	HTR001253	63tpm	0tpm
TAGAAACTGAGTT	collagen, type V, alpha 2	HTR010007	63tpm	0tpm
CTACCAAAATGAA	CDW52 antigen (CAMPATH-1 antigen)	HTR008758	63tpm	0tpm
TGGCCCCCTGGCA	calcium regulated heat stable protein 1, 24kDa	HTR004736	63tpm	0tpm
ACCTGAAAGAACC	squalene epoxidase	HTR006534	62tpm	0tpm
TATGGAACCAAAT	mannosidase, beta A, lysosomal	HTR010907	62tpm	0tpm
AAGACACAGCCAT	immunoglobulin heavy constant mu	HTR014420	62tpm	0tpm
ATTTCTGGACCGT	Homo sapiens lymphocyte adaptor protein (LNK), mRNA.	HTR005177	62tpm	0tpm
CTCTCCTCCAGAA	SAM and SH3 domain containing 1	HTR005662	61tpm	0tpm
ATGCTGCCCTGGC	ribosomal protein S3	HTR001868	61tpm	0tpm
AGCCCCAGATTCG	ribosomal protein S15a	HTR000707	61tpm	0tpm
TCCAGCTCCACAG	G protein-coupled receptor 124	HTR002375	61tpm	0tpm
CCAGCACTTTGAG	FBJ murine osteosarcoma viral oncogene homolog B	HTR003401	61tpm	0tpm
ATTGTGTATGAAA	chromosome 10 open reading frame 42	HTR006850	61tpm	0tpm
TTAAACCCAAAGT	retinoblastoma binding protein 7	HTR029498	60tpm	0tpm
TTCCCTGGCAACT	milk fat globule-EGF factor 8 protein	HTR004648	60tpm	0tpm
TAAAATCTCCATG	major histocompatibility complex, class II, DQ alpha 2	HTR001730|HTR014422	60tpm	0tpm
AACGACGGAGACA	heat shock 70kDa protein 1A	HTR013615	60tpm	0tpm
TGGCAGAATCCGC	elongation protein 4 homolog (S. cerevisiae)	HTR008463	60tpm	0tpm
AGGTCCAAGCAAA	BCL2-related protein A1	HTR005799	60tpm	0tpm
GCCTGGGGTCAGG	Unknown	HTR020612	59tpm	0tpm
TTAAAGGCACAAA	Unknown	HTR016388	59tpm	0tpm
TGACATGGAGTAG	Unknown	HTR021699	59tpm	0tpm
AGATTCTTGCTGT	serine (or cysteine) proteinase inhibitor, clade A (alpha-1 antiproteinase, antitrypsin), member 3	HTR000566	59tpm	0tpm
TTTATGTGTTTAT	secreted frizzled-related protein 4	HTR010539	59tpm	0tpm
AGGACTGAACACA	immunoglobulin heavy constant mu	HTR014420	59tpm	0tpm
ATCTGGCAAGACA	Homo sapiens mRNA for FLJ00328 protein.	HTR021746	59tpm	0tpm
ACAGCGGAAGATT	Homo sapiens likely ortholog of mouse phosphorylated adaptor for RNA export (PHAX), mRNA.	HTR006823	59tpm	0tpm
GTGGTGAGACTGG	collagen, type I, alpha 1	HTR000648|HTR003199	59tpm	0tpm
CGCTCCTGCCTGC	claudin 5 (transmembrane protein deleted in velocardiofacial syndrome)	HTR007086	59tpm	0tpm
TTCTAGCTACCAT	casein kinase 1, alpha 1	HTR002070	59tpm	0tpm
TTGGATTTGATTG	anaphase promoting complex subunit 13	HTR014601	59tpm	0tpm
TTCGTGATACTGT	WEE1 homolog (S. pombe)	HTR010463	58tpm	0tpm
AAAGCAAAGAGCG	sulfide quinone reductase-like (yeast)	HTR000658	58tpm	0tpm
GTCGAAGTTTCCA	Ras-like without CAAX 1	HTR005664	58tpm	0tpm
GCTCCTGGTTCCT	FOS-like antigen 1	HTR010360	58tpm	0tpm
CACTTGCGGCAGA	early growth response 1	HTR007934	58tpm	0tpm
AAGGTATTTTGTA	zinc finger and BTB domain containing 33	HTR007058	57tpm	0tpm
CAGCCATTCCTGA	TYRO protein tyrosine kinase binding protein	HTR008562	57tpm	0tpm
AAATGTTTTGGGG	myeloid leukemia factor 1	HTR029693	57tpm	0tpm
CTCACCAACCTAA	mucin 3B	HTR014804	57tpm	0tpm
CACGCCTACCGCA	lamin A/C	HTR000264	57tpm	0tpm
GCACCACTGCATC	Homo sapiens mRNA for KIAA0451 protein, partial cds.	HTR025513	57tpm	0tpm
TAGTACTCCTTGA	Homo sapiens collaborates/cooperates with ARF (alternate reading frame) protein (CARF), mRNA.	HTR007129	57tpm	0tpm
CAACCCTCTTATT	golgi phosphoprotein 2	HTR002287	57tpm	0tpm
ACCTGTGGTTGGA	forkhead box K2	HTR000667	57tpm	0tpm
GAGGAATAAAGAC	elastin microfibril interfacer 1	HTR004066	57tpm	0tpm
AAAACTCCACTCA	cytochrome P450, family 4, subfamily Z, polypeptide 1	HTR046502	57tpm	0tpm
GACATGTTTCACA	S100 calcium binding protein A7 (psoriasin 1)	HTR009442	56tpm	0tpm
CTGCGATAGGGAA	musculin (activated B-cell factor-1)	HTR008763	56tpm	0tpm
TGTGCCAATGTGT	follistatin-like 1	HTR003632	56tpm	0tpm
TCTATTAGTGATG	DnaJ (Hsp40) homolog, subfamily C, member 12	HTR008585	56tpm	0tpm
CGCGCCGAGGGCC	collagen, type I, alpha 1	HTR000648	56tpm	0tpm
TGAGTCATCTGAC	chromosome 6 open reading frame 111	HTR001770	56tpm	0tpm
CACAGAAGGTCCT	chemokine (C-X-C motif) ligand 12 (stromal cell-derived factor 1)	HTR004930	56tpm	0tpm
CAGGTGTTACCTG	CCR4-NOT transcription complex, subunit 2	HTR001989	56tpm	0tpm
TTCATATTAATCT	zinc finger protein 36, C3H type-like 1	HTR007867	55tpm	0tpm
AAGCCTCTGTGCC	signaling lymphocytic activation molecule family member 1	HTR011415	55tpm	0tpm
AATTCTCAGCTGG	RING1 and YY1 binding protein	HTR015272	55tpm	0tpm
TGAACAAGGATGG	reticulocalbin 3, EF-hand calcium binding domain	HTR051194	55tpm	0tpm
TTTGCTCGCTGGA	myeloid/lymphoid or mixed-lineage leukemia (trithorax homolog, Drosophila); translocated to, 3	HTR007185	55tpm	0tpm
TCATACTCAACAG	leukocyte immunoglobulin-like receptor, subfamily B (with TM and ITIM domains), member 5	HTR004514	55tpm	0tpm
GAGGCTTGTGATG	Kruppel-like factor 2 (lung)	HTR006125	55tpm	0tpm
TTGCTAAGATGAG	histone acetyltransferase 1	HTR010502	55tpm	0tpm
CTGAGGAGGCAGC	eukaryotic translation initiation factor 4 gamma, 2	HTR002528	55tpm	0tpm
TTCTAGTTTCTGT	DnaJ (Hsp40) homolog, subfamily C, member 10	HTR001922	55tpm	0tpm
AAGCTGTGAGACA	CD83 antigen (activated B lymphocytes, immunoglobulin superfamily)	HTR008651	55tpm	0tpm
CTCAAACGATGCC	v-myc myelocytomatosis viral related oncogene, neuroblastoma derived (avian)	HTR010406	54tpm	0tpm
CAAAATTACCTTC	Ts translation elongation factor, mitochondrial	HTR000877	54tpm	0tpm
ACGAGGTAAGGAG	thyroid hormone receptor associated protein 2	HTR018839	54tpm	0tpm
ACGACGTCAGGAG	SLIT-ROBO Rho GTPase activating protein 3	HTR003506|HTR030798|HTR049609	54tpm	0tpm
TGTCCGCCTCGGC	Sjogren syndrome antigen A2 (60kDa, ribonucleoprotein autoantigen SS-A/Ro)	HTR006874	54tpm	0tpm
CTGCCATTCTGGA	sirtuin (silent mating type information regulation 2 homolog) 5 (S. cerevisiae)	HTR001374	54tpm	0tpm
CAGAAACTGAGAA	septin 4	HTR000143	54tpm	0tpm
TTCATCTGGTTCA	RNA terminal phosphate cyclase-like 1	HTR005222	54tpm	0tpm
TGGAAAGAGCACA	RAD9 homolog A (S. pombe)	HTR010331	54tpm	0tpm
TTAAGTGAAGCCT	protein phosphatase 1, regulatory (inhibitor) subunit 3C	HTR010534	54tpm	0tpm
ATACCATTGCACT	PREDICTED: Homo sapiens hypothetical protein MGC9515 (MGC9515), mRNA.	HTR001723|HTR003893|HTR032619	54tpm	0tpm
CATTGTCCCCACT	Notch homolog 4 (Drosophila)	HTR009167	54tpm	0tpm
ATGAAAACCTTGG	mucin 5, subtype B, tracheobronchial	HTR024817	54tpm	0tpm
CTGCATGCCATGG	monoamine oxidase B	HTR008740	54tpm	0tpm
CGGCAGCCCCCAG	immunoglobulin heavy constant mu	HTR014420|HTR021147	54tpm	0tpm
CCAAATAAATGAT	Homo sapiens mitochondrial folate transporter/carrier (MFTC), mRNA.	HTR005444	54tpm	0tpm
TGGAGAGAGAGCT	Homo sapiens hypothetical protein FLJ13511 (7h3), mRNA.	HTR006587|HTR010735|HTR011419	54tpm	0tpm
CTTCCACTTATAT	Homo sapiens hAWMS3 mRNA, partial cds.	HTR009253	54tpm	0tpm
TGTGCCACTTGTG	Homo sapiens DKFZP564O0463 protein (DKFZP564O0463), mRNA.	HTR001035	54tpm	0tpm
TGTGTGCATGTGT	H1 histone family, member 0	HTR011138	54tpm	0tpm
AACATCCCCCCAA	chromosome 9 open reading frame 25	HTR002420	54tpm	0tpm
CCGGTACACTTTC	chromosome 21 open reading frame 96	HTR013560	54tpm	0tpm
AGTGTGCATTTGT	calponin 3, acidic	HTR010154	54tpm	0tpm
TTGTTGAAGTCAA	arginase, type II	HTR003481	54tpm	0tpm
CTCCTGTCTCACC	acyl-CoA synthetase long-chain family member 6	HTR056432	54tpm	0tpm
GTGTTAATGATGC	transmembrane protein 16F	HTR015317	53tpm	0tpm
TAAATCAGACAGG	telomeric repeat binding factor 2, interacting protein	HTR003085	53tpm	0tpm
CAGAAATACTTAA	selenoprotein P, plasma, 1	HTR002980	53tpm	0tpm
AGCTTTCAAAGCA	protein kinase, DNA-activated, catalytic polypeptide	HTR011421	53tpm	0tpm
ACCAACCAGCCAG	nuclear factor of kappa light polypeptide gene enhancer in B-cells inhibitor, alpha	HTR047945	53tpm	0tpm
CTGACGTCCTGGG	KIAA1115	HTR008065	53tpm	0tpm
CAGGGACATAACA	Homo sapiens mRNA for KIAA1147 protein, partial cds.	HTR014967	53tpm	0tpm
AACAGTGAAAAGA	eukaryotic translation initiation factor 4E binding protein 2	HTR006022	53tpm	0tpm
TGTGTAGGTTCTG	chromosome 6 open reading frame 72	HTR012338	53tpm	0tpm
TTCTGGATGACCT	annexin A5	HTR001886	53tpm	0tpm
AGCAGAGGAATCA	activating transcription factor 6	HTR008514	53tpm	0tpm
CAATACCCAAAAG	zinc fingers and homeoboxes 1	HTR003929	52tpm	0tpm
ACGAGGTGAGGAG	Unknown	HTR016395	52tpm	0tpm
CTCCTGCCTCCGC	tripartite motif-containing 50C	HTR000176|HTR058209|HTR058275	52tpm	0tpm
TATGACCCAGTTC	translocation protein 1	HTR000849	52tpm	0tpm
ACAGGCTCGGGTC	solute carrier family 43, member 3	HTR000661	52tpm	0tpm
TCAAGGTTGATAG	sin3-associated polypeptide, 30kDa	HTR010741	52tpm	0tpm
TTGCCAGCTTTCA	phenylethanolamine N-methyltransferase	HTR011659	52tpm	0tpm
ATGTGAACCCAAA	indoleamine-pyrrole 2,3 dioxygenase	HTR009249	52tpm	0tpm
TGGTGACAATAGG	Homo sapiens Splicing factor, arginine/serine-rich, 46kD (SRP46), mRNA.	HTR013019	52tpm	0tpm
TGTTACCATCAGG	Homo sapiens mRNA for beta-1,4-N-acethylgalactosaminyltransferase, complete cds.	HTR008843|HTR058419	52tpm	0tpm
ACTGAAGCAACGC	haptoglobin	HTR000800	52tpm	0tpm
GGTGCCTCAGCGT	H19, imprinted maternally expressed untranslated mRNA	HTR037395	52tpm	0tpm
CTGTGTCCTAAAT	Fc fragment of IgE, high affinity I, receptor for; gamma polypeptide	HTR008675	52tpm	0tpm
CCCAGCCAGACTC	ets variant gene 7 (TEL2 oncogene)	HTR002033	52tpm	0tpm
CCCTGGTGCTGAT	collagen, type I, alpha 1	HTR000648	52tpm	0tpm
CTGACCATGACGG	cellular retinoic acid binding protein 2	HTR055665	52tpm	0tpm
TTACTAGACATCG	zinc finger protein 165	HTR007721	51tpm	0tpm
AGCCGCTTCGCGT	Unknown	HTR042478	51tpm	0tpm
GTCAGGATGGACA	Unknown	HTR042478	51tpm	0tpm
CCAGGGTCATCCC	three prime repair exonuclease 1	HTR000059	51tpm	0tpm
ATAAATATTAATG	ribosomal protein S23	HTR007826	51tpm	0tpm
TTTTTCTTAAGTG	RAS p21 protein activator 2	HTR007092	51tpm	0tpm
TTGAATTTCTTAA	DEK oncogene (DNA binding)	HTR003651	51tpm	0tpm
CAGGAATGATGAG	chromodomain helicase DNA binding protein 7	HTR023224	51tpm	0tpm
TGCAAACAATGAA	AT rich interactive domain 4B (RBP1- like)	HTR000629	51tpm	0tpm
TGCTTCAGTAGGA	amyloid beta (A4) precursor-like protein 2	HTR001873	51tpm	0tpm
AAGTCCTGCTACT	tissue inhibitor of metalloproteinase 3 (Sorsby fundus dystrophy, pseudoinflammatory)	HTR001880	50tpm	0tpm
TTCTCTTAAGGGA	SPARC-like 1 (mast9, hevin)	HTR003011	50tpm	0tpm
ATGTGGATGAAGA	RIO kinase 1 (yeast)	HTR001041	50tpm	0tpm
TTCGAGAACTTCA	PREDICTED: Homo sapiens hypothetical protein MGC9515 (MGC9515), mRNA.	HTR001723|HTR032619|HTR049191	50tpm	0tpm
AACCTCAAAAAAA	polymerase (DNA-directed), epsilon 4 (p12 subunit)	HTR010687	50tpm	0tpm
TGAGGCCTATGGA	peroxisome biogenesis factor 13	HTR002902	50tpm	0tpm
ATAAACATCCATT	nuclear factor of activated T-cells, cytoplasmic, calcineurin-dependent 2	HTR011960	50tpm	0tpm
CCAGCTACCTGGG	lipoyltransferase 1	HTR000033	50tpm	0tpm
TGCTGCAACCATT	Homo sapiens hypothetical protein LOC155435 (LOC155435), mRNA.	HTR058314	50tpm	0tpm
TGCGAGGCCGACA	heat shock 70kDa protein 1A	HTR013615	50tpm	0tpm
AGAGTATGCTGGA	guanine nucleotide binding protein (G protein), alpha 13	HTR004992	50tpm	0tpm
TTCACCAGAAACT	Unknown	HTR029921	49tpm	0tpm
ATGAGGTCGGGAG	suppressor of cytokine signaling 7	HTR017589	49tpm	0tpm
GTCTTAGTAGCTG	sialyltransferase 4B (beta-galactoside alpha-2,3-sialyltransferase)	HTR007020	49tpm	0tpm
CGGCGAGAAGAAG	retinoblastoma binding protein 6	HTR002320	49tpm	0tpm
CAAACTAATAAGA	RAD51-like 3 (S. cerevisiae)	HTR000055	49tpm	0tpm
CTGAAGAATACAG	PREDICTED: Homo sapiens similar to chaperonin containing TCP1, subunit 6A (zeta 1); chaperonin containing T-complex subunit 6 (LOC441244), mRNA.	HTR005743|HTR042714	49tpm	0tpm
ATCCCTAAGCGGA	pleckstrin and Sec7 domain containing 4	HTR004123	49tpm	0tpm
AAGAATTTCACAG	interleukin 4 induced 1	HTR000045	49tpm	0tpm
CAGTTTGAAAGCT	Homo sapiens mRNA for 16-5-5, partial cds.	HTR018632	49tpm	0tpm
CCTTGAGCCCTGG	Homo sapiens H63 breast cancer expressed gene (H63), transcript variant 1, mRNA.	HTR002713|HTR006044	49tpm	0tpm
TGAGGGCTCCCCA	collagen, type III, alpha 1 (Ehlers-Danlos syndrome type IV, autosomal dominant)	HTR001875	49tpm	0tpm
TGAGTTATCTTCT	ankyrin repeat domain 22	HTR012634	49tpm	0tpm
TTGCCTTGAGGAA	ADP-ribosylation factor related protein 1	HTR006318	49tpm	0tpm
TTCCCAATCAGCA	transmembrane protein 19	HTR001354	48tpm	0tpm
TTGAAACTCAGCG	TAO kinase 1	HTR014770	48tpm	0tpm
TCACAGGCTGAGA	secreted protein, acidic, cysteine-rich (osteonectin)	HTR004560	48tpm	0tpm
CAGGATTCAAGCT	REST corepressor 1	HTR006454	48tpm	0tpm
CAGAGAAGTAGGT	PREDICTED: Homo sapiens similar to Heat shock protein 67B2 (LOC401270), mRNA.	HTR030626	48tpm	0tpm
TGTCCACATTAGG	pre-B-cell leukemia transcription factor 1	HTR004845	48tpm	0tpm
CGACGTATCCTGA	nuclear factor of kappa light polypeptide gene enhancer in B-cells inhibitor, zeta	HTR006786	48tpm	0tpm
TGGCTGGAGCCCA	neuron navigator 1	HTR001996	48tpm	0tpm
TTGGACTAGTCAC	Kruppel-like factor 3 (basic)	HTR008142	48tpm	0tpm
CTTTTGTTTATTT	Homo sapiens hypothetical protein FLJ35382 (FLJ35382), mRNA.	HTR011175	48tpm	0tpm
TGTTGGAAGAACT	Homo sapiens hypothetical protein FLJ22555 (FLJ22555), mRNA.	HTR009149	48tpm	0tpm
CAGCCTTCCCTGC	dehydrogenase/reductase (SDR family) member 4	HTR003225	48tpm	0tpm
CACCTCCGAAACC	chromosome 7 open reading frame 24	HTR005074	48tpm	0tpm
CTGGCCAGGCGTC	carbonyl reductase 3	HTR005769	48tpm	0tpm
TCCTCCCAGGCAG	ankyrin repeat domain 11	HTR002667	48tpm	0tpm
ACTTCTTGAAAAT	ADP-ribosylation factor-like 8	HTR014724	48tpm	0tpm
TCAATAGTCAGTT	adenosine deaminase	HTR004186	48tpm	0tpm
CCATCTCTACGCC	UDP-N-acetyl-alpha-D-galactosamine:polypeptide N-acetylgalactosaminyltransferase 6 (GalNAc-T6)	HTR005658	47tpm	0tpm
CGCTTTCGGGAAA	transmembrane 9 superfamily member 1	HTR010294	47tpm	0tpm
ATCAGAAATTTCA	translocase of inner mitochondrial membrane 17 homolog A (yeast)	HTR001975	47tpm	0tpm
CTAGGTGCTGGAT	solute carrier family 2 (facilitated glucose transporter), member 10	HTR005552	47tpm	0tpm
CGAGGAGGCGGAC	ribosomal protein L13	HTR000562	47tpm	0tpm
CCGACCCCCACGG	PREDICTED: Homo sapiens similar to CDNA sequence BC004853 (LOC389816), mRNA.	HTR045138	47tpm	0tpm
GTTAAATAAATGC	PREDICTED: Homo sapiens hypothetical LOC387763 (LOC387763), mRNA.	HTR015952	47tpm	0tpm
GAACAGTTGTGCT	microtubule-associated protein, RP/EB family, member 1	HTR010113	47tpm	0tpm
CTCCTGAAGCCCT	matrix metalloproteinase 11 (stromelysin 3)	HTR010200	47tpm	0tpm
GGGCGCCGCCGCC	MAP/microtubule affinity-regulating kinase 1	HTR015491	47tpm	0tpm
ACGCCACTGCAGT	junctional adhesion molecule 2	HTR004190|HTR007919|HTR019228|HTR028045	47tpm	0tpm
AGGTCTCAGCATT	Homo sapiens hypothetical protein FLJ12650 (FLJ12650), mRNA.	HTR011032	47tpm	0tpm
AAAAACAGCTCAG	fusion (involved in t(12;16) in malignant liposarcoma)	HTR002066	47tpm	0tpm
CTCTCCCTCTCTT	formin binding protein 4	HTR002323	47tpm	0tpm
TCATAAGAAATGT	flavin containing monooxygenase 4	HTR001694	47tpm	0tpm
TTTGTAAATGCAT	epiregulin	HTR011337	47tpm	0tpm
ACACATGACAGTG	Enah/Vasp-like	HTR003066	47tpm	0tpm
ACTTGGTAACTGG	collagen, type XIV, alpha 1 (undulin)	HTR024605	47tpm	0tpm
CAGAGCCACAGAA	chromosome 20 open reading frame 35	HTR000718	47tpm	0tpm
GAGACCATGCTGG	chromosome 10 open reading frame 6	HTR000604|HTR013546	47tpm	0tpm
TCTAACCCCGTCA	centaurin, alpha 1	HTR007011	47tpm	0tpm
TTACACATTCTGT	CDC5 cell division cycle 5-like (S. pombe)	HTR006406	47tpm	0tpm
CAGACCAGCCTGG	ubiquitin-activating enzyme E1C (UBA3 homolog, yeast)	HTR004929	46tpm	0tpm
CAGCTGGTGAAGG	TNF receptor-associated factor 1	HTR007219	46tpm	0tpm
AAGAAAGTGTTGG	selectin E (endothelial adhesion molecule 1)	HTR011366	46tpm	0tpm
ACACCATTGCTGT	Sec61 alpha 2 subunit (S. cerevisiae)	HTR004019	46tpm	0tpm
TGCCTTTGTTCTC	Rap guanine nucleotide exchange factor (GEF) 4	HTR007416	46tpm	0tpm
GGGAACAAGTCAG	RAB43, member RAS oncogene family	HTR056405|HTR056406	46tpm	0tpm
GCTTGAGCCCAGA	PREDICTED: Homo sapiens hypothetical LOC401389 (LOC401389), mRNA.	HTR000719|HTR007830|HTR022211|HTR029205	46tpm	0tpm
ATGAAGACTGACA	PAP associated domain containing 5	HTR004246	46tpm	0tpm
TGTTCCTTGGCAG	lymphocyte cytosolic protein 1 (L-plastin)	HTR002248	46tpm	0tpm
GGTGGCTTCTTAG	interleukin 27	HTR013407	46tpm	0tpm
CAAGGGGGCGAGT	Homo sapiens hypothetical protein MGC20255 (MGC20255), mRNA.	HTR005179	46tpm	0tpm
ACAGCACTGCACT	amyloid beta (A4) precursor protein (protease nexin-II, Alzheimer disease)	HTR001811|HTR010629|HTR016896|HTR034341	46tpm	0tpm
CTCCCACTTCCGC	Unknown	HTR017170|HTR022673	45tpm	0tpm
TGCGTCTGCTTGG	Unknown	HTR042478|HTR056147	45tpm	0tpm
AGTTTCTTGTGAA	transportin 2 (importin 3, karyopherin beta 2b)	HTR004855	45tpm	0tpm
AAAGAGAACACTG	suppression of tumorigenicity 14 (colon carcinoma, matriptase, epithin)	HTR003141	45tpm	0tpm
TCTTAGTCTTCTA	spinocerebellar ataxia, recessive, non-Friedreich type 1	HTR003803	45tpm	0tpm
TTCACATCTGCCC	Rac/Cdc42 guanine nucleotide exchange factor (GEF) 6	HTR006849	45tpm	0tpm
AACACAAAGCACA	protein phosphatase 4, regulatory subunit 2	HTR011900	45tpm	0tpm
TTAACAGTCAATT	PREDICTED: Homo sapiens KIAA0650 protein (KIAA0650), mRNA.	HTR031163	45tpm	0tpm
TACTTTTTCTAAG	PR domain containing 1, with ZNF domain	HTR010940	45tpm	0tpm
TATTTGGCCTCTC	phosphoribosyl pyrophosphate synthetase 1	HTR008130	45tpm	0tpm
CTACTATCATTGT	phosphodiesterase 4B, cAMP-specific (phosphodiesterase E4 dunce homolog, Drosophila)	HTR014700	45tpm	0tpm
ACATTGCAGAAAG	nuclear receptor coactivator 7	HTR026345	45tpm	0tpm
TTCTTTGGTTTGA	NIMA (never in mitosis gene a)- related kinase 9	HTR003129	45tpm	0tpm
AATGGTCAGATTT	multiple PDZ domain protein	HTR004210	45tpm	0tpm
TTTCATGCTGGAG	mannosyl (alpha-1,6-)-glycoprotein beta-1,2-N-acetylglucosaminyltransferase	HTR009551	45tpm	0tpm
GAAAGCCTGAAAG	keratin 17	HTR000304	45tpm	0tpm
AAATTTCCTCCTC	inhibin, beta A (activin A, activin AB alpha polypeptide)	HTR007178	45tpm	0tpm
TTAAACATCGGTC	importin 7	HTR007817	45tpm	0tpm
CATGCTAATATTG	Homo sapiens response gene to complement 32 (RGC32), mRNA.	HTR008177	45tpm	0tpm
TGCTAATGCTTTC	Homo sapiens KIAA0276 protein (KIAA0276), mRNA.	HTR015337	45tpm	0tpm
CTTGCTGCTGCAG	Homo sapiens hypothetical protein DKFZp547B1713 (DKFZp547B1713), mRNA.	HTR009065	45tpm	0tpm
ATGGTGTAATAAA	heterogeneous nuclear ribonucleoprotein A2/B1	HTR001274	45tpm	0tpm
GCGGGGCTCAACG	heat shock 70kDa protein 1A	HTR013615	45tpm	0tpm
TTTTTCCCTTGAA	golgi autoantigen, golgin subfamily a, 1	HTR010453	45tpm	0tpm
TGCTCAAAGGCTG	glutamine-fructose-6-phosphate transaminase 2	HTR006963	45tpm	0tpm
TCCAATGTTTTGG	eukaryotic translation initiation factor 4E binding protein 2	HTR006022	45tpm	0tpm
AGAAAATCGTGCA	desmoplakin	HTR007882	45tpm	0tpm
CTGCTGCACAGGG	chromosome 9 open reading frame 111	HTR005834	45tpm	0tpm
CATATGTACTTGG	chromosome 14 open reading frame 118	HTR000933	45tpm	0tpm
CCCAGACTTCATA	chemokine (C-X-C motif) ligand 13 (B-cell chemoattractant)	HTR009070	45tpm	0tpm
TTGTTAGACACAT	BTB (POZ) domain containing 3	HTR010352	45tpm	0tpm
GGGGCCCAGCTGC	BCL2 binding component 3	HTR005819	45tpm	0tpm
TCACTATGTTGCC	Unknown	HTR018519|HTR026211	44tpm	0tpm
TCAACTGAAAGAT	Unknown	HTR011168	44tpm	0tpm
GGGTGCCTTCAGG	superoxide dismutase 2, mitochondrial	HTR001894	44tpm	0tpm
TAAATATTCAGGT	sorting nexing 24	HTR008467	44tpm	0tpm
TCAGGAATGGCAT	RNA-binding region (RNP1, RRM) containing 2	HTR055418	44tpm	0tpm
ATGTGTAGTACAT	ribosomal protein S24	HTR001272	44tpm	0tpm
TGCTGCTGAGACG	renal tumor antigen	HTR002800	44tpm	0tpm
TGGGACCACTCAG	pleckstrin homology domain containing, family A (phosphoinositide binding specific) member 4	HTR005524	44tpm	0tpm
AGCATACACAAAT	phosphatase and tensin homolog (mutated in multiple advanced cancers 1)	HTR004713|HTR015237	44tpm	0tpm
AGAAGTACTTCGC	paraoxonase 3	HTR014772	44tpm	0tpm
ACTTGAATCCAGG	nuclear respiratory factor 1	HTR015487	44tpm	0tpm
AGAAGAAAACGGA	Homo sapiens hypothetical protein FLJ10407 (FLJ10407), mRNA.	HTR002739	44tpm	0tpm
CTGGGGTGGGGTC	DnaJ (Hsp40) homolog, subfamily B, member 5	HTR006717	44tpm	0tpm
TAGAAAGCGTGGG	dermcidin	HTR013506	44tpm	0tpm
GTAGCTGGGGTGA	cystatin C (amyloid angiopathy and cerebral hemorrhage)	HTR010088	44tpm	0tpm
AGACTCTGTATCA	adaptor-related protein complex 1, gamma 1 subunit	HTR003195	44tpm	0tpm
CGGAGCCACGGGC	zinc finger protein 185 (LIM domain)	HTR008608	43tpm	0tpm
TCGATGCCTGCCC	Unknown	HTR057893	43tpm	0tpm
TTTGCTGGGAAAA	ubiquitin C	HTR046596	43tpm	0tpm
AGTGTATTTCCGA	RB1-inducible coiled-coil 1	HTR004922	43tpm	0tpm
CAAGCCCAGCACT	protein phosphatase 1, regulatory (inhibitor) subunit 15A	HTR008040	43tpm	0tpm
TGGGCCCCAGGGG	ornithine decarboxylase antizyme 1	HTR003584	43tpm	0tpm
GCACACAACAGTA	malic enzyme 2, NAD(+)-dependent, mitochondrial	HTR008354	43tpm	0tpm
CCTGAATTTTATT	LPS-responsive vesicle trafficking, beach and anchor containing	HTR002765	43tpm	0tpm
CAGGGAAACCAGG	ligatin	HTR004024	43tpm	0tpm
ATAACCCTGTCTT	KIAA0674	HTR043600	43tpm	0tpm
TGAAATCATTGGA	interleukin 6 signal transducer (gp130, oncostatin M receptor)	HTR004750|HTR055468	43tpm	0tpm
GTTCTCAGGCCCT	inositol(myo)-1(or 4)-monophosphatase 2	HTR039216	43tpm	0tpm
TAGAAAAGACAGG	Homo sapiens myo-inositol monophosphatase A3 (IMPA3), mRNA.	HTR004784	43tpm	0tpm
GCGCCACTGCACA	Homo sapiens KIAA1018 protein (KIAA1018), mRNA.	HTR012323	43tpm	0tpm
CTCTCGCCTTGGC	Homo sapiens hypothetical protein FLJ32252 (FLJ32252), mRNA.	HTR019525	43tpm	0tpm
ATTGTCTCATTTT	Homo sapiens hypothetical protein FLJ23186 (FLJ23186), mRNA.	HTR011246	43tpm	0tpm
ATCAACGAGCCCA	heat shock 70kDa protein 1A	HTR013615	43tpm	0tpm
GAGGTGACCTTCG	heat shock 70kDa protein 1A	HTR009582|HTR013615	43tpm	0tpm
ATTTGAAGTCGGG	fucosyltransferase 6 (alpha (1,3) fucosyltransferase)	HTR003155	43tpm	0tpm
TTGACTTCTTGAA	Fanconi anemia, complementation group L	HTR008402	43tpm	0tpm
AAATTTGGATTCT	eukaryotic translation initiation factor 5	HTR034979	43tpm	0tpm
TGACTCCCATGCT	epsin 3	HTR009554	43tpm	0tpm
CAGGGCCGGGCAG	discoidin domain receptor family, member 2	HTR003133	43tpm	0tpm
AAATAAGACCTGA	DEAD (Asp-Glu-Ala-Asp) box polypeptide 5	HTR003588	43tpm	0tpm
TTATTCGTAGCAA	chromosome 14 open reading frame 126	HTR009049	43tpm	0tpm
TCTGTTCCTTTTG	adenosine monophosphate deaminase (isoform E)	HTR006811	43tpm	0tpm
CTGAAACAGAGCA	v-jun sarcoma virus 17 oncogene homolog (avian)	HTR007929	42tpm	0tpm
AAGAAATCTGTGT	transforming growth factor, beta receptor III (betaglycan, 300kDa)	HTR012261	42tpm	0tpm
GCTCAGGACACTG	transformation/transcription domain-associated protein	HTR006463	42tpm	0tpm
TCTTATTGAAATG	selenocysteine lyase	HTR004915	42tpm	0tpm
GCACCACTTGCAC	salvador homolog 1 (Drosophila)	HTR003285	42tpm	0tpm
TCCTCAAGCGTTT	retinoblastoma binding protein 6	HTR002320	42tpm	0tpm
GGGTGGCCGATGG	PREDICTED: Homo sapiens Melanoma associated gene (D2S448), mRNA.	HTR014437	42tpm	0tpm
TATCTCTTCTCCC	NADPH oxidase organizer 1	HTR005951|HTR010239|HTR043944	42tpm	0tpm
AGGGATTCAGGTT	malonyl-CoA decarboxylase	HTR003348	42tpm	0tpm
TTATGCACAGAAC	Homo sapiens LYRIC/3D3 (LYRIC), mRNA.	HTR014344	42tpm	0tpm
CAGAGAGTGGGGG	Homo sapiens hypothetical protein FLJ38984 (FLJ38984), mRNA.	HTR006834	42tpm	0tpm
AAGAGAAAGGTCC	Homo sapiens hypothetical protein FLJ10330 (FLJ10330), mRNA.	HTR018422	42tpm	0tpm
TGCAACCAGAAAT	Homo sapiens cDNA FLJ13466 fis, clone PLACE1003516.	AK023528	42tpm	0tpm
CTTGCTTCGCCAA	glutamine-fructose-6-phosphate transaminase 2	HTR006963	42tpm	0tpm
TGTGGGGAGAAAG	early growth response 3	HTR011224	42tpm	0tpm
ACCTGAGGCTGGG	adenylate cyclase 9	HTR009035|HTR017335	42tpm	0tpm
GTGACTACCCGGG	activator of basal transcription 1	HTR012244	42tpm	0tpm
AGTGGCTGACTCT	zinc finger protein 574	HTR005340	41tpm	0tpm
TGGCAACAGAGCG	upstream binding transcription factor, RNA polymerase I	HTR003807	41tpm	0tpm
ACAGAGTTTCAAA	ubiquitin-conjugating enzyme E2Q (putative)	HTR003808	41tpm	0tpm
TTTGTGGAGTTCA	U2 (RNU2) small nuclear RNA auxiliary factor 2	HTR008080	41tpm	0tpm
CCATCTCCACAAA	tumor rejection antigen (gp96) 1	HTR003592	41tpm	0tpm
TAAAGTCACCCGG	trans-golgi network protein 2	HTR002577	41tpm	0tpm
CTATGGAACCTGG	telomerase-associated protein 1	HTR012343	41tpm	0tpm
TTTTGTTTTGCCA	SON DNA binding protein	HTR000054	41tpm	0tpm
AAGCAGTTAGTAA	signal transducer and activator of transcription 1, 91kDa	HTR001280	41tpm	0tpm
AACTTCCGCGACA	serine (or cysteine) proteinase inhibitor, clade H (heat shock protein 47), member 1, (collagen binding protein 1)	HTR003003	41tpm	0tpm
TGTCAGCTGCTTA	SEC24 related gene family, member D (S. cerevisiae)	HTR003994	41tpm	0tpm
CTCCCTGCCCAAG	regulator of G-protein signalling 11	HTR005835	41tpm	0tpm
CCAATTTTGTTGG	PREDICTED: Homo sapiens hypothetical LOC389301 (LOC389301), mRNA.	HTR042242	41tpm	0tpm
ACTAGAATAACCT	pre-B-cell colony enhancing factor 1	HTR004671	41tpm	0tpm
CAGCCACATGGAG	pentaxin-related gene, rapidly induced by IL-1 beta	HTR005553	41tpm	0tpm
TCAGACACAGCTT	non-metastatic cells 7, protein expressed in (nucleoside-diphosphate kinase)	HTR006035	41tpm	0tpm
GCACCGCTGTACT	mannosyl (alpha-1,6-)-glycoprotein beta-1,6-N-acetyl-glucosaminyltransferase	HTR011736	41tpm	0tpm
TTCCTTCTCAACA	IQ motif containing GTPase activating protein 1	HTR014940	41tpm	0tpm
CATTCAAAAAAAA	immunoglobulin heavy constant mu	HTR014420|HTR044109	41tpm	0tpm
CAGACCACAATCA	Homo sapiens uncharacterized hematopoietic stem/progenitor cells protein MDS028 (MDS028), mRNA.	HTR006894	41tpm	0tpm
TGGCTTGTCATTT	Homo sapiens mlklak mRNA for plaucible mixed-lineage kinase protein, complete cds.	HTR000586	41tpm	0tpm
ACCATCCCAGTCC	heat shock 27kDa protein 1	HTR002048	41tpm	0tpm
CTGAGTAGGCCTA	ELOVL family member 5, elongation of long chain fatty acids (FEN1/Elo2, SUR4/Elo3-like, yeast)	HTR002283	41tpm	0tpm
CAAACAATATCTT	DnaJ (Hsp40) homolog, subfamily C, member 7	HTR005025	41tpm	0tpm
GAGCTTCTCCTCT	complement component 1, q subcomponent, receptor 1	HTR006548	41tpm	0tpm
AGGTGATTTGTAA	collagen, type VIII, alpha 1	HTR001338	41tpm	0tpm
TCACTGTGTTGCC	chemokine (C-C motif) ligand 4	HTR005345|HTR006178|HTR006551|HTR012613	41tpm	0tpm
ATGCACTGTTGAC	carnitine palmitoyltransferase 1A (liver)	HTR007043	41tpm	0tpm
CACCCGTCTTGGC	carbonic anhydrase VB, mitochondrial	HTR006718|HTR020372	41tpm	0tpm
AGCTTTGAAGGCT	aquaporin 1 (channel-forming integral protein, 28kDa)	HTR004870	41tpm	0tpm
ATTAAAGGCAAAG	abhydrolase domain containing 2	HTR000867	41tpm	0tpm
ATGAGGGTGTCCT	Unknown	HTR014188|HTR051137	40tpm	0tpm
ACAACACATCAAT	ubiquitin specific protease 16	HTR002430	40tpm	0tpm
CATAACTCTACAC	tumor necrosis factor, alpha-induced protein 3	HTR008307	40tpm	0tpm
AGCTGCCGGTATG	triple functional domain (PTPRF interacting)	HTR003717	40tpm	0tpm
ATATCTACCAAGA	transcription elongation factor A (SII), 3	HTR015446	40tpm	0tpm
CTACCTACCGGGA	stress-induced-phosphoprotein 1 (Hsp70/Hsp90-organizing protein)	HTR046290	40tpm	0tpm
CGACCGCGTCGCT	SRY (sex determining region Y)-box 18	HTR004412	40tpm	0tpm
CTTCAGTTACATA	serine/arginine repetitive matrix 1	HTR006134	40tpm	0tpm
CTGATTGTAGGTG	ring finger protein 19	HTR003983	40tpm	0tpm
ACCGCCGCGAGTG	ribosomal protein L14	HTR001932	40tpm	0tpm
CATTACCAATCTA	RAS and EF hand domain containing	HTR009159	40tpm	0tpm
TCGTTCTCCTCAT	protein tyrosine phosphatase type IVA, member 3	HTR046284	40tpm	0tpm
CATGTGGATGGAG	poly (ADP-ribose) polymerase family, member 16	HTR008865	40tpm	0tpm
AACTTAATGAAAT	phospholipase C-like 1	HTR031463	40tpm	0tpm
TTCAAACAGAATA	phosphoinositide-3-kinase, regulatory subunit 1 (p85 alpha)	HTR021451	40tpm	0tpm
ACAAGTGGACAAA	PHD finger protein 20-like 1	HTR003295	40tpm	0tpm
CCAAGCTAAATCC	paired immunoglobin-like type 2 receptor alpha	HTR002308	40tpm	0tpm
GCCGTGGCCAACG	lamin B2	HTR006095|HTR006295	40tpm	0tpm
TTTCTTAGTGCTA	LAG1 longevity assurance homolog 2 (S. cerevisiae)	HTR004731	40tpm	0tpm
ACTACAGTGAAGT	Kruppel-like factor 13	HTR002763	40tpm	0tpm
TCGTCTCTAAATA	KIAA1117	HTR005496	40tpm	0tpm
CAGTTCCTGCAGA	interleukin 6 (interferon, beta 2)	HTR002464|HTR002992	40tpm	0tpm
ACCATCTCCTGCA	immunoglobulin lambda variable group	HTR013115	40tpm	0tpm
CGAGGACACGGCC	immunoglobulin heavy constant mu	HTR014420	40tpm	0tpm
ACCTGCGGTCAGG	Homo sapiens mRNA for FLJ00049 protein, partial cds.	HTR021500|HTR043943	40tpm	0tpm
CTGTGTTTGTGGC	Homo sapiens KIAA0605 gene product (KIAA0605), mRNA.	HTR049403	40tpm	0tpm
TGCCCGCCTCCAC	Homo sapiens GTF2I repeat domain containing 2 (GTF2IRD2), mRNA.	HTR029066	40tpm	0tpm
GTCAAGACATCAC	guanine nucleotide binding protein (G protein), alpha inhibiting activity polypeptide 3	HTR003690	40tpm	0tpm
TCTCCCAGTGAGG	frizzled homolog 4 (Drosophila)	HTR010526	40tpm	0tpm
AATTTCCAGAAGG	fragile X mental retardation, autosomal homolog 1	HTR007927	40tpm	0tpm
TAACCACGCCTGG	F-box protein 42	HTR014307	40tpm	0tpm
TGGCAGACTTCTT	Ewing sarcoma breakpoint region 1	HTR000715	40tpm	0tpm
GGCTACAACCCGG	eukaryotic translation elongation factor 1 alpha 2	HTR006114	40tpm	0tpm
TGCTGATACCAGT	establishment of cohesion 1 homolog 1 (S. cerevisiae)	HTR014538	40tpm	0tpm
CTCGCACCCTCCG	elastin microfibril interfacer 1	HTR004066	40tpm	0tpm
CTGGAGACAAGGC	egl nine homolog 1 (C. elegans)	HTR002341	40tpm	0tpm
AAGAAAGAGATGG	complement component 1, r subcomponent-like	HTR010793	40tpm	0tpm
CTATTTGTATTTT	collagen, type XV, alpha 1	HTR006765	40tpm	0tpm
TTTGTTTTTGTCA	chromosome 9 open reading frame 41	HTR010918	40tpm	0tpm
AGACACTCCGAAG	chromosome 10 open reading frame 89	HTR009333	40tpm	0tpm
CAATTGTGGATTT	arrestin domain containing 3	HTR014943	40tpm	0tpm
CAGCTGATGGTGG	argininosuccinate lyase	HTR002396	40tpm	0tpm
TGAAACCAGCCAT	alpha-2-macroglobulin	HTR005987	40tpm	0tpm
CCTGAGTGAGGGC	acyl-Coenzyme A dehydrogenase, very long chain	HTR002230	40tpm	0tpm
TTCAATCATAGAG	zinc finger protein 597	HTR011554	39tpm	0tpm
TAATTAATAGCTG	tumor protein p53 binding protein, 1	HTR007982	39tpm	0tpm
GCCAGCATGCTGC	transmembrane protein with EGF-like and two follistatin-like domains 1	HTR005196	39tpm	0tpm
CAAAAGCCCAAGG	splicing factor, arginine/serine-rich 11	HTR002254	39tpm	0tpm
AAAGCACTTTCAT	sideroflexin 1	HTR015398	39tpm	0tpm
GCTGCTCCTCTCT	serine protease inhibitor, Kunitz type, 2	HTR002551	39tpm	0tpm
CCCACTACAGCTC	serine (or cysteine) proteinase inhibitor, clade B (ovalbumin), member 9	HTR005582	39tpm	0tpm
ATGTATTTCCCGG	Sec61 alpha 1 subunit (S. cerevisiae)	HTR001792	39tpm	0tpm
GCTTTGAGGTACA	RNA binding motif protein 10	HTR000772	39tpm	0tpm
GGGCTACTACCAA	ribosomal protein L27a	HTR016812	39tpm	0tpm
AACAGATGTCCAG	phosphoinositide-3-kinase, regulatory subunit 5, p101	HTR009129	39tpm	0tpm
AGCCCAGGGGCCG	Homo sapiens mRNA; cDNA DKFZp434C085 (from clone DKFZp434C085); partial cds	HTR003353	39tpm	0tpm
GTGGAGGTGGAGC	Homo sapiens minor histocompatibility antigen HA-1 (HA-1), mRNA.	HTR015943	39tpm	0tpm
TTTGGGAAACAAA	Homo sapiens KIAA0406 gene product (KIAA0406), mRNA.	HTR008736	39tpm	0tpm
AATTGTAGGAGGA	Homo sapiens hypothetical protein MGC10911 (MGC10911), mRNA.	HTR012321	39tpm	0tpm
CTCAGCAGGGGAC	Homo sapiens FLJ27255 protein (FLJ27255), mRNA.	HTR050137	39tpm	0tpm
CTAAGACCACCAC	heterogeneous nuclear ribonucleoprotein A2/B1	HTR001274	39tpm	0tpm
ACCATCACCAATG	heat shock 70kDa protein 1-like	HTR011378	39tpm	0tpm
AAAGAAGTATCCC	fibroblast activation protein, alpha	HTR004395	39tpm	0tpm
CAGAGGAACGCCA	Fc fragment of IgG, low affinity IIa, receptor for (CD32)	HTR049315	39tpm	0tpm
GTAATGTTTATCA	fatty acid desaturase 2	HTR000574	39tpm	0tpm
CAGAAAACAAAAA	endothelial cell-specific molecule 1	HTR011469	39tpm	0tpm
CGAGTACCATTTT	chromosome 6 open reading frame 153	HTR055525	39tpm	0tpm
CAGGTATTGTGGG	chromosome 10 open reading frame 61	HTR006255	39tpm	0tpm
ACCACGCTTATTA	catenin (cadherin-associated protein), alpha-like 1	HTR002390	39tpm	0tpm
ATCAGTTGAACTT	zinc finger protein 207	HTR013210	38tpm	0tpm
TTCAGAGAAAAAA	Unknown	HTR016597	38tpm	0tpm
GTGACACTACTCC	Unknown	HTR046968	38tpm	0tpm
AGAGTGCCATGGC	spastic paraplegia 21 (autosomal recessive, Mast syndrome)	HTR008010	38tpm	0tpm
TCCAATGAGTTCA	signal-induced proliferation-associated 1 like 2	HTR020811	38tpm	0tpm
TACCCCCACGGCT	SH3 multiple domains 4	HTR053662	38tpm	0tpm
AAACTTTCACAGG	SEC24 related gene family, member D (S. cerevisiae)	HTR003994	38tpm	0tpm
CTGCTGAAATACA	ring finger and WD repeat domain 2	HTR005266	38tpm	0tpm
TCAAACCAGGTGA	RB1-inducible coiled-coil 1	HTR004922	38tpm	0tpm
TCAGATGAGACTG	PREDICTED: Homo sapiens similar to AV028368 protein (LOC199953), mRNA.	HTR044154	38tpm	0tpm
CTGGGGGTCGTGG	potassium channel, subfamily K, member 4	HTR000421	38tpm	0tpm
TGTTTGAGTTTAG	phosphoinositide-3-kinase, regulatory subunit 1 (p85 alpha)	HTR021451	38tpm	0tpm
TTTTCAATGCTGC	paired immunoglobin-like type 2 receptor alpha	HTR002308|HTR058209	38tpm	0tpm
TGTACAAAGAAAA	myosin XVIIIB	HTR003554	38tpm	0tpm
TGCCAAATACTGC	methyltransferase like 4	HTR009408	38tpm	0tpm
AAGTGTAAATGTG	jumonji domain containing 1C	HTR018709	38tpm	0tpm
AGAAGGAAATTGG	Homo sapiens phosphatidylinositol 4-kinase type II (PI4KII), mRNA.	HTR004094	38tpm	0tpm
CCAGATGGGAAGG	Homo sapiens mRNA for KIAA1634 protein, partial cds.	HTR008999	38tpm	0tpm
TCAGTGGCCCTCA	Homo sapiens KIAA0692 protein, mRNA (cDNA clone IMAGE:3510047), partial cds.	HTR044489	38tpm	0tpm
TCTAGTATAACAC	Homo sapiens hypothetical protein FLJ20519 (FLJ20519), mRNA.	HTR011444|HTR018535	38tpm	0tpm
TTGCCATGGCAGG	Homo sapiens hypothetical protein BC008207 (LOC92345), mRNA.	HTR011544	38tpm	0tpm
CTCCTGCTACAGA	GrpE-like 1, mitochondrial (E. coli)	HTR005049	38tpm	0tpm
ACTTGAGGCCAGT	glucuronidase, beta	HTR006397|HTR010107	38tpm	0tpm
TGTACCCCACCCC	endothelial cell adhesion molecule	HTR003895	38tpm	0tpm
ACCCAGCGAGAGG	DnaJ (Hsp40) homolog, subfamily C, member 1	HTR005228	38tpm	0tpm
ACTTGAGGCCAGC	dehydrogenase/reductase (SDR family) member 1	HTR003400	38tpm	0tpm
CCATCACTGTGAC	clusterin (complement lysis inhibitor, SP-40,40, sulfated glycoprotein 2, testosterone-repressed prostate message 2, apolipoprotein J)	HTR001954	38tpm	0tpm
ACTTTCCCAGGTG	chemokine (C-C motif) receptor 1	HTR010915	38tpm	0tpm
CTTATTGTCAAGC	ceroid-lipofuscinosis, neuronal 5	HTR010487	38tpm	0tpm
AATAACTATGTCA	bromodomain adjacent to zinc finger domain, 2A	HTR029506	38tpm	0tpm
TTCAATGCCTCTG	anthrax toxin receptor 1	HTR000341	38tpm	0tpm
TCGGAGGGCGCAG	A kinase (PRKA) anchor protein 8-like	HTR002678	38tpm	0tpm
TTCCTGGCTCATA	zinc finger protein 586	HTR000924	37tpm	0tpm
AGACAAGGAATGA	zinc binding alcohol dehydrogenase, domain containing 1	HTR001128	37tpm	0tpm
CAGTGTGGTCAGC	WAS protein family, member 2	HTR051108	37tpm	0tpm
GATATCTTAGATA	v-ral simian leukemia viral oncogene homolog A (ras related)	HTR003882	37tpm	0tpm
TGTCTCCTGCCCC	tissue factor pathway inhibitor 2	HTR002975	37tpm	0tpm
CCCCAAGCTATTT	sprouty-related, EVH1 domain containing 2	HTR014910	37tpm	0tpm
AGAAACCCACTAT	spermidine/spermine N1-acetyltransferase	HTR005990	37tpm	0tpm
CTAGCCAGATTAC	ring finger protein 138	HTR006794	37tpm	0tpm
ATGTTACCATATT	ribosomal protein L39	HTR019465	37tpm	0tpm
CACCTCCCTTCCG	PREDICTED: Homo sapiens LOC440492 (LOC440492), mRNA.	HTR056868	37tpm	0tpm
TCCTCCTGCCTGA	outer dense fiber of sperm tails 2	HTR001152	37tpm	0tpm
CTGGAATTTTCTC	oncostatin M	HTR012700	37tpm	0tpm
ACGGGAACTTGAG	neuropilin 2	HTR000626	37tpm	0tpm
GCGCCACTGCTCT	myeloid/lymphoid or mixed-lineage leukemia (trithorax homolog, Drosophila); translocated to, 10	HTR002150|HTR007104|HTR056516	37tpm	0tpm
TATCCAATTTACA	mitogen-activated protein kinase kinase kinase kinase 5	HTR006890	37tpm	0tpm
TTAATACTACTCC	mitogen-activated protein kinase 14	HTR000186	37tpm	0tpm
CATTCAAAAGAAA	immunoglobulin heavy constant mu	HTR014420	37tpm	0tpm
CATTCAAAAGATA	immunoglobulin heavy constant mu	HTR014420	37tpm	0tpm
ATGAGGTCAGGAA	hydroxysteroid (17-beta) dehydrogenase 7	HTR007196|HTR009136	37tpm	0tpm
CTCTTGCCTTAGC	Human clone 143789 defective mariner transposon Hsmar2 mRNA sequence.	U92015	37tpm	0tpm
AAAGGCATTCCTT	Homo sapiens mRNA; cDNA DKFZp686O15119 (from clone DKFZp686O15119)	HTR052157	37tpm	0tpm
CGGAACTTGTCAC	Homo sapiens mRNA; cDNA DKFZp434A1535 (from clone DKFZp434A1535); partial cds	HTR005464	37tpm	0tpm
TCCAGAGTGAGCG	Homo sapiens mRNA for FLJ00228 protein.	HTR046294	37tpm	0tpm
ATAACAGGGTTGA	Homo sapiens hypothetical protein FLJ39370 (FLJ39370), mRNA.	HTR011068	37tpm	0tpm
ATTTGCTGAAGAT	Homo sapiens hypothetical protein FLJ20618 (FLJ20618), mRNA.	HTR003663	37tpm	0tpm
AGTTTTCTCTTAA	Homo sapiens adipocyte-specific adhesion molecule (ASAM), mRNA.	HTR010675	37tpm	0tpm
TTCTCTGTGAATC	EGF-like-domain, multiple 7	HTR006613	37tpm	0tpm
AGTGCAATTGACC	3-hydroxy-3-methylglutaryl-Coenzyme A reductase	HTR006298	37tpm	0tpm
TTAAAATTCATCT	zinc finger protein 639	HTR008599	36tpm	0tpm
TTTGTAAAGCCTT	vang-like 1 (van gogh, Drosophila)	HTR009279	36tpm	0tpm
AGGTGTCTATAAC	vacuolar protein sorting 54 (yeast)	HTR003442	36tpm	0tpm
CACGTTGTGGATG	UPF2 regulator of nonsense transcripts homolog (yeast)	HTR000920	36tpm	0tpm
ACACCTGGGGGTC	Unknown	HTR043088	36tpm	0tpm
TCCACCTTGCCGT	Unknown	HTR042478	36tpm	0tpm
CGCCCTCCTTAGC	TSPY-like 1	HTR016170	36tpm	0tpm
TTTAATACTTTCC	sparc/osteonectin, cwcv and kazal-like domains proteoglycan (testican)	HTR029518	36tpm	0tpm
ACAGGAAGTGGAG	roundabout homolog 4, magic roundabout (Drosophila)	HTR002858	36tpm	0tpm
CCGCCACTGCACG	regulator of G-protein signalling like 1	HTR013341	36tpm	0tpm
AGCATTCTACTAC	RAB7, member RAS oncogene family	HTR002226	36tpm	0tpm
AGGGATGTCATGT	RAB10, member RAS oncogene family	HTR014346	36tpm	0tpm
CATCCTTCCTGCC	pericentrin 2 (kendrin)	HTR002848	36tpm	0tpm
TCCTTCTTCTCCA	microfibrillar associated protein 5	HTR008682	36tpm	0tpm
TCTACAAGGAGAA	microcephaly, primary autosomal recessive 1	HTR009072|HTR051507	36tpm	0tpm
AGCATTGGAAGAT	methionyl aminopeptidase 2	HTR014610	36tpm	0tpm
AGAGTCCTACAGT	major histocompatibility complex, class II, DR beta 1	HTR001737	36tpm	0tpm
GCGCTCCGCTACT	major histocompatibility complex, class I, B	HTR000701|HTR013612	36tpm	0tpm
AGCAGTTGAACAT	Kruppel-like factor 8	HTR030916	36tpm	0tpm
TGTAATTCATAGT	interferon, gamma-inducible protein 16	HTR012878	36tpm	0tpm
GAGACAGAGACCG	Homo sapiens mRNA for KIAA1966 protein.	HTR003863	36tpm	0tpm
CTTGCCATACTAA	Homo sapiens hypothetical protein MGC33302 (MGC33302), mRNA.	HTR011319	36tpm	0tpm
ACACCACTGCATA	GTP binding protein 5 (putative)	HTR005305	36tpm	0tpm
AGCTACCTCCACT	fibrillin 1 (Marfan syndrome)	HTR008008	36tpm	0tpm
CCAAATAAATGAG	chromosome X open reading frame 37	HTR008823	36tpm	0tpm
AGAGAAGTTTATG	chromosome 14 open reading frame 147	HTR004897	36tpm	0tpm
AAACCACAGACTT	chromosome 10 open reading frame 58	HTR006336	36tpm	0tpm
ACCTGCCCTGCTG	chitinase 3-like 1 (cartilage glycoprotein-39)	HTR003768	36tpm	0tpm
ATTAACTCTGGTA	CD44 antigen (homing function and Indian blood group system)	HTR001739	36tpm	0tpm
CAGTAATCCCACT	CD33 antigen-like 3	HTR015807	36tpm	0tpm
CTGATGATTTCAC	calpain 13	HTR009412	36tpm	0tpm
AGATGTTCCCTTC	ankyrin repeat domain 30A	HTR012837	36tpm	0tpm
TGGAAAGAGCTGT	visinin-like 1	HTR010451	35tpm	0tpm
CTCAATCAGTGGG	Unknown	HTR008442	35tpm	0tpm
CAGCAATGCCACT	Unknown	HTR049639	35tpm	0tpm
ACACTGTGACTGA	Unknown	HTR047951	35tpm	0tpm
TGGCATTGAAATG	tuberous sclerosis 1	HTR010423	35tpm	0tpm
CTTCATGGATTTA	transportin 1	HTR001104	35tpm	0tpm
TCCATCCAGCACA	tousled-like kinase 2	HTR012825|HTR015236	35tpm	0tpm
AGTTTGCGAGTTT	striatin, calmodulin binding protein 3	HTR010794	35tpm	0tpm
TCACTTTGTTGCC	sprouty-related, EVH1 domain containing 2	HTR014910	35tpm	0tpm
TTATGCCAGAAAG	solute carrier family 4, sodium bicarbonate cotransporter, member 7	HTR004380	35tpm	0tpm
CTCCTGCCTCAGT	solute carrier family 35, member B1	HTR006354|HTR008082|HTR009945|HTR019212	35tpm	0tpm
CGCACGTCACCCA	ribosomal protein S24	HTR001272|HTR003648|HTR004564|HTR028141	35tpm	0tpm
TCTACCATTTATT	ribosomal protein S13	HTR003596	35tpm	0tpm
TACAAATAGTCAT	replication factor C (activator 1) 1, 145kDa	HTR014463	35tpm	0tpm
TTTTTTTAAGTGT	reelin	HTR001673	35tpm	0tpm
TCCCAAGCTTTGG	quiescin Q6-like 1	HTR020626	35tpm	0tpm
TGATTGTTTTGAA	queuine tRNA-ribosyltransferase domain containing 1	HTR005661	35tpm	0tpm
CTATAGATGAGGA	pleckstrin homology domain interacting protein	HTR002133	35tpm	0tpm
AGAACAGAAATCA	phosphoinositide-3-kinase, catalytic, alpha polypeptide	HTR011020	35tpm	0tpm
TCTGGAAGGTGAG	phosphatidylinositol glycan, class Q	HTR000947	35tpm	0tpm
GCGCCCCTGCACT	nuclear factor of kappa light polypeptide gene enhancer in B-cells inhibitor-like 2	HTR011143|HTR014933	35tpm	0tpm
CCCCAACTTCACC	myotubularin 1	HTR008742	35tpm	0tpm
GGCCATCAAGGGA	matrix metalloproteinase 13 (collagenase 3)	HTR011109	35tpm	0tpm
CATGGAAGTATGA	KIAA0998	HTR000286	35tpm	0tpm
CAATTTGCCCAGC	KIAA0179	HTR014684	35tpm	0tpm
TGCAGAAGGTATC	interleukin 3 receptor, alpha (low affinity)	HTR055535	35tpm	0tpm
GCCTGAGGTTGGG	Homo sapiens ocular development-associated gene (ODAG), mRNA.	HTR006622|HTR030521	35tpm	0tpm
TGGCATATGCACC	Homo sapiens nap1 mRNA for P120, complete cds.	HTR010441	35tpm	0tpm
CAGTTACACTGTT	Homo sapiens NAD(P) dependent steroid dehydrogenase-like (HSPC105), mRNA.	HTR011460	35tpm	0tpm
CGGGAGCGGCAGA	Homo sapiens KIAA1627 protein (KIAA1627), mRNA.	HTR007042	35tpm	0tpm
TGAATGATGATGG	Homo sapiens hypothetical protein KIAA1434 (KIAA1434), mRNA.	HTR004926	35tpm	0tpm
CCGAGTCCCAGAA	histone 1, H2ae	HTR013924	35tpm	0tpm
ATTGTAGATGAAT	guanine nucleotide binding protein (G protein), beta polypeptide 2-like 1	HTR055374	35tpm	0tpm
CTCCCACCCCAGC	glycogenin 2	HTR002887|HTR005040|HTR022307|HTR034496	35tpm	0tpm
CAATTGCTGGGCT	FYN oncogene related to SRC, FGR, YES	HTR000472	35tpm	0tpm
CAATCCCAATCAG	forkhead box P1	HTR017573	35tpm	0tpm
ACTGGCTGGCCTG	fms-related tyrosine kinase 1 (vascular endothelial growth factor/vascular permeability factor receptor)	HTR014365	35tpm	0tpm
CATATGTACCAGA	enolase 1, (alpha)	HTR006364	35tpm	0tpm
TGCAAGCTGGAGC	chromosome 16 open reading frame 5	HTR014624	35tpm	0tpm
TGTTTCTCTAGAA	chromosome 10 open reading frame 58	HTR006336	35tpm	0tpm
TGTTGGTGCTGCT	chromodomain helicase DNA binding protein 7	HTR023224	35tpm	0tpm
CTGGTTTCAATGA	CD34 antigen	HTR002790	35tpm	0tpm
TGACAAGTTGGGG	AT rich interactive domain 1B (SWI1-like)	HTR002385	35tpm	0tpm
TTAGACTCAGCAG	antigen identified by monoclonal antibody Ki-67	HTR002243	35tpm	0tpm
TGGATGTAGCAGG	amine oxidase, copper containing 3 (vascular adhesion protein 1)	HTR005612	35tpm	0tpm
CAATACTGTTGCC	X-box binding protein 1	HTR002982	34tpm	0tpm
CTAGGGGAGAGGA	Unknown	HTR044454	34tpm	0tpm
ACTTGAAGCTGGG	Unknown	HTR026331	34tpm	0tpm
CACTGACAGCTTG	Unknown	HTR049756	34tpm	0tpm
AGAATCAGAAAAC	ubiquitin-conjugating enzyme E2, J1 (UBC6 homolog, yeast)	HTR000665	34tpm	0tpm
TAAAGTACTCTGT	transmembrane protein 41B	HTR052447	34tpm	0tpm
AAGACCAGCCTGA	translin-associated factor X	HTR008697	34tpm	0tpm
GCCACTGCACTCC	TNFAIP3 interacting protein 3	HTR009976	34tpm	0tpm
AAGGAGGAACTGC	tachykinin, precursor 1 (substance K, substance P, neurokinin 1, neurokinin 2, neuromedin L, neurokinin alpha, neuropeptide K, neuropeptide gamma)	HTR000164	34tpm	0tpm
CCTTTTTTATTTT	RNA binding motif protein 17	HTR006157	34tpm	0tpm
AGTTGGAAGACTT	Rho-associated, coiled-coil containing protein kinase 1	HTR010276	34tpm	0tpm
TCAGCCTCAGTTC	protein kinase, cAMP-dependent, catalytic, beta	HTR004936	34tpm	0tpm
CACCTCTGATGTT	PREDICTED: Homo sapiens similar to chromosome 6 open reading frame 216 isoform 2; spinal muscular atrophy candidate gene 3-like (LOC441066), mRNA.	HTR056238	34tpm	0tpm
ATCAAACAGCACT	PREDICTED: Homo sapiens KIAA1458 protein (KIAA1458), mRNA.	HTR014656	34tpm	0tpm
ACCCACCTCCCAT	PREDICTED: Homo sapiens hypothetical protein LOC124976 (LOC124976), mRNA.	HTR018852	34tpm	0tpm
CGCCCGTCTCAGC	phosphatidylinositol glycan, class Q	HTR000947|HTR011119|HTR047144	34tpm	0tpm
ACCATGAAAGAAG	neuropilin 1	HTR002686	34tpm	0tpm
TTTCCCAAGAGAA	matrix metalloproteinase 3 (stromelysin 1, progelatinase)	HTR010627	34tpm	0tpm
CATGGACCATCTG	lectin, mannose-binding, 1	HTR003733	34tpm	0tpm
TTTACAACTGTTT	Kruppel-like factor 9	HTR012220	34tpm	0tpm
ATCCATACAGAAC	KIAA0853	HTR002311	34tpm	0tpm
TGTGAATATAGTG	importin 7	HTR007817	34tpm	0tpm
TCCCTGCTGACCG	Homo sapiens mRNA; cDNA DKFZp667E105 (from clone DKFZp667E105)	HTR009368	34tpm	0tpm
ACTCTTCCAAGGT	Homo sapiens liver-expressed antimicrobial peptide 2 (LEAP-2), mRNA.	HTR001111	34tpm	0tpm
CACAGTAAAGGAC	Homo sapiens DBF4-like protein (DBF4) mRNA, complete cds.	HTR002468	34tpm	0tpm
CACCCTCCTGTAA	glycerol-3-phosphate dehydrogenase 1-like	HTR006435	34tpm	0tpm
CAGGGCAAGTTCT	glutaryl-Coenzyme A dehydrogenase	HTR001475	34tpm	0tpm
TTGGCTGTTTCAA	epiregulin	HTR011337	34tpm	0tpm
TGGCAATGCAGAA	DEAD (Asp-Glu-Ala-Asp) box polypeptide 42	HTR002661	34tpm	0tpm
ATGCGATAGATGC	chromosome 14 open reading frame 119	HTR008039	34tpm	0tpm
TGGGCATGAACCA	cathepsin S	HTR004941	34tpm	0tpm
ATGTGAGGTCAAG	casein kinase 1, gamma 1	HTR000620	34tpm	0tpm
AAGCAGAGAAAAT	carcinoembryonic antigen-related cell adhesion molecule 6 (non-specific cross reacting antigen)	HTR014604	34tpm	0tpm
ACCTGAGCCTGGA	alpha-kinase 1	HTR004385	34tpm	0tpm
TATGCCAGCAAAA	vanin 1	HTR009330	33tpm	0tpm
GCTGTACCGCTCC	TNF receptor-associated factor 3	HTR000452	33tpm	0tpm
ATGAGGTGAGGAG	syntaxin 7	HTR004790	33tpm	0tpm
TGGAACACTCCCC	SUMO1/sentrin/SMT3 specific protease 3	HTR000699	33tpm	0tpm
AAATGCCAGTGTC	SUMO1/sentrin specific protease 1	HTR012341	33tpm	0tpm
AGGTTAAATGAGT	solute carrier family 12 (sodium/potassium/chloride transporters), member 2	HTR015357	33tpm	0tpm
AAAACAAAAAGGC	selenocysteine lyase	HTR004915	33tpm	0tpm
CCTAGGCCCCTGA	RAN binding protein 10	HTR014976	33tpm	0tpm
GGGAGAACCCCCT	ral guanine nucleotide dissociation stimulator-like 1	HTR002906	33tpm	0tpm
CCGAGGACCATCG	pyruvate dehydrogenase kinase, isoenzyme 2	HTR006707	33tpm	0tpm
ATTTCGTACCTCA	protein phosphatase 3 (formerly 2B), catalytic subunit, gamma isoform (calcineurin A gamma)	HTR006672	33tpm	0tpm
CTAGGGGACTTGT	pleckstrin homology domain containing, family B (evectins) member 2	HTR046529	33tpm	0tpm
ACTACTGCATTGC	phosphatidylinositol transfer protein, beta	HTR008251	33tpm	0tpm
TTCTAATGGTCCA	p21/Cdc42/Rac1-activated kinase 1 (STE20 homolog, yeast)	HTR055654	33tpm	0tpm
ATTGAAGGCCATG	Meis1, myeloid ecotropic viral integration site 1 homolog 4 (mouse)	HTR016368|HTR055468	33tpm	0tpm
CACCGTCGGATTC	lemur tyrosine kinase 2	HTR010515	33tpm	0tpm
GTAAAACCCCAAA	Homo sapiens RNA processing factor 1 (RPF1), mRNA.	HTR008568	33tpm	0tpm
ATCAAGGAAAATC	Homo sapiens mRNA for KIAA0480 protein, partial cds.	HTR002139	33tpm	0tpm
ACAGGCGTACACC	Homo sapiens hypothetical protein FLJ21415 (FLJ21415), mRNA.	HTR010733	33tpm	0tpm
TCCAAGAACTCAC	Homo sapiens hypothetical protein FLJ14075 (FLJ14075), mRNA.	HTR008305	33tpm	0tpm
CCTCAGGAGACAC	Homo sapiens HsAGM1 mRNA for phosphoacetylglucosamine mutase, complete cds.	HTR002167	33tpm	0tpm
TCAAATCCTGGAA	Homo sapiens CLIP-170-related protein (CLIPR-59), mRNA.	HTR002136	33tpm	0tpm
GTCAAAAAAAAAA	glutamate receptor, metabotropic 5	HTR016392	33tpm	0tpm
TGGGAGCCAGAGA	excision repair cross-complementing rodent repair deficiency, complementation group 1 (includes overlapping antisense sequence)	HTR003182	33tpm	0tpm
AATGAAACCTACA	DEAD (Asp-Glu-Ala-Asp) box polypeptide 51	HTR046407	33tpm	0tpm
ATGCTATTGCACT	chromosome 17 open reading frame 32	HTR010438	33tpm	0tpm
ATTTTGGTTCATG	chromosome 14 open reading frame 87	HTR017651	33tpm	0tpm
CCAGAAACATGTC	chromosome 14 open reading frame 106	HTR008790	33tpm	0tpm
CCAGTGAGACCTG	chemokine (C-C motif) ligand 4	HTR005345	33tpm	0tpm
CTCACGCTCGTGG	bradykinin receptor B2	HTR000835	33tpm	0tpm
GTGACAAGTTTTT	ATPase, Na+/K+ transporting, beta 3 polypeptide	HTR007880	33tpm	0tpm
CCCACTGTCAATG	arrestin, beta 2	HTR017556	33tpm	0tpm
ATCTCTGTCACAG	ankyrin repeat domain 28	HTR015303	33tpm	0tpm
CAGGTGTTGACTA	zinc finger protein 398	HTR001366	32tpm	0tpm
TGGGAGCAAGCTA	Unknown	HTR047878	32tpm	0tpm
TTCCTCCAGTGAA	three prime repair exonuclease 1	HTR000059	32tpm	0tpm
AGATTCTGGGGGC	T-box 3 (ulnar mammary syndrome)	HTR000750	32tpm	0tpm
GTTATGCTGAAAA	superoxide dismutase 2, mitochondrial	HTR001894	32tpm	0tpm
GTGGTGGCCCCAG	sema domain, transmembrane domain (TM), and cytoplasmic domain, (semaphorin) 6B	HTR000511	32tpm	0tpm
CTGTCATTGTTTA	SAM and SH3 domain containing 1	HTR005662	32tpm	0tpm
ATTTGACAACTAA	ribosomal protein L12	HTR005984|HTR034009	32tpm	0tpm
GTTTAGGTTTTAC	retinoblastoma binding protein 6	HTR002320	32tpm	0tpm
AGGACATCCCAAT	PREDICTED: Homo sapiens similar to NADH2 dehydrogenase (ubiquinone) (EC 1.6.5.3) chain 1 - western lowland gorilla mitochondrion (LOC441786), mRNA.	HTR056714	32tpm	0tpm
TGCATTGGTGGGA	polymerase (RNA) II (DNA directed) polypeptide F	HTR010466	32tpm	0tpm
GCAAAGTATTTGT	poly(A) binding protein, cytoplasmic 1	HTR002074	32tpm	0tpm
AGCAAACACAGCC	phosphatidylinositol transfer protein, cytoplasmic 1	HTR008357	32tpm	0tpm
CCACGATGTTAGA	myelin expression factor 2	HTR014686	32tpm	0tpm
CCGAGCACAAGCC	LIM and SH3 protein 1	HTR004621	32tpm	0tpm
CAAAGGATGCTTT	kinesin family member 3A	HTR005701	32tpm	0tpm
TACCAGGGATTTC	kinesin family member 18A	HTR005656	32tpm	0tpm
AAGGCTGCAGTAA	KIAA1279	HTR006557|HTR013106	32tpm	0tpm
ATGGTTCTCTTTG	iduronate 2-sulfatase (Hunter syndrome)	HTR000579|HTR001984	32tpm	0tpm
CACCCACCTCGCC	Homo sapiens similar to RIKEN cDNA 1200014N16 gene (MGC14289), mRNA.	HTR013176	32tpm	0tpm
CTGAGCTTTCAAA	Homo sapiens IDN3 mRNA, partial cds.	AB019494|AB019602	32tpm	0tpm
AGCTTTTGTGGAA	Homo sapiens hypothetical protein FLJ22833 (FLJ22833), mRNA.	HTR005290	32tpm	0tpm
AATCTAAGATGAA	heterogeneous nuclear ribonucleoprotein L	HTR006016	32tpm	0tpm
TCACAGAAAATGA	collagen, type X, alpha 1(Schmid metaphyseal chondrodysplasia)	HTR012586	32tpm	0tpm
GCCTGAGGTCTGG	chromosome 20 open reading frame 29	HTR033867	32tpm	0tpm
ATATACGTGAAAA	CD83 antigen (activated B lymphocytes, immunoglobulin superfamily)	HTR008651	32tpm	0tpm
CAGCAGTTTGGTG	CD40 antigen (TNF receptor superfamily member 5)	HTR001503	32tpm	0tpm
AGATGGAGACCCC	cathepsin G	HTR011054	32tpm	0tpm
CATGGCACCCCAC	B-factor, properdin	HTR002627	32tpm	0tpm
CCAGAGACTCTCT	amyloid beta precursor protein (cytoplasmic tail) binding protein 2	HTR008194	32tpm	0tpm
TACTGCAGGAGGA	adaptor-related protein complex 1, sigma 2 subunit	HTR007985	32tpm	0tpm
TTGTGGTGTGGCA	Unknown	HTR052721	31tpm	0tpm
ACGAAGACCTTTG	tumor protein D52-like 2	HTR004714	31tpm	0tpm
ACATGGAAGGGTA	trophoblast glycoprotein	HTR006654	31tpm	0tpm
TATATGCATTGGC	THO complex 2	HTR014925	31tpm	0tpm
GAGTGTTGGTTCG	TAP binding protein (tapasin)	HTR000362	31tpm	0tpm
TACAAATCAACTG	synaptotagmin-like 2	HTR000915	31tpm	0tpm
CACTGCAAGGAAC	superoxide dismutase 2, mitochondrial	HTR001894	31tpm	0tpm
AGAGCAAAGAGAA	SUMO1/sentrin specific protease 6	HTR002358	31tpm	0tpm
CGCCCGTCTTGGC	S-phase kinase-associated protein 2 (p45)	HTR000913|HTR038017	31tpm	0tpm
TCCCCGTCACAGA	serine/arginine repetitive matrix 1	HTR006134	31tpm	0tpm
TGCTGGGCTCTGC	secreted protein, acidic, cysteine-rich (osteonectin)	HTR004560	31tpm	0tpm
ATGGCCTTGCCAG	Sec61 alpha 2 subunit (S. cerevisiae)	HTR004019	31tpm	0tpm
ACAGCTTCAAATT	RNA binding motif protein 15	HTR012674	31tpm	0tpm
TGCCTGTGAACCA	Rho guanine nucleotide exchange factor (GEF) 12	HTR003775	31tpm	0tpm
TTCTAAACCCCAA	ras homolog gene family, member H	HTR009109	31tpm	0tpm
AGGGAACAAAATC	radical S-adenosyl methionine domain containing 2	HTR012768	31tpm	0tpm
CTGTCACTGCACT	protocadherin gamma subfamily A, 1	HTR000001|HTR004564|HTR014605	31tpm	0tpm
TCGCTCACCAGCC	proprotein convertase subtilisin/kexin type 4	HTR015705	31tpm	0tpm
TTGAGAGTATGTT	PREDICTED: Homo sapiens hypothetical protein LOC286144 (LOC286144), mRNA.	HTR024621	31tpm	0tpm
TACAGCCAACATT	pannexin 1	HTR015329	31tpm	0tpm
AAGGACTGCTGTG	mastermind-like 3 (Drosophila)	HTR044717	31tpm	0tpm
TGGGGCAGCCACC	manic fringe homolog (Drosophila)	HTR012247	31tpm	0tpm
ATGTAGAGAGCCA	Jumonji, AT rich interactive domain 2	HTR016323	31tpm	0tpm
TCTGGGGCCGTGG	immunoglobulin heavy constant mu	HTR014420|HTR029706|HTR038837	31tpm	0tpm
ATTTCAAACCTTT	Homo sapiens Ufm1-conjugating enzyme 1 (Ufc1), mRNA.	HTR007932	31tpm	0tpm
TTGCTATGTTGCT	Homo sapiens mRNA for KIAA1348 protein, partial cds.	HTR016925	31tpm	0tpm
ACCCAAAAAAAAA	Homo sapiens mRNA for KIAA1184 protein, partial cds.	HTR002705|HTR008386	31tpm	0tpm
TTCAGCTCTGCGA	Homo sapiens iPLA2 mRNA for calcium-independent phospholipase A2, complete cds.	HTR014264	31tpm	0tpm
AATTGGCTTACTT	Homo sapiens hypothetical protein MGC26979 (MGC26979), mRNA.	HTR005822	31tpm	0tpm
TCTCTCTCCACCA	Homo sapiens hypothetical protein FLJ12572 (FLJ12572), mRNA.	HTR007336	31tpm	0tpm
TTGGATGTCTATT	Homo sapiens hypothetical protein FLJ10330 (FLJ10330), mRNA.	HTR018422	31tpm	0tpm
AAACAAATCCATT	Homo sapiens hypothetical protein BC014339 (LOC116441), mRNA.	HTR009080	31tpm	0tpm
TCAGATTTTGTTT	Homo sapiens homeobox-containing protein (HBCP) mRNA, complete cds.	HTR009083	31tpm	0tpm
AGCCTGGCAAACA	Homo sapiens DKFZP564G2022 protein (DKFZP564G2022), mRNA.	HTR003117	31tpm	0tpm
CAGCAAAACCTAA	Homo sapiens CGI-12 protein (CGI-12), mRNA.	HTR009306	31tpm	0tpm
TACAACCAGAAAT	Homo sapiens cDNA FLJ11852 fis, clone HEMBA1006754.	AK021914	31tpm	0tpm
CCTGAGTTGTTGA	Homo sapiens amplified in osteosarcoma (OS-9), mRNA.	HTR002552	31tpm	0tpm
TTCCAAGTCTGGA	heterogeneous nuclear ribonucleoprotein C (C1/C2)	HTR000705|HTR046261	31tpm	0tpm
TCTCCACAGGGCC	heat shock 90kDa protein 1, alpha	HTR002518	31tpm	0tpm
CTCTAGTAAAGGG	guanine nucleotide binding protein (G protein), gamma 11	HTR008860	31tpm	0tpm
CAAGATTGCGCCA	four and a half LIM domains 1	HTR002245	31tpm	0tpm
TTACCAAGTTGAA	filamin A interacting protein 1	HTR014568	31tpm	0tpm
CTGATAGCTCCCA	eukaryotic translation initiation factor 2, subunit 1 alpha, 35kDa	HTR007903	31tpm	0tpm
ACAAAGGCTACAA	establishment of cohesion 1 homolog 1 (S. cerevisiae)	HTR014538	31tpm	0tpm
AACTACAGATAGA	E1A binding protein p400	HTR046181	31tpm	0tpm
AGTTTGTGCTTTA	DnaJ (Hsp40) homolog, subfamily B, member 1	HTR004619	31tpm	0tpm
AGTCCTAAAGATA	DnaJ (Hsp40) homolog, subfamily A, member 1	HTR006044	31tpm	0tpm
CACCTGTACACAC	cysteine-rich protein 1 (intestinal)	HTR044043	31tpm	0tpm
AGGACGCTGATGG	coenzyme Q7 homolog, ubiquinone (yeast)	HTR004142	31tpm	0tpm
TTGTCTGTGGACT	clusterin (complement lysis inhibitor, SP-40,40, sulfated glycoprotein 2, testosterone-repressed prostate message 2, apolipoprotein J)	HTR001954	31tpm	0tpm
TGGTGGGCCTCAG	chromodomain helicase DNA binding protein 1-like	HTR052212	31tpm	0tpm
AGTTCTGTGAAAC	chromodomain helicase DNA binding protein 1	HTR010639	31tpm	0tpm
ACTTGTGCCTGGG	carbohydrate (N-acetylglucosamine 6-O) sulfotransferase 6	HTR008445|HTR056421	31tpm	0tpm
GAAGCTATCAACA	calcium/calmodulin-dependent protein kinase (CaM kinase) II delta	HTR000167	31tpm	0tpm
CCCCAGCACCTGC	cadherin, EGF LAG seven-pass G-type receptor 2 (flamingo homolog, Drosophila)	HTR010593	31tpm	0tpm
CACAGGGGCTATC	Bcl2 modifying factor	HTR010736	31tpm	0tpm
TCTTATTGTTTGT	baculoviral IAP repeat-containing 6 (apollon)	HTR006581	31tpm	0tpm
AAAATTCAGATTC	alpha thalassemia/mental retardation syndrome X-linked (RAD54 homolog, S. cerevisiae)	HTR000395|HTR029424	31tpm	0tpm
TGTGCAGGGTATA	actin, gamma 1	HTR046235	31tpm	0tpm
AATCAGAAAGGAA	A kinase (PRKA) anchor protein 2	HTR058291	31tpm	0tpm
ATTCTGGAGCAAG	zinc finger protein 291	HTR002874	30tpm	0tpm
CTGACTCGAGGAA	XPA binding protein 1	HTR000799	30tpm	0tpm
CCATTGAAGATAC	X (inactive)-specific transcript	HTR014341	30tpm	0tpm
TTCCACAGTAATC	voltage-dependent anion channel 1	HTR056584	30tpm	0tpm
TTTCTGATTTCTT	vasodilator-stimulated phosphoprotein	HTR010213	30tpm	0tpm
GAATGGAAAAGCA	tyrosine 3-monooxygenase/tryptophan 5-monooxygenase activation protein, theta polypeptide	HTR007819	30tpm	0tpm
TATCACCTGTCAG	tumor protein, translationally-controlled 1	HTR002517	30tpm	0tpm
TTCACAGTGCTCC	tumor necrosis factor (ligand) superfamily, member 10	HTR005073	30tpm	0tpm
TCATGTATGCCAA	tubulin, alpha 2	HTR001678|HTR001679|HTR049281	30tpm	0tpm
CGGGAGCAGCTTT	transporter 2, ATP-binding cassette, sub-family B (MDR/TAP)	HTR000570	30tpm	0tpm
AGGGCCAAAGCGG	tissue inhibitor of metalloproteinase 2	HTR002059	30tpm	0tpm
CTGGAATATGTCG	tissue factor pathway inhibitor (lipoprotein-associated coagulation inhibitor)	HTR004879	30tpm	0tpm
ACACAGCTATAAA	thromboxane A synthase 1 (platelet, cytochrome P450, family 5, subfamily A)	HTR001045	30tpm	0tpm
TACAGGGAAAGGC	splicing factor proline/glutamine rich (polypyrimidine tract binding protein associated)	HTR003611	30tpm	0tpm
TGGGGCCGCCCTT	sphingosine kinase 2	HTR005301	30tpm	0tpm
CTGAAGAGTGGCA	Sp3 transcription factor	HTR035894	30tpm	0tpm
GTGCTGCTGCACT	solute carrier family 15 (oligopeptide transporter), member 1	HTR007773|HTR009325	30tpm	0tpm
TCCCCTTGGACTG	sodium channel modifier 1	HTR001168	30tpm	0tpm
ACCTGAAGTCGGG	sialyltransferase 7 ((alpha-N-acetylneuraminyl-2,3-beta-galactosyl-1,3)-N-acetyl galactosaminide alpha-2,6-sialyltransferase) B	HTR006099|HTR021580	30tpm	0tpm
TCGCCGCTGCACT	sema domain, immunoglobulin domain (Ig), short basic domain, secreted, (semaphorin) 3B	HTR002753	30tpm	0tpm
CTTAGTTACAGTG	SEC63-like (S. cerevisiae)	HTR001856	30tpm	0tpm
TCAAGTTCTTCCA	SEC24 related gene family, member D (S. cerevisiae)	HTR003994|HTR042822	30tpm	0tpm
CCTGTATTCAAAA	RNA guanylyltransferase and 5'-phosphatase	HTR003440	30tpm	0tpm
ACAGTTTTTGTTC	RNA binding protein with multiple splicing	HTR015309	30tpm	0tpm
AACGCTAACAGCT	ring finger protein 130	HTR010164	30tpm	0tpm
TGGTATTTATCTG	ring finger protein 13	HTR003088	30tpm	0tpm
CCTACCGCCAGCT	RAB3D, member RAS oncogene family	HTR003751	30tpm	0tpm
TCAGAACTGTGCC	PRP3 pre-mRNA processing factor 3 homolog (yeast)	HTR006342	30tpm	0tpm
CCCAATCCCCGGC	PREDICTED: Homo sapiens hypothetical protein LOC286467 (LOC286467), mRNA.	HTR017030	30tpm	0tpm
TGGTACAGCTACC	PREDICTED: Homo sapiens C219-reactive peptide (FLJ39207), mRNA.	HTR040169	30tpm	0tpm
TGCCGCCTCAGCT	polymeric immunoglobulin receptor	HTR006140	30tpm	0tpm
TCTCTGAGTCCTG	phosphoinositide-3-kinase, catalytic, beta polypeptide	HTR006745	30tpm	0tpm
TTGTGTTTTGCTA	PHD finger protein 3	HTR004950	30tpm	0tpm
CTCCCGTGGCATT	nuclear receptor subfamily 1, group H, member 3	HTR008420	30tpm	0tpm
TTCGTTTCAAGAA	ninein (GSK3B interacting protein)	HTR000571	30tpm	0tpm
TTCCTTCCCACAT	neuropilin 1	HTR002686	30tpm	0tpm
CCTGAGATTGTTG	major histocompatibility complex, class I, F	HTR010376	30tpm	0tpm
AATCAGCCTTGGT	lymphocyte cytosolic protein 2 (SH2 domain containing leukocyte protein of 76kDa)	HTR011004	30tpm	0tpm
TTGCTTTGTCTCC	lin-7 homolog C (C. elegans)	HTR004157	30tpm	0tpm
ATAGGAAAGGGGC	leucine zipper protein 1	HTR007584	30tpm	0tpm
ATGTTTGCCTTGC	leucine rich repeat containing 15	HTR013576	30tpm	0tpm
TCCTGGGACAACA	leucine rich repeat (in FLII) interacting protein 1	HTR002102	30tpm	0tpm
TCATCAGCGTGCA	lectin, galactoside-binding, soluble, 9 (galectin 9)	HTR001151	30tpm	0tpm
ACGCCATTGCATT	KIAA1704	HTR003472|HTR010108|HTR014626	30tpm	0tpm
ACCTGAGGTTGGA	KIAA0152	HTR006011	30tpm	0tpm
CTAAAACAAGCCT	inhibitor of Bruton agammaglobulinemia tyrosine kinase	HTR002158	30tpm	0tpm
AAGAATCTTAACA	importin 7	HTR007817	30tpm	0tpm
CTGGAAGCCCACC	Homo sapiens UNC-112 related protein 2 (URP2), transcript variant URP2SF, mRNA.	HTR029586	30tpm	0tpm
CACCCGCCTTCGC	Homo sapiens putative protein similar to nessy (Drosophila) (C3F), mRNA.	HTR004999	30tpm	0tpm
CTGGAGATGGACA	Homo sapiens hypothetical protein FLJ20308 (FLJ20308), mRNA.	HTR006168	30tpm	0tpm
TTCCAGCCATCAA	Homo sapiens HLAR698, mRNA (cDNA clone MGC:75533 IMAGE:4750640), complete cds.	HTR029864	30tpm	0tpm
AGACTTGTTAAGT	Homo sapiens CGI-07 protein (CGI-07), mRNA.	HTR005005	30tpm	0tpm
ATTTTGTTTTCTT	holocytochrome c synthase (cytochrome c heme-lyase)	HTR006906	30tpm	0tpm
ATTTAATGGACAG	heat shock 70kDa protein 9B (mortalin-2)	HTR002977	30tpm	0tpm
AGGGCAACCGCAT	heat shock 70kDa protein 5 (glucose-regulated protein, 78kDa)	HTR004585	30tpm	0tpm
GACTCGGTAAAAA	frizzled-related protein	HTR006394	30tpm	0tpm
TGGAAGATGGACG	FK506 binding protein 9, 63 kDa	HTR017530	30tpm	0tpm
GCGGCTCACTGCA	eukaryotic translation initiation factor 2C, 1	HTR004113|HTR026024	30tpm	0tpm
CTGGACCCCATCT	eukaryotic translation elongation factor 2	HTR003639	30tpm	0tpm
CCTTTGACCAGGA	enolase 1, (alpha)	HTR001775	30tpm	0tpm
CCTTCTCTTAAAA	dihydrofolate reductase	HTR006175|HTR018078|HTR026256	30tpm	0tpm
CCTCCTTCAGCTG	coilin	HTR008456	30tpm	0tpm
TCCCTGAGCCTTT	chromosome 6 open reading frame 149	HTR013477	30tpm	0tpm
TCGCTGTAGGTCA	chromosome 21 open reading frame 96	HTR013560	30tpm	0tpm
TAGACTGAGAATC	chromosome 13 open reading frame 9	HTR001003|HTR001004	30tpm	0tpm
CTTGGGGTTGTTC	CD163 antigen	HTR043989	30tpm	0tpm
GCTCTGCCCATGT	BRCA2 and CDKN1A interacting protein	HTR000365	30tpm	0tpm
AATGTCCACATAT	A kinase (PRKA) anchor protein 2	HTR058291	30tpm	0tpm
CAAGAAGAAAGAG	A kinase (PRKA) anchor protein (yotiao) 9	HTR000137	30tpm	0tpm
CTTATATTTACAT	WD repeat and FYVE domain containing 1	HTR002349	29tpm	0tpm
CTGCCATGGCCCT	Unknown	HTR049875	29tpm	0tpm
TGGTTGTTTGGGC	ubiquitin protein ligase E3 component n-recognin 2	HTR014383	29tpm	0tpm
TCACTGTTATTAT	tumor necrosis factor, alpha-induced protein 6	HTR005739	29tpm	0tpm
GAATATTAACTCC	thymidine kinase 2, mitochondrial	HTR004117	29tpm	0tpm
CCAACTGGGTCAT	thrombospondin 2	HTR046910	29tpm	0tpm
TGGGCCCAGAGCC	sphingomyelin phosphodiesterase 2, neutral membrane (neutral sphingomyelinase)	HTR010829	29tpm	0tpm
GGAAGGCTCGTGA	SKI interacting protein	HTR006221	29tpm	0tpm
CAGGCAGTGGCAA	signal-induced proliferation-associated 1 like 2	HTR020811	29tpm	0tpm
AGTTGGTTGTTTA	serum deprivation response (phosphatidylserine binding protein)	HTR008708	29tpm	0tpm
TAGTTTCATTAAA	PRP19/PSO4 homolog (S. cerevisiae)	HTR004952	29tpm	0tpm
AGGTCATCAGGGG	PREDICTED: Homo sapiens similar to B230208J24Rik protein (LOC201501), mRNA.	HTR044509	29tpm	0tpm
ACCGGAGGCCAGG	PREDICTED: Homo sapiens hypothetical protein MGC9515 (MGC9515), mRNA.	HTR001723|HTR032619|HTR049191	29tpm	0tpm
CAACTGTGTAATT	poly(rC) binding protein 1	HTR010035	29tpm	0tpm
GCGGAAGGCGTCC	phosphofurin acidic cluster sorting protein 1-like	HTR046753	29tpm	0tpm
TATTACCTGAAGA	phosphatidic acid phosphatase type 2B	HTR004654	29tpm	0tpm
CAGGCTGCAGTTA	nuclear receptor coactivator 6 interacting protein	HTR002883	29tpm	0tpm
GATATGAAGAAGC	myeloid/lymphoid or mixed-lineage leukemia 5 (trithorax homolog, Drosophila)	HTR001913	29tpm	0tpm
AGGACTTAAGCAC	mitochondrial carrier triple repeat 1	HTR005342	29tpm	0tpm
TAGCAGATACATG	methyl-CpG binding domain protein 1	HTR000112	29tpm	0tpm
TGAGAACGCTCTA	matrix Gla protein	HTR006110	29tpm	0tpm
ACTTCTCCCCAAA	keratin 18	HTR001870	29tpm	0tpm
CATGTAGCCTACA	kelch-like 5 (Drosophila)	HTR058243	29tpm	0tpm
CTCAAATTTGCTT	insulin-degrading enzyme	HTR008265	29tpm	0tpm
TTAGGTCTGCCTC	immunoglobulin superfamily, member 9	HTR009312	29tpm	0tpm
AGGACTGCACACA	immunoglobulin heavy constant mu	HTR014420|HTR056239	29tpm	0tpm
TCTTGAGGCTGGG	hydroxysteroid (17-beta) dehydrogenase 7	HTR007196|HTR007197	29tpm	0tpm
AGAGATTGTGTTT	Homo sapiens mRNA for FLJ00396 protein.	HTR056443	29tpm	0tpm
AGAGAAGTTGAGG	Homo sapiens LOC90353 (LOC90353), mRNA.	HTR012636	29tpm	0tpm
CTGAAGTGGCCCC	Homo sapiens hypothetical protein DKFZp434K1815 (DKFZp434K1815), mRNA.	HTR000204	29tpm	0tpm
TTGTACCAAGCCA	Homo sapiens hypothetical protein DKFZp434B044 (DKFZP434B044), mRNA.	HTR006759	29tpm	0tpm
AAATGGAGCCCAG	homeo box D9	HTR012441	29tpm	0tpm
CGGACGACGTAAT	hematopoietic cell-specific Lyn substrate 1	HTR044197	29tpm	0tpm
CCCAGACCCACTC	heat shock 90kDa protein 1, beta	HTR002038|HTR056579	29tpm	0tpm
CTTGACATTGCCA	golgi SNAP receptor complex member 2	HTR001143	29tpm	0tpm
TCTTGAGTCTCTT	frequently rearranged in advanced T-cell lymphomas 2	HTR009062	29tpm	0tpm
ATCCTGCGCGGGT	F-box protein 3	HTR000899	29tpm	0tpm
TGCTGCAAACTCT	Epstein-Barr virus induced gene 2 (lymphocyte-specific G protein-coupled receptor)	HTR013692	29tpm	0tpm
ATGCTGGTGGCAA	epimorphin	HTR017722	29tpm	0tpm
TGGGGAGCCCCAT	CXXC finger 5	HTR002619	29tpm	0tpm
ACTATAATTCTAA	COMM domain containing 3	HTR000853	29tpm	0tpm
ACATGAGCAAATT	collectin sub-family member 12	HTR001373	29tpm	0tpm
ATGCCACACTGTA	c-mir, cellular modulator of immune recognition	HTR044005	29tpm	0tpm
CCCTCACACTGAA	chromosome 20 open reading frame 17	HTR012965	29tpm	0tpm
ATGGGAATATGCA	chromosome 20 open reading frame 155	HTR006300	29tpm	0tpm
TCAGCTGGATGCC	chromosome 10 open reading frame 35	HTR012439	29tpm	0tpm
TATGCACCCCATG	chromosome 10 open reading frame 26	HTR005038	29tpm	0tpm
TCTTCAAGCTCTT	chemokine (C-C motif) receptor 7	HTR009514	29tpm	0tpm
AGTTTTATGCCGC	CDC42 binding protein kinase beta (DMPK-like)	HTR010151	29tpm	0tpm
TGATACTAGAGAA	CD44 antigen (homing function and Indian blood group system)	HTR001739	29tpm	0tpm
TGTGAAAAAATAA	calcium/calmodulin-dependent protein kinase (CaM kinase) II delta	HTR000167	29tpm	0tpm
AATATGGTGAAAC	ATPase, Class I, type 8B, member 1	HTR008883|HTR016697	29tpm	0tpm
ATGAGCGATTAAA	ATPase family, AAA domain containing 2	HTR005332	29tpm	0tpm
CCCAGTCCTACCC	AT rich interactive domain 5A (MRF1-like)	HTR016041	29tpm	0tpm
ATCAGAGCCCCCA	angiopoietin-like 2	HTR005173	29tpm	0tpm
ACTAAATAACCAT	amyloid beta precursor protein (cytoplasmic tail) binding protein 2	HTR008194	29tpm	0tpm
TTCAGATGATGAG	alpha thalassemia/mental retardation syndrome X-linked (RAD54 homolog, S. cerevisiae)	HTR000395|HTR029424	29tpm	0tpm
CTTGAGGACAGCA	vitamin K epoxide reductase complex, subunit 1	HTR010184	28tpm	0tpm
TCCTCGTTGCATA	Unknown	HTR047129	28tpm	0tpm
TTCAAGCCCTGGA	Unknown	HTR046382	28tpm	0tpm
ACACCCGCATCCT	Unknown	HTR042478	28tpm	0tpm
ATATCTACATGTA	splicing factor, arginine/serine-rich 2	HTR002978	28tpm	0tpm
CAAGTTTGTACTA	splicing factor, arginine/serine-rich 12	HTR005084	28tpm	0tpm
TACTGATTGGCAT	PREDICTED: Homo sapiens similar to 60S ribosomal protein L32 (LOC401504), mRNA.	HTR024650	28tpm	0tpm
CATAGACTTAGCA	PREDICTED: Homo sapiens KIAA0459 protein (KIAA0459), mRNA.	HTR032747	28tpm	0tpm
TTAAATCTTAGCA	potassium channel tetramerisation domain containing 3	HTR014471	28tpm	0tpm
CCAGCTTGGTGGG	pleckstrin homology, Sec7 and coiled-coil domains, binding protein	HTR008640	28tpm	0tpm
AGACATGTGGGCT	pleckstrin homology domain containing, family F (with FYVE domain) member 1	HTR005748	28tpm	0tpm
CGGGCTCTGGAGA	NIF3 NGG1 interacting factor 3-like 1 (S. pombe)	HTR003221	28tpm	0tpm
TTCCCATGAACAT	NADH dehydrogenase (ubiquinone) Fe-S protein 1, 75kDa (NADH-coenzyme Q reductase)	HTR003241	28tpm	0tpm
CTAAACAAAGCTC	major histocompatibility complex, class II, DQ alpha 1	HTR014422|HTR049162	28tpm	0tpm
ACACTGACCTGGA	major histocompatibility complex, class I, B	HTR000701|HTR001879	28tpm	0tpm
AGTATTAACATCC	Homo sapiens mRNA for KIAA0872 protein, partial cds.	HTR005045	28tpm	0tpm
AACAGAGCAATGA	Homo sapiens immune receptor expressed on myeloid cells 2 (IREM2), mRNA.	HTR038984|HTR039933	28tpm	0tpm
ATAATCACTGCCT	Homo sapiens hypothetical protein LOC340061 (LOC340061), mRNA.	HTR046738	28tpm	0tpm
TGGTGGGGACTTG	Homo sapiens cDNA FLJ31765 fis, clone NT2RI2007877.	AK056327|AK096781	28tpm	0tpm
ATCAAAATTTTTT	heat shock 105kDa/110kDa protein 1	HTR003710	28tpm	0tpm
TGGATGTGGATGA	glypican 3	HTR004842	28tpm	0tpm
TGCTTGCCAGAGT	forkhead box M1	HTR002714	28tpm	0tpm
AGGTTTGTGACCA	ELK3, ETS-domain protein (SRF accessory protein 2)	HTR008323	28tpm	0tpm
CCTGCCCTGCACC	dachsous 1 (Drosophila)	HTR007028	28tpm	0tpm
TTTTGTGTCTGGT	cytochrome P450, family 2, subfamily B, polypeptide 6	HTR005922|HTR016407	28tpm	0tpm
ACAACACCAAAGT	COMM domain containing 2	HTR005341	28tpm	0tpm
TTACAGAGGCAAG	coagulation factor X	HTR012093	28tpm	0tpm
GACAATTTGAAAG	chromosome 13 open reading frame 24	HTR006851	28tpm	0tpm
ATGTTTCAGGAAG	chromodomain helicase DNA binding protein 1	HTR010639	28tpm	0tpm
TTCACATTCAGGT	CD99 antigen	HTR015736	28tpm	0tpm
TGCCAGGTGCTGC	CD200 antigen	HTR005220	28tpm	0tpm
TTTGTGACTTGTG	calcium/calmodulin-dependent protein kinase (CaM kinase) II delta	HTR000167	28tpm	0tpm
CTGTACTGTCGGG	AT rich interactive domain 5B (MRF1-like)	HTR016920	28tpm	0tpm
CAGCAAGGCACAA	3'-phosphoadenosine 5'-phosphosulfate synthase 2	HTR005012	28tpm	0tpm
CATTCTCCTGGGC	zinc finger and BTB domain containing 2	HTR007288	27tpm	0tpm
TTGTGCAAATTAA	Unknown	HTR037471	27tpm	0tpm
AATGGAACAGAAC	Unknown	HTR024333	27tpm	0tpm
TCTTCAGAACCGG	Unknown	HTR036733	27tpm	0tpm
CTAATCTGTTCTG	Unknown	HTR050513	27tpm	0tpm
CAAGATAAAGAAT	ubiquitin B	HTR003583	27tpm	0tpm
CTAGGATGCGTCC	transcription factor Dp-2 (E2F dimerization partner 2)	HTR002814	27tpm	0tpm
CAGGTTGATGCTC	thyroid autoantigen 70kDa (Ku antigen)	HTR002049	27tpm	0tpm
ATCACCATATTTT	sulfatase modifying factor 1	HTR015458	27tpm	0tpm
CCGTTCCCGTAGT	splicing factor, arginine/serine-rich 5	HTR003008	27tpm	0tpm
ACTGTTTAATGAA	splicing factor, arginine/serine-rich 2, interacting protein	HTR002289	27tpm	0tpm
AGGGTAACCAAGA	SPARC-like 1 (mast9, hevin)	HTR003011	27tpm	0tpm
ATTTCTTGAACTT	signal peptide, CUB domain, EGF-like 2	HTR008961	27tpm	0tpm
CTGGAGCCAGGCC	serine/threonine kinase 22B (spermiogenesis associated)	HTR007665	27tpm	0tpm
CCGGGCATTTACT	ribonuclease P 21kDa subunit	HTR000405	27tpm	0tpm
TGCTCAGATGGAC	RE1-silencing transcription factor	HTR004455	27tpm	0tpm
TCGGCCAGCTCCA	RAN binding protein 3	HTR000448	27tpm	0tpm
TGCAGGTCCAAGA	protein tyrosine phosphatase, receptor type, G	HTR018313	27tpm	0tpm
TGCTGCTGCTGCT	proteasome (prosome, macropain) subunit, alpha type, 7	HTR001092	27tpm	0tpm
AGTGTGTTTTTTG	programmed cell death 10	HTR000498	27tpm	0tpm
ACTTGAGCCTGGA	PREDICTED: Homo sapiens similar to Serine/threonine-protein kinase PRKX (Protein kinase PKX1) (LOC389907), mRNA.	HTR051974	27tpm	0tpm
TTTCTAAAATGGC	PPAR binding protein	HTR006413	27tpm	0tpm
TCCACAGCCCCAG	potassium channel, subfamily K, member 4	HTR000421	27tpm	0tpm
ATCCTTTTGAAAT	pleckstrin homology domain containing, family M (with RUN domain) member 2	HTR014359	27tpm	0tpm
ATCAAGCCAGCAG	periostin, osteoblast specific factor	HTR006127	27tpm	0tpm
CCATAACTGAGGG	nuclear receptor coactivator 7	HTR026345	27tpm	0tpm
TTTGGGGAAGGGA	NCK adaptor protein 2	HTR006321	27tpm	0tpm
ACTTGAGCCTGTG	MpV17 transgene, murine homolog, glomerulosclerosis	HTR005237|HTR015570	27tpm	0tpm
ATAGGTCACTTCA	mannosidase, alpha, class 2A, member 2	HTR006301	27tpm	0tpm
CTGATATGTGCTA	lysosomal associated protein transmembrane 4 beta	HTR014339	27tpm	0tpm
AATAAAAGTTTTG	LIM and cysteine-rich domains 1	HTR006405	27tpm	0tpm
TCCCATAGCTTCT	KIAA1754	HTR014709	27tpm	0tpm
CAGTTCTCTCAGG	iduronidase, alpha-L-	HTR008373	27tpm	0tpm
CCCGAGAGCCACA	Homo sapiens mRNA for KIAA1415 protein, partial cds.	HTR004763	27tpm	0tpm
CTAATGTAAACAT	Homo sapiens mRNA for KIAA1096 protein, partial cds.	HTR014216	27tpm	0tpm
AGTCTACAGGTCA	Homo sapiens mRNA for JC7, complete cds.	HTR001956	27tpm	0tpm
GACTTGGACTAGA	Homo sapiens kinetochore protein Spc25 (Spc25), mRNA.	HTR010897	27tpm	0tpm
GATGAGCAGATAG	Homo sapiens hypothetical protein MGC20398 (MGC20398), mRNA.	HTR011952	27tpm	0tpm
CTGGCACGCTGAG	Homo sapiens hypothetical protein MGC10561 (MGC10561), mRNA.	HTR013153	27tpm	0tpm
TCCCCAGCGTTGT	Homo sapiens hypothetical protein FLJ25555 (FLJ25555), mRNA.	HTR005930	27tpm	0tpm
TCAACCTGCTGAC	Homo sapiens hypothetical protein DKFZp434A1319 (DKFZP434A1319), mRNA.	HTR001021|HTR015420	27tpm	0tpm
CATTGGTTAAGAA	Homo sapiens hypothetical nuclear factor SBBI22 (LOC57117), mRNA.	HTR010545	27tpm	0tpm
TGAAAGCGCCAAA	Homo sapiens genomic DNA; cDNA DKFZp547D108 (from clone DKFZp547D108)	AL831890	27tpm	0tpm
ACTTGAGGTCAGC	Homo sapiens FLJ21963 protein (FLJ21963), mRNA.	HTR007461|HTR008423|HTR016730	27tpm	0tpm
CAAAGTTGAACAA	heterogeneous nuclear ribonucleoprotein A/B	HTR000617	27tpm	0tpm
TCTAACATGAAAA	heat shock 70kDa protein 9B (mortalin-2)	HTR002977	27tpm	0tpm
AGGAAGGAGTGGG	guanine nucleotide binding protein-like 1	HTR005094	27tpm	0tpm
CTGTCGCCCCCGC	forkhead box P4	HTR014312	27tpm	0tpm
CTAGGGGTGTCAT	ferritin, heavy polypeptide 1	HTR001767	27tpm	0tpm
ACATGGTGACATA	FERM, RhoGEF and pleckstrin domain protein 2	HTR008114	27tpm	0tpm
CAAGTCAGAATAT	electron-transferring-flavoprotein dehydrogenase	HTR010916	27tpm	0tpm
CTGTGGAAGTTGC	E74-like factor 1 (ets domain transcription factor)	HTR004943	27tpm	0tpm
CAAGGGTTTGTAT	DnaJ (Hsp40) homolog, subfamily C, member 14	HTR002169	27tpm	0tpm
CTGAACACCAAAG	crystallin, zeta (quinone reductase)-like 1	HTR000056	27tpm	0tpm
AGTATGTTGAGCC	complement component 4 binding protein, alpha	HTR007331	27tpm	0tpm
CAAGCTTAATTTT	chromosome 8 open reading frame 1	HTR010518	27tpm	0tpm
GGGGAGCAGGAAG	chromosome 21 open reading frame 96	HTR013560	27tpm	0tpm
ACTACATTAAACC	bone marrow stromal cell antigen 2	HTR010175	27tpm	0tpm
CTCACCGAGCTGC	ATPase, Class II, type 9A	HTR025672	27tpm	0tpm
GCTCAGCTGGCCG	ATPase family, AAA domain containing 3A	HTR019918|HTR058220	27tpm	0tpm
TAACTACCAAACT	zinc finger, SWIM domain containing 6	HTR020655	26tpm	0tpm
CTCCGGAATTGTT	zinc finger, CW type with coiled-coil domain 1	HTR006606	26tpm	0tpm
AGCAAAGCTGTGA	zinc finger and BTB domain containing 17	HTR010327	26tpm	0tpm
CTGTTGAGCATCA	YTH domain family, member 2	HTR004785	26tpm	0tpm
AAAGAACAATTGT	WD repeat domain 43	HTR014727	26tpm	0tpm
TGGCCCCCGTGCG	Unknown	HTR049583|HTR050708	26tpm	0tpm
TCAGCCTGGTCTC	Unknown	HTR049499	26tpm	0tpm
TGCTGTCGAGTGA	Unknown	HTR025790	26tpm	0tpm
ATGCAGCTACACT	Unknown	HTR055562	26tpm	0tpm
TGTCCTCAGCCTC	Unknown	HTR018855	26tpm	0tpm
CAGTTTTCTCCAG	Unknown	HTR043640	26tpm	0tpm
TTTGCGGTATGTG	Unknown	HTR042505	26tpm	0tpm
TCCAAGTACATAT	ubiquitin specific protease 37	HTR014982	26tpm	0tpm
CTGTATCCAAATC	tumor necrosis factor, alpha-induced protein 6	HTR005739	26tpm	0tpm
TGACCTGGGCCCA	tumor necrosis factor receptor superfamily, member 4	HTR011442	26tpm	0tpm
TTCTGTTCAAAGT	transmembrane 7 superfamily member 2	HTR008292	26tpm	0tpm
AGGGCATGCAACC	TIA1 cytotoxic granule-associated RNA binding protein	HTR001455	26tpm	0tpm
ATGTTCACTGCAA	syndecan binding protein (syntenin) 2	HTR000159	26tpm	0tpm
AAAAACTCGTGGA	SWI/SNF related, matrix associated, actin dependent regulator of chromatin, subfamily a, member 1	HTR001594	26tpm	0tpm
TCGAGCGTTTATC	suppressor of zeste 12 homolog (Drosophila)	HTR023731	26tpm	0tpm
CCCAAGGACGTGG	spermine oxidase	HTR025679	26tpm	0tpm
TTTCATCTATTTG	sorting nexin 5	HTR000338|HTR004396	26tpm	0tpm
TCATCTCTACAAA	sorting nexin 12	HTR015294|HTR058646	26tpm	0tpm
TTCCTGATTCCAC	sec1 family domain containing 2	HTR005562	26tpm	0tpm
GAAGATTTAGAGG	RNA-binding region (RNP1, RRM) containing 2	HTR055418	26tpm	0tpm
ATTCAAAAGTAAC	RING1 and YY1 binding protein	HTR015272	26tpm	0tpm
AGTGACCTTATTG	ring finger protein 34	HTR004056	26tpm	0tpm
ATCCAGCAGCTCG	ring finger protein 126	HTR005006	26tpm	0tpm
ATCCTGGGCAGCA	ribosomal protein S23	HTR007826	26tpm	0tpm
CCTCTGGCCCTGT	retinoic acid receptor responder (tazarotene induced) 2	HTR006681	26tpm	0tpm
TTCGATATCCGCC	Ras-related associated with diabetes	HTR000983	26tpm	0tpm
ACTGGGTCAGGAG	protein kinase, DNA-activated, catalytic polypeptide	HTR011421	26tpm	0tpm
AGGAACAGCTTTC	protein kinase, cAMP-dependent, regulatory, type II, alpha	HTR006203	26tpm	0tpm
TTGCAGAAAAGAT	proteasome (prosome, macropain) activator subunit 4	HTR014628	26tpm	0tpm
TAGTTTTGGAGTA	proteasome (prosome, macropain) 26S subunit, non-ATPase, 11	HTR004693	26tpm	0tpm
AAAGCCATCCAGA	pleckstrin	HTR010337	26tpm	0tpm
CATGCTGTGCTGA	PHD finger protein 8	HTR014500	26tpm	0tpm
GCTACCCACCTTC	PHD finger protein 12	HTR015644	26tpm	0tpm
CACCGGCATTCGG	pantothenate kinase 3	HTR008063	26tpm	0tpm
CCTGGAGCCTGTA	nuclear factor of activated T-cells, cytoplasmic, calcineurin-dependent 4	HTR008422	26tpm	0tpm
TGTTGGTCACATT	nuclear factor I/B	HTR002615	26tpm	0tpm
ATGTAGCAGAAAC	myeloid/lymphoid or mixed-lineage leukemia 3	HTR000600	26tpm	0tpm
CTACAGAGATAGC	mucin 7, salivary	HTR010012	26tpm	0tpm
TCAGAGGTGTGGA	metastasis associated 1	HTR044026	26tpm	0tpm
AGTTGGTACAGAA	membrane associated guanylate kinase interacting protein-like 1	HTR017829	26tpm	0tpm
TCTGATTACCAGC	mediator of RNA polymerase II transcription, subunit 28 homolog (yeast)	HTR005204	26tpm	0tpm
AAGTGAAGTGACA	MCM3 minichromosome maintenance deficient 3 (S. cerevisiae) associated protein, antisense	HTR052207	26tpm	0tpm
CTTAGAGAAGTTT	MAX protein	HTR000105	26tpm	0tpm
GAGGGTCATGTGA	malignant fibrous histiocytoma amplified sequence 1	HTR006570	26tpm	0tpm
AGTTACCTCACCT	major histocompatibility complex, class II, DQ alpha 2	HTR001730|HTR014422	26tpm	0tpm
ATTCACAGAAACC	low density lipoprotein receptor-related protein 10	HTR003039	26tpm	0tpm
TGAAAGCGCCGAA	KIAA1641	HTR051885	26tpm	0tpm
CACACTGTATCTG	interleukin 18 binding protein	HTR000192	26tpm	0tpm
TTAGTTCAATATT	interferon-related developmental regulator 1	HTR010235	26tpm	0tpm
CGCATCGACTTGG	Homo sapiens UNC-112 related protein 2 (URP2), transcript variant URP2SF, mRNA.	HTR029586	26tpm	0tpm
AGATTTACAATTT	Homo sapiens Splicing factor, arginine/serine-rich, 46kD (SRP46), mRNA.	HTR029564	26tpm	0tpm
CATGTCATGCACC	Homo sapiens similar to hypothetical protein (LOC221091), mRNA.	HTR021087	26tpm	0tpm
AGAAGAAGAAGAT	Homo sapiens mRNA; cDNA DKFZp686H10114 (from clone DKFZp686H10114)	HTR031782|HTR046718	26tpm	0tpm
TGACACTATCTCC	Homo sapiens mRNA for ribonuclease A, complete cds.	D26129	26tpm	0tpm
TAGAAGGTGAAGA	Homo sapiens mRNA for KIAA0824 protein, partial cds.	HTR006734	26tpm	0tpm
CTGTAATTGGTTT	Homo sapiens hypothetical protein FLJ40869 (FLJ40869), mRNA.	HTR015576	26tpm	0tpm
ACCTTGTCAACTG	Homo sapiens hypothetical protein FLJ23548 (FLJ23548), mRNA.	HTR011468	26tpm	0tpm
CTCATATGGTCAG	Homo sapiens growth and transformation-dependent protein (E2IG5), mRNA.	HTR014476	26tpm	0tpm
TGTGCCTGGAGAA	Homo sapiens FLJ44186 protein (FLJ44186), mRNA.	HTR033152	26tpm	0tpm
TACAAGAAATACC	Homo sapiens ELYS transcription factor-like protein TMBS62 (ELYS), mRNA.	HTR002154	26tpm	0tpm
ACCTTCCAAAAGG	Homo sapiens cDNA FLJ26144 fis, clone TST05930, highly similar to Glucosamine-6-phosphate isomerase (EC 3.5.99.6).	AK129655	26tpm	0tpm
CTGGTCCCCTCCC	Homo sapiens brain specific protein (CGI-38), mRNA.	HTR000403	26tpm	0tpm
TGTTTCTCTCAGG	histone 1, H3h	HTR013898	26tpm	0tpm
AACACCGTGCCCG	hexokinase 2	HTR010393	26tpm	0tpm
CGCCCTAGGGGCT	hairy and enhancer of split 4 (Drosophila)	HTR051956	26tpm	0tpm
AAGTTGTCCATCA	H1 histone family, member 0	HTR011138	26tpm	0tpm
TGTTGGAATTGTA	guanylate binding protein 4	HTR005614	26tpm	0tpm
CGACGGAGAAGGG	growth arrest and DNA-damage-inducible, beta	HTR014857	26tpm	0tpm
TTCCTCTGCTAAA	fragile X mental retardation 1	HTR024713	26tpm	0tpm
ACCTACTTACTGT	four and a half LIM domains 1	HTR002245|HTR057613	26tpm	0tpm
AGAGTCTCGTTCT	formin binding protein 3	HTR004982	26tpm	0tpm
CAATTGTGCAGTA	family with sequence similarity 49, member A	HTR004235	26tpm	0tpm
AGTTTTTTGTTTT	cyclin D1 (PRAD1: parathyroid adenomatosis 1)	HTR002077	26tpm	0tpm
CATCCTCTCTCCT	complement component 2	HTR008384	26tpm	0tpm
AGGGTTTACAGGG	collagen, type VIII, alpha 1	HTR001338	26tpm	0tpm
CCTCAAAACCTCC	CNDP dipeptidase 2 (metallopeptidase M20 family)	HTR002579	26tpm	0tpm
TGCTAAACTTCTC	chromosome X open reading frame 39	HTR015116	26tpm	0tpm
ATACCACTGCACC	chromosome 6 open reading frame 182	HTR015572	26tpm	0tpm
TCAAGACCTCATC	chromosome 6 open reading frame 142	HTR011290	26tpm	0tpm
CCAAGGGACTTTA	chromosome 20 open reading frame 9	HTR008630	26tpm	0tpm
GGTGGAAAACTGA	chromosome 1 open reading frame 16	HTR002669	26tpm	0tpm
ATATTTTCTTAGA	chemokine-like factor super family 8	HTR016428	26tpm	0tpm
TCAAACGAACTGT	CD79A antigen (immunoglobulin-associated alpha)	HTR046221|HTR046766|HTR056235	26tpm	0tpm
AACACACACTGGG	CASP8 and FADD-like apoptosis regulator	HTR001748	26tpm	0tpm
CTTCAAATAACTT	CASP8 and FADD-like apoptosis regulator	HTR001748	26tpm	0tpm
TCTTTGCAGAGCT	calumenin	HTR002229	26tpm	0tpm
TGTACGAGAAAAA	calbindin 2, 29kDa (calretinin)	HTR000528	26tpm	0tpm
CTACAAGCTGTGC	bone morphogenetic protein 7 (osteogenic protein 1)	HTR005430	26tpm	0tpm
CAGTTCAGCCTCA	Bloom syndrome	HTR011425	26tpm	0tpm
CACCCGCCTCACC	biogenesis of lysosome-related organelles complex-1, subunit 3	HTR018039	26tpm	0tpm
CTGGCGGCTGCCG	B-cell CLL/lymphoma 5	HTR001472	26tpm	0tpm
CTGCCATTGCACT	ATP-binding cassette, sub-family D (ALD), member 4	HTR000130|HTR003252|HTR020607	26tpm	0tpm
ACAAAATGTGATA	arrestin domain containing 3	HTR014943	26tpm	0tpm
TCCATTCCTTGGG	APG4 autophagy 4 homolog C (S. cerevisiae)	HTR002297	26tpm	0tpm
CCTATCTTGCAGA	amyloid beta precursor protein (cytoplasmic tail) binding protein 2	HTR008194	26tpm	0tpm
TGCCACATAGAAG	A kinase (PRKA) anchor protein 1	HTR001459	26tpm	0tpm
AAGGGGTCCAATC	zinc finger, SWIM domain containing 6	HTR020655|HTR028336	25tpm	0tpm
ACTTGAGGCCCAG	zinc finger, MYND domain containing 11	HTR008100|HTR025460	25tpm	0tpm
ACAACACTACGCT	zinc finger CCCH type domain containing 7	HTR002009	25tpm	0tpm
CGCCCACCTCCGC	Unknown	HTR015465|HTR018319	25tpm	0tpm
TCACTCTGTTGCC	Unknown	HTR001760|HTR053455	25tpm	0tpm
CATCTCCTTCCTT	transmembrane protein 30A	HTR003048	25tpm	0tpm
AGAGCGTCCGTAT	transducin (beta)-like 3	HTR002122	25tpm	0tpm
TTCTCGCAGGTCA	solute carrier family 12 (potassium/chloride transporters), member 7	HTR003203	25tpm	0tpm
CCAGGAACTTGAG	signal peptide, CUB domain, EGF-like 2	HTR008961	25tpm	0tpm
ATTCCTGCTCACG	SH3 domain containing, Ysc84-like 1 (S. cerevisiae)	HTR002157	25tpm	0tpm
CTAGCAACCCTAT	SH2 domain binding protein 1 (tetratricopeptide repeat containing)	HTR010316	25tpm	0tpm
TCGGGAAGTGCAG	Rho GDP dissociation inhibitor (GDI) alpha	HTR001791	25tpm	0tpm
ACTTGGGGTCAGG	protein tyrosine phosphatase, receptor type, E	HTR000760|HTR002345|HTR004278	25tpm	0tpm
CTGTTGGACTTGG	PREDICTED: Homo sapiens similar to Formin binding protein 2 (srGAP2) (LOC441903), mRNA.	HTR020843	25tpm	0tpm
TAAAATCCATCCT	PREDICTED: Homo sapiens similar to eukaryotic translation elongation factor 1 beta 2; eukaryotic translation elongation factor 1 beta 1 (LOC392793), mRNA.	HTR051689	25tpm	0tpm
CTTTTATCACATA	pre-B-cell colony enhancing factor 1	HTR004671	25tpm	0tpm
AAGTTGTCAAAGA	phosphoinositide-3-kinase, regulatory subunit 1 (p85 alpha)	HTR021451	25tpm	0tpm
CTCCCGCCTCGAC	peroxisomal biogenesis factor 14	HTR005175	25tpm	0tpm
TCCACAGCCAGTA	Nipped-B homolog (Drosophila)	HTR001013	25tpm	0tpm
TTCTGGTCATTAA	NADH dehydrogenase (ubiquinone) 1 alpha subcomplex, 6, 14kDa	HTR010181	25tpm	0tpm
CCCCAACGTACTG	myosin IXB	HTR014947	25tpm	0tpm
AGTGCTAAGGAAA	mitogen-activated protein kinase kinase kinase 14	HTR005637	25tpm	0tpm
GGCCACAGGGCGG	mannose-6-phosphate receptor (cation dependent)	HTR004769	25tpm	0tpm
TCATGGCCCTGCT	major histocompatibility complex, class I, B	HTR000701	25tpm	0tpm
ACACTGACCTGGG	major histocompatibility complex, class I, B	HTR000701|HTR001879|HTR013612	25tpm	0tpm
CAAAAGAAAAAAA	lymphocyte antigen 75	HTR011019	25tpm	0tpm
ACATTGACAAAAG	kinectin 1 (kinesin receptor)	HTR006036	25tpm	0tpm
AGCGGTTGACCCC	KIAA1430	HTR058648	25tpm	0tpm
AAAAGAATTCGAA	interferon-induced protein 44	HTR012360	25tpm	0tpm
TGTGAGCTCTGGA	Homo sapiens similar to RIKEN cDNA 2210021J22 (LOC150383), transcript variant 2, mRNA.	HTR040607	25tpm	0tpm
ACAGAATACCTGA	Homo sapiens nasopharyngeal carcinoma associated gene protein-8 (NAG8), mRNA.	HTR000844	25tpm	0tpm
AACATGAAATGAA	Homo sapiens mRNA; cDNA DKFZp667P0924 (from clone DKFZp667P0924)	HTR025789|HTR033934|HTR051885	25tpm	0tpm
ATGAAGAGGACTC	Homo sapiens mRNA for KIAA1187 protein, partial cds.	HTR002116	25tpm	0tpm
CTAGCAAGTCCGG	Homo sapiens hypothetical protein FLJ14299 (FLJ14299), mRNA.	HTR029539	25tpm	0tpm
TGGCATAAAATAA	Homo sapiens hypothetical protein FLJ11273 (FLJ11273), mRNA.	HTR005070	25tpm	0tpm
AAAACCACGATTG	Homo sapiens epidermal retinal dehydrogenase 2 (RDHE2), mRNA.	HTR007540	25tpm	0tpm
AAAGGAGTGAGGT	glucosidase, alpha; neutral AB	HTR002227	25tpm	0tpm
CTCCCTCTGTGGT	gap junction protein, epsilon 1, 29kDa	HTR002333	25tpm	0tpm
AGATTTCAATATG	doublecortin and CaM kinase-like 1	HTR012446	25tpm	0tpm
CGATGCCGACCTG	dihydropyrimidinase-like 2	HTR029198	25tpm	0tpm
AGCATGGGCCACG	D component of complement (adipsin)	HTR006206	25tpm	0tpm
CCCAGTACCCAGC	cytochrome b reductase 1	HTR004908	25tpm	0tpm
AACGCGAGGGGCC	cystinosis, nephropathic	HTR010226	25tpm	0tpm
AATACACGGAAGA	chromosome 6 open reading frame 83	HTR005116	25tpm	0tpm
ATCACCAGCGGGC	chromosome 17 open reading frame 28	HTR019163	25tpm	0tpm
TATTTTAGTAGTA	autism susceptibility candidate 2	HTR017622	25tpm	0tpm
CCCTGAGCAAGTC	aldehyde dehydrogenase 3 family, member A2	HTR004857	25tpm	0tpm
ATGGAGATGAAAC	5-hydroxytryptamine (serotonin) receptor 3A	HTR005993	25tpm	0tpm
ACAGTGCTGGGAA	zinc finger, DHHC domain containing 11	HTR034212	24tpm	0tpm
AGCCCAGAGGAAT	zinc finger, CCHC domain containing 3	HTR013901	24tpm	0tpm
AGGTGCCCTTATG	zinc finger protein 337	HTR011735	24tpm	0tpm
ACAAACTCCTAGA	zinc finger protein 143 (clone pHZ-1)	HTR007082	24tpm	0tpm
AGAAAACAAAGAA	WD repeat domain 43	HTR014727	24tpm	0tpm
TGTCCACAGTGCC	Unknown	HTR002382|HTR015809	24tpm	0tpm
GCGTCATTGCACT	Unknown	HTR017175	24tpm	0tpm
TTTTGTTTCATTA	Unknown	HTR056975	24tpm	0tpm
CAAGATAAGGAAG	ubiquitin C	HTR046596	24tpm	0tpm
CACCCATGGCTGC	tuftelin interacting protein 11	HTR003281	24tpm	0tpm
ATTGAAGGAGACT	tropomyosin 3	HTR049217	24tpm	0tpm
ATTCGTGAGGCTT	tropomodulin 4 (muscle)	HTR000985	24tpm	0tpm
CCACCTTCTGGGC	tripartite motif-containing 33	HTR035577	24tpm	0tpm
AGGACCTCCAAGC	TNF receptor-associated factor 1	HTR007219	24tpm	0tpm
ACCCAGCATCCTT	tensin	HTR003809	24tpm	0tpm
TGCACCAGAACCC	sprouty homolog 4 (Drosophila)	HTR017841	24tpm	0tpm
AAGTTCCAGAGCC	sperm associated antigen 5	HTR003253	24tpm	0tpm
CAGCTGTCTCTGA	solute carrier family 27 (fatty acid transporter), member 3	HTR003426	24tpm	0tpm
CATAAGAAACAAG	SMAD specific E3 ubiquitin protein ligase 2	HTR014672|HTR051262	24tpm	0tpm
ACCGGCGCGAGTG	signal transducer and activator of transcription 3 (acute-phase response factor)	HTR000360	24tpm	0tpm
TAATAGCTGAACT	serine/threonine kinase 3 (STE20 homolog, yeast)	HTR015023	24tpm	0tpm
ACGAGGTTAGGAG	RNA binding motif protein 8A	HTR002092|HTR005045|HTR035785|HTR050531	24tpm	0tpm
CCAGGGCACTGTC	RNA (guanine-7-) methyltransferase	HTR014375	24tpm	0tpm
CACTACCGGAAGG	ribosomal protein L13a	HTR002213	24tpm	0tpm
TAATAAGAAGATG	replication factor C (activator 1) 1, 145kDa	HTR014463	24tpm	0tpm
ACTTAAAAAAACA	Rap guanine nucleotide exchange factor (GEF) 6	HTR001860	24tpm	0tpm
TATGCTGTGTTTG	RAB3A interacting protein (rabin3)	HTR001939	24tpm	0tpm
CCACCCTTGGACC	RAB31, member RAS oncogene family	HTR017515	24tpm	0tpm
CAATGAGGCCCCC	protein phosphatase 1, regulatory subunit 10	HTR010198	24tpm	0tpm
CCCCTCGTCTGCT	PREDICTED: Homo sapiens hypothetical LOC389440 (LOC389440), mRNA.	HTR029771	24tpm	0tpm
TTCAGGAACAGTT	PREDICTED: Homo sapiens C219-reactive peptide (FLJ39207), mRNA.	HTR040169	24tpm	0tpm
CAGTTGGTGCAGC	pantothenate kinase 2 (Hallervorden-Spatz syndrome)	HTR000079	24tpm	0tpm
TTCAGCACCCGCG	nucleolin	HTR002540	24tpm	0tpm
ACCTAAATTACAG	nucleolar protein 1, 120kDa	HTR006399	24tpm	0tpm
ACCAGGTCCATGA	nuclear receptor co-repressor 1	HTR003736	24tpm	0tpm
GCAGCCCCTGCAA	nuclear factor I/B	HTR002615	24tpm	0tpm
TGGGAACACCCAA	neuropilin 2	HTR000626	24tpm	0tpm
ATTCATACTGACA	myeloid/lymphoid or mixed-lineage leukemia 5 (trithorax homolog, Drosophila)	HTR047820	24tpm	0tpm
CCACTACGAAACG	musashi homolog 2 (Drosophila)	HTR010162	24tpm	0tpm
TGCCCCTCCCTGC	moesin	HTR006018	24tpm	0tpm
GTTCTTGATTTTG	mitochondrial ribosomal protein S6	HTR000664	24tpm	0tpm
CTGGGATAACATG	methyltransferase-like 1	HTR000505	24tpm	0tpm
AGTTGCTAAATGG	membrane associated DNA binding protein	HTR002378	24tpm	0tpm
AGAGAATCACAAG	Mdm4, transformed 3T3 cell double minute 4, p53 binding protein (mouse)	HTR011312	24tpm	0tpm
GCACCACTGCAGT	low density lipoprotein receptor-related protein 10	HTR003039	24tpm	0tpm
GTTTAACAAGTAA	kinectin 1 (kinesin receptor)	HTR006036	24tpm	0tpm
CCACTGTTCCTCT	junctional adhesion molecule 3	HTR002805	24tpm	0tpm
CTGACTATGAGCA	interleukin 4 induced 1	HTR000045	24tpm	0tpm
TTGTTACTGAATA	interleukin 2 receptor, gamma (severe combined immunodeficiency)	HTR010580	24tpm	0tpm
CTGAAGCTTACTA	interleukin 17 receptor B	HTR001211	24tpm	0tpm
AACCAACCTGGGT	interferon (alpha, beta and omega) receptor 1	HTR003988	24tpm	0tpm
TCAACATTGTTGG	integral membrane protein 2A	HTR004948	24tpm	0tpm
ACGCACACACAAT	insulin induced gene 1	HTR034035	24tpm	0tpm
CCAGGGGAGGGGC	immunoglobulin lambda variable group	HTR013115	24tpm	0tpm
GGCTGGGTGCGCC	immunoglobulin heavy constant mu	HTR014420	24tpm	0tpm
TGAATTTGGACCA	Homo sapiens mRNA for KIAA1504 protein, partial cds.	HTR012671	24tpm	0tpm
AGATTAAATATTT	Homo sapiens mRNA for KIAA0648 protein, partial cds.	HTR014449	24tpm	0tpm
ACCAGAGGCTTGG	Homo sapiens hypothetical protein MGC32124 (MGC32124), mRNA.	HTR012288	24tpm	0tpm
AAGCATGCCTGTC	Homo sapiens hypothetical protein LOC283970, mRNA (cDNA clone MGC:71024 IMAGE:4403073), complete cds.	HTR056243	24tpm	0tpm
AGAAAGTGGGCGT	Homo sapiens ALL1 fused gene from 5q31 (AF5Q31), mRNA.	HTR004299	24tpm	0tpm
AGGGATTGCCAAT	Homo sapiens adipocyte-specific adhesion molecule (ASAM), mRNA.	HTR010675	24tpm	0tpm
ACTTGGCAGTGAA	heat shock 90kDa protein 1, alpha	HTR002518	24tpm	0tpm
AGATGTTGGAACG	H3 histone, family 3B (H3.3B)	HTR002521	24tpm	0tpm
TCCCTCCTGGCAG	guanine nucleotide binding protein (G protein), beta polypeptide 1-like	HTR000755	24tpm	0tpm
AGACAAGCCCAAA	GM2 ganglioside activator	HTR002670	24tpm	0tpm
ACGCAGGGAAAGG	F-box and leucine-rich repeat protein 12	HTR005428	24tpm	0tpm
AGCCTGACCCACA	F11 receptor	HTR000153	24tpm	0tpm
CTTTGTGGCACCA	excision repair cross-complementing rodent repair deficiency, complementation group 4	HTR011384	24tpm	0tpm
CCATCAGAAAGGT	ethanolamine kinase 2	HTR010770	24tpm	0tpm
TGGCAGTTTATGC	endothelial differentiation, sphingolipid G-protein-coupled receptor, 3	HTR044258	24tpm	0tpm
TGGGGGAGGCTTT	early growth response 1	HTR007934	24tpm	0tpm
TAAGGTTTATCAG	E2F transcription factor 3	HTR008668	24tpm	0tpm
TCAGCACACTGCA	CUG triplet repeat, RNA binding protein 1	HTR002266|HTR017573	24tpm	0tpm
GCCAGGTTCTACA	coronin, actin binding protein, 1A	HTR044002	24tpm	0tpm
CCTCCTGCTGCCA	collagen, type XXVII, alpha 1	HTR001164	24tpm	0tpm
GAGACCATCATGG	collagen, type XII, alpha 1	HTR001007|HTR008839	24tpm	0tpm
GAGGACCCAAAGG	collagen, type VIII, alpha 1	HTR001338	24tpm	0tpm
CGCGCCGAGGGCG	collagen, type I, alpha 1	HTR000648	24tpm	0tpm
GAGGAAGACAGTG	chromosome 6 open reading frame 82	HTR007936	24tpm	0tpm
AACCCCTAACTTA	chromosome 12 open reading frame 4	HTR005312	24tpm	0tpm
AGTGTTACATTGA	chromodomain helicase DNA binding protein 2	HTR003664	24tpm	0tpm
CAAGCAAATGGCC	chemokine (C-X-C motif) ligand 1 (melanoma growth stimulating activity, alpha)	HTR008753	24tpm	0tpm
AATGAGCGGCTAA	CDC42 binding protein kinase alpha (DMPK-like)	HTR016140	24tpm	0tpm
CCACGACTTTTTA	CD200 antigen	HTR005220	24tpm	0tpm
GGTGGCTCCATCG	actin, gamma 1	HTR046235	24tpm	0tpm
CAGGTTTATCCGA	abhydrolase domain containing 2	HTR000867	24tpm	0tpm
AGTTTCTTCAGAT	Abelson helper integration site	HTR002170	24tpm	0tpm
ATCTGAGCAAAGA	A kinase (PRKA) anchor protein (yotiao) 9	HTR000137	24tpm	0tpm
TTGTTTGTCCTAT	zinc finger protein 451	HTR004021	23tpm	0tpm
AGTGGATTTTCTT	vacuolar protein sorting 13D (yeast)	HTR021940	23tpm	0tpm
ACGCTGCTGCACT	Unknown	HTR029912	23tpm	0tpm
CATATTTGTTTTG	Unknown	HTR041667	23tpm	0tpm
ATGCAACTGCACT	Unknown	HTR049885	23tpm	0tpm
TGGAGAGGAGCTG	Unknown	HTR019058	23tpm	0tpm
CCCCAGCTGGTGT	Unknown	HTR027921	23tpm	0tpm
TATCACCCAAACA	ubiquitin-conjugating enzyme E2L 3	HTR007844	23tpm	0tpm
CTGTATCAAAAAA	ubiquitin-conjugating enzyme E2B (RAD6 homolog)	HTR004874	23tpm	0tpm
CCAAGGCATTGAT	tuberous sclerosis 1	HTR010423	23tpm	0tpm
AAGTTCCCGCTGG	thioredoxin reductase 1	HTR003019|HTR007816	23tpm	0tpm
TCCACAGTCAGAT	TatD DNase domain containing 2	HTR053306	23tpm	0tpm
CCTGGACACTTAC	synaptotagmin-like 1	HTR002815	23tpm	0tpm
CAAGCATACTCTG	spectrin repeat containing, nuclear envelope 2	HTR032599	23tpm	0tpm
TTCCGCCAAAAAA	solute carrier family 39 (zinc transporter), member 7	HTR008253	23tpm	0tpm
CACCAGCTTCGGG	smoothelin	HTR000298	23tpm	0tpm
ACATCCTCGAAAG	ribosomal protein L9	HTR003585	23tpm	0tpm
GTGCGCCACGACG	PREDICTED: Homo sapiens hypothetical LOC342918 (LOC342918), mRNA.	HTR030337	23tpm	0tpm
AGCACTTGAATGG	myeloid/lymphoid or mixed-lineage leukemia (trithorax homolog, Drosophila); translocated to, 6	HTR002614	23tpm	0tpm
ATATCCAACAGGT	membrane-spanning 4-domains, subfamily A, member 7	HTR000637	23tpm	0tpm
CCCTAACTTAGAT	matrix metalloproteinase 19	HTR000170	23tpm	0tpm
CCGCCCTGGGTCT	major histocompatibility complex, class I, A	HTR013612	23tpm	0tpm
CAAGGGGAAACTG	lymphocyte-specific protein 1	HTR003859	23tpm	0tpm
AAGCATAACTATG	kynureninase (L-kynurenine hydrolase)	HTR008311	23tpm	0tpm
TGAGGAAACTGGA	KIAA1199	HTR014257	23tpm	0tpm
AGACGCCCAGTGA	KIAA0685	HTR049224	23tpm	0tpm
CAATGGGAGTCCA	interleukin 10 receptor, alpha	HTR010873	23tpm	0tpm
CAGACGCTCAAGC	Homo sapiens twist homolog 2 (Drosophila), mRNA (cDNA clone MGC:23821 IMAGE:4275773), complete cds.	BC017907|BC033168|NM_057179	23tpm	0tpm
CAAATGTTAGCAC	Homo sapiens regulator of Fas-induced apoptosis (TOSO), mRNA.	HTR010517	23tpm	0tpm
ATTTTGGCTACTG	Homo sapiens partial mRNA for putative ORB3 gene, 5'	HTR049442	23tpm	0tpm
AGAGAAAAGAAAC	Homo sapiens mRNA; cDNA DKFZp761C10121 (from clone DKFZp761C10121); complete cds	HTR002103	23tpm	0tpm
ACCTGGTAGACTT	Homo sapiens mRNA for OK/SW-CL.10, complete cds.	HTR004956	23tpm	0tpm
CTAAAACATTGAA	Homo sapiens mRNA for KIAA0546 protein, partial cds.	HTR012970	23tpm	0tpm
CCCACCCTTTCTG	Homo sapiens mesenchymal stem cell protein DSCD75 (LOC51337), mRNA.	HTR006828|HTR018021	23tpm	0tpm
TTCTTCCATATCA	Homo sapiens hypothetical protein PRO1853 (PRO1853), transcript variant 2, mRNA.	HTR001516	23tpm	0tpm
TCCTATCGCTGCT	Homo sapiens hypothetical protein FLJ10052 (FLJ10052), mRNA.	HTR008891	23tpm	0tpm
TCACTGGCAGGAA	Homo sapiens hypothetical BC331191_1 (LOC163131), mRNA.	HTR031713	23tpm	0tpm
TGCTCCTTCGGTG	Homo sapiens hole gene (MGC4659), mRNA.	HTR044282	23tpm	0tpm
TTTCTGATGATTC	Homo sapiens disrupter of silencing 10 (SAS10), mRNA.	HTR055695	23tpm	0tpm
AGTTGTATGTAAA	Homo sapiens ARG99 protein (ARG99), mRNA.	HTR005812	23tpm	0tpm
TGAGGAAGCCAGT	histone deacetylase 4	HTR006939	23tpm	0tpm
CTTCCCAAGGTAC	GATA binding protein 2	HTR001194	23tpm	0tpm
AAGTTTCCTTCAG	fer-1-like 3, myoferlin (C. elegans)	HTR000669	23tpm	0tpm
CCACCCCAGGTGG	EGF-like-domain, multiple 4	HTR015429	23tpm	0tpm
ATCTGAGGCCAGG	cut-like 1, CCAAT displacement protein (Drosophila)	HTR006340	23tpm	0tpm
TGCTGAGAATGAG	chromosome 5 open reading frame 13	HTR004613	23tpm	0tpm
TGTTTGTGGAGAA	chromosome 20 open reading frame 3	HTR004634	23tpm	0tpm
TGGGACAGAGTTC	CD79A antigen (immunoglobulin-associated alpha)	HTR046221	23tpm	0tpm
TGGGACAGAGTTT	CD79A antigen (immunoglobulin-associated alpha)	HTR046221|HTR056235	23tpm	0tpm
CGAGCTCCTACTG	cAMP responsive element modulator	HTR002769	23tpm	0tpm
TTTTCCTGCAGTT	cAMP responsive element modulator	HTR002769	23tpm	0tpm
TGGGACATGAGCG	APG7 autophagy 7-like (S. cerevisiae)	HTR006111	23tpm	0tpm
ATGGTCAAGGCCA	adaptor-related protein complex 1, mu 2 subunit	HTR005166	23tpm	0tpm
CTTCGGCGGCGCC	a disintegrin-like and metalloprotease (reprolysin type) with thrombospondin type 1 motif, 4	HTR009683	23tpm	0tpm
TAGAAGTCAACTA	5'-nucleotidase, cytosolic II-like 1	HTR001483	23tpm	0tpm
TGAAAGAAATGGC	5-methyltetrahydrofolate-homocysteine methyltransferase reductase	HTR001488	23tpm	0tpm
TTTCTGCCTTTGG	2'-5'-oligoadenylate synthetase 2, 69/71kDa	HTR001193	23tpm	0tpm
GAGCGAACCCAGC	zinc finger, CCCH-type with G patch domain	HTR000274	22tpm	0tpm
ACTAGGTCAGGAA	zinc finger protein 440	HTR009735	22tpm	0tpm
ATCATCCAGAGAA	zinc finger protein 24 (KOX 17)	HTR002639	22tpm	0tpm
ATATTTCAGAAGT	zinc binding alcohol dehydrogenase, domain containing 2	HTR008397	22tpm	0tpm
AGTATCAGAACAT	X-ray repair complementing defective repair in Chinese hamster cells 5 (double-strand-break rejoining; Ku autoantigen, 80kDa)	HTR003599	22tpm	0tpm
ACCTCTAAACTTC	v-maf musculoaponeurotic fibrosarcoma oncogene homolog A (avian)	HTR007684	22tpm	0tpm
TCGGCCAGCCAAA	v-ets erythroblastosis virus E26 oncogene like (avian)	HTR005605	22tpm	0tpm
CTGCCATCCTCAG	valosin-containing protein	HTR003600	22tpm	0tpm
TGGAGTTCGAGAC	Unknown	HTR016109|HTR022318	22tpm	0tpm
ACCACAAAGTCTG	Unknown	HTR017933	22tpm	0tpm
CCACGCTTGGATA	Unknown	HTR050707	22tpm	0tpm
CAAAAAACCCAGC	Unknown	HTR032795	22tpm	0tpm
TTCATGTCTTGGC	Unknown	HTR031573	22tpm	0tpm
CTTTTATGCCCAT	Unknown	HTR047107	22tpm	0tpm
TGTAATTTTTTTT	Unknown	HTR049834|HTR058274	22tpm	0tpm
TTGCTTCTTTCGG	Unknown	HTR027694	22tpm	0tpm
AACAGAGTGAGAC	UBX domain containing 4	HTR015602	22tpm	0tpm
ACATAGTGCTAGG	ubiquitin specific protease 9, X-linked (fat facets-like, Drosophila)	HTR001286|HTR007435	22tpm	0tpm
CTGAGAAAGGATT	ubiquitin specific protease 7 (herpes virus-associated)	HTR029501	22tpm	0tpm
GAATGAAGGATTC	ubiquitin A-52 residue ribosomal protein fusion product 1	HTR004587	22tpm	0tpm
CTTAACATTGTCA	tripeptidyl peptidase II	HTR005100	22tpm	0tpm
TCACTCTCCTCTT	tripartite motif-containing 44	HTR004716	22tpm	0tpm
TCAGCTTCAATAC	tripartite motif-containing 37	HTR005577	22tpm	0tpm
ATACTGTACCTTC	trinucleotide repeat containing 15	HTR020510	22tpm	0tpm
ATATCAACACTGT	transmembrane protein 30A	HTR003048	22tpm	0tpm
CAGAGCTGCCTCA	transcription factor AP-2 beta (activating enhancer binding protein 2 beta)	HTR011354	22tpm	0tpm
AAGGTGAAAAGGA	transcription elongation factor B (SIII), polypeptide 3 (110kDa, elongin A)	HTR004953	22tpm	0tpm
CAAAAACTTAATA	tetratricopeptide repeat domain 3	HTR002566	22tpm	0tpm
TCCACCACCACGT	T-box 3 (ulnar mammary syndrome)	HTR000750	22tpm	0tpm
CCTAAATGTATCT	synaptophysin-like protein	HTR004689	22tpm	0tpm
CCAGCGAGTGAAA	SWI/SNF related, matrix associated, actin dependent regulator of chromatin, subfamily c, member 2	HTR000846	22tpm	0tpm
TGGCAGGAGGTCA	superoxide dismutase 3, extracellular	HTR010452	22tpm	0tpm
TTCAACTTTGCCA	splicing factor proline/glutamine rich (polypyrimidine tract binding protein associated)	HTR003611	22tpm	0tpm
TGTTAAGGCAAAT	spastic paraplegia 20, spartin (Troyer syndrome)	HTR003216	22tpm	0tpm
AAGTACCTTGAGA	sorting nexin 1	HTR000437	22tpm	0tpm
CATTACCAAGTCT	single-stranded DNA binding protein 2	HTR006496	22tpm	0tpm
CACGGGGTAGGAA	signal transducer and activator of transcription 1, 91kDa	HTR001280	22tpm	0tpm
TCTTAGTATTGCC	sialyltransferase 7 ((alpha-N-acetylneuraminyl-2,3-beta-galactosyl-1,3)-N-acetyl galactosaminide alpha-2,6-sialyltransferase) E	HTR005814	22tpm	0tpm
GGTTTGTAATTAA	SHC (Src homology 2 domain containing) transforming protein 2	HTR016788	22tpm	0tpm
TGGAAAATACTGG	SECIS binding protein 2	HTR005874	22tpm	0tpm
ACAGCTGCATGCC	scavenger receptor class A, member 3	HTR010995	22tpm	0tpm
GGGCCATAGTGAC	RNA, U13 small nuclear pseudogene 2	HTR014752	22tpm	0tpm
CTGAAATTGTCCC	RNA (guanine-7-) methyltransferase	HTR014375	22tpm	0tpm
TCAGTGGTGGTAT	ring finger protein 39	HTR001291	22tpm	0tpm
AAGGGACGGCTGT	ribosomal protein L23	HTR002964	22tpm	0tpm
ACCAAACCAGCCC	ribosomal protein L15	HTR002952|HTR002953|HTR051970	22tpm	0tpm
CACATCTCAAAGC	ribosomal protein L10	HTR002218|HTR051670	22tpm	0tpm
ACTGTCCACCATA	ribonuclease P 40kDa subunit	HTR012466	22tpm	0tpm
AACCATGAAGGAG	retinoblastoma binding protein 4	HTR006062	22tpm	0tpm
ATTACACCCTAAC	RAS-like, estrogen-regulated, growth inhibitor	HTR010903	22tpm	0tpm
ATGAGGTCTGGAG	RAS p21 protein activator 4	HTR012559|HTR046195	22tpm	0tpm
AATACAATAACAA	protein tyrosine phosphatase type IVA, member 2	HTR014850	22tpm	0tpm
AAAACCAGCCTAA	protein phosphatase 1, regulatory (inhibitor) subunit 2	HTR004058	22tpm	0tpm
CAGGAGGTGGAGG	proteasome (prosome, macropain) 26S subunit, ATPase, 3	HTR010102|HTR034666	22tpm	0tpm
CCAGAGGGCGAGG	pregnancy upregulated non-ubiquitously expressed CaM kinase	HTR017968	22tpm	0tpm
TCAGAGAACTTGG	PREDICTED: Homo sapiens hypothetical protein LOC126075 (LOC126075), mRNA.	HTR017684	22tpm	0tpm
AGGGACCATGAAC	poly(A) binding protein, cytoplasmic 1	HTR002074	22tpm	0tpm
CAAATATTTTCAA	PDZ and LIM domain 1 (elfin)	HTR003449	22tpm	0tpm
ATTTTGAGCCGCC	parvin, gamma	HTR007166	22tpm	0tpm
CTGGGGCTCATTC	oligophrenin 1	HTR012545	22tpm	0tpm
TGGGGGCTGGGCG	nuclear factor (erythroid-derived 2)-like 1	HTR004652	22tpm	0tpm
GAGCAGTGTGACT	NIMA (never in mitosis gene a)-related kinase 6	HTR003162	22tpm	0tpm
CTGTACAGCCAGC	myosin, light polypeptide 6, alkali, smooth muscle and non-muscle	HTR000096	22tpm	0tpm
TTCTTAGGAAAGA	mitochondrial ribosomal protein L20	HTR005124	22tpm	0tpm
ATCTGTCTCTAAG	matrix metalloproteinase 28	HTR001246|HTR014200	22tpm	0tpm
GCGCCATTGCACC	leucine rich repeat containing 20	HTR001195|HTR019304	22tpm	0tpm
CCTACTTCATCCA	latent transforming growth factor beta binding protein 1	HTR010258	22tpm	0tpm
TGGCAGCCAGCAG	LAG1 longevity assurance homolog 4 (S. cerevisiae)	HTR008538	22tpm	0tpm
TTTCCTCCGCTTG	kynurenine 3-monooxygenase (kynurenine 3-hydroxylase)	HTR008429	22tpm	0tpm
ACAATGAAAGCAG	KIAA1772	HTR011633	22tpm	0tpm
AAATGGGGCTGGG	intercellular adhesion molecule 1 (CD54), human rhinovirus receptor	HTR001084	22tpm	0tpm
TCAATAAGGCCAA	hydroxyacyl-Coenzyme A dehydrogenase/3-ketoacyl-Coenzyme A thiolase/enoyl-Coenzyme A hydratase (trifunctional protein), beta subunit	HTR003674	22tpm	0tpm
AACAAGCAGAAGA	Homo sapiens similar to CG6405 gene product (LOC137392), mRNA.	HTR010791|HTR053196	22tpm	0tpm
ACGCGGTCAGGAG	Homo sapiens mRNA; cDNA DKFZp667E105 (from clone DKFZp667E105)	HTR009368	22tpm	0tpm
TGCCAACTTCAGA	Homo sapiens mRNA for aggrus, complete cds.	HTR003381	22tpm	0tpm
AGTTTTTCCTCTT	Homo sapiens KIAA0703 gene product (KIAA0703), mRNA.	HTR007186	22tpm	0tpm
GTAGAGTGGCACA	Homo sapiens KIAA0478 gene product (KIAA0478), mRNA.	HTR008596	22tpm	0tpm
CCCGCGCCGCAGC	Homo sapiens hypothetical protein MGC35138 (MGC35138), mRNA.	HTR014832	22tpm	0tpm
TTCCATTATTTTG	Homo sapiens hypothetical protein LOC339745 (LOC339745), mRNA.	HTR012300	22tpm	0tpm
AAGACTCCATCTC	Homo sapiens hypothetical protein LOC123722 (LOC123722), mRNA.	HTR058345	22tpm	0tpm
AAGTTATTGGGGT	Homo sapiens hypothetical protein FLJ21924 (FLJ21924), mRNA.	HTR005375	22tpm	0tpm
AAAGTAGCTTACT	Homo sapiens hypothetical protein FLJ11342 (FLJ11342), mRNA.	HTR008224	22tpm	0tpm
CAAAATACTTGAT	Homo sapiens adult retina protein (LOC153222), mRNA.	HTR010508	22tpm	0tpm
ATCTGTGTGGAAG	Homo sapiens 2-hydroxyphytanoyl-CoA lyase (HPCL2), mRNA.	HTR005060	22tpm	0tpm
CGGGCAGTGGCGG	G1 to S phase transition 1	HTR003693	22tpm	0tpm
CCTCGGGTTTTGT	follistatin	HTR001665	22tpm	0tpm
AGGCGCGGCCTGG	exostoses (multiple)-like 3	HTR003268	22tpm	0tpm
ACAGCAACCTAAA	DPH2-like 2 (S. cerevisiae)	HTR004964	22tpm	0tpm
TAGCAAGCACTGC	DnaJ (Hsp40) homolog, subfamily B, member 9	HTR006398	22tpm	0tpm
AAGCGGGCCTACC	DnaJ (Hsp40) homolog, subfamily B, member 1	HTR004619	22tpm	0tpm
TGTGACCAAAAGT	DEAD (Asp-Glu-Ala-Asp) box polypeptide 5	HTR003588	22tpm	0tpm
CCCTGGAGATGGA	cytoglobin	HTR007047	22tpm	0tpm
TTTGTCGGCATTA	cytochrome c, somatic	HTR001758	22tpm	0tpm
TGTGCCAAAAAAA	complement factor H-related 1	HTR000909	22tpm	0tpm
CTTCTTGGCCCCA	collagen, type XV, alpha 1	HTR006765	22tpm	0tpm
CGCACCGAGGGCA	collagen, type I, alpha 1	HTR000648	22tpm	0tpm
CAGGCTACCTAGA	chromosome 20 open reading frame 20	HTR006666	22tpm	0tpm
AGACCCTGGTAGC	chromosome 16 open reading frame 5	HTR014624	22tpm	0tpm
TGCGGGACAGAGC	chromosome 14 open reading frame 27	HTR017940	22tpm	0tpm
TCTTCCTTCTGCT	chromobox homolog 5 (HP1 alpha homolog, Drosophila)	HTR002082	22tpm	0tpm
CCTCTACAGAGCT	chemokine (C-X-C motif) ligand 12 (stromal cell-derived factor 1)	HTR004930	22tpm	0tpm
ATGGTGATTAAGG	chaperonin containing TCP1, subunit 4 (delta)	HTR005992	22tpm	0tpm
TTTTGTGGCCAAG	calsyntenin 2	HTR004486	22tpm	0tpm
CGCCCATCTCGGC	calcium channel, voltage-dependent, gamma subunit 5	HTR001661|HTR011335|HTR027670|HTR055535	22tpm	0tpm
TCATTGATATGTT	breast cancer metastasis-suppressor 1-like	HTR010961	22tpm	0tpm
TTCATGCCCTGGA	BCL2-associated X protein	HTR000073|HTR058214	22tpm	0tpm
TTATTTCAAAGGA	AT rich interactive domain 4B (RBP1- like)	HTR000629	22tpm	0tpm
AACTATTTGCCTG	APG5 autophagy 5-like (S. cerevisiae)	HTR006529	22tpm	0tpm
TGCCGGCGTTGGC	ankyrin repeat domain 11	HTR002667	22tpm	0tpm
CTGGGAGGCAGAG	ankylosis, progressive homolog (mouse)	HTR001137	22tpm	0tpm
CGACCAGCAGATT	angiopoietin 2	HTR004507	22tpm	0tpm
TGTGTGCCTGTGC	amyloid beta (A4) precursor protein (protease nexin-II, Alzheimer disease)	HTR001811	22tpm	0tpm
CCCAGCAGGAGCA	alveolar soft part sarcoma chromosome region, candidate 1	HTR004276	22tpm	0tpm
TGAGCATAAAACT	adipose differentiation-related protein	HTR006153	22tpm	0tpm
TTTTTGCTCAGGT	activating transcription factor 6	HTR008514	22tpm	0tpm
GTGCCACTGCAAT	actin, alpha 1, skeletal muscle	HTR003831	22tpm	0tpm
ACTTGAGCCTGAG	a disintegrin and metalloproteinase domain 33	HTR000964	22tpm	0tpm
ATAAGAATCTGGA	6-pyruvoyltetrahydropterin synthase	HTR006917	22tpm	0tpm
CTACTTTTGATAA	zuotin related factor 1	HTR014685	21tpm	0tpm
ACAGTAGATAGAA	zinc finger, CCHC domain containing 6	HTR022249	21tpm	0tpm
CCGGCTCACTGCA	zinc finger protein 587	HTR000925|HTR007304|HTR058387	21tpm	0tpm
CTTTCCAAAAAGC	zinc finger protein 43 (HTF6)	HTR019909	21tpm	0tpm
TTTTACGAAGACC	zinc finger and BTB domain containing 10	HTR008806	21tpm	0tpm
AGAAATTCAAAAA	xylulokinase homolog (H. influenzae)	HTR004516	21tpm	0tpm
TTCAGCGCCAGCT	Unknown	HTR051427	21tpm	0tpm
TGCATAGACATTG	Unknown	HTR013463	21tpm	0tpm
TGGAGATGGTCCG	Unknown	HTR038407	21tpm	0tpm
ACCTCACAGTTTC	UDP-glucose pyrophosphorylase 2	HTR006068	21tpm	0tpm
TGTCTATACAACT	UDP-glucose ceramide glucosyltransferase-like 1	HTR014991	21tpm	0tpm
ATCAAGTGTGCAT	ubiquitin-conjugating enzyme E2N (UBC13 homolog, yeast)	HTR004682	21tpm	0tpm
AATGAAATGCACA	ubiquitin specific protease 9, X-linked (fat facets-like, Drosophila)	HTR001286	21tpm	0tpm
AACAGGGTGCCCA	tumor suppressing subtransferable candidate 1	HTR008093	21tpm	0tpm
CGGGAACGGAAGT	tubulin, gamma 2	HTR008522	21tpm	0tpm
ATTTGTGCAAGAA	triosephosphate isomerase 1	HTR002520	21tpm	0tpm
ATGCAGGTTGACA	transportin 3	HTR003837	21tpm	0tpm
TTAAGAGCAGACT	translocation protein 1	HTR000849	21tpm	0tpm
AAGGAGATGCTTT	transcription termination factor, RNA polymerase II	HTR006880	21tpm	0tpm
TTCCTGCCTTAGC	TPX2, microtubule-associated protein homolog (Xenopus laevis)	HTR001905|HTR025242	21tpm	0tpm
GCCAGCTCCGTGG	toll interacting protein	HTR002355	21tpm	0tpm
AAAAGGGACTTAT	thyroid hormone receptor associated protein 2	HTR018839	21tpm	0tpm
AAGAACTTGGCCC	T-cell activation GTPase activating protein	HTR000422	21tpm	0tpm
TTCTGCTGGTCAT	synaptonemal complex protein 2	HTR009281	21tpm	0tpm
CCCAGAGCTCTAA	sushi domain containing 3	HTR012422	21tpm	0tpm
TATGTGTCTGTCT	suppressor of variegation 3-9 homolog 1 (Drosophila)	HTR008669	21tpm	0tpm
AAGTTTGTGGCAC	SPARC-like 1 (mast9, hevin)	HTR003011	21tpm	0tpm
GATACAAATCTTC	sorting nexin 3	HTR000356	21tpm	0tpm
TTGAAGATTCTTC	solute carrier family 39 (zinc transporter), member 14	HTR015286	21tpm	0tpm
AGTCATCAGGCAA	solute carrier family 25 (carnitine/acylcarnitine translocase), member 20	HTR044223	21tpm	0tpm
CACCCGTCTCAGC	solute carrier family 12 (potassium/chloride transporters), member 8	HTR002143|HTR026246	21tpm	0tpm
ACAGTTAAGTATA	sine oculis homeobox homolog 4 (Drosophila)	HTR013203	21tpm	0tpm
TCTACAAAAAAAA	SCO cytochrome oxidase deficient homolog 2 (yeast)	HTR001318	21tpm	0tpm
ACCTGGCAGTCTC	RNA (guanine-9-) methyltransferase domain containing 3	HTR009832	21tpm	0tpm
CATCGCAGAGTCT	ribosomal protein L4	HTR001828	21tpm	0tpm
CACTTCTTTCTCC	Rho GTPase activating protein 5	HTR008216	21tpm	0tpm
CTCCATCAGGGCC	Rho GDP dissociation inhibitor (GDI) beta	HTR004601	21tpm	0tpm
TGGAGCAGCATTC	receptor (calcitonin) activity modifying protein 1	HTR010749	21tpm	0tpm
AAGTCCTTTGTGA	programmed cell death 8 (apoptosis-inducing factor)	HTR000440	21tpm	0tpm
TTCGTACCAAGAG	profilin 1	HTR001787|HTR005971	21tpm	0tpm
CTTTTCCCAGAAG	PREDICTED: Homo sapiens similar to hypothetical protein SB153 isoform 1 (LOC286042), mRNA.	HTR001629	21tpm	0tpm
TCGGCTCACTGCT	PREDICTED: Homo sapiens similar to annexin II receptor (LOC389289), mRNA.	HTR016559|HTR058666	21tpm	0tpm
TGGCGGCCGCTCC	phosphatidylinositol transfer protein, cytoplasmic 1	HTR008357	21tpm	0tpm
AGCAGTAGCGACA	PHD finger protein 3	HTR004950	21tpm	0tpm
CACAAAAAAAGTA	peroxisome proliferative activated receptor, gamma	HTR000227	21tpm	0tpm
CTGCCCCAAGGAG	oxysterol binding protein-like 6	HTR001238	21tpm	0tpm
ATCCATGACTACA	opsin 1 (cone pigments), long-wave-sensitive (color blindness, protan)	HTR004830	21tpm	0tpm
AGCCTGTGAAGAT	N-myristoyltransferase 1	HTR002134	21tpm	0tpm
AGTGCTCAATAAA	NADH dehydrogenase (ubiquinone) 1 beta subcomplex, 2, 8kDa	HTR001122	21tpm	0tpm
GTGTCTGCTGACT	mitogen-activated protein kinase kinase kinase 8	HTR010780	21tpm	0tpm
CTGTTTCCATTTG	microtubule-associated protein 1B	HTR000657	21tpm	0tpm
TGCAGAGGGAGCC	methyl-CpG binding domain protein 6	HTR003018|HTR010286	21tpm	0tpm
TTGTCTCAGAAAT	major histocompatibility complex, class I, A	HTR013612	21tpm	0tpm
CTGGGAGGTGGAG	laminin, alpha 3	HTR004105	21tpm	0tpm
TCCCGTGTGGTGT	kringle containing transmembrane protein 1	HTR001601	21tpm	0tpm
TCAGATAACTCAG	intestinal cell (MAK-like) kinase	HTR000410	21tpm	0tpm
CTGCCAACAGCAG	interleukin 27 receptor, alpha	HTR007253	21tpm	0tpm
CTGTAAGAATGTT	inhibitor of Bruton agammaglobulinemia tyrosine kinase	HTR002158	21tpm	0tpm
TGTTACAAATGAG	importin 4	HTR001923	21tpm	0tpm
CTTTTGGTGTATA	Homo sapiens x 006 protein (MDS006), mRNA.	HTR012440	21tpm	0tpm
ACAAACGCCTTGG	Homo sapiens TPTE pseudogene mRNA, complete sequence.	HTR058225	21tpm	0tpm
ACAAACTGGGCAC	Homo sapiens RNA polymerase I associated factor 53 (PAF53), mRNA.	HTR003380	21tpm	0tpm
AACCCTGGTACAA	Homo sapiens PP844 mRNA, complete cds.	HTR005808	21tpm	0tpm
CCCTGCCATCTTG	Homo sapiens PH domain-containing protein (pp9099), mRNA.	HTR002441	21tpm	0tpm
AGCCCCAGATTTT	Homo sapiens OK/SW-cl.82 mRNA, complete cds.	HTR032819	21tpm	0tpm
TTGCTCCTTCAGA	Homo sapiens mRNA; cDNA DKFZp667A053 (from clone DKFZp667A053)	HTR005039	21tpm	0tpm
CATGGGAACTGCT	Homo sapiens lectin-like NK cell receptor LLT1 (LLT1) mRNA, complete cds.	HTR001745	21tpm	0tpm
ATGGTTCTGGGGT	Homo sapiens KIAA1043 protein, mRNA (cDNA clone MGC:18145 IMAGE:4154050), complete cds.	HTR007397	21tpm	0tpm
CATTCTGTTCATG	Homo sapiens hypothetical protein LOC90637 (LOC90637), mRNA.	HTR015534	21tpm	0tpm
TCCTGCTCCACGG	Homo sapiens hypothetical protein LOC168850 (LOC168850), mRNA.	HTR018246	21tpm	0tpm
AAAAATATTGAAG	Homo sapiens hypothetical protein FLJ10539 (FLJ10539), mRNA.	HTR002885	21tpm	0tpm
GATGAAATCAAAG	Homo sapiens cDNA FLJ16182 fis, clone BRTHA2002133.	AK131253	21tpm	0tpm
TTTCAATACTCTT	heparanase	HTR003533	21tpm	0tpm
TCAAAAAAAGCCA	guanine nucleotide binding protein (G protein), beta polypeptide 2-like 1	HTR055374	21tpm	0tpm
TGTGATACGAACC	guanine nucleotide binding protein (G protein), alpha 13	HTR004992	21tpm	0tpm
TTACACTCTGCTT	glucocorticoid induced transcript 1	HTR023122	21tpm	0tpm
ATGGTGATGTACG	G protein-coupled receptor 107	HTR001796	21tpm	0tpm
CAGTTTGACTCAG	fer-1-like 3, myoferlin (C. elegans)	HTR000669	21tpm	0tpm
GTGCCACCATCCT	F-box protein 32	HTR000881	21tpm	0tpm
CCAGACCCATTCC	FBJ murine osteosarcoma viral oncogene homolog B	HTR003401	21tpm	0tpm
TCCTGCCTGTCCT	family with sequence similarity 50, member B	HTR011006	21tpm	0tpm
GCCGTTCTGGTGA	eukaryotic translation elongation factor 1 alpha 1	HTR001698	21tpm	0tpm
TAAACAGTTATTT	epiregulin	HTR011337	21tpm	0tpm
ACGGATATGACAA	endothelin receptor type B	HTR000688	21tpm	0tpm
CCAGCTGAGCAAC	ectonucleoside triphosphate diphosphohydrolase 1	HTR006635	21tpm	0tpm
AGCTCAGACATAT	dysferlin, limb girdle muscular dystrophy 2B (autosomal recessive)	HTR006930	21tpm	0tpm
CGCGGGAGGCGGA	dual specificity phosphatase 2	HTR010913	21tpm	0tpm
CTGTTGTGGTTGG	dishevelled associated activator of morphogenesis 1	HTR005054	21tpm	0tpm
ATGATTTGCAAGC	DEAH (Asp-Glu-Ala-His) box polypeptide 9	HTR000722	21tpm	0tpm
CTGCATCAGCATT	collagen, type V, alpha 2	HTR010007	21tpm	0tpm
TTGGAGACCACAT	chromosome 6 open reading frame 106	HTR000863	21tpm	0tpm
AAAACTGAGCCCA	chromosome 13 open reading frame 23	HTR001183	21tpm	0tpm
TCCTTCTCCCTCC	chemokine (C-C motif) ligand 22	HTR009865	21tpm	0tpm
CAGACCAAGCCAA	chemokine (C motif) ligand 2	HTR009840|HTR009841	21tpm	0tpm
CAGAACTGTGGGG	chaperonin containing TCP1, subunit 3 (gamma)	HTR004566	21tpm	0tpm
AAACGAACTGTGC	CD79A antigen (immunoglobulin-associated alpha)	HTR046221	21tpm	0tpm
TGAATCAGATGGA	CD44 antigen (homing function and Indian blood group system)	HTR001739	21tpm	0tpm
CTAGACCGTTGCA	ATPase, Na+/K+ transporting, alpha 1 polypeptide	HTR003581|HTR004772	21tpm	0tpm
ATATTGCTGTAAC	ATPase, H+ transporting, lysosomal V0 subunit a isoform 2	HTR001039|HTR001376	21tpm	0tpm
GGACACCTCGTGG	asparagine-linked glycosylation 12 homolog (yeast, alpha-1,6-mannosyltransferase)	HTR046380	21tpm	0tpm
CTGAAACGCAGGA	ADP-ribosylation factor-like 7	HTR011670	21tpm	0tpm
TCCTTGTTAGTGG	abhydrolase domain containing 5	HTR010427	21tpm	0tpm
TTCAGCAAGTGAA	zinc finger, CW type with coiled-coil domain 3	HTR004358	20tpm	0tpm
CAGGCCTGGGTGC	zinc finger protein 446	HTR005839	20tpm	0tpm
TTTGAGAAACACC	zinc finger CCCH type domain containing 1	HTR008453	20tpm	0tpm
TTTGCCTGCTCTT	Wiskott-Aldrich syndrome protein interacting protein	HTR003905	20tpm	0tpm
AGCCTGGCCGACA	UPF3 regulator of nonsense transcripts homolog A (yeast)	HTR001009	20tpm	0tpm
TTCCAAGTCAAAT	Unknown	HTR017636	20tpm	0tpm
AGGGTTTGATGCC	Unknown	HTR017616	20tpm	0tpm
ATTAGGAGGTTCT	Unknown	HTR041296	20tpm	0tpm
TAGAAGTACAATG	Unknown	HTR049647	20tpm	0tpm
TCCTTTTGCCCTG	Unknown	HTR050006	20tpm	0tpm
TTGTTGAAAGCTG	tigger transposable element derived 5	HTR003973	20tpm	0tpm
TTCCTGCCTTGAC	TBC1 domain family, member 3	HTR025320	20tpm	0tpm
GACGAGTGCATCG	TBC1 (tre-2/USP6, BUB2, cdc16) domain family, member 1	HTR013461	20tpm	0tpm
CCACCTACGGTCT	SWI/SNF related, matrix associated, actin dependent regulator of chromatin, subfamily c, member 1	HTR017526	20tpm	0tpm
ACTTTCTGTAACA	steroid-5-alpha-reductase, alpha polypeptide 1 (3-oxo-5 alpha-steroid delta 4-dehydrogenase alpha 1)	HTR004330	20tpm	0tpm
TCAGAATTGGCAC	stanniocalcin 2	HTR001926	20tpm	0tpm
CCCCTCTTTTTCT	Sp2 transcription factor	HTR004287	20tpm	0tpm
TGCCTCTCAACTG	Sp1 transcription factor	HTR010220	20tpm	0tpm
CTGTATGTGTGTT	solute carrier family 26 (sulfate transporter), member 2	HTR012515	20tpm	0tpm
ATGTCGGAGGCAG	signal-induced proliferation-associated gene 1	HTR001596	20tpm	0tpm
TCGCAAAAAAAAA	signal sequence receptor, alpha (translocon-associated protein alpha)	HTR006097|HTR010165	20tpm	0tpm
ATTCTGTAAGGTC	serine/threonine kinase 17b (apoptosis-inducing)	HTR010544	20tpm	0tpm
TGTGCTCTCCTAG	serine dehydratase	HTR012491	20tpm	0tpm
CCCCACTTCTCCC	selenoprotein W, 1	HTR003646	20tpm	0tpm
CTAACTTAACTCA	SEC14-like 1 (S. cerevisiae)	HTR004928	20tpm	0tpm
CACAGTGGAGTTT	SAM domain, SH3 domain and nuclear localisation signals, 1	HTR005753	20tpm	0tpm
ACAACTATTAAAC	round spermatid basic protein 1	HTR006866	20tpm	0tpm
ATGCCACTGCTCT	ring finger protein 133	HTR004465|HTR011151|HTR020843|HTR050116	20tpm	0tpm
ATGCTGCCCTGGA	ribosomal protein S3	HTR001868	20tpm	0tpm
ATCTTACGATATC	ribosomal protein L39-like	HTR007497	20tpm	0tpm
CTGGAGTCCGTGG	Rho GTPase activating protein 8	HTR000590	20tpm	0tpm
GTGTTCAGTAAGG	ras homolog gene family, member B	HTR007888	20tpm	0tpm
TAGAATGTAACTA	RAB guanine nucleotide exchange factor (GEF) 1	HTR012606	20tpm	0tpm
TCTCTGTGTGGAA	protocadherin 18	HTR049934	20tpm	0tpm
TGCTTCCCGCAAG	protein phosphatase 1D magnesium-dependent, delta isoform	HTR005538	20tpm	0tpm
AGCCAGGACAGAT	proteasome (prosome, macropain) subunit, beta type, 7	HTR003012	20tpm	0tpm
AAATTACTCTGAG	PREDICTED: Homo sapiens LOC441443 (LOC441443), mRNA.	HTR012351|HTR025931	20tpm	0tpm
CTCAATGCCCACT	POU domain, class 6, transcription factor 2	HTR013136	20tpm	0tpm
TAATGTATACTGC	potassium channel tetramerisation domain containing 9	HTR006964	20tpm	0tpm
ACCTGGGGACAGA	placenta-specific 9	HTR029587	20tpm	0tpm
CATTCTTAAAAGG	phospholipase A2 receptor 1, 180kDa	HTR009295	20tpm	0tpm
TGGCCGGGGGCCG	phosphatidylinositol glycan, class Q	HTR000947	20tpm	0tpm
CGCTCGCCTCGGC	phosphatidylinositol glycan, class Q	HTR000947|HTR006280	20tpm	0tpm
AGGAGTTGGAACA	PDZ domain containing 8	HTR014520	20tpm	0tpm
ACGGAGGCGAAGC	outer dense fiber of sperm tails 2	HTR001152	20tpm	0tpm
ATGCAAAGCAGAG	origin recognition complex, subunit 2-like (yeast)	HTR008945	20tpm	0tpm
AGCCCTCATTTTG	nuclear factor of kappa light polypeptide gene enhancer in B-cells inhibitor, alpha	HTR047945	20tpm	0tpm
TGTCTGCTAATGG	nipsnap homolog 3A (C. elegans)	HTR044067	20tpm	0tpm
AAGATACGGAAGA	N-acylsphingosine amidohydrolase (acid ceramidase) 1	HTR003644	20tpm	0tpm
GAGAAAGTGCAAG	myeloid/lymphoid or mixed-lineage leukemia 2	HTR002781	20tpm	0tpm
TAGGTCTTCTTAC	myc target 1	HTR007549	20tpm	0tpm
CTGGAGGGCATGT	mitogen-activated protein kinase kinase kinase 3	HTR005106	20tpm	0tpm
TTCACTATGGCAA	mitogen-activated protein kinase 10	HTR000455	20tpm	0tpm
TCACAAATCATGT	mitochondrial ribosomal protein S14	HTR011041	20tpm	0tpm
GCCTGAACCTCAG	mitochondrial ribosomal protein 63	HTR012840	20tpm	0tpm
AGATTCAGGCAAC	membrane component, chromosome 11, surface marker 1	HTR003627	20tpm	0tpm
AGTGCCTATGGGT	macrophage scavenger receptor 1	HTR000465	20tpm	0tpm
CTGAAGAGATTGT	laminin receptor 1 (ribosomal protein SA, 67kDa)	HTR050375	20tpm	0tpm
ATCTGGGGTCAGG	KIAA1715	HTR015067	20tpm	0tpm
AGCAGCCTCGCCA	interleukin 20	HTR013348	20tpm	0tpm
CTGTCACAAGAGA	interleukin 1 receptor, type II	HTR004422	20tpm	0tpm
ACAGAAATATGAA	Homo sapiens zinc finger protein KIAA0961 (KIAA0961), mRNA.	HTR046615	20tpm	0tpm
TGGCTCCAGCTCA	Homo sapiens TPA regulated locus (TPARL), mRNA.	HTR003163	20tpm	0tpm
CGCCCATCTCCTC	Homo sapiens par-6 partitioning defective 6 homolog beta (C. elegans), mRNA (cDNA clone MGC:71759 IMAGE:30345080), complete cds.	BC060847	20tpm	0tpm
GCCTGAGGTGGGG	Homo sapiens mRNA; cDNA DKFZp686O248 (from clone DKFZp686O248)	HTR038603	20tpm	0tpm
AAATTATCTTCAG	Homo sapiens mRNA; cDNA DKFZp586L2024 (from clone DKFZp586L2024); partial cds	HTR000928	20tpm	0tpm
TAAAGTGGACTTT	Homo sapiens mRNA for KIAA1694 protein, partial cds.	HTR015308	20tpm	0tpm
GGAATTCTGTTCC	Homo sapiens mRNA for KIAA1429 protein, partial cds.	HTR003338	20tpm	0tpm
CCAGGGAAAAAAA	Homo sapiens mRNA for KIAA1174 protein, partial cds.	HTR002449|HTR013115	20tpm	0tpm
CTTACAATGACCA	Homo sapiens mRNA for immunoglobulin heavy chain, VHDJH rearrangement : VHLI28	AJ008186	20tpm	0tpm
ATGCCATTCTTAA	Homo sapiens mRNA for B-ind1 protein (B-ind1 gene)	HTR001980	20tpm	0tpm
AGAATACTGTGAA	Homo sapiens KIAA0421 mRNA, partial cds.	HTR001717	20tpm	0tpm
TGAACCCTCTGAC	Homo sapiens hypothetical protein MGC17299 (MGC17299), mRNA.	HTR012365	20tpm	0tpm
TGGTTTTTTGAGT	Homo sapiens hypothetical protein FLJ22671 (FLJ22671), mRNA.	HTR007729	20tpm	0tpm
TTTGACTCAGACC	Homo sapiens hypothetical protein F23149_1 (PD2), mRNA.	HTR039564	20tpm	0tpm
TTGAGTGCAGTCC	Homo sapiens hepatocellular carcinoma-associated antigen 112 (HCA112), mRNA.	HTR010446	20tpm	0tpm
TGAAAGTCAAAAC	Homo sapiens cDNA FLJ26770 fis, clone PRS03130.	AK130280	20tpm	0tpm
ACTTGAGGCCCGG	Homo sapiens CD27-binding (Siva) protein (SIVA), transcript variant 1, mRNA.	HTR001307	20tpm	0tpm
ACCCAATGCCAGA	homeo box (expressed in ES cells) 1	HTR013938	20tpm	0tpm
CCAAGTCCAGGAA	heterogeneous nuclear ribonucleoprotein A3	HTR015268|HTR031672	20tpm	0tpm
CGAGCTCTGGAGC	hemopoietic cell kinase	HTR009068	20tpm	0tpm
TTCTGTTTCCTAC	golgi autoantigen, golgin subfamily a, 3	HTR005040	20tpm	0tpm
ACAGCGCTCGTGA	glutathione peroxidase 7	HTR007175	20tpm	0tpm
TCTCATCCGCTCT	Gardner-Rasheed feline sarcoma viral (v-fgr) oncogene homolog	HTR010769	20tpm	0tpm
ACCTGAGGTGAGA	G protein-coupled receptor 109A	HTR018051	20tpm	0tpm
TAACCTGGCTTGT	ferredoxin 1	HTR005320	20tpm	0tpm
TGGCATTTTTTTA	F-box protein 46	HTR018989	20tpm	0tpm
ATTGCCACCAGGA	family with sequence similarity 46, member A	HTR002347	20tpm	0tpm
AAGGTGGAGCCCA	Ets2 repressor factor	HTR001108	20tpm	0tpm
TTTGGGGTTCTCC	EGF, latrophilin and seven transmembrane domain containing 1	HTR010891	20tpm	0tpm
GTGTGGTTACCAA	dynein, cytoplasmic, heavy polypeptide 2	HTR037335	20tpm	0tpm
ATGGTGGATGAGG	dedicator of cytokinesis 2	HTR015431	20tpm	0tpm
CACCTCCCAGGGG	deafness, autosomal recessive 31	HTR014745	20tpm	0tpm
CCAGCTTAGCCCC	collagen, type XXVII, alpha 1	HTR001164	20tpm	0tpm
AGAGAATGCAGCA	chromosome 6 open reading frame 62	HTR006135	20tpm	0tpm
TGATGGTTTTATC	chromosome 10 open reading frame 4	HTR008712|HTR020162|HTR041296	20tpm	0tpm
CTCTCCAAAGGAA	chemokine (C-X-C motif) receptor 4	HTR002750	20tpm	0tpm
GGAGCCGGCGCCC	CD9 antigen (p24)	HTR006049|HTR029586	20tpm	0tpm
AGATTTTTGGGTC	CCR4-NOT transcription complex, subunit 8	HTR004934	20tpm	0tpm
TGCGCTGACCCCC	calpain 2, (m/II) large subunit	HTR002587	20tpm	0tpm
CTAAACTCCAAGG	calcium/calmodulin-dependent protein kinase (CaM kinase) II beta	HTR000023	20tpm	0tpm
ACACCGTACTTGA	bromodomain containing 4	HTR000852	20tpm	0tpm
AACTGTGTAACAA	bromodomain adjacent to zinc finger domain, 1A	HTR002752	20tpm	0tpm
TGAAAAGTAAAAA	bone morphogenetic protein receptor, type IB	HTR011759	20tpm	0tpm
GTCCCACTGCACT	bone morphogenetic protein 7 (osteogenic protein 1)	HTR005430|HTR011858|HTR025505|HTR029077	20tpm	0tpm
CCCCAGATACCGC	B-cell receptor-associated protein 29	HTR008061	20tpm	0tpm
TTTTATTTTCTAT	ataxin 2-like	HTR029573	20tpm	0tpm
TTTACTGAAATAT	ataxin 1	HTR005174	20tpm	0tpm
GCGCTTCCACTGG	anthrax toxin receptor 2	HTR003311	20tpm	0tpm
TGAAAAGGCGTCT	adipose differentiation-related protein	HTR006153	20tpm	0tpm
CAAGACCTAGACC	5'-nucleotidase, ecto (CD73)	HTR006739	20tpm	0tpm
AGTTAGCAAAACT	zinc finger protein 644	HTR000900	19tpm	0tpm
GCTTTTAATAAAC	v-ral simian leukemia viral oncogene homolog A (ras related)	HTR003882	19tpm	0tpm
CGTGGCTTTGGTA	vacuolar protein sorting 52 (yeast)	HTR000997	19tpm	0tpm
GAGGAGCTGAAGA	upstream transcription factor 2, c-fos interacting	HTR003904	19tpm	0tpm
CTTCTGCTCAGGC	Unknown	HTR029808	19tpm	0tpm
AAGTTACAGGTTC	Unknown	HTR040966	19tpm	0tpm
AAATGCTGACCTC	Unknown	HTR051880	19tpm	0tpm
GGAATCTATTAAG	ubiquitin protein ligase E3 component n-recognin 1	HTR014516	19tpm	0tpm
CCCGGACACCTCT	tumor necrosis factor, alpha-induced protein 2	HTR010237	19tpm	0tpm
AGCTCCAGCTGGG	tumor differentially expressed 1	HTR000683	19tpm	0tpm
TCATTATGGGCTA	tumor differentially expressed 1	HTR000683	19tpm	0tpm
TGAAGTGTGAGTA	transmembrane protein with EGF-like and two follistatin-like domains 1	HTR005196	19tpm	0tpm
TGTGTGTCTCTGT	transmembrane protein 33	HTR005192	19tpm	0tpm
AAGTTTAAATGAT	thymosin, beta 4, X-linked	HTR007321	19tpm	0tpm
ATCAGTGTTCCTT	solute carrier family 7 (cationic amino acid transporter, y+ system), member 2	HTR004962	19tpm	0tpm
TGTGTTGTAGAAC	solute carrier family 40 (iron-regulated transporter), member 1	HTR003064	19tpm	0tpm
TCCAGCCTGGGTG	solute carrier family 2 (facilitated glucose transporter), member 3	HTR006210	19tpm	0tpm
CCTTCTGCCCTGG	sema domain, immunoglobulin domain (Ig), transmembrane domain (TM) and short cytoplasmic domain, (semaphorin) 4A	HTR005615	19tpm	0tpm
GGTGACATCGTCC	ribosomal protein S11	HTR002522	19tpm	0tpm
CACATCTCAAAGT	ribosomal protein L10	HTR002218	19tpm	0tpm
CTCCTGGCCACCG	retinoid X receptor, alpha	HTR003825	19tpm	0tpm
CCACATCTGGAAT	regulator of G-protein signalling 1	HTR006520	19tpm	0tpm
CGCTGTGGAAACA	RB1-inducible coiled-coil 1	HTR004922	19tpm	0tpm
AGTGCTCAGAGAT	RAD50 homolog (S. cerevisiae)	HTR001328	19tpm	0tpm
TCAGAGGAAATTG	polymerase I and transcript release factor	HTR015320	19tpm	0tpm
AGCTGGGTTTTGG	pogo transposable element with ZNF domain	HTR001144	19tpm	0tpm
AGTGATTTTCAAA	neuroblastoma RAS viral (v-ras) oncogene homolog	HTR006291	19tpm	0tpm
CCCCCCCACCCAG	neural proliferation, differentiation and control, 1	HTR002664	19tpm	0tpm
CAGAATCAAAAGC	myosin IXB	HTR014947	19tpm	0tpm
TTGAAGAATATCA	mucin 3B	HTR014804	19tpm	0tpm
AGATACTGCTGCT	mitogen-activated protein kinase kinase kinase 2	HTR004965	19tpm	0tpm
TTTTTTTTGCATT	midnolin	HTR017553	19tpm	0tpm
CGATTGCTTAGCT	microtubule-actin crosslinking factor 1	HTR000339	19tpm	0tpm
TGGATTTGAAAAG	membrane protein, palmitoylated 1, 55kDa	HTR008188	19tpm	0tpm
TCTTCTGTTGCCC	mediator of RNA polymerase II transcription, subunit 28 homolog (yeast)	HTR005204	19tpm	0tpm
ATTGAACCCCTGT	maternally expressed 3	HTR025086	19tpm	0tpm
TGTTAGGATTAGT	maternally expressed 3	HTR025086	19tpm	0tpm
ATCCGGTGCTAAA	MAP/microtubule affinity-regulating kinase 3	HTR003806	19tpm	0tpm
ACACTGACCTGGT	major histocompatibility complex, class I, B	HTR000701	19tpm	0tpm
ACGTGGTATCGCA	Lutheran blood group (Auberger b antigen included)	HTR007988	19tpm	0tpm
TTATCAGGCTCAG	LSM3 homolog, U6 small nuclear RNA associated (S. cerevisiae)	HTR006448	19tpm	0tpm
ATGCTACTGTACT	lethal giant larvae homolog 2 (Drosophila)	HTR005144|HTR015736|HTR017902|HTR023786	19tpm	0tpm
AGATACGGAGATG	kinesin family member 9	HTR007065	19tpm	0tpm
TACCCCTTCGCCT	KIAA1277	HTR017812	19tpm	0tpm
AGGAATGAAACTA	interleukin 28A (interferon, lambda 2)	HTR012121	19tpm	0tpm
CAATGGAATACTG	insulin-like growth factor 1 (somatomedin C)	HTR002439	19tpm	0tpm
TCCCGGACCCCTA	immunoglobulin heavy constant mu	HTR014420	19tpm	0tpm
TGGGAAAACACCA	Homo sapiens Rab9 effector p40 (RAB9P40), mRNA.	HTR008369	19tpm	0tpm
ATTTTTGTACCAA	Homo sapiens mRNA for KIAA1684 protein, partial cds.	HTR021200	19tpm	0tpm
TCCAGGCAGCTCA	Homo sapiens mRNA for KIAA1369 protein, partial cds.	HTR001966	19tpm	0tpm
ACGCCTGTGAATT	Homo sapiens mRNA for FLJ00258 protein.	HTR058327	19tpm	0tpm
GAGTCCTCAACCA	Homo sapiens KIAA0889 protein (KIAA0889), mRNA.	HTR017915	19tpm	0tpm
TCTGGCCTCAGTT	Homo sapiens ischemia/reperfusion inducible protein (FLJ23476), mRNA.	HTR011129	19tpm	0tpm
AGAACAGAAAGCT	Homo sapiens hypothetical protein FLJ38663 (FLJ38663), mRNA.	HTR005511	19tpm	0tpm
ACAGCAGCCCCCG	Homo sapiens hypothetical protein FLJ14299 (FLJ14299), mRNA.	HTR029539	19tpm	0tpm
TTTGCAATCATCT	Homo sapiens cytochrome P450 (CYP4Z2P) pseudogene mRNA, complete sequence.	HTR049399	19tpm	0tpm
CTGTTTGACCCTC	Homo sapiens CLIP-170-related protein (CLIPR-59), mRNA.	HTR002136	19tpm	0tpm
TTTTAGTTTCAAC	Homo sapiens activated RNA polymerase II transcription cofactor 4 (PC4), mRNA.	HTR003643	19tpm	0tpm
ACTTGAGCCCATG	Homo sapiens 30 kDa protein (LOC55831), mRNA.	HTR007992|HTR010761|HTR016023	19tpm	0tpm
TCCCTTATATTCT	heterogeneous nuclear ribonucleoprotein F	HTR002991	19tpm	0tpm
TAAGTTGTAACAC	guanine nucleotide binding protein (G protein), beta polypeptide 4	HTR007389	19tpm	0tpm
CATTCAGCGACTA	GTPase, IMAP family member 6	HTR009395	19tpm	0tpm
ATGCCACGGCACT	glycogen synthase 1 (muscle)	HTR004887	19tpm	0tpm
ATATTTGTGTCTG	gap junction protein, alpha 1, 43kDa (connexin 43)	HTR007937	19tpm	0tpm
GGAACAGCTCCTT	fucosyltransferase 8 (alpha (1,6) fucosyltransferase)	HTR014385	19tpm	0tpm
ATTGGAGCAGTTG	F-box protein 9	HTR000398	19tpm	0tpm
AGCAGCTGCCCGG	F-box and leucine-rich repeat protein 6	HTR001364	19tpm	0tpm
CGGGGAGCTGTAT	elastin (supravalvular aortic stenosis, Williams-Beuren syndrome)	HTR002151	19tpm	0tpm
AGAATCGTCCAGC	dom-3 homolog Z (C. elegans)	HTR049261	19tpm	0tpm
TGCCCTGTTAGAG	dipeptidylpeptidase 8	HTR000802	19tpm	0tpm
CGTCCTGAGCGTG	collagen, type XVIII, alpha 1	HTR000357	19tpm	0tpm
ACAAGATGATGTG	collagen, type XIV, alpha 1 (undulin)	HTR024605	19tpm	0tpm
AACTCTTCTCTGC	collagen, type XI, alpha 1	HTR000532	19tpm	0tpm
AGGTGAAGAACCA	chromosome X open reading frame 40	HTR014462|HTR056497	19tpm	0tpm
ACAGCCATCTTGG	chromosome 4 open reading frame 7	HTR011131	19tpm	0tpm
TCACCACTGTACT	chromosome 20 open reading frame 29	HTR033867	19tpm	0tpm
AGAGGACAGTGGG	chromosome 14 open reading frame 21	HTR002410	19tpm	0tpm
ATTTTGCATCTGT	chromosome 1 open reading frame 41	HTR006998	19tpm	0tpm
GTCTGTGAGTTCC	centaurin, beta 5	HTR004151	19tpm	0tpm
TGAGGGCCCTGTC	CD99 antigen-like 2	HTR001917	19tpm	0tpm
AGGCACAGATTTT	CD79A antigen (immunoglobulin-associated alpha)	HTR046221|HTR056235	19tpm	0tpm
TGTCATCCAATAA	CCR4-NOT transcription complex, subunit 6-like	HTR008476	19tpm	0tpm
TTCCTTCTGAAAG	caspase 10, apoptosis-related cysteine protease	HTR000241	19tpm	0tpm
ACAGGGTGAGGGC	cadherin 5, type 2, VE-cadherin (vascular epithelium)	HTR007066	19tpm	0tpm
CCGCAGCATTAAA	bobby sox homolog (Drosophila)	HTR001852	19tpm	0tpm
AATGGTGAGACCC	BCL2/adenovirus E1B 19kDa interacting protein 2	HTR017548	19tpm	0tpm
TCTCCAGCCGAAG	ATP-binding cassette, sub-family C (CFTR/MRP), member 1	HTR025192	19tpm	0tpm
ATCTACCTGATGT	ATP-binding cassette, sub-family A (ABC1), member 5	HTR000826	19tpm	0tpm
CACCCACCTCTGC	ankyrin 3, node of Ranvier (ankyrin G)	HTR006459|HTR015919|HTR037471	19tpm	0tpm
TGTTTGAAAAAAA	adenylosuccinate lyase	HTR000721|HTR002518	19tpm	0tpm
AAGACCATCCTGT	3-hydroxy-3-methylglutaryl-Coenzyme A synthase 1 (soluble)	HTR003853	19tpm	0tpm
CCAATGCTAAGGA	zinc finger RNA binding protein	HTR002688	18tpm	0tpm
TTTATTATGGAAA	zinc finger protein 198	HTR003180	18tpm	0tpm
CTCCTCAAACACC	zinc finger protein 192	HTR012752	18tpm	0tpm
AGAATACATGATG	zinc finger CCCH type domain containing 7	HTR002009	18tpm	0tpm
TGAGCTCAACCAG	UTP14, U3 small nucleolar ribonucleoprotein, homolog C (yeast)	HTR016020	18tpm	0tpm
CGAGATTGCGCCA	Unknown	HTR027589	18tpm	0tpm
ACGAGGTCAGGAC	Unknown	HTR050001	18tpm	0tpm
CCAGAGCAACCTC	Unknown	HTR038958	18tpm	0tpm
AGGCCACTGCATT	Unknown	HTR021131|HTR025396	18tpm	0tpm
AAATGCTTAATGG	Unknown	HTR019644	18tpm	0tpm
ACCTCCAAATAAA	Unknown	HTR034894	18tpm	0tpm
TGCAGGAAGCAGA	Unknown	HTR053919	18tpm	0tpm
TCAAGGCCATCAA	UDP-N-acetyl-alpha-D-galactosamine:polypeptide N-acetylgalactosaminyltransferase 10 (GalNAc-T10)	HTR004955	18tpm	0tpm
TGACTGTTCAGCA	UDP-glucose pyrophosphorylase 2	HTR006068	18tpm	0tpm
TGATAATCAACCT	UBX domain containing 4	HTR015602	18tpm	0tpm
TGCTCCGTTTTTG	ubiquitin-conjugating enzyme E2D 3 (UBC4/5 homolog, yeast)	HTR003625	18tpm	0tpm
TGCGCAGGGGTTC	ubiquitin A-52 residue ribosomal protein fusion product 1	HTR004587|HTR007877	18tpm	0tpm
AGAAGAATCATAG	topoisomerase I binding, arginine/serine-rich	HTR000914	18tpm	0tpm
CTCCCACCTCGCC	THAP domain containing 4	HTR044008	18tpm	0tpm
CTTCTTTTTGGTT	syntrophin, alpha 1 (dystrophin-associated protein A1, 59kDa, acidic component)	HTR010727	18tpm	0tpm
ACTGATGAAGATA	SWI/SNF related, matrix associated, actin dependent regulator of chromatin, subfamily a, member 5	HTR006244	18tpm	0tpm
TGGCTGAGGCCCT	squalene epoxidase	HTR006534	18tpm	0tpm
AAGTGCATTTGAC	spondyloepiphyseal dysplasia, late	HTR009061|HTR014519	18tpm	0tpm
TCTTATACAGACG	sorting nexin 5	HTR000338	18tpm	0tpm
AAGTTTTTGCAGG	SMC6 structural maintenance of chromosomes 6-like 1 (yeast)	HTR002180	18tpm	0tpm
CTCTTTTTCCATT	SMAD, mothers against DPP homolog 5 (Drosophila)	HTR001859	18tpm	0tpm
TTCCAGGACGAGA	sialyltransferase 7D ((alpha-N-acetylneuraminyl-2,3-beta-galactosyl-1,3)-N-acetyl galactosaminide alpha-2,6-sialyltransferase)	HTR005023	18tpm	0tpm
ACACCATTGCACG	sialic acid binding Ig-like lectin 10	HTR005945|HTR058249	18tpm	0tpm
AGAGAAGGCTGAA	SH3 domain binding glutamic acid-rich protein	HTR008112	18tpm	0tpm
TGTGTTAAAAACC	selenophosphate synthetase 1	HTR008004|HTR052611	18tpm	0tpm
ACTGGCAATGAAA	selectin E (endothelial adhesion molecule 1)	HTR011366	18tpm	0tpm
ACCAATGGAATAG	SEC24 related gene family, member A (S. cerevisiae)	HTR057375	18tpm	0tpm
TTTGCTGGCAAGA	ribosomal protein S27a	HTR007820|HTR007821	18tpm	0tpm
AGCCCCAGATCTG	ribosomal protein S15a	HTR000707	18tpm	0tpm
AAAGAGATGATGG	Rho-associated, coiled-coil containing protein kinase 2	HTR008213	18tpm	0tpm
TGTCAGGGCCACT	Rho guanine nucleotide exchange factor (GEF) 1	HTR002711	18tpm	0tpm
TTGATGACAATCA	Rho GTPase activating protein 6	HTR000521	18tpm	0tpm
AGGGGTTTGAGAC	Ral GEF with PH domain and SH3 binding motif 1	HTR005318	18tpm	0tpm
AGGGCAGAAAACT	protein phosphatase 3 (formerly 2B), catalytic subunit, beta isoform (calcineurin A beta)	HTR004975	18tpm	0tpm
TTTTCTGAAGATA	prostaglandin-endoperoxide synthase 2 (prostaglandin G/H synthase and cyclooxygenase)	HTR010883	18tpm	0tpm
ACCTCTGCAAAAA	proline-rich nuclear receptor coactivator 1	HTR008145	18tpm	0tpm
ACCTGAGGTGGGG	proline rich 6	HTR017749|HTR051718	18tpm	0tpm
AAAAAGATGGAGG	PREDICTED: Homo sapiens similar to arylsulfatase (LOC347527), mRNA.	HTR053485	18tpm	0tpm
CTGTGTTCCGCCC	PREDICTED: Homo sapiens KIAA0493 protein (KIAA0493), mRNA.	HTR019931	18tpm	0tpm
AACCAAGAACGTC	PREDICTED: Homo sapiens hypothetical protein LOC339005 (LOC339005), mRNA.	HTR046702	18tpm	0tpm
CTAGCAGTTTGGG	PREDICTED: Homo sapiens hypothetical LOC388969 (LOC388969), mRNA.	HTR018588	18tpm	0tpm
GGTTGAGCCCAGG	poly(A) polymerase gamma	HTR002488|HTR003464	18tpm	0tpm
ACGTTAACACCTA	poly(A) binding protein, nuclear 1	HTR001094	18tpm	0tpm
AAAAGCAAAACAG	pleckstrin homology-like domain, family A, member 1	HTR002655	18tpm	0tpm
CCTGTTTTAAATA	phosphatidylserine synthase 1	HTR004761	18tpm	0tpm
AAATCTACTGTGA	PDZ and LIM domain 1 (elfin)	HTR006061	18tpm	0tpm
CCGCACAAGCTCC	nucleoporin 210kDa	HTR003734	18tpm	0tpm
TTTTAAAAAAAGA	myozenin 2	HTR030069	18tpm	0tpm
AAGTTCTCTTTCC	myosin IE	HTR002751	18tpm	0tpm
ACCTAAAGTCAGG	myoglobin	HTR010106	18tpm	0tpm
CAGAAGTTGAGAA	mitogen-activated protein kinase kinase kinase kinase 4	HTR000147	18tpm	0tpm
TGTATGTGAGGCA	mitochondrial ribosome recycling factor	HTR010440	18tpm	0tpm
ACAATGAGCCAAG	MAK10 homolog, amino-acid N-acetyltransferase subunit, (S. cerevisiae)	HTR001535	18tpm	0tpm
GAGTCGCCATGTT	lysyl-tRNA synthetase	HTR004627	18tpm	0tpm
AAAGCACTCTTCC	lectin, galactoside-binding, soluble, 8 (galectin 8)	HTR001841	18tpm	0tpm
TCTGTTCCTTTTC	keratin 6A	HTR000158|HTR005841	18tpm	0tpm
AAGGGCCGGAAAA	interferon, alpha-inducible protein (clone IFI-15K)	HTR000842	18tpm	0tpm
ATTTTGTGACCTC	interferon (alpha, beta and omega) receptor 2	HTR002153	18tpm	0tpm
CGCCTGGTGGCTG	hydroxyacyl-Coenzyme A dehydrogenase, type II	HTR002683	18tpm	0tpm
CTTAACCCTCTGG	hyaluronan synthase 1	HTR009866	18tpm	0tpm
CTTTCCGGAGAAA	Homo sapiens NPD014 protein (NPD014), transcript variant 1, mRNA.	HTR006198	18tpm	0tpm
TTGTGGTGAGGAC	Homo sapiens mRNA; cDNA DKFZp667F1913 (from clone DKFZp667F1913)	HTR008268	18tpm	0tpm
ACCAAGACAGAAA	Homo sapiens mRNA for TL132	HTR013267|HTR048380	18tpm	0tpm
CAAGATACGTCAT	Homo sapiens mRNA for KIAA0597 protein, partial cds.	HTR004819	18tpm	0tpm
TGTGCAAAGGGGG	Homo sapiens mRNA for HOYS7, complete cds.	HTR003076	18tpm	0tpm
ATGTGAGCTCAGG	Homo sapiens KIAA0999 protein (KIAA0999), mRNA.	HTR010354	18tpm	0tpm
AAGTCCAGTGTCT	Homo sapiens hypothetical protein MGC23909 (MGC23909), mRNA.	HTR014595	18tpm	0tpm
CCGAATCCTGCGA	Homo sapiens hypothetical protein MGC16291 (MGC16291), mRNA.	HTR007485	18tpm	0tpm
ACCTCTAAAGTGG	Homo sapiens hypothetical protein FLJ22419 (FLJ22419), mRNA.	HTR030356	18tpm	0tpm
ACAGGCATGCACC	Homo sapiens hypothetical protein FLJ20850 (FLJ20850), mRNA.	HTR006775|HTR009374	18tpm	0tpm
ATCAGCAATAAAG	Homo sapiens hypothetical protein FLJ20152 (FLJ20152), mRNA.	HTR005111	18tpm	0tpm
CCTTGAGACCAGG	Homo sapiens hypothetical protein FLJ11016 (FLJ11016), mRNA.	HTR007143	18tpm	0tpm
TTTGGCAGAAAGG	Homo sapiens hypothetical protein DKFZp566N034 (DKFZP566N034), mRNA.	HTR005579	18tpm	0tpm
CTTAGGTTTCTGA	Homo sapiens DKFZP547E1010 protein (DKFZP547E1010), mRNA.	HTR055560	18tpm	0tpm
ATTTACAGACAAG	Homo sapiens cDNA FLJ40402 fis, clone TESTI2037111.	AK097721|BX648720	18tpm	0tpm
TAGAAACACTGAT	heterogeneous nuclear ribonucleoprotein K	HTR000354	18tpm	0tpm
CAAACTGTGTTGT	GRIP and coiled-coil domain containing 2	HTR001158|HTR001159|HTR056395	18tpm	0tpm
AGCTCAAAGAAAG	golgi autoantigen, golgin subfamily b, macrogolgin (with transmembrane signal), 1	HTR029958	18tpm	0tpm
GGGCGCAAGTTCG	Fc fragment of IgG, low affinity IIa, receptor for (CD32)	HTR049315	18tpm	0tpm
CAACCATGGATTC	family with sequence similarity 8, member A1	HTR006546	18tpm	0tpm
CTGTGTAGTTTGG	family with sequence similarity 38, member B	HTR010964	18tpm	0tpm
CAGGGACCAAAAT	family with sequence similarity 3, member D	HTR010766	18tpm	0tpm
TCAGTTGCAGAAT	exostoses (multiple) 2	HTR004868	18tpm	0tpm
TACCTCAGTTAAA	eukaryotic translation initiation factor 2C, 2	HTR004917	18tpm	0tpm
ATGGGAGGGAGCT	EPH receptor A1	HTR017551	18tpm	0tpm
CCCGGTGGTTTTT	enolase 1, (alpha)	HTR001775	18tpm	0tpm
CTGAGAGTGAAGC	DOT1-like, histone H3 methyltransferase (S. cerevisiae)	HTR003376	18tpm	0tpm
AGGTCATTGGAGG	docking protein 4	HTR006143	18tpm	0tpm
ATGCTGCCTTGGG	dishevelled, dsh homolog 3 (Drosophila)	HTR000937|HTR001868	18tpm	0tpm
TGGACCAGTTTCC	diaphanous homolog 1 (Drosophila)	HTR003894	18tpm	0tpm
CTGACACTAAGGG	cytoplasmic polyadenylation element binding protein 1	HTR000614|HTR046259	18tpm	0tpm
TATTTCATTTCCA	collagen, type V, alpha 2	HTR010007	18tpm	0tpm
AAGAGTCTTCTGA	chromosome 1 open reading frame 22	HTR005297	18tpm	0tpm
TTAATGAAGTCAA	chondroitin sulfate proteoglycan 6 (bamacan)	HTR008329	18tpm	0tpm
AGAAGCCAGTCAT	CD74 antigen (invariant polypeptide of major histocompatibility complex, class II antigen-associated)	HTR003575	18tpm	0tpm
TGTGGATTGGAGA	cathepsin L	HTR000726	18tpm	0tpm
CAGCCCTTCTTCA	cat eye syndrome chromosome region, candidate 7	HTR016178	18tpm	0tpm
ACACAAATGATGA	casein kinase 1, gamma 1	HTR000620	18tpm	0tpm
TATCTTCTTCCTT	carcinoembryonic antigen-related cell adhesion molecule 6 (non-specific cross reacting antigen)	HTR014604	18tpm	0tpm
TCACAGAAACGGT	BTB and CNC homology 1, basic leucine zipper transcription factor 1	HTR005530	18tpm	0tpm
TGTAGAGAGTAGC	breast cancer 1, early onset	HTR000007	18tpm	0tpm
CACAATAACAAGT	ataxin 7	HTR006674	18tpm	0tpm
AGTCAAGAGTTCC	aryl hydrocarbon receptor	HTR008352	18tpm	0tpm
AGAATCATGGTCA	annexin A2	HTR002042	18tpm	0tpm
CGATGTTCCCACC	ankyrin repeat domain 30A	HTR012837	18tpm	0tpm
GGTAGAGGAAGCT	ADP-ribosylation factor-like 1	HTR006233	18tpm	0tpm
TGTTCGAGGAGCC	ADP-ribosylation factor GTPase activating protein 1	HTR002257	18tpm	0tpm
CTGTTTTTATACA	a disintegrin and metalloproteinase domain 30	HTR012056|HTR044207	18tpm	0tpm
ACAGTCAACCACA	zinc finger protein 592	HTR012391	17tpm	0tpm
TCAGCGGGGAGCA	zinc finger protein 36, C3H type, homolog (mouse)	HTR006073	17tpm	0tpm
CTTACCAGTGGAA	zinc finger protein 341	HTR007673	17tpm	0tpm
TTGTGAAAACACT	zinc finger homeobox 1b	HTR002821	17tpm	0tpm
ACATGTAAATCAT	zinc finger and BTB domain containing 11	HTR009136	17tpm	0tpm
CTGTTGAGCAAAA	YTH domain family, member 2	HTR004785	17tpm	0tpm
CTTGACCGCATGG	yippee-like 2 (Drosophila)	HTR027499	17tpm	0tpm
CAAGGCCCCGGAC	Wolf-Hirschhorn syndrome candidate 1	HTR000019	17tpm	0tpm
AACCCACCACTCA	WD and tetratricopeptide repeats 1	HTR005001	17tpm	0tpm
ATCACTTCCTTGC	v-src sarcoma (Schmidt-Ruppin A-2) viral oncogene homolog (avian)	HTR005459	17tpm	0tpm
TATCCTCAACACC	Unknown	HTR044454	17tpm	0tpm
[truncated: 16,031 more rows]

## Sheet: differentials
Differentially expressed transcripts between the malignant breast epithelium and normal luminal epithelium, yellow indicates transcripts uniquely expressed in the malignant breast epithelium, red indicates transcripts uniquely expressed in the normal luminal epithelium
Cluster	Description	Chromosome	Hugo Name	RefSeq	P_value	normal luminal epithelium	malignant breast epithelium
HTR001875	collagen, type III, alpha 1 (Ehlers-Danlos syndrome type IV, autosomal dominant)	2	COL3A1	NM_000090	0	0	1220
HTR005723	collagen, type I, alpha 2	7	COL1A2	NM_000089	0	0	1200
HTR011366	selectin E (endothelial adhesion molecule 1)	1	SELE	NM_000450	0	0	1145
HTR014891	secreted frizzled-related protein 2	4	SFRP2	NM_003013	0	0	619
HTR000115	collagen, type VI, alpha 3	2	COL6A3	NM_004369	0	0	570
HTR001876	major histocompatibility complex, class II, DR alpha	6	HLA-DRA	NM_019111	0	0	496
HTR004637	lysozyme (renal amyloidosis)	12	LYZ	NM_000239	0	0	457
HTR000491	colony stimulating factor 3 (granulocyte)	17	CSF3	NM_000759	0	0	443
HTR009683	a disintegrin-like and metalloprotease (reprolysin type) with thrombospondin type 1 motif, 4	1	ADAMTS4	NM_005099	0	0	431
HTR008741	GTP binding protein overexpressed in skeletal muscle	8	GEM	NM_005261	0	0	389
HTR012754	secretoglobin, family 2A, member 2	11	SCGB2A2	NM_002411	0	0	369
HTR002115	major histocompatibility complex, class II, DP beta 1	6	HLA-DPB1	NM_002121	0	0	361
HTR007878	apolipoprotein D	3	APOD	NM_001647	0	0	351
HTR000078	decorin	12	AGC1	NM_001920	0	0	330
HTR004992	guanine nucleotide binding protein (G protein), alpha 13	17	GNA13	NM_006572	0	0	325
HTR010883	prostaglandin-endoperoxide synthase 2 (prostaglandin G/H synthase and cyclooxygenase)	1	PTGS2	NM_000963	0	0	302
HTR004560	secreted protein, acidic, cysteine-rich (osteonectin)	5	SPARC	NM_003118	0	0	296
HTR006000	lumican	12	LUM	NM_002345	0	0	258
HTR003021	biglycan	X	BGN	NM_001711	0	0	257
HTR002656	cyclin L1	3	CCNL1	NM_020307	0	0	247
HTR004654	phosphatidic acid phosphatase type 2B	1	PPAP2B	NM_003713	0	0	247
HTR006520	regulator of G-protein signalling 1	1	RGS1	NM_002922	0	0	243
HTR006239	AE binding protein 1	7	AEBP1	NM_001129	0	0	242
HTR005987	alpha-2-macroglobulin	12	A2M	NM_000014	0	0	231
HTR000592	hemoglobin, beta	11	HBB	NM_000518	0	0	225
HTR000544	insulin-like growth factor 2 (somatomedin A)	11	IGF2	NM_000207	0	0	210
HTR010175	bone marrow stromal cell antigen 2	19	BST2	NM_004335	0	0	205
HTR010552	CCAAT/enhancer binding protein (C/EBP), beta	20	CEBPB	NM_005194	0	0	204
HTR004917	eukaryotic translation initiation factor 2C, 2	8	EIF2C2	NM_012154	0	0	203
HTR007934	early growth response 1	5	EGR1	NM_001964	0	0	202
HTR006193	lysosomal associated multispanning membrane protein 5	1	LAPTM5	NM_006762	0	0	194
HTR012635	Homo sapiens small breast epithelial mucin (LOC118430), mRNA.	12	LOC118430	NM_058173	0	0	192
HTR000798	carbonic anhydrase XII	15	CA12	NM_001218	0	0	179
HTR000778	regulator of G-protein signalling 5	1	RGS5	NM_003617	0	0	174
HTR015272	RING1 and YY1 binding protein	3	RYBP	NM_012234	0	0	168
HTR015096	zinc finger protein 331	19	ZNF331	NM_018555	0	0	167
HTR010913	dual specificity phosphatase 2	2	DUSP2	NM_004418	0	0	163
HTR021439	ferritin mitochondrial	5	FTMT	NM_177478	0	0	163
HTR003781	chemokine (C-X-C motif) ligand 14	5	CXCL14	NM_004887	0	0	161
HTR013115	immunoglobulin lambda variable group	22	CDR2	NM_007128	0	0	161
HTR002094	transcription factor 4	18	TCF4	NM_003199	0	0	160
HTR002750	chemokine (C-X-C motif) receptor 4	2	CXCR4	NM_001008540	0	0	160
HTR002826	matrix metalloproteinase 1 (interstitial collagenase)	11	MMP1	NM_002421	0	0	159
HTR003393	RAS, dexamethasone-induced 1	17	RASD1	NM_016084	0	0	154
HTR006209	chromosome 10 open reading frame 45	10	C10orf45	NM_031453	0	0	153
HTR006727	stanniocalcin 1	8	STC1	NM_003155	0	0	151
HTR010539	secreted frizzled-related protein 4	7	SFRP4	NM_003014	0	0	151
HTR006447	regulator of G-protein signalling 16	1	RGS16	NM_002928	0	0	150
HTR009514	chemokine (C-C motif) receptor 7	17	CCR7	NM_001838	0	0	142
HTR010940	PR domain containing 1, with ZNF domain	6	PRDM1	NM_001198	0	0	139
HTR046910	thrombospondin 2	6	THBS2	NM_003247	0	0	139
HTR008160	complement component 1, q subcomponent, beta polypeptide	1	C1QB	NM_000491	0	0	135
HTR008146	solute carrier family 39 (zinc transporter), member 6	18	SLC39A6	NM_012319	0	0	128
HTR016217	Homo sapiens hypothetical protein LOC338773 (LOC338773), mRNA.	12	LOC338773	NM_181724	0	0	123
HTR012336	B-cell CLL/lymphoma 3	19	BCL3	NM_005178	0	0	120
HTR044504	Unknown	15		AA063227	0	0	118
HTR003011	SPARC-like 1 (mast9, hevin)	4	SPARCL1	NM_004684	0	0	115
HTR002720	epoxide hydrolase 1, microsomal (xenobiotic)	1	EPHX1	NM_000120	0	0	114
HTR011337	epiregulin	4	EREG	NM_001432	0	0	114
HTR005687	chemokine (C-C motif) ligand 20	2	CCL20	NM_004591	0	0	113
HTR021451	phosphoinositide-3-kinase, regulatory subunit 1 (p85 alpha)	5	PIK3R1	NM_181504	0	0	108
HTR006635	ectonucleoside triphosphate diphosphohydrolase 1	10	ENTPD1	NM_001776	0	0	106
HTR008194	amyloid beta precursor protein (cytoplasmic tail) binding protein 2	17	APPBP2	NM_006380	0	0	104
HTR014422	major histocompatibility complex, class II, DQ alpha 1	6	HLA-DQA1	NM_002122	0	0	104
HTR006244	SWI/SNF related, matrix associated, actin dependent regulator of chromatin, subfamily a, member 5	4	SMARCA5	NM_003601	0	0	103
HTR010007	collagen, type V, alpha 2	2	COL5A2	NM_000393	0	0	102
HTR010173	immunoglobulin J polypeptide, linker protein for immunoglobulin alpha and mu polypeptides	4	IGJ	NM_144646	0	0	102
HTR012384	a disintegrin and metalloproteinase domain 8	10	ADAM8	NM_001109	0	0	102
HTR016350	PREDICTED: Homo sapiens hypothetical protein LOC92270 (LOC92270), mRNA.	5	LOC92270	XM_043989	0	0	102
HTR008398	apolipoprotein E	19	APOC1	NM_000041	0	0	99
HTR003215	integrin, beta 2 (antigen CD18 (p95), lymphocyte function-associated antigen 1; macrophage antigen 1 (mac-1) beta subunit)	21	ITGB2	NM_000211	0	0	97
HTR004066	elastin microfibril interfacer 1	2	EMILIN1	NM_007046	0	0	97
HTR004229	Kruppel-like factor 4 (gut)	9	KLF4	NM_004235	0	0	96
HTR008088	regulator of G-protein signalling 2, 24kDa	1	RGS2	NM_002923	0	0	96
HTR008651	CD83 antigen (activated B lymphocytes, immunoglobulin superfamily)	6	CD83	NM_004233	0	0	96
HTR010378	fatty acid binding protein 4, adipocyte	8	FABP4	NM_001442	0	0	96
HTR004697	glycoprotein (transmembrane) nmb	7	GPNMB	NM_001005340	0	0	95
HTR008805	nuclear receptor subfamily 4, group A, member 2	2	NR4A2	NM_006186	0	0	95
HTR001338	collagen, type VIII, alpha 1	3	COL8A1	NM_001850	0	0	94
HTR011138	H1 histone family, member 0	22	H1F0	NM_005318	0	0	93
HTR004960	platelet-derived growth factor receptor, beta polypeptide	5	CSF1R	NM_002609	0	0	91
HTR018422	Homo sapiens hypothetical protein FLJ10330 (FLJ10330), mRNA.	1	DKFZp434O1172	NM_018061	0	0	91
HTR044414	von Willebrand factor	12	VWF	AF086470	0	0	91
HTR008040	protein phosphatase 1, regulatory (inhibitor) subunit 15A	19	PPP1R15A	NM_014330	0	0	89
HTR024698	G protein-coupled receptor 144	9	GPR144	NM_182611	0	0	89
HTR008643	Homo sapiens adlican (DKFZp564I1922), mRNA.	X	DKFZp564I1922	NM_015419	0	0	88
HTR015019	chemokine orphan receptor 1	2	CMKOR1	NM_020311	0	0	88
HTR006576	inositol 1,4,5-trisphosphate 3-kinase B	1	ITPKB	NM_002221	0	0	87
HTR009296	Homo sapiens p10-binding protein BITE (BITE) mRNA, complete cds.	3	BITE	NM_024491	0	0	87
HTR012421	bone morphogenetic protein 2	20	BMP2	NM_001200	0	0	87
HTR023224	chromodomain helicase DNA binding protein 7	8	CHD7	NM_017780	0	0	86
HTR005505	C-type (calcium dependent, carbohydrate-recognition domain) lectin, superfamily member 2 (activation-induced)	12	CLECSF2	NM_005127	0	0	85
HTR006336	chromosome 10 open reading frame 58	10	C10orf58	NM_032333	0	0	85
HTR002335	ceruloplasmin (ferroxidase)	3	CP	NM_000096	0	0	84
HTR005521	Homo sapiens BR22 TTF-1 associated protein (BR22) mRNA, complete cds.	12	BR22	NM_014167	0	0	84
HTR006534	squalene epoxidase	8	SQLE	NM_003129	0	0	84
HTR000059	three prime repair exonuclease 1	3	TREX1	NM_016381	0	0	83
HTR000690	ankyrin repeat domain 15	9	ANKRD15	NM_015158	0	0	83
HTR005286	tumor necrosis factor receptor superfamily, member 1B	1	TNFRSF1A	NM_001066	0	0	82
HTR006533	immunoglobulin superfamily containing leucine-rich repeat	15	ISLR	NM_005545	0	0	82
HTR008661	collagen triple helix repeat containing 1	8	CTHRC1	NM_138455	0	0	82
HTR010775	ubiquitin carboxyl-terminal esterase L3 (ubiquitin thiolesterase)	13	UCHL3	NM_006002	0	0	82
HTR024605	collagen, type XIV, alpha 1 (undulin)	8	COL14A1	NM_021110	0	0	82
HTR056641	interferon-induced protein with tetratricopeptide repeats 1	10	IFIT1	NM_001001887	0	0	82
HTR002705	Homo sapiens mRNA for KIAA1184 protein, partial cds.	2	DKFZp434O1772	NM_015488	0	0	81
HTR008514	activating transcription factor 6	1	ATF6	NM_007348	0	0	80
HTR011945	loss of heterozygosity, 12, chromosomal region 1	12	LOH12CR1	NM_058169	0	0	80
HTR046221	CD79A antigen (immunoglobulin-associated alpha)	2	CD79A	XM_379108	0	0	80
HTR003994	SEC24 related gene family, member D (S. cerevisiae)	4	SEC24D	NM_014822	0	0	79
HTR007546	zinc finger protein 267	16	ZNF267	NM_003414	0	0	79
HTR044012	poly (ADP-ribose) polymerase family, member 10	8	PARP10	NM_032789	0	0	79
HTR001116	complement component 1, q subcomponent, alpha polypeptide	1	C1QA	NM_015991	0	0	78
HTR004930	chemokine (C-X-C motif) ligand 12 (stromal cell-derived factor 1)	10	CXCL12	NM_000609	0	0	78
HTR007219	TNF receptor-associated factor 1	9	TRAF1	NM_005658	0	0	78
HTR017611	sprouty homolog 1, antagonist of FGF signaling (Drosophila)	4	SPRY1	NM_005841	0	0	78
HTR006127	periostin, osteoblast specific factor	13	POSTN	NM_006475	0	0	77
HTR011344	interleukin 23, alpha subunit p19	12	IL23A	NM_016584	0	0	77
HTR014604	carcinoembryonic antigen-related cell adhesion molecule 6 (non-specific cross reacting antigen)	19	CEACAM5	NM_002483	0	0	77
HTR018839	thyroid hormone receptor associated protein 2	12	THRAP2	NM_015335	0	0	77
HTR052694	proline rich 3	4	PROL3	NM_006685	0	0	77
HTR004784	Homo sapiens myo-inositol monophosphatase A3 (IMPA3), mRNA.	8	IMPA3	NM_017813	0	0	76
HTR004915	selenocysteine lyase	2	SCLY	NM_016510	0	0	75
HTR006699	Homo sapiens hypothetical protein FLJ20272 (FLJ20272), mRNA.	2	FLJ20272	NM_017735	0	0	75
HTR008961	signal peptide, CUB domain, EGF-like 2	11	SCUBE2	NM_020974	0	0	74
HTR002909	Homo sapiens hypothetical protein FLJ13231 (FLJ13231), mRNA.	5	FLJ13231	NM_023073	0	0	73
HTR014724	ADP-ribosylation factor-like 8	10	ARL8	NM_178815	0	0	73
HTR015490	human immunodeficiency virus type I enhancer binding protein 1	6	HIVEP1	NM_002114	0	0	73
HTR058291	A kinase (PRKA) anchor protein 2	9	AKAP2	NM_001004065	0	0	73
HTR005787	chimerin (chimaerin) 1	9	CHN1	NM_006981	0	0	72
HTR007928	SAM pointed domain containing ets transcription factor	6	SPDEF	NM_012391	0	0	72
HTR012334	aquaporin 5	12	AQP5	NM_001651	0	0	72
HTR012837	ankyrin repeat domain 30A	10	ANKRD30A	NM_052997	0	0	72
HTR026345	nuclear receptor coactivator 7	6	NCOA7	NM_181782	0	0	72
HTR052780	RNA binding motif protein 16	6	RBM16	NM_014892	0	0	72
HTR006125	Kruppel-like factor 2 (lung)	19	KLF2	NM_016270	0	0	71
HTR014538	establishment of cohesion 1 homolog 1 (S. cerevisiae)	18	ESCO1	NM_052911	0	0	71
HTR056147	Unknown	6		CN388099	0	0	71
HTR000320	nuclear autoantigenic sperm protein (histone-binding)	1	NASP	NM_002482	0	0	70
HTR002256	kelch domain containing 3	6	KLHDC3	NM_057161	0	0	70
HTR006181	leukocyte receptor cluster (LRC) member 8	19	LENG8	NM_052925	0	0	70
HTR006213	CDC42 small effector 2	5	CDC42SE2	NM_020240	0	0	70
HTR020811	signal-induced proliferation-associated 1 like 2	1	SIPA1L2	NM_020808	0	0	70
HTR034457	Unknown	9		AI418445	0	0	70
HTR000296	t-complex 10 (mouse)-like	21	C21orf59	NM_017835	0	0	68
HTR000300	chromosome 6 open reading frame 4	6	C6orf4	NM_147200	0	0	68
HTR001922	DnaJ (Hsp40) homolog, subfamily C, member 10	2	DNAJC10	NM_018981	0	0	68
HTR002863	Unknown	17		BC015367	0	0	68
HTR005943	hepcidin antimicrobial peptide	19	HAMP	NM_021175	0	0	68
HTR010217	cartilage oligomeric matrix protein	19	COMP	NM_000095	0	0	68
HTR010675	Homo sapiens adipocyte-specific adhesion molecule (ASAM), mRNA.	11	ASAM	NM_024769	0	0	68
HTR016519	Unknown	X		AK057701	0	0	68
HTR016889	Unknown	9		AK021895	0	0	68
HTR017573	forkhead box P1	3	FOXP1	NM_032682	0	0	68
HTR000626	neuropilin 2	2	NRP2	NM_003872	0	0	66
HTR001011	zinc finger, BED domain containing 1	X,Y	DHRSX	NM_004729	0	0	66
HTR001297	methyltransferase like 2	7	METTL2	NM_013332	0	0	66
HTR014877	interferon, alpha-inducible protein 27	14	IFI27	NM_005532	0	0	66
HTR014943	arrestin domain containing 3	5	ARRDC3	NM_020801	0	0	66
HTR002167	Homo sapiens HsAGM1 mRNA for phosphoacetylglucosamine mutase, complete cds.	6	HsAGM1	NM_015599	0	0	65
HTR007409	chemokine (C-C motif) ligand 19	9	CCL19	NM_006274	0	0	65
HTR012878	interferon, gamma-inducible protein 16	1	IFI16	NM_005531	0	0	65
HTR024194	PREDICTED: Homo sapiens similar to 60S ribosomal protein L10 (QM protein homolog) (LOC285176), mRNA.	2	LOC285176	XM_209500	0	0	65
HTR044031	transmembrane 4 superfamily member 7	11	TM4SF7	NM_003271	0	0	65
HTR000750	T-box 3 (ulnar mammary syndrome)	12	TBX3	NM_005996	0	0	64
HTR002686	neuropilin 1	10	NRP1	NM_003873	0	0	64
HTR005210	LSM5 homolog, U6 small nuclear RNA associated (S. cerevisiae)	7	LSM5	NM_012322	0	0	64
HTR006310	leucine-rich repeats and immunoglobulin-like domains 1	3	LRIG1	NM_015541	0	0	64
HTR008562	TYRO protein tyrosine kinase binding protein	19	TYROBP	NM_003332	0	0	64
HTR010463	WEE1 homolog (S. pombe)	11	WEE1	NM_003390	0	0	64
HTR010654	chemokine (C-X-C motif) ligand 9	4	CXCL9	NM_002416	0	0	64
HTR010947	v-rel reticuloendotheliosis viral oncogene homolog B, nuclear factor of kappa light polypeptide gene enhancer in B-cells 3 (avian)	19	RELB	NM_006509	0	0	64
HTR012312	zinc fingers and homeoboxes 2	8	ZHX2	NM_014943	0	0	64
HTR003225	dehydrogenase/reductase (SDR family) member 4	14	DHRS4	NM_021004	0	0	63
HTR008758	CDW52 antigen (CAMPATH-1 antigen)	1	CDW52	NM_001803	0	0	63
HTR010349	interleukin 1 receptor, type I	2	IL1R1	NM_000877	0	0	63
HTR011175	Homo sapiens hypothetical protein FLJ35382 (FLJ35382), mRNA.	1	FLJ35382	NM_152608	0	0	63
HTR047319	Unknown	1		AK021668	0	0	63
HTR000658	sulfide quinone reductase-like (yeast)	15	PLDN	NM_012388	0	0	62
HTR004950	PHD finger protein 3	6	PHF3	NM_015153	0	0	62
HTR005177	Homo sapiens lymphocyte adaptor protein (LNK), mRNA.	12	LNK	NM_005475	0	0	62
HTR006153	adipose differentiation-related protein	9	ADFP	NM_001122	0	0	62
HTR006765	collagen, type XV, alpha 1	9	COL15A1	NM_001855	0	0	62
HTR008463	elongation protein 4 homolog (S. cerevisiae)	11	ELP4	NM_019040	0	0	62
HTR010907	mannosidase, beta A, lysosomal	4	MANBA	NM_005908	0	0	62
HTR046407	DEAD (Asp-Glu-Ala-Asp) box polypeptide 51	12	DDX51	NM_175066	0	0	62
HTR002066	fusion (involved in t(12;16) in malignant liposarcoma)	16	ERG	NM_004960	0	0	61
HTR002375	G protein-coupled receptor 124	8	GPR124	NM_032777	0	0	61
HTR006406	CDC5 cell division cycle 5-like (S. pombe)	6	CDC5L	NM_001253	0	0	61
HTR006850	chromosome 10 open reading frame 42	10	C10orf42	NM_138357	0	0	61
HTR029498	retinoblastoma binding protein 7	X	RBBP7	NM_002893	0	0	61
HTR049315	Fc fragment of IgG, low affinity IIa, receptor for (CD32)	1	FCGR2A	NM_001005410	0	0	61
HTR006823	Homo sapiens likely ortholog of mouse phosphorylated adaptor for RNA export (PHAX), mRNA.	5	PHAX	NM_032177	0	0	60
HTR004123	pleckstrin and Sec7 domain containing 4	2	PSD4	NM_012455	0	0	59
HTR005222	RNA terminal phosphate cyclase-like 1	9	RCL1	NM_005772	0	0	59
HTR007086	claudin 5 (transmembrane protein deleted in velocardiofacial syndrome)	22	CLDN5	NM_003277	0	0	59
HTR008763	musculin (activated B-cell factor-1)	8	MSC	NM_005098	0	0	59
HTR016388	Unknown	14		AL080078	0	0	59
HTR020612	Unknown	7		AL137474	0	0	59
HTR021699	Unknown	13		AF339799	0	0	59
HTR002158	inhibitor of Bruton agammaglobulinemia tyrosine kinase	6	IBTK	NM_015525	0	0	58
HTR002769	cAMP responsive element modulator	10	CREM	NM_001881	0	0	58
HTR005196	transmembrane protein with EGF-like and two follistatin-like domains 1	9	TMEFF1	NM_003692	0	0	58
HTR005664	Ras-like without CAAX 1	1	RIT1	NM_006912	0	0	58
HTR010360	FOS-like antigen 1	11	FOSL1	NM_005438	0	0	58
HTR010423	tuberous sclerosis 1	9	TSC1	NM_000368	0	0	58
HTR010687	polymerase (DNA-directed), epsilon 4 (p12 subunit)	2	POLE4	NM_019896	0	0	58
HTR001152	outer dense fiber of sperm tails 2	9	ODF2	NM_002540	0	0	57
HTR004395	fibroblast activation protein, alpha	2	FAP	NM_004460	0	0	57
HTR007058	zinc finger and BTB domain containing 33	X	ZBTB33	NM_006777	0	0	57
HTR007129	Homo sapiens collaborates/cooperates with ARF (alternate reading frame) protein (CARF), mRNA.	4	CARF	NM_017632	0	0	57
HTR014624	chromosome 16 open reading frame 5	16	C16orf5	NM_013399	0	0	57
HTR029693	myeloid leukemia factor 1	3	MLF1	NM_022443	0	0	57
HTR046502	cytochrome P450, family 4, subfamily Z, polypeptide 1	1	CYP4Z1	NM_178134	0	0	57
HTR003882	v-ral simian leukemia viral oncogene homolog A (ras related)	7	RALA	NM_005402	0	0	56
HTR006454	REST corepressor 1	14	RCOR1	NM_015156	0	0	56
HTR008585	DnaJ (Hsp40) homolog, subfamily C, member 12	10	DNAJC12	NM_021800	0	0	56
HTR009368	Homo sapiens mRNA; cDNA DKFZp667E105 (from clone DKFZp667E105)	5	DKFZp667E105	NM_019018	0	0	56
HTR009442	S100 calcium binding protein A7 (psoriasin 1)	1	S100A7	NM_002963	0	0	56
HTR014727	WD repeat domain 43	2	WDR43	XM_087089	0	0	56
HTR029586	Homo sapiens UNC-112 related protein 2 (URP2), transcript variant URP2SF, mRNA.	11	URP2	NM_031471	0	0	56
HTR037395	H19, imprinted maternally expressed untranslated mRNA	11	H19	XR_000200	0	0	56
HTR004514	leukocyte immunoglobulin-like receptor, subfamily B (with TM and ITIM domains), member 5	19	LILRB5	NM_006840	0	0	55
HTR005739	tumor necrosis factor, alpha-induced protein 6	2	TNFAIP6	NM_007115	0	0	55
HTR010502	histone acetyltransferase 1	2	HAT1	NM_003642	0	0	55
HTR011032	Homo sapiens hypothetical protein FLJ12650 (FLJ12650), mRNA.	1	FLJ12650	NM_024522	0	0	55
HTR011415	signaling lymphocytic activation molecule family member 1	1	SLAMF1	NM_003037	0	0	55
HTR040169	PREDICTED: Homo sapiens C219-reactive peptide (FLJ39207), mRNA.	1	FLJ39207	XM_371369	0	0	55
HTR051194	reticulocalbin 3, EF-hand calcium binding domain	19	RCN3	NM_020650	0	0	55
HTR000143	septin 4	17	2004-09-01	NM_004574	0	0	54
HTR002420	chromosome 9 open reading frame 25	9	C9orf25	NM_147202	0	0	54
HTR002848	pericentrin 2 (kendrin)	21	PCNT2	NM_006031	0	0	54
HTR003348	malonyl-CoA decarboxylase	16	MLYCD	NM_012213	0	0	54
HTR003481	arginase, type II	14	ARG2	AY074489	0	0	54
HTR005444	Homo sapiens mitochondrial folate transporter/carrier (MFTC), mRNA.	8	MFTC	NM_030780	0	0	54
HTR008740	monoamine oxidase B	X	MAOB	NM_000898	0	0	54
HTR009167	Notch homolog 4 (Drosophila)	6	NOTCH4	NM_004557	0	0	54
HTR009253	Homo sapiens hAWMS3 mRNA, partial cds.	13	FLJ14834	NM_032849	0	0	54
HTR010406	v-myc myelocytomatosis viral related oncogene, neuroblastoma derived (avian)	2	MYCN	NM_005378	0	0	54
HTR010534	protein phosphatase 1, regulatory (inhibitor) subunit 3C	10	PPP1R3C	NM_005398	0	0	54
HTR014307	F-box protein 42	1	FBXO42	XM_048774	0	0	54
HTR024817	mucin 5, subtype B, tracheobronchial	11	MUC5B	XM_039877	0	0	54
HTR002248	lymphocyte cytosolic protein 1 (L-plastin)	13	LCP1	NM_002298	0	0	53
HTR002980	selenoprotein P, plasma, 1	5	SEPP1	NM_005410	0	0	53
HTR007092	RAS p21 protein activator 2	3	RASA2	NM_006506	0	0	53
HTR008682	microfibrillar associated protein 5	12	MFAP5	NM_003480	0	0	53
HTR009159	RAS and EF hand domain containing	9	RASEF	NM_152573	0	0	53
HTR012338	chromosome 6 open reading frame 72	6	C6orf72	NM_138785	0	0	53
HTR015317	transmembrane protein 16F	12	TMEM16F	XM_113743	0	0	53
HTR015337	Homo sapiens KIAA0276 protein (KIAA0276), mRNA.	4	DKFZp686B1186	NM_015115	0	0	53
HTR015952	PREDICTED: Homo sapiens hypothetical LOC387763 (LOC387763), mRNA.	11	LOC387763	AK093366	0	0	53
HTR000800	haptoglobin	8	DLC1	NM_006094	0	0	52
HTR002033	ets variant gene 7 (TEL2 oncogene)	6	ETV7	NM_016135	0	0	52
HTR002136	Homo sapiens CLIP-170-related protein (CLIPR-59), mRNA.	19	CLIPR-59	NM_015526	0	0	52
HTR002902	peroxisome biogenesis factor 13	2	PEX13	NM_002618	0	0	52
HTR004246	PAP associated domain containing 5	16	PAPD5	NM_022447	0	0	52
HTR005220	CD200 antigen	3	CD200	NM_001004196	0	0	52
HTR008675	Fc fragment of IgE, high affinity I, receptor for; gamma polypeptide	1	FCER1G	NM_004106	0	0	52
HTR009249	indoleamine-pyrrole 2,3 dioxygenase	8	INDO	NM_002164	0	0	52
HTR010741	sin3-associated polypeptide, 30kDa	4	SAP30	NM_003864	0	0	52
HTR011659	phenylethanolamine N-methyltransferase	17	PNMT	NM_002686	0	0	52
HTR016395	Unknown	17		AK095961	0	0	52
HTR005496	KIAA1117	6	KIAA1117	NM_015018	0	0	51
HTR006318	ADP-ribosylation factor related protein 1	20	ARFRP1	NM_003224	0	0	51
HTR007721	zinc finger protein 165	6	ZNF165	NM_003447	0	0	51
HTR010780	mitogen-activated protein kinase kinase kinase 8	10	MAP3K8	NM_005204	0	0	51
HTR011900	protein phosphatase 4, regulatory subunit 2	3	PPP4R2	NM_018029	0	0	51
HTR044454	Unknown	3		BC048014	0	0	51
HTR001164	collagen, type XXVII, alpha 1	9	COL27A1	NM_032888	0	0	49
HTR005582	serine (or cysteine) proteinase inhibitor, clade B (ovalbumin), member 9	6	SERPINB9	NM_004155	0	0	49
HTR007020	sialyltransferase 4B (beta-galactoside alpha-2,3-sialyltransferase)	16	SIAT4B	NM_006927	0	0	49
HTR007882	desmoplakin	6	DSP	NM_004415	0	0	49
HTR012634	ankyrin repeat domain 22	10	ANKRD22	NM_144590	0	0	49
HTR018632	Homo sapiens mRNA for 16-5-5, partial cds.	18	2005-05-16	AB043635	0	0	49
HTR029921	Unknown	7		AA316161	0	0	49
HTR042242	PREDICTED: Homo sapiens hypothetical LOC389301 (LOC389301), mRNA.	17,5	LOC389301	XM_371754	0	0	49
HTR000258	synaptotagmin binding, cytoplasmic RNA interacting protein	6	SNX14	NM_006372	0	0	48
HTR004186	adenosine deaminase	20	ADA	NM_000022	0	0	48
HTR005769	carbonyl reductase 3	21	CBR3	NM_001236	0	0	48
HTR030626	PREDICTED: Homo sapiens similar to Heat shock protein 67B2 (LOC401270), mRNA.	6	LOC401270	XM_376522	0	0	48
HTR003066	Enah/Vasp-like	14	EVL	NM_016337	0	0	47
HTR005552	solute carrier family 2 (facilitated glucose transporter), member 10	20	SLC2A10	NM_030777	0	0	47
HTR007011	centaurin, alpha 1	7	CENTA1	NM_006869	0	0	47
HTR008999	Homo sapiens mRNA for KIAA1634 protein, partial cds.	1	KIAA1634	NM_020965	0	0	47
HTR010200	matrix metalloproteinase 11 (stromelysin 3)	22	MMP11	NM_005940	0	0	47
HTR043989	CD163 antigen	12	CD163	NM_004244	0	0	47
HTR045138	PREDICTED: Homo sapiens similar to CDNA sequence BC004853 (LOC389816), mRNA.	9	LOC389816	XM_372161	0	0	47
HTR003353	Homo sapiens mRNA; cDNA DKFZp434C085 (from clone DKFZp434C085); partial cds	21	D21S2056E	NM_003683	0	0	46
HTR006016	heterogeneous nuclear ribonucleoprotein L	19	HNRPL	NM_001005335	0	0	46
HTR007416	Rap guanine nucleotide exchange factor (GEF) 4	2	RAPGEF4	NM_007023	0	0	46
HTR013407	interleukin 27	16	IL27	NM_145659	0	0	46
HTR014375	RNA (guanine-7-) methyltransferase	18	RNMT	NM_003799	0	0	46
HTR014709	KIAA1754	10	KIAA1754	NM_033397	0	0	46
HTR025086	maternally expressed 3	14	MEG3	NM_001004332	0	0	46
HTR002358	SUMO1/sentrin specific protease 6	6	SENP6	NM_015571	0	0	45
HTR003129	NIMA (never in mitosis gene a)- related kinase 9	14	NEK9	NM_033116	0	0	45
HTR003133	discoidin domain receptor family, member 2	1	DDR2	NM_006182	0	0	45
HTR004210	multiple PDZ domain protein	9	MPDZ	NM_003829	0	0	45
HTR004870	aquaporin 1 (channel-forming integral protein, 28kDa)	7	AQP1	NM_000385	0	0	45
HTR005524	pleckstrin homology domain containing, family A (phosphoinositide binding specific) member 4	19	PLEKHA4	NM_020904	0	0	45
HTR005819	BCL2 binding component 3	19	BBC3	NM_014417	0	0	45
HTR005834	chromosome 9 open reading frame 111	9	C9orf111	NM_152286	0	0	45
HTR006849	Rac/Cdc42 guanine nucleotide exchange factor (GEF) 6	X	ARHGEF6	NM_004840	0	0	45
HTR008130	phosphoribosyl pyrophosphate synthetase 1	X	PRPS1	NM_002764	0	0	45
HTR008177	Homo sapiens response gene to complement 32 (RGC32), mRNA.	13	RGC32	NM_014059	0	0	45
HTR008213	Rho-associated, coiled-coil containing protein kinase 2	2	ROCK2	NM_004850	0	0	45
HTR009065	Homo sapiens hypothetical protein DKFZp547B1713 (DKFZp547B1713), mRNA.	1	DKFZp547B1713	NM_152379	0	0	45
HTR009070	chemokine (C-X-C motif) ligand 13 (B-cell chemoattractant)	4	CXCL13	NM_006419	0	0	45
HTR009551	mannosyl (alpha-1,6-)-glycoprotein beta-1,2-N-acetylglucosaminyltransferase	14	MGAT2	NM_002408	0	0	45
HTR010352	BTB (POZ) domain containing 3	20	BTBD3	NM_014962	0	0	45
HTR010453	golgi autoantigen, golgin subfamily a, 1	9	GOLGA1	NM_002077	0	0	45
HTR012261	transforming growth factor, beta receptor III (betaglycan, 300kDa)	1	TGFBR3	NM_003243	0	0	45
HTR017515	RAB31, member RAS oncogene family	18	RAB31	NM_006868	0	0	45
HTR002800	renal tumor antigen	14	RAGE	NM_014226	0	0	44
HTR002883	nuclear receptor coactivator 6 interacting protein	8	NCOA6IP	NM_024831	0	0	44
HTR005084	splicing factor, arginine/serine-rich 12	5	SFRS12	NM_139168	0	0	44
HTR005173	angiopoietin-like 2	9	ANGPTL2	NM_012098	0	0	44
HTR006717	DnaJ (Hsp40) homolog, subfamily B, member 5	9	DNAJB5	NM_012266	0	0	44
HTR008216	Rho GTPase activating protein 5	14	ARHGAP5	NM_001173	0	0	44
HTR011168	Unknown	4		AA082100	0	0	44
HTR013506	dermcidin	12	DCD	NM_053283	0	0	44
HTR014772	paraoxonase 3	7	PON3	NM_000940	0	0	44
HTR015487	nuclear respiratory factor 1	7	NRF1	NM_005011	0	0	44
HTR046284	protein tyrosine phosphatase type IVA, member 3	8	PTP4A3	NM_007079	0	0	44
HTR005012	3'-phosphoadenosine 5'-phosphosulfate synthase 2	10	PAPSS2	NM_004670	0	0	43
HTR006394	frizzled-related protein	2	FRZB	NM_001463	0	0	43
HTR008354	malic enzyme 2, NAD(+)-dependent, mitochondrial	18	ME2	NM_002396	0	0	43
HTR008402	Fanconi anemia, complementation group L	2	FANCL	NM_018062	0	0	43
HTR009049	chromosome 14 open reading frame 126	14	C14orf125	NM_080664	0	0	43
HTR009554	epsin 3	17	EPN3	NM_017957	0	0	43
HTR011246	Homo sapiens hypothetical protein FLJ23186 (FLJ23186), mRNA.	3	FLJ23186	NM_024616	0	0	43
HTR016428	chemokine-like factor super family 8	3	CKLFSF8	NM_178868	0	0	43
HTR019525	Homo sapiens hypothetical protein FLJ32252 (FLJ32252), mRNA.	16	FLJ32252	NM_182510	0	0	43
HTR039216	inositol(myo)-1(or 4)-monophosphatase 2	18	IMPA2	NM_014214	0	0	43
HTR043600	KIAA0674	9	KIAA0674	XM_376903	0	0	43
HTR057893	Unknown	21		CR608378	0	0	43
HTR006834	Homo sapiens hypothetical protein FLJ38984 (FLJ38984), mRNA.	1	FLJ38984	NM_152374	0	0	42
HTR007043	carnitine palmitoyltransferase 1A (liver)	11	CPT1A	NM_001876	0	0	42
HTR008576	UDP-N-acetyl-alpha-D-galactosamine:polypeptide N-acetylgalactosaminyltransferase 7 (GalNAc-T7)	4	GALNT7	NM_017423	0	0	42
HTR011004	lymphocyte cytosolic protein 2 (SH2 domain containing leukocyte protein of 76kDa)	5	LCP2	NM_005565	0	0	42
HTR011224	early growth response 3	8	EGR3	NM_004430	0	0	42
HTR012244	activator of basal transcription 1	6	ABT1	NM_013375	0	0	42
HTR015398	sideroflexin 1	5	SFXN1	NM_022754	0	0	42
HTR024650	PREDICTED: Homo sapiens similar to 60S ribosomal protein L32 (LOC401504), mRNA.	9	LOC401504	XM_379634	0	0	42
HTR044043	cysteine-rich protein 1 (intestinal)	14	C14orf80	NM_001311	0	0	42
HTR001717	Homo sapiens KIAA0421 mRNA, partial cds.	16	BLIP	NM_014006	0	0	41
HTR004507	angiopoietin 2	8	ANGPT2	NM_001147	0	0	41
HTR004879	tissue factor pathway inhibitor (lipoprotein-associated coagulation inhibitor)	2	TFPI	NM_006287	0	0	41
HTR005340	zinc finger protein 574	19	ZNF574	NM_022752	0	0	41
HTR005553	pentaxin-related gene, rapidly induced by IL-1 beta	3	PTX3	NM_002852	0	0	41
HTR005835	regulator of G-protein signalling 11	16	RGS11	NM_003834	0	0	41
HTR006548	complement component 1, q subcomponent, receptor 1	20	C1QR1	NM_012072	0	0	41
HTR006894	Homo sapiens uncharacterized hematopoietic stem/progenitor cells protein MDS028 (MDS028), mRNA.	12	MDS028	NM_018463	0	0	41
HTR008080	U2 (RNU2) small nuclear RNA auxiliary factor 2	19	U2AF2	NM_007279	0	0	41
HTR010258	latent transforming growth factor beta binding protein 1	2	LTBP1	NM_000627	0	0	41
HTR011068	Homo sapiens hypothetical protein FLJ39370 (FLJ39370), mRNA.	4	FLJ39370	NM_152400	0	0	41
HTR011736	mannosyl (alpha-1,6-)-glycoprotein beta-1,6-N-acetyl-glucosaminyltransferase	2	MGAT5	NM_002410	0	0	41
HTR012343	telomerase-associated protein 1	14	TEP1	NM_007110	0	0	41
HTR051885	KIAA1641	2	KIAA1641	NM_020970	0	0	41
HTR003983	ring finger protein 19	8	RNF19	NM_015435	0	0	40
HTR004412	SRY (sex determining region Y)-box 18	20	SOX18	NM_018419	0	0	40
HTR006114	eukaryotic translation elongation factor 1 alpha 2	20	EEF1A2	NM_001958	0	0	40
HTR006581	baculoviral IAP repeat-containing 6 (apollon)	2	BIRC6	NM_016252	0	0	40
HTR008010	spastic paraplegia 21 (autosomal recessive, Mast syndrome)	15	SPG21	NM_016630	0	0	40
HTR008865	poly (ADP-ribose) polymerase family, member 16	15	PARP16	NM_017851	0	0	40
HTR009109	ras homolog gene family, member H	4	RHOH	NM_004310	0	0	40
HTR009333	chromosome 10 open reading frame 89	10	C10orf89	NM_153336	0	0	40
HTR010526	frizzled homolog 4 (Drosophila)	11	FZD4	NM_012193	0	0	40
HTR010918	chromosome 9 open reading frame 41	9	C9orf41	NM_152420	0	0	40
HTR015446	transcription elongation factor A (SII), 3	1	TCEA3	NM_003196	0	0	40
HTR031463	phospholipase C-like 1	2	PLCL1	NM_006226	0	0	40
HTR049403	Homo sapiens KIAA0605 gene product (KIAA0605), mRNA.	9	KIAA0605	NM_014694	0	0	40
HTR000341	anthrax toxin receptor 1	2	ANTXR1	NM_018153	0	0	39
HTR000528	calbindin 2, 29kDa (calretinin)	16	CALB2	NM_001740	0	0	39
HTR001143	golgi SNAP receptor complex member 2	17	GOSR2	NM_004287	0	0	39
HTR003554	myosin XVIIIB	22	ADRBK2	NM_005160	0	0	39
HTR006255	chromosome 10 open reading frame 61	10	C10orf61	NM_015631	0	0	39
HTR007982	tumor protein p53 binding protein, 1	15	TP53BP1	NM_005657	0	0	39
HTR009129	phosphoinositide-3-kinase, regulatory subunit 5, p101	17	PIK3R5	NM_014308	0	0	39
HTR011020	phosphoinositide-3-kinase, catalytic, alpha polypeptide	3	PIK3CA	NM_006218	0	0	39
HTR011378	heat shock 70kDa protein 1-like	6	HSPA1L	NM_005527	0	0	39
HTR011469	endothelial cell-specific molecule 1	5	ESM1	NM_007036	0	0	39
HTR011554	zinc finger protein 597	16	ZNF597	NM_152457	0	0	39
HTR012321	Homo sapiens hypothetical protein MGC10911 (MGC10911), mRNA.	7	MGC10911	NM_032302	0	0	39
HTR014500	PHD finger protein 8	X	PHF8	NM_015107	0	0	39
HTR020626	quiescin Q6-like 1	9	QSCN6L1	NM_181701	0	0	39
HTR050137	Homo sapiens FLJ27255 protein (FLJ27255), mRNA.	6	FLJ27255	NM_207501	0	0	39
HTR052447	transmembrane protein 41B	11	TMEM41B	XM_495866	0	0	39
HTR000637	membrane-spanning 4-domains, subfamily A, member 7	11	MS4A6E	NM_021201	0	0	38
HTR003895	endothelial cell adhesion molecule	11	ESAM	NM_138961	0	0	38
HTR005266	ring finger and WD repeat domain 2	1	RFWD2	NM_001001740	0	0	38
HTR008823	chromosome X open reading frame 37	X	CXorf37	NM_014008	0	0	38
HTR009408	methyltransferase like 4	18	METTL4	NM_022840	0	0	38
HTR010903	RAS-like, estrogen-regulated, growth inhibitor	12	RERG	NM_032918	0	0	38
HTR010915	chemokine (C-C motif) receptor 1	3	CCR1	NM_001295	0	0	38
HTR011544	Homo sapiens hypothetical protein BC008207 (LOC92345), mRNA.	4	LOC92345	NM_138386	0	0	38
HTR016597	Unknown	14		AK093962	0	0	38
HTR044154	PREDICTED: Homo sapiens similar to AV028368 protein (LOC199953), mRNA.	1	LOC199953	XM_114067	0	0	38
HTR046968	Unknown	1		AK001202	0	0	38
HTR053662	SH3 multiple domains 4	2	SH3MD4	XM_293090	0	0	38
HTR001128	zinc binding alcohol dehydrogenase, domain containing 1	14	ZADH1	NM_021188	0	0	37
HTR001475	glutaryl-Coenzyme A dehydrogenase	19	GCDH	NM_000159	0	0	37
HTR005464	Homo sapiens mRNA; cDNA DKFZp434A1535 (from clone DKFZp434A1535); partial cds	17	Bit1	NM_016077	0	0	37
HTR006298	3-hydroxy-3-methylglutaryl-Coenzyme A reductase	5	HMGCR	NM_000859	0	0	37
HTR006613	EGF-like-domain, multiple 7	9	EGFL7	NM_016215	0	0	37
HTR006794	ring finger protein 138	18	RNF138	NM_016271	0	0	37
HTR011319	Homo sapiens hypothetical protein MGC33302 (MGC33302), mRNA.	4	MGC33302	NM_152778	0	0	37
HTR012586	collagen, type X, alpha 1(Schmid metaphyseal chondrodysplasia)	6	COL10A1	NM_000493	0	0	37
HTR012700	oncostatin M	22	OSM	NM_020530	0	0	37
HTR014365	fms-related tyrosine kinase 1 (vascular endothelial growth factor/vascular permeability factor receptor)	13	FLT1	NM_002019	0	0	37
HTR014383	ubiquitin protein ligase E3 component n-recognin 2	6	UBR2	NM_015255	0	0	37
HTR014976	RAN binding protein 10	16	RANBP10	NM_020850	0	0	37
HTR019465	ribosomal protein L39	6	RPL39	XM_496818	0	0	37
HTR046294	Homo sapiens mRNA for FLJ00228 protein.	11	FLJ00228	NM_025092	0	0	37
HTR051108	WAS protein family, member 2	X	WASF2	NM_006990	0	0	37
HTR056868	PREDICTED: Homo sapiens LOC440492 (LOC440492), mRNA.	18	LOC440492	XM_498697	0	0	37
HTR000039	Mdm2, transformed 3T3 cell double minute 2, p53 binding protein (mouse)	12	MDM2	NM_002392	0	0	36
HTR000365	BRCA2 and CDKN1A interacting protein	10	BCCIP	NM_016567	0	0	36
HTR000835	bradykinin receptor B2	14	BDKRB1	NM_000623	0	0	36
HTR002468	Homo sapiens DBF4-like protein (DBF4) mRNA, complete cds.	7	ASK	NM_006716	0	0	36
HTR002619	CXXC finger 5	5	CXXC5	NM_016463	0	0	36
HTR002858	roundabout homolog 4, magic roundabout (Drosophila)	11	ROBO4	NM_019055	0	0	36
HTR003442	vacuolar protein sorting 54 (yeast)	2	VPS54	NM_001005739	0	0	36
HTR003809	tensin	2	TNS	NM_022648	0	0	36
HTR004897	chromosome 14 open reading frame 147	14	C14orf147	NM_138288	0	0	36
HTR004948	integral membrane protein 2A	X	ITM2A	NM_004867	0	0	36
HTR006529	APG5 autophagy 5-like (S. cerevisiae)	6	APG5L	NM_004849	0	0	36
HTR008422	nuclear factor of activated T-cells, cytoplasmic, calcineurin-dependent 4	14	NFATC4	NM_004554	0	0	36
HTR008599	zinc finger protein 639	3	ZNF639	NM_016331	0	0	36
HTR009412	calpain 13	2	CAPN13	NM_144575	0	0	36
HTR013341	regulator of G-protein signalling like 1	1	RGSL1	NM_032267	0	0	36
HTR015807	CD33 antigen-like 3	18	CD33L3	NM_213602	0	0	36
HTR016170	TSPY-like 1	6	TSPYL1	XM_371844	0	0	36
HTR029518	sparc/osteonectin, cwcv and kazal-like domains proteoglycan (testican)	5	SPOCK	NM_004598	0	0	36
HTR030916	Kruppel-like factor 8	X	KLF8	NM_007250	0	0	36
HTR043088	Unknown	8		AF086255	0	0	36
HTR046181	E1A binding protein p400	12	EP400	NM_015409	0	0	36
HTR000422	T-cell activation GTPase activating protein	6	TAGAP	NM_054114	0	0	35
HTR000472	FYN oncogene related to SRC, FGR, YES	6	FYN	NM_002037	0	0	35
HTR001673	reelin	7	RELN	NM_005045	0	0	35
HTR002790	CD34 antigen	1	CD34	NM_001773	0	0	35
HTR003596	ribosomal protein S13	11	RNU14	NM_001017	0	0	35
HTR004157	lin-7 homolog C (C. elegans)	11	LIN7C	NM_018362	0	0	35
HTR005612	amine oxidase, copper containing 3 (vascular adhesion protein 1)	17	AOC3	NM_003734	0	0	35
HTR005661	queuine tRNA-ribosyltransferase domain containing 1	3	QTRTD1	NM_024638	0	0	35
HTR006364	enolase 1, (alpha)	17	ENO1	NM_018128	0	0	35
HTR007397	Homo sapiens KIAA1043 protein, mRNA (cDNA clone MGC:18145 IMAGE:4154050), complete cds.	22	DKFZp547D0916	XM_209408	0	0	35
HTR008442	Unknown	6		AK001021	0	0	35
HTR008742	myotubularin 1	X	MTM1	NM_000252	0	0	35
HTR009080	Homo sapiens hypothetical protein BC014339 (LOC116441), mRNA.	3	LOC116441	NM_138786	0	0	35
HTR010451	visinin-like 1	2	VSNL1	NM_003385	0	0	35
HTR010794	striatin, calmodulin binding protein 3	14	STRN3	NM_014574	0	0	35
HTR011109	matrix metalloproteinase 13 (collagenase 3)	11	MMP13	NM_002427	0	0	35
HTR011131	chromosome 4 open reading frame 7	4	C4orf7	NM_152997	0	0	35
HTR011460	Homo sapiens NAD(P) dependent steroid dehydrogenase-like (HSPC105), mRNA.	16	HSPC105	NM_145168	0	0	35
HTR012220	Kruppel-like factor 9	9	KLF9	NM_001206	0	0	35
HTR013924	histone 1, H2ae	6	HIST1H2AE	NM_021052	0	0	35
HTR047951	Unknown	19		AK096849	0	0	35
HTR049639	Unknown	12		AK130679	0	0	35
HTR055535	interleukin 3 receptor, alpha (low affinity)	X,Y	IL3RA	NM_002183	0	0	35
HTR000164	tachykinin, precursor 1 (substance K, substance P, neurokinin 1, neurokinin 2, neuromedin L, neurokinin alpha, neuropeptide K, neuropeptide gamma)	7	TAC1	NM_003182	0	0	34
HTR001111	Homo sapiens liver-expressed antimicrobial peptide 2 (LEAP-2), mRNA.	5	LEAP-2	NM_052971	0	0	34
HTR003241	NADH dehydrogenase (ubiquinone) Fe-S protein 1, 75kDa (NADH-coenzyme Q reductase)	2	NDUFS1	NM_005006	0	0	34
HTR004385	alpha-kinase 1	4	ALPK1	NM_025144	0	0	34
HTR004936	protein kinase, cAMP-dependent, catalytic, beta	1	PRKACB	NM_002731	0	0	34
HTR006745	phosphoinositide-3-kinase, catalytic, beta polypeptide	3	PIK3CB	NM_006219	0	0	34
HTR008697	translin-associated factor X	1	TSNAX	NM_005999	0	0	34
HTR008806	zinc finger and BTB domain containing 10	8	ZBTB10	NM_023929	0	0	34
HTR009281	synaptonemal complex protein 2	20	SYCP2	NM_014258	0	0	34
HTR009976	TNFAIP3 interacting protein 3	4	TNIP3	NM_024873	0	0	34
HTR010627	matrix metalloproteinase 3 (stromelysin 1, progelatinase)	11	MMP3	NM_002422	0	0	34
HTR013647	zinc finger protein 297B	9	ZNF297B	NM_014007	0	0	34
HTR014883	Homo sapiens mRNA for FLJ00179 protein.	9	DKFZp586A0618	NM_203305	0	0	34
HTR018852	PREDICTED: Homo sapiens hypothetical protein LOC124976 (LOC124976), mRNA.	17	LOC124976	XM_058879	0	0	34
HTR026331	Unknown	6		BC035191	0	0	34
HTR035894	Sp3 transcription factor	2	SP3	NM_003111	0	0	34
HTR049756	Unknown	5		AK126853	0	0	34
HTR056238	PREDICTED: Homo sapiens similar to chromosome 6 open reading frame 216 isoform 2; spinal muscular atrophy candidate gene 3-like (LOC441066), mRNA.	5	LOC441066	XM_496741	0	0	34
HTR000452	TNF receptor-associated factor 3	14	CAP1	NM_003300	0	0	33
HTR002906	ral guanine nucleotide dissociation stimulator-like 1	12	ARHGAP9	NM_032496	0	0	33
HTR006672	protein phosphatase 3 (formerly 2B), catalytic subunit, gamma isoform (calcineurin A gamma)	8	PPP3CC	NM_005605	0	0	33
HTR006880	transcription termination factor, RNA polymerase II	1	TTF2	NM_003594	0	0	33
HTR008063	pantothenate kinase 3	5	PANK3	NM_024594	0	0	33
HTR009330	vanin 1	6	VNN1	NM_004666	0	0	33
HTR012341	SUMO1/sentrin specific protease 1	12	SENP1	NM_014554	0	0	33
HTR012446	doublecortin and CaM kinase-like 1	13	DCAMKL1	NM_004734	0	0	33
HTR015576	Homo sapiens hypothetical protein FLJ40869 (FLJ40869), mRNA.	2	FLJ40869	NM_182625	0	0	33
HTR016392	glutamate receptor, metabotropic 5	11	GRM5	AF052171	0	0	33
HTR017722	epimorphin	12	EPIM	NM_001980	0	0	33
HTR024713	fragile X mental retardation 1	X	FMR1	NM_002024	0	0	33
HTR025792	immunoglobulin kappa variable group	2	IGHV@	AB006842	0	0	33
HTR031551	ribosomal protein L6	18	RPL6	XM_371107	0	0	33
HTR000511	sema domain, transmembrane domain (TM), and cytoplasmic domain, (semaphorin) 6B	19	SEMA6B	NM_020241	0	0	32
HTR001503	CD40 antigen (TNF receptor superfamily member 5)	20	CD40	NM_001250	0	0	32
HTR002714	forkhead box M1	12	FOXM1	NM_021953	0	0	32
HTR003380	Homo sapiens RNA polymerase I associated factor 53 (PAF53), mRNA.	9	PAF53	NM_022490	0	0	32
HTR003533	heparanase	4	HPSE	NM_006665	0	0	32
HTR003760	RNA binding motif protein 5	3	RBM5	NM_005778	0	0	32
HTR003920	hydroxysteroid dehydrogenase like 2	9	HSDL2	NM_032303	0	0	32
HTR005605	v-ets erythroblastosis virus E26 oncogene like (avian)	21	ERG	NM_004449	0	0	32
HTR005637	mitogen-activated protein kinase kinase kinase 14	17	MAP3K14	NM_003954	0	0	32
HTR005656	kinesin family member 18A	11	KIF18A	NM_031217	0	0	32
HTR005701	kinesin family member 3A	5	KIF3A	NM_007054	0	0	32
HTR007985	adaptor-related protein complex 1, sigma 2 subunit	X	AP1S2	NM_003916	0	0	32
HTR008640	pleckstrin homology, Sec7 and coiled-coil domains, binding protein	2	PSCDBP	NM_004288	0	0	32
HTR011054	cathepsin G	14	CTSG	NM_001911	0	0	32
HTR011759	bone morphogenetic protein receptor, type IB	4	BMPR1B	NM_001203	0	0	32
HTR013176	Homo sapiens similar to RIKEN cDNA 1200014N16 gene (MGC14289), mRNA.	7	MGC14289	NM_080660	0	0	32
HTR014686	myelin expression factor 2	15	MYEF2	NM_016132	0	0	32
HTR016920	AT rich interactive domain 5B (MRF1-like)	10	ARID5B	XM_084482	0	0	32
HTR026489	Homo sapiens mRNA for KIAA1228 protein, partial cds.	7	CHR2SYT	NM_020728	0	0	32
HTR047878	Unknown	5		AA035672	0	0	32
HTR052212	chromodomain helicase DNA binding protein 1-like	1	CHD1L	NM_004284	0	0	32
HTR056714	PREDICTED: Homo sapiens similar to NADH2 dehydrogenase (ubiquinone) (EC 1.6.5.3) chain 1 - western lowland gorilla mitochondrion (LOC441786), mRNA.	17	LOC441786	XM_497531	0	0	32
HTR000755	guanine nucleotide binding protein (G protein), beta polypeptide 1-like	22	GNB1L	NM_024627	0	0	31
HTR002245	four and a half LIM domains 1	X	FHL1	NM_001449	0	0	31
HTR005822	Homo sapiens hypothetical protein MGC26979 (MGC26979), mRNA.	8	DKFZp686F1937	NM_153704	0	0	31
HTR006570	malignant fibrous histiocytoma amplified sequence 1	8	MFHAS1	NM_004225	0	0	31
HTR007336	Homo sapiens hypothetical protein FLJ12572 (FLJ12572), mRNA.	15	FLJ12572	NM_022905	0	0	31
HTR008456	coilin	17	COIL	NM_004645	0	0	31
HTR008860	guanine nucleotide binding protein (G protein), gamma 11	7	GNG11	NM_004126	0	0	31
HTR009306	Homo sapiens CGI-12 protein (CGI-12), mRNA.	8	CGI-12	NM_015942	0	0	31
HTR010162	musashi homolog 2 (Drosophila)	17	MSI2	NM_138962	0	0	31
HTR010184	vitamin K epoxide reductase complex, subunit 1	16	VKORC1	NM_024006	0	0	31
HTR010508	Homo sapiens adult retina protein (LOC153222), mRNA.	5	DKFZp313F2319	NM_153607	0	0	31
HTR010736	Bcl2 modifying factor	15	BMF	NM_001003940	0	0	31
HTR012247	manic fringe homolog (Drosophila)	22	MFNG	NM_002405	0	0	31
HTR012768	radical S-adenosyl methionine domain containing 2	2	RSAD2	NM_080657	0	0	31
HTR014568	filamin A interacting protein 1	6	FILIP1	NM_015687	0	0	31
HTR015345	methionine sulfoxide reductase B3	12	MSRB3	NM_198080	0	0	31
HTR015705	proprotein convertase subtilisin/kexin type 4	19	PCSK4	NM_017573	0	0	31
HTR016925	Homo sapiens mRNA for KIAA1348 protein, partial cds.	16	KIAA1348	NM_020786	0	0	31
HTR017841	sprouty homolog 4 (Drosophila)	5	SPRY4	NM_030964	0	0	31
HTR024621	PREDICTED: Homo sapiens hypothetical protein LOC286144 (LOC286144), mRNA.	8	DKFZp779L1068	XM_379592	0	0	31
HTR052721	Unknown	12		AU117666	0	0	31
HTR001151	lectin, galactoside-binding, soluble, 9 (galectin 9)	17	KSR	NM_002308	0	0	30
HTR001168	sodium channel modifier 1	1	SCNM1	NM_001002234	0	0	30
HTR002049	thyroid autoantigen 70kDa (Ku antigen)	22	G22P1	NM_001469	0	0	30
HTR003088	ring finger protein 13	3	RNF13	NM_007282	0	0	30
HTR003440	RNA guanylyltransferase and 5'-phosphatase	6	RNGTT	NM_003800	0	0	30
HTR003751	RAB3D, member RAS oncogene family	19	RAB3D	NM_004283	0	0	30
HTR004999	Homo sapiens putative protein similar to nessy (Drosophila) (C3F), mRNA.	12	C3F	NM_005768	0	0	30
HTR005301	sphingosine kinase 2	19	SPHK2	NM_020126	0	0	30
HTR006342	PRP3 pre-mRNA processing factor 3 homolog (yeast)	1	PRPF3	NM_004698	0	0	30
HTR006675	early endosome antigen 1, 162kD	12	EEA1	NM_003566	0	0	30
HTR008420	nuclear receptor subfamily 1, group H, member 3	11	NR1H3	NM_005693	0	0	30
HTR008429	kynurenine 3-monooxygenase (kynurenine 3-hydroxylase)	1	KMO	NM_003679	0	0	30
HTR013477	chromosome 6 open reading frame 149	6	C6orf149	NM_020408	0	0	30
HTR013576	leucine rich repeat containing 15	3	LRRC15	NM_130830	0	0	30
HTR017030	PREDICTED: Homo sapiens hypothetical protein LOC286467 (LOC286467), mRNA.	X	LOC286467	XM_377041	0	0	30
HTR029864	Homo sapiens HLAR698, mRNA (cDNA clone MGC:75533 IMAGE:4750640), complete cds.	19	UNQ698	AY358701	0	0	30
HTR000112	methyl-CpG binding domain protein 1	18	MBD1	NM_002384	0	0	29
HTR000204	Homo sapiens hypothetical protein DKFZp434K1815 (DKFZp434K1815), mRNA.	7	DKFZp434K1815	NM_152892	0	0	29
HTR000899	F-box protein 3	11	FBXO3	NM_012175	0	0	29
HTR001373	collectin sub-family member 12	18	COLEC12	NM_030781	0	0	29
HTR002349	WD repeat and FYVE domain containing 1	2	AP1S3	NM_020830	0	0	29
HTR004842	glypican 3	X	GPC3	NM_004484	0	0	29
HTR004952	PRP19/PSO4 homolog (S. cerevisiae)	11	PRP19	NM_014502	0	0	29
HTR005332	ATPase family, AAA domain containing 2	8	ATAD2	NM_014109	0	0	29
HTR005368	PTPRF interacting protein, binding protein 1 (liprin beta 1)	12	PPFIBP1	NM_003622	0	0	29
HTR005753	SAM domain, SH3 domain and nuclear localisation signals, 1	21	SAMSN1	NM_022136	0	0	29
HTR006759	Homo sapiens hypothetical protein DKFZp434B044 (DKFZP434B044), mRNA.	16	DKFZP434B044	NM_031476	0	0	29
HTR008708	serum deprivation response (phosphatidylserine binding protein)	2	SDPR	NM_004657	0	0	29
HTR009062	frequently rearranged in advanced T-cell lymphomas 2	10	FRAT2	NM_012083	0	0	29
HTR009312	immunoglobulin superfamily, member 9	1	IGSF9	NM_020789	0	0	29
HTR010829	sphingomyelin phosphodiesterase 2, neutral membrane (neutral sphingomyelinase)	6	SMPD2	NM_003080	0	0	29
HTR012296	retinol dehydrogenase 10 (all-trans)	8	RDH10	NM_172037	0	0	29
HTR012439	chromosome 10 open reading frame 35	10	C10orf35	NM_145306	0	0	29
HTR012441	homeo box D9	2	HOXD9	NM_014213	0	0	29
HTR013692	Epstein-Barr virus induced gene 2 (lymphocyte-specific G protein-coupled receptor)	13	EBI2	NM_004951	0	0	29
HTR014312	forkhead box P4	6	FOXP4	NM_138457	0	0	29
HTR014668	vitamin K epoxide reductase complex, subunit 1-like 1	7	VKORC1L1	NM_173517	0	0	29
HTR044197	hematopoietic cell-specific Lyn substrate 1	3	HCLS1	NM_005335	0	0	29
HTR044509	PREDICTED: Homo sapiens similar to B230208J24Rik protein (LOC201501), mRNA.	18	LOC201501	XM_113971	0	0	29
HTR046380	asparagine-linked glycosylation 12 homolog (yeast, alpha-1,6-mannosyltransferase)	22	ALG12	NM_024105	0	0	29
HTR046753	phosphofurin acidic cluster sorting protein 1-like	14	PACS1L	XM_377355	0	0	29
HTR049875	Unknown	16		AK128128	0	0	29
HTR056443	Homo sapiens mRNA for FLJ00396 protein.	7	FLJ00396	XM_496889	0	0	29
HTR000842	interferon, alpha-inducible protein (clone IFI-15K)	1	G1P2	NM_005101	0	0	28
HTR001665	follistatin	5	FST	NM_006350	0	0	28
HTR002125	golgi associated, gamma adaptin ear containing, ARF binding protein 1	22	GGA1	NM_001001560	0	0	28
HTR002797	Homo sapiens mRNA; cDNA DKFZp564A033 (from clone DKFZp564A033); partial cds	2	D2LIC	NM_015522	0	0	28
HTR002821	zinc finger homeobox 1b	2	ZFHX1B	NM_014795	0	0	28
HTR003221	NIF3 NGG1 interacting factor 3-like 1 (S. pombe)	2	NIF3L1	NM_021824	0	0	28
HTR005045	Homo sapiens mRNA for KIAA0872 protein, partial cds.	16	HSRG1	NM_014940	0	0	28
HTR005341	COMM domain containing 2	3	COMMD2	NM_016094	0	0	28
HTR005748	pleckstrin homology domain containing, family F (with FYVE domain) member 1	19	PLEKHF1	NM_024310	0	0	28
HTR006097	signal sequence receptor, alpha (translocon-associated protein alpha)	6	SSR1	NM_003144	0	0	28
HTR007028	dachsous 1 (Drosophila)	11	DCHS1	NM_003737	0	0	28
HTR011033	cystatin SN	20	CST1	NM_001322	0	0	28
HTR014257	KIAA1199	15	KIAA1199	NM_018689	0	0	28
HTR018588	PREDICTED: Homo sapiens hypothetical LOC388969 (LOC388969), mRNA.	2	LOC388969	XM_371506	0	0	28
HTR020655	zinc finger, SWIM domain containing 6	5	ZSWIM6	NM_152789	0	0	28
HTR032747	PREDICTED: Homo sapiens KIAA0459 protein (KIAA0459), mRNA.	1	KIAA0459	XM_170950	0	0	28
HTR046382	Unknown	1		AL705720	0	0	28
HTR046738	Homo sapiens hypothetical protein LOC340061 (LOC340061), mRNA.	5	LOC340061	NM_198282	0	0	28
HTR047129	Unknown	4		AK055583	0	0	28
HTR049217	tropomyosin 3	1	TPM3	NM_152263	0	0	28
HTR058293	Homo sapiens mRNA for SF21 protein, complete cds.	12	KIAA1040	NM_015026	0	0	28
HTR000448	RAN binding protein 3	19	RANBP3	NM_003624	0	0	27
HTR000532	collagen, type XI, alpha 1	1	COL11A1	NM_001854	0	0	27
HTR001594	SWI/SNF related, matrix associated, actin dependent regulator of chromatin, subfamily a, member 1	X	SMARCA1	NM_003069	0	0	27
HTR001801	Homo sapiens mRNA for KIAA1610 protein, partial cds.	1	DKFZp451G243	NM_020948	0	0	27
HTR003135	Homo sapiens mRNA for KIAA0896 protein, partial cds.	8	EDD	NM_015902	0	0	27
HTR003311	anthrax toxin receptor 2	4	ANTXR2	NM_058172	0	0	27
HTR003381	Homo sapiens mRNA for aggrus, complete cds.	1	T1A-2	NM_001006624	0	0	27
HTR003904	upstream transcription factor 2, c-fos interacting	19	USF2	NM_003367	0	0	27
HTR004763	Homo sapiens mRNA for KIAA1415 protein, partial cds.	20	DKFZp761D0724	NM_020820	0	0	27
HTR004908	cytochrome b reductase 1	2	CYBRD1	NM_024843	0	0	27
HTR005930	Homo sapiens hypothetical protein FLJ25555 (FLJ25555), mRNA.	17	FLJ25555	NM_152345	0	0	27
HTR006111	APG7 autophagy 7-like (S. cerevisiae)	3	APG7L	NM_006395	0	0	27
HTR006301	mannosidase, alpha, class 2A, member 2	15	MAN2A2	NM_006122	0	0	27
HTR007288	zinc finger and BTB domain containing 2	6	ZBTB2	NM_020861	0	0	27
HTR007331	complement component 4 binding protein, alpha	1	C4B	NM_000715	0	0	27
HTR007665	serine/threonine kinase 22B (spermiogenesis associated)	22	DGCR13	NM_022719	0	0	27
HTR008373	iduronidase, alpha-L-	4	IDUA	NM_000203	0	0	27
HTR008596	Homo sapiens KIAA0478 gene product (KIAA0478), mRNA.	1	KIAA0478	NM_014870	0	0	27
HTR010377	mannosidase, alpha, class 1A, member 1	6	MAN1A1	NM_005907	0	0	27
HTR010545	Homo sapiens hypothetical nuclear factor SBBI22 (LOC57117), mRNA.	4	LOC57117	NM_020395	0	0	27
HTR010897	Homo sapiens kinetochore protein Spc25 (Spc25), mRNA.	2	Spc25	NM_020675	0	0	27
HTR010916	electron-transferring-flavoprotein dehydrogenase	4	ETFDH	NM_004453	0	0	27
HTR011952	Homo sapiens hypothetical protein MGC20398 (MGC20398), mRNA.	17	MGC20398	NM_052857	0	0	27
HTR013153	Homo sapiens hypothetical protein MGC10561 (MGC10561), mRNA.	17	MGC10561	NM_032647	0	0	27
HTR015023	serine/threonine kinase 3 (STE20 homolog, yeast)	8	STK3	NM_006281	0	0	27
HTR018313	protein tyrosine phosphatase, receptor type, G	3	ID2B	NM_002841	0	0	27
HTR024333	Unknown	4		AK093205	0	0	27
HTR024575	PREDICTED: Homo sapiens hypothetical protein FLJ43663 (FLJ43663), mRNA.	7	FLJ43663	XM_379520	0	0	27
HTR032599	spectrin repeat containing, nuclear envelope 2	14	SYNE2	NM_015180	0	0	27
HTR033152	Homo sapiens FLJ44186 protein (FLJ44186), mRNA.	7	FLJ44186	NM_198508	0	0	27
HTR036733	Unknown	8		AA905633	0	0	27
HTR050513	Unknown	3		AK129941	0	0	27
HTR051974	PREDICTED: Homo sapiens similar to Serine/threonine-protein kinase PRKX (Protein kinase PKX1) (LOC389907), mRNA.	X	LOC389907	XM_372274	0	0	27
HTR000192	interleukin 18 binding protein	11	IL18BP	NM_005699	0	0	26
HTR000403	Homo sapiens brain specific protein (CGI-38), mRNA.	16	CGI-38	NM_015964	0	0	26
HTR000900	zinc finger protein 644	1	ZNF644	NM_016620	0	0	26
HTR002154	Homo sapiens ELYS transcription factor-like protein TMBS62 (ELYS), mRNA.	1	DKFZp434N093	NM_015446	0	0	26
HTR002400	Homo sapiens hypothetical protein ET (ET), mRNA.	17	ET	NM_024311	0	0	26
HTR002669	chromosome 1 open reading frame 16	1	C1orf16	NM_014837	0	0	26
HTR003772	Homo sapiens mRNA for KIAA0887 protein, partial cds.	5	ETEA	NM_014613	0	0	26
HTR003988	interferon (alpha, beta and omega) receptor 1	21	IFNAR1	NM_000629	0	0	26
HTR004486	calsyntenin 2	3	CLSTN2	NM_022131	0	0	26
HTR005039	Homo sapiens mRNA; cDNA DKFZp667A053 (from clone DKFZp667A053)	8	DKFZp667A053	NM_018142	0	0	26
HTR005430	bone morphogenetic protein 7 (osteogenic protein 1)	20	BMP7	NM_001719	0	0	26
HTR006606	zinc finger, CW type with coiled-coil domain 1	22	ZCWCC1	NM_014941	0	0	26
HTR006681	retinoic acid receptor responder (tazarotene induced) 2	7	RARRES2	NM_002889	0	0	26
HTR008630	chromosome 20 open reading frame 9	20	C20orf9	NM_016004	0	0	26
HTR010012	mucin 7, salivary	4	MUC7	NM_152291	0	0	26
HTR010327	zinc finger and BTB domain containing 17	1	ZBTB17	NM_003443	0	0	26
HTR010337	pleckstrin	2	PLEK	NM_002664	0	0	26
HTR010452	superoxide dismutase 3, extracellular	4	SOD3	NM_003102	0	0	26
HTR011290	chromosome 6 open reading frame 142	6	C6orf142	NM_138569	0	0	26
HTR011425	Bloom syndrome	15	BLM	NM_000057	0	0	26
HTR011442	tumor necrosis factor receptor superfamily, member 4	1	TNFRSF4	NM_003327	0	0	26
HTR011468	Homo sapiens hypothetical protein FLJ23548 (FLJ23548), mRNA.	4	FLJ23548	NM_024590	0	0	26
HTR012082	AT rich interactive domain 3B (BRIGHT- like)	15	ARID3B	NM_006465	0	0	26
HTR013898	histone 1, H3h	6	HIST1H2AI	NM_003509	0	0	26
HTR014297	sulfatase 1	8	SULF1	NM_015170	0	0	26
HTR014982	ubiquitin specific protease 37	2	USP37	NM_020935	0	0	26
HTR015572	chromosome 6 open reading frame 182	6	C6orf182	NM_173830	0	0	26
HTR017829	membrane associated guanylate kinase interacting protein-like 1	6	MAGI1	NM_173515	0	0	26
HTR018855	Unknown	19		AK092778	0	0	26
HTR021087	Homo sapiens similar to hypothetical protein (LOC221091), mRNA.	11	DKFZp586G2417	NM_203422	0	0	26
HTR025790	Unknown	2		BC015216	0	0	26
HTR029564	Homo sapiens Splicing factor, arginine/serine-rich, 46kD (SRP46), mRNA.	11	SRP46	BC057783	0	0	26
HTR042505	Unknown	6		BF772485	0	0	26
HTR043640	Unknown	9		BU854474	0	0	26
HTR049499	Unknown	14		AK123430	0	0	26
HTR051880	Unknown	13		AK058152	0	0	26
HTR055562	Unknown	10		AK128100	0	0	26
HTR000445	nuclear transcription factor, X-box binding 1	9	NFX1	NM_002504	0	0	25
HTR000577	sorbin and SH3 domain containing 1	10	SORBS1	NM_006434	0	0	25
HTR000688	endothelin receptor type B	13	EDNRB	NM_000115	0	0	25
HTR001193	2'-5'-oligoadenylate synthetase 2, 69/71kDa	12	OAS2	NM_002535	0	0	25
HTR001745	Homo sapiens lectin-like NK cell receptor LLT1 (LLT1) mRNA, complete cds.	12	CLAX	NM_001004419	0	0	25
HTR001791	Rho GDP dissociation inhibitor (GDI) alpha	17	ARHGDIA	NM_004309	0	0	25
HTR003216	spastic paraplegia 20, spartin (Troyer syndrome)	13	SPG20	NM_015087	0	0	25
HTR004243	Homo sapiens hypothetical protein FLJ23518 (FLJ23518), mRNA.	11	FLJ23518	NM_024725	0	0	25
HTR004769	mannose-6-phosphate receptor (cation dependent)	6	IGF2R	NM_000876	0	0	25
HTR005066	Homo sapiens mRNA; cDNA DKFZp762I185 (from clone DKFZp762I185)	8	DKFZp762I185	NM_152415	0	0	25
HTR005100	tripeptidyl peptidase II	13	TPP2	NM_003291	0	0	25
HTR005116	chromosome 6 open reading frame 83	6	C6orf83	NM_145169	0	0	25
HTR007540	Homo sapiens epidermal retinal dehydrogenase 2 (RDHE2), mRNA.	8	RDHE2	NM_138969	0	0	25
HTR010226	cystinosis, nephropathic	17	CTNS	NM_004937	0	0	25
HTR012300	Homo sapiens hypothetical protein LOC339745 (LOC339745), mRNA.	2	LOC339745	NM_001001664	0	0	25
HTR012360	interferon-induced protein 44	1	IFI44	NM_006417	0	0	25
HTR016140	CDC42 binding protein kinase alpha (DMPK-like)	1	CDC42BPA	NM_003607	0	0	25
HTR020843	PREDICTED: Homo sapiens similar to Formin binding protein 2 (srGAP2) (LOC441903), mRNA.	1	LOC441903	XM_497707	0	0	25
HTR021904	polyhomeotic-like 2 (Drosophila)	1	PHC2	NM_004427	0	0	25
HTR039122	Homo sapiens mRNA for FLJ00130 protein.	17	DKFZp434C2019	NM_152675	0	0	25
HTR040607	Homo sapiens similar to RIKEN cDNA 2210021J22 (LOC150383), transcript variant 2, mRNA.	22	LOC150383	NM_001008917	0	0	25
HTR051689	PREDICTED: Homo sapiens similar to eukaryotic translation elongation factor 1 beta 2; eukaryotic translation elongation factor 1 beta 1 (LOC392793), mRNA.	7	LOC392793	XM_374526	0	0	25
HTR058648	KIAA1430	4	KIAA1430	AB037851	0	0	25
HTR000104	Hermansky-Pudlak syndrome 4	22	HPS4	NM_022081	0	0	24
HTR000985	tropomodulin 4 (muscle)	1	TCFL1	NM_005997	0	0	24
HTR001012	cell division cycle 2-like 5 (cholinesterase-related cell division controller)	7	CDC2L5	NM_003718	0	0	24
HTR001211	interleukin 17 receptor B	3	IL17RB	NM_018725	0	0	24
HTR001600	RAS guanyl releasing protein 3 (calcium and DAG-regulated)	2	RASGRP3	NM_170672	0	0	24
HTR002170	Abelson helper integration site	6	AHI1	NM_017651	0	0	24
HTR002805	junctional adhesion molecule 3	11	JAM2	NM_032801	0	0	24
HTR003253	sperm associated antigen 5	17	SPAG5	NM_006461	0	0	24
HTR003281	tuftelin interacting protein 11	22	TFIP11	NM_001008697	0	0	24
HTR003426	solute carrier family 27 (fatty acid transporter), member 3	1	SLC27A3	NM_024330	0	0	24
HTR003736	nuclear receptor co-repressor 1	17	NCOR1	NM_006311	0	0	24
HTR005312	chromosome 12 open reading frame 4	12	C12orf4	NM_020374	0	0	24
HTR006399	nucleolar protein 1, 120kDa	12	NOL1	NM_006170	0	0	24
HTR007082	zinc finger protein 143 (clone pHZ-1)	11	ZNF143	NM_003442	0	0	24
HTR008668	E2F transcription factor 3	6	E2F3	NM_001949	0	0	24
HTR010580	interleukin 2 receptor, gamma (severe combined immunodeficiency)	X	IL2RG	NM_000206	0	0	24
HTR010770	ethanolamine kinase 2	1	ETNK2	NM_018208	0	0	24
HTR011354	transcription factor AP-2 beta (activating enhancer binding protein 2 beta)	6	TFAP2B	NM_003221	0	0	24
HTR011384	excision repair cross-complementing rodent repair deficiency, complementation group 4	16	ERCC4	NM_005236	0	0	24
HTR011735	zinc finger protein 337	20	ZNF337	NM_015655	0	0	24
HTR012288	Homo sapiens hypothetical protein MGC32124 (MGC32124), mRNA.	17	MGC32124	NM_144611	0	0	24
HTR013901	zinc finger, CCHC domain containing 3	20	ZCCHC3	NM_033089	0	0	24
HTR014745	deafness, autosomal recessive 31	9	DFNB31	NM_015404	0	0	24
HTR017175	Unknown	15		BC014481	0	0	24
HTR029771	PREDICTED: Homo sapiens hypothetical LOC389440 (LOC389440), mRNA.	6	LOC389440	XM_374188	0	0	24
HTR034212	zinc finger, DHHC domain containing 11	5	ZDHHC11	AF251188	0	0	24
HTR044002	coronin, actin binding protein, 1A	16	CORO1A	NM_007074	0	0	24
HTR044258	endothelial differentiation, sphingolipid G-protein-coupled receptor, 3	9	C9orf47	NM_001001938	0	0	24
HTR056243	Homo sapiens hypothetical protein LOC283970, mRNA (cDNA clone MGC:71024 IMAGE:4403073), complete cds.	16	LOC283970	XM_496129	0	0	24
HTR056975	Unknown	3		AK097068	0	0	24
HTR000023	calcium/calmodulin-dependent protein kinase (CaM kinase) II beta	7	CAMK2B	NM_001220	0	0	23
HTR000170	matrix metalloproteinase 19	12	MMP19	NM_002429	0	0	23
HTR000326	muscleblind-like 2 (Drosophila)	13	MBNL2	NM_144778	0	0	23
HTR000410	intestinal cell (MAK-like) kinase	6	ICK	NM_014920	0	0	23
HTR000638	solute carrier family 30 (zinc transporter), member 5	5	SLC30A5	NM_022902	0	0	23
HTR001194	GATA binding protein 2	3	GATA2	NM_032638	0	0	23
HTR001483	5'-nucleotidase, cytosolic II-like 1	6	NT5C2L1	NM_152729	0	0	23
HTR001488	5-methyltetrahydrofolate-homocysteine methyltransferase reductase	5	MTRR	NM_002454	0	0	23
HTR001516	Homo sapiens hypothetical protein PRO1853 (PRO1853), transcript variant 2, mRNA.	2	DKFZp686A0176	NM_018607	0	0	23
HTR002815	synaptotagmin-like 1	1	SYTL1	NM_032872	0	0	23
HTR003859	lymphocyte-specific protein 1	11	LSP1	NM_002339	0	0	23
HTR004287	Sp2 transcription factor	17	SP2	NM_003110	0	0	23
HTR005812	Homo sapiens ARG99 protein (ARG99), mRNA.	12	ARG99	NM_031920	0	0	23
HTR006939	histone deacetylase 4	2	HDAC4	NM_006037	0	0	23
HTR008311	kynureninase (L-kynurenine hydrolase)	2	KYNU	NM_003937	0	0	23
HTR008891	Homo sapiens hypothetical protein FLJ10052 (FLJ10052), mRNA.	1	FLJ10052	NM_017982	0	0	23
HTR009005	chloride intracellular channel 2	X	CLIC2	NM_001289	0	0	23
HTR010517	Homo sapiens regulator of Fas-induced apoptosis (TOSO), mRNA.	1	TOSO	NM_005449	0	0	23
HTR010873	interleukin 10 receptor, alpha	11	IL10RA	NM_001558	0	0	23
HTR015429	EGF-like-domain, multiple 4	19	EGFL4	NM_001410	0	0	23
HTR019550	Homo sapiens mRNA for KIAA2033 protein.	19	FLJ16231	NM_001008401	0	0	23
HTR027921	Unknown	1		AK057164	0	0	23
HTR029912	Unknown	15		CR590505	0	0	23
HTR030337	PREDICTED: Homo sapiens hypothetical LOC342918 (LOC342918), mRNA.	19	LOC342918	XM_292779	0	0	23
HTR031713	Homo sapiens hypothetical BC331191_1 (LOC163131), mRNA.	19	LOC163131	NM_001005851	0	0	23
HTR041667	Unknown	4		AK056974	0	0	23
HTR044282	Homo sapiens hole gene (MGC4659), mRNA.	14	MGC4659	NM_025268	0	0	23
HTR049442	Homo sapiens partial mRNA for putative ORB3 gene, 5'	17	ORB3	AJ308023	0	0	23
HTR049885	Unknown	18		AK130189	0	0	23
HTR053306	TatD DNase domain containing 2	3	TATDN2	XM_376203	0	0	23
HTR055695	Homo sapiens disrupter of silencing 10 (SAS10), mRNA.	4	DKFZp761F222	NM_020368	0	0	23
HTR000414	retinol binding protein 1, cellular	14	ARID4A	NM_002892	0	0	22
HTR000473	Ras association (RalGDS/AF-6) domain family 2	20	RASSF2	NM_014737	0	0	22
HTR000561	cell matrix adhesion regulator	16	CMAR	NM_003119	0	0	22
HTR000964	a disintegrin and metalloproteinase domain 33	20	ADAM33	NM_025220	0	0	22
HTR002444	KIAA1598	10	KIAA1598	NM_018330	0	0	22
HTR003162	NIMA (never in mitosis gene a)-related kinase 6	9	NEK6	NM_014397	0	0	22
HTR003449	PDZ and LIM domain 1 (elfin)	4	LDB1	NM_001290	0	0	22
HTR003825	retinoid X receptor, alpha	9	RXRA	NM_002957	0	0	22
HTR004276	alveolar soft part sarcoma chromosome region, candidate 1	17	ASPSCR1	NM_024083	0	0	22
HTR004962	solute carrier family 7 (cationic amino acid transporter, y+ system), member 2	8	SLC7A2	NM_001008539	0	0	22
HTR004964	DPH2-like 2 (S. cerevisiae)	1	DPH2L2	NM_001384	0	0	22
HTR005060	Homo sapiens 2-hydroxyphytanoyl-CoA lyase (HPCL2), mRNA.	3	HPCL2	NM_012260	0	0	22
HTR005577	tripartite motif-containing 37	17	TRIM37	NM_001005207	0	0	22
HTR005814	sialyltransferase 7 ((alpha-N-acetylneuraminyl-2,3-beta-galactosyl-1,3)-N-acetyl galactosaminide alpha-2,6-sialyltransferase) E	1	SIAT7E	NM_030965	0	0	22
HTR006398	DnaJ (Hsp40) homolog, subfamily B, member 9	7	DNAJB9	NM_012328	0	0	22
HTR006496	single-stranded DNA binding protein 2	5	SSBP2	NM_012446	0	0	22
HTR007066	cadherin 5, type 2, VE-cadherin (vascular epithelium)	16	CDH5	NM_001795	0	0	22
HTR007166	parvin, gamma	22	PARVG	NM_022141	0	0	22
HTR007186	Homo sapiens KIAA0703 gene product (KIAA0703), mRNA.	16	ATP2C2	NM_014861	0	0	22
HTR007684	v-maf musculoaponeurotic fibrosarcoma oncogene homolog A (avian)	12	KLRG1	NM_005810	0	0	22
HTR008024	Homo sapiens KIAA0431 protein (KIAA0431), mRNA.	16	DKFZp779K1455	NM_015251	0	0	22
HTR008502	AE binding protein 2	12	AEBP2	NM_153207	0	0	22
HTR009735	zinc finger protein 440	19	ZNF440	NM_152357	0	0	22
HTR010961	breast cancer metastasis-suppressor 1-like	14	BRMS1L	NM_032352	0	0	22
HTR010995	scavenger receptor class A, member 3	8	SCARA3	NM_016240	0	0	22
HTR011633	KIAA1772	18	KIAA1772	NM_024935	0	0	22
HTR012466	ribonuclease P 40kDa subunit	6	RPP40	NM_006638	0	0	22
HTR012545	oligophrenin 1	X	OPHN1	NM_002547	0	0	22
HTR014832	Homo sapiens hypothetical protein MGC35138 (MGC35138), mRNA.	11	MGC35138	NM_173573	0	0	22
HTR016788	SHC (Src homology 2 domain containing) transforming protein 2	19	SHC2	XM_375550	0	0	22
HTR017553	midnolin	19	MIDN	XM_028067	0	0	22
HTR017684	PREDICTED: Homo sapiens hypothetical protein LOC126075 (LOC126075), mRNA.	19	LOC126075	XM_496289	0	0	22
HTR017933	Unknown	1		AK021551	0	0	22
HTR017940	chromosome 14 open reading frame 27	14	C14orf27	NM_175060	0	0	22
HTR017968	pregnancy upregulated non-ubiquitously expressed CaM kinase	X	PNCK	NM_198452	0	0	22
HTR026658	PHD finger protein 19	9	PHF19	XM_045308	0	0	22
HTR031573	Unknown	9		AA936470	0	0	22
HTR032795	Unknown	1		AK130802	0	0	22
HTR044373	Unknown	12		AK027113	0	0	22
HTR047107	Unknown	19		AL832896	0	0	22
HTR050707	Unknown	6		AA134408	0	0	22
HTR058345	Homo sapiens hypothetical protein LOC123722 (LOC123722), mRNA.	15	LOC123722	NM_001007122	0	0	22
HTR000227	peroxisome proliferative activated receptor, gamma	3	PPARG	NM_005037	0	0	21
HTR000440	programmed cell death 8 (apoptosis-inducing factor)	X	PDCD8	NM_004208	0	0	21
HTR001183	chromosome 13 open reading frame 23	13	C13orf23	NM_025138	0	0	21
HTR001238	oxysterol binding protein-like 6	2	OSBPL6	NM_032523	0	0	21
HTR001601	kringle containing transmembrane protein 1	22	KREMEN1	NM_032045	0	0	21
HTR001629	PREDICTED: Homo sapiens similar to hypothetical protein SB153 isoform 1 (LOC286042), mRNA.	8	LOC286042	XM_496963	0	0	21
HTR001923	importin 4	14	IPO4	NM_024658	0	0	21
HTR002441	Homo sapiens PH domain-containing protein (pp9099), mRNA.	15	LOC348094	NM_025201	0	0	21
HTR002796	sorting nexin 13	7	SNX13	NM_015132	0	0	21
HTR002885	Homo sapiens hypothetical protein FLJ10539 (FLJ10539), mRNA.	3	DKFZp686H07226	NM_018130	0	0	21
HTR004374	neural precursor cell expressed, developmentally down-regulated 1	12	NEDD1	NM_152905	0	0	21
HTR004516	xylulokinase homolog (H. influenzae)	3	XYLB	NM_005108	0	0	21
HTR005054	dishevelled associated activator of morphogenesis 1	14	DAAM1	NM_014992	0	0	21
HTR006360	cysteine and histidine rich 1	8	CYHR1	NM_032687	0	0	21
HTR006930	dysferlin, limb girdle muscular dystrophy 2B (autosomal recessive)	2	DYSF	NM_003494	0	0	21
HTR007389	guanine nucleotide binding protein (G protein), beta polypeptide 4	3	GNB4	NM_021629	0	0	21
HTR008669	suppressor of variegation 3-9 homolog 1 (Drosophila)	X	SUV39H1	NM_003173	0	0	21
HTR009105	gamma-glutamyltransferase-like activity 1	22	GGTLA1	NM_004121	0	0	21
HTR009865	chemokine (C-C motif) ligand 22	16	CCL22	NM_002990	0	0	21
HTR010749	receptor (calcitonin) activity modifying protein 1	2	RAMP1	NM_005855	0	0	21
HTR011006	family with sequence similarity 50, member B	6	FAM50B	NM_012135	0	0	21
HTR012391	zinc finger protein 592	15,18	ZNF592	NM_014630	0	0	21
HTR012422	sushi domain containing 3	9	SUSD3	NM_145006	0	0	21
HTR012440	Homo sapiens x 006 protein (MDS006), mRNA.	17	MDS006	NM_020233	0	0	21
HTR013203	sine oculis homeobox homolog 4 (Drosophila)	14	SIX4	NM_017420	0	0	21
HTR013463	Unknown	4		AK023324	0	0	21
HTR014293	cell cycle progression 1	15	CCPG1	NM_004748	0	0	21
HTR018051	G protein-coupled receptor 109A	12	GPR109A	NM_006018	0	0	21
HTR019909	zinc finger protein 43 (HTF6)	19	ZNF43	NM_003423	0	0	21
HTR027499	yippee-like 2 (Drosophila)	17	YPEL2	NM_001005404	0	0	21
HTR032819	Homo sapiens OK/SW-cl.82 mRNA, complete cds.	20,22	LOC440828	XM_496528	0	0	21
HTR038407	Unknown	15		AK130975	0	0	21
HTR051427	Unknown	7		AF247727	0	0	21
HTR000455	mitogen-activated protein kinase 10	4	MAPK10	NM_002753	0	0	20
HTR000465	macrophage scavenger receptor 1	8	MSR1	NM_002445	0	0	20
HTR000928	Homo sapiens mRNA; cDNA DKFZp586L2024 (from clone DKFZp586L2024); partial cds	3	DKFZp586L2024	AK025204	0	0	20
HTR002347	family with sequence similarity 46, member A	6	FAM46A	NM_017633	0	0	20
HTR002685	SEC10-like 1 (S. cerevisiae)	14	SEC10L1	NM_006544	0	0	20
HTR003643	Homo sapiens activated RNA polymerase II transcription cofactor 4 (PC4), mRNA.	5	PC4	NM_006713	0	0	20
HTR003646	selenoprotein W, 1	19	SEPW1	NM_003009	0	0	20
HTR003905	Wiskott-Aldrich syndrome protein interacting protein	2	WASPIP	NM_003387	0	0	20
HTR004230	spermatogenesis associated, serine-rich 2	12	SPATS2	NM_023071	0	0	20
HTR004330	steroid-5-alpha-reductase, alpha polypeptide 1 (3-oxo-5 alpha-steroid delta 4-dehydrogenase alpha 1)	5	SRD5A1	NM_001047	0	0	20
HTR004422	interleukin 1 receptor, type II	2	IL1R2	NM_004633	0	0	20
HTR005023	sialyltransferase 7D ((alpha-N-acetylneuraminyl-2,3-beta-galactosyl-1,3)-N-acetyl galactosaminide alpha-2,6-sialyltransferase)	9	SIAT7D	NM_014403	0	0	20
HTR005984	ribosomal protein L12	9	RPL12	NM_000976	0	0	20
HTR006670	dermatopontin	1	DPT	NM_001937	0	0	20
HTR006674	ataxin 7	3	ATXN7	NM_000333	0	0	20
HTR006739	5'-nucleotidase, ecto (CD73)	6	NT5E	NM_002526	0	0	20
HTR006883	Homo sapiens endo-beta-N-acetylglucosaminidase (FLJ21865), mRNA.	17	FLJ21865	NM_022759	0	0	20
HTR006964	potassium channel tetramerisation domain containing 9	8	KCTD9	NM_017634	0	0	20
HTR007175	glutathione peroxidase 7	1	GPX7	NM_015696	0	0	20
HTR007497	ribosomal protein L39-like	3	RPL39L	NM_052969	0	0	20
HTR007549	myc target 1	6	MYCT1	NM_025107	0	0	20
HTR008041	CD37 antigen	19	CD37	NM_001774	0	0	20
HTR008352	aryl hydrocarbon receptor	7	AHR	NM_001621	0	0	20
HTR008453	zinc finger CCCH type domain containing 1	7	ZC3HDC1	NM_022750	0	0	20
HTR008580	phospholipase C, beta 4	20	PLCB4	NM_000933	0	0	20
HTR009068	hemopoietic cell kinase	20	HCK	NM_002110	0	0	20
HTR010446	Homo sapiens hepatocellular carcinoma-associated antigen 112 (HCA112), mRNA.	7	HCA112	NM_018487	0	0	20
HTR010769	Gardner-Rasheed feline sarcoma viral (v-fgr) oncogene homolog	1	FGR	NM_005248	0	0	20
HTR010891	EGF, latrophilin and seven transmembrane domain containing 1	1	ELTD1	XM_371262	0	0	20
HTR012365	Homo sapiens hypothetical protein MGC17299 (MGC17299), mRNA.	1	MGC17299	NM_144626	0	0	20
HTR012491	serine dehydratase	12	SDS	NM_006843	0	0	20
HTR012515	solute carrier family 26 (sulfate transporter), member 2	5	SLC26A2	NM_000112	0	0	20
HTR012606	RAB guanine nucleotide exchange factor (GEF) 1	7	KCTD7	NM_014504	0	0	20
HTR013136	POU domain, class 6, transcription factor 2	7	POU6F2	NM_007252	0	0	20
HTR013348	interleukin 20	1	IL20	NM_018724	0	0	20
HTR013938	homeo box (expressed in ES cells) 1	3	HESX1	NM_003865	0	0	20
HTR014532	protein tyrosine phosphatase, receptor type, f polypeptide (PTPRF), interacting protein (liprin), alpha 3	19	PPFIA3	NM_003660	0	0	20
HTR015431	dedicator of cytokinesis 2	5	DOCK2	NM_004946	0	0	20
HTR017616	Unknown	7		AK096179	0	0	20
HTR018989	F-box protein 46	19	FBXO46	XM_371179	0	0	20
HTR029573	ataxin 2-like	16	ATXN2L	NM_007245	0	0	20
HTR029587	placenta-specific 9	10	PLAC9	XM_166090	0	0	20
HTR037335	dynein, cytoplasmic, heavy polypeptide 2	11	DNCH2	XM_370652	0	0	20
HTR038603	Homo sapiens mRNA; cDNA DKFZp686O248 (from clone DKFZp686O248)	15	DKFZp686O248	AK122666	0	0	20
HTR041296	Unknown	3		AK123097	0	0	20
HTR044279	ecotropic viral integration site 5	1	EVI5	NM_005665	0	0	20
HTR046615	Homo sapiens zinc finger protein KIAA0961 (KIAA0961), mRNA.	19	KIAA0961	NM_014898	0	0	20
HTR049934	protocadherin 18	4	PCDH18	NM_019035	0	0	20
HTR050006	Unknown	11		AK126629	0	0	20
HTR055361	SERTA domain containing 2	2	SERTAD2	NM_014755	0	0	20
HTR000241	caspase 10, apoptosis-related cysteine protease	2	CASP10	NM_001230	0	0	19
HTR000242	toll-like receptor 4	9	TLR4	NM_003266	0	0	19
HTR000280	intersectin 2	2	ITSN2	NM_006277	0	0	19
HTR000826	ATP-binding cassette, sub-family A (ABC1), member 5	17	ABCA5	NM_018672	0	0	19
HTR001330	cadherin 11, type 2, OB-cadherin (osteoblast)	16	CDH11	NM_001797	0	0	19
HTR001364	F-box and leucine-rich repeat protein 6	8	FBXL6	NM_012162	0	0	19
HTR001788	neurotrophic tyrosine kinase, receptor, type 2	9	NTRK2	NM_001007097	0	0	19
HTR002151	elastin (supravalvular aortic stenosis, Williams-Beuren syndrome)	7	ELN	NM_000501	0	0	19
HTR002218	ribosomal protein L10	X	RPL10	NM_006013	0	0	19
HTR002439	insulin-like growth factor 1 (somatomedin C)	12	IGF1	NM_000618	0	0	19
HTR003064	solute carrier family 40 (iron-regulated transporter), member 1	2	SLC40A1	NM_014585	0	0	19
HTR003282	stabilin 1	3	STAB1	NM_015136	0	0	19
HTR004151	centaurin, beta 5	1	CENTB5	NM_030649	0	0	19
HTR005102	signal-induced proliferation-associated 1 like 1	14	RNU56B	NM_015556	0	0	19
HTR005111	Homo sapiens hypothetical protein FLJ20152 (FLJ20152), mRNA.	5	DKFZp762C144	NM_019000	0	0	19
HTR005350	smu-1 suppressor of mec-8 and unc-52 homolog (C. elegans)	9	SMU1	NM_018225	0	0	19
HTR005511	Homo sapiens hypothetical protein FLJ38663 (FLJ38663), mRNA.	12	FLJ38663	NM_152269	0	0	19
HTR006210	solute carrier family 2 (facilitated glucose transporter), member 3	12	SLC2A3	NM_006931	0	0	19
HTR006918	LIM domain only 2 (rhombotin-like 1)	11	LMO2	NM_005574	0	0	19
HTR006998	chromosome 1 open reading frame 41	1	C1orf41	NM_016126	0	0	19
HTR007065	kinesin family member 9	3	KIF9	NM_022342	0	0	19
HTR008188	membrane protein, palmitoylated 1, 55kDa	X	MPP1	NM_002436	0	0	19
HTR008369	Homo sapiens Rab9 effector p40 (RAB9P40), mRNA.	9	DKFZp686P1077	NM_005833	0	0	19
HTR009395	GTPase, IMAP family member 6	7	GIMAP6	NM_001007224	0	0	19
HTR010578	calpain 7	3	CAPN7	NM_014296	0	0	19
HTR011129	Homo sapiens ischemia/reperfusion inducible protein (FLJ23476), mRNA.	1	FLJ23476	NM_024640	0	0	19
HTR012121	interleukin 28A (interferon, lambda 2)	19	IL28A	NM_172138	0	0	19
HTR014243	hepatocyte growth factor (hepapoietin A; scatter factor)	7	HGF	NM_000601	0	0	19
HTR014385	fucosyltransferase 8 (alpha (1,6) fucosyltransferase)	14	FUT8	NM_004480	0	0	19
HTR014458	vacuolar protein sorting 39 (yeast)	15	VPS39	NM_015289	0	0	19
HTR015536	Homo sapiens hypothetical protein FLJ37874 (FLJ37874), mRNA.	11	FLJ37874	NM_182603	0	0	19
HTR017789	Homo sapiens similar to RIKEN cDNA 1110018M03 (LOC387758), mRNA.	11	LOC387758	NM_203371	0	0	19
HTR017812	KIAA1277	7	KIAA1277	XM_371960	0	0	19
HTR021200	Homo sapiens mRNA for KIAA1684 protein, partial cds.	17	KIAA1684	NM_025248	0	0	19
HTR029808	Unknown	8		AA284567	0	0	19
HTR040966	Unknown	2		BG203990	0	0	19
HTR046707	leucine-rich repeats and calponin homology (CH) domain containing 4	7	LRCH4	NM_002319	0	0	19
HTR049399	Homo sapiens cytochrome P450 (CYP4Z2P) pseudogene mRNA, complete sequence.	1	CYP4Z2P	XM_371249	0	0	19
HTR058327	Homo sapiens mRNA for FLJ00258 protein.	5	FLJ00258	NM_152406	0	0	19
HTR000007	breast cancer 1, early onset	17	BRCA1	NM_007294	0	0	18
HTR000521	Rho GTPase activating protein 6	X	ARHGAP6	NM_001174	0	0	18
HTR001535	MAK10 homolog, amino-acid N-acetyltransferase subunit, (S. cerevisiae)	9	MAK10	NM_024635	0	0	18
HTR003180	zinc finger protein 198	13	ZNF198	NM_003453	0	0	18
HTR003734	nucleoporin 210kDa	3	NUP210	NM_024923	0	0	18
HTR004441	hook homolog 3 (Drosophila)	8	HOOK3	NM_032410	0	0	18
HTR005318	Ral GEF with PH domain and SH3 binding motif 1	9	RALGPS1	NM_014636	0	0	18
HTR005579	Homo sapiens hypothetical protein DKFZp566N034 (DKFZP566N034), mRNA.	2	DKFZP566N034	NM_030923	0	0	18
HTR006472	CD53 antigen	1	CD53	NM_000560	0	0	18
HTR006607	Homo sapiens DIP13 beta (DIP13B), mRNA.	12	DIP13B	NM_018171	0	0	18
HTR006785	seryl-tRNA synthetase 2	19	SARS2	NM_017827	0	0	18
HTR007085	endothelial differentiation, sphingolipid G-protein-coupled receptor, 1	1	EDG1	NM_001400	0	0	18
HTR007143	Homo sapiens hypothetical protein FLJ11016 (FLJ11016), mRNA.	X	FLJ11016	NM_018301	0	0	18
HTR007485	Homo sapiens hypothetical protein MGC16291 (MGC16291), mRNA.	10	MGC16291	NM_032770	0	0	18
HTR008104	serologically defined colon cancer antigen 3	9	SDCCAG3	NM_006643	0	0	18
HTR008134	5-azacytidine induced 2	3	AZI2	NM_022461	0	0	18
HTR008759	Homo sapiens hypothetical protein FLJ20534 (FLJ20534), mRNA.	4	DKFZp564H1372	NM_017867	0	0	18
HTR009086	protein phosphatase 1, regulatory (inhibitor) subunit 1A	12	PPP1R1A	NM_006741	0	0	18
HTR009866	hyaluronan synthase 1	19	HAS1	NM_001523	0	0	18
HTR010106	myoglobin	22	MB	NM_005368	0	0	18
HTR010354	Homo sapiens KIAA0999 protein (KIAA0999), mRNA.	11	KIAA0999	NM_025164	0	0	18
HTR010440	mitochondrial ribosome recycling factor	9	MRRF	NM_138777	0	0	18
HTR010727	syntrophin, alpha 1 (dystrophin-associated protein A1, 59kDa, acidic component)	12	FRS2	NM_006654	0	0	18
HTR010766	family with sequence similarity 3, member D	3	FAM3D	NM_138805	0	0	18
HTR010964	family with sequence similarity 38, member B	18	FAM38B	NM_022068	0	0	18
HTR012329	R3H domain (binds single-stranded nucleic acids) containing	2	R3HDM	NM_015361	0	0	18
HTR012752	zinc finger protein 192	6	ZNF192	NM_006298	0	0	18
HTR013371	mastermind-like 1 (Drosophila)	5	MAML1	NM_014757	0	0	18
HTR017551	EPH receptor A1	7	EPHA1	NM_005232	0	0	18
HTR017657	protein kinase, cAMP-dependent, regulatory, type II, beta	7	PRKAR2A	NM_002736	0	0	18
HTR019644	Unknown	8		AK095104	0	0	18
HTR027589	Unknown	17		AK098491	0	0	18
HTR030356	Homo sapiens hypothetical protein FLJ22419 (FLJ22419), mRNA.	3	FLJ22419	NM_024697	0	0	18
HTR034894	Unknown	13		AI079292	0	0	18
HTR038958	Unknown	17		BM972345	0	0	18
HTR046702	PREDICTED: Homo sapiens hypothetical protein LOC339005 (LOC339005), mRNA.	15	LOC339005	XM_370838	0	0	18
HTR050001	Unknown	11		AK127761	0	0	18
HTR053485	PREDICTED: Homo sapiens similar to arylsulfatase (LOC347527), mRNA.	X	LOC347527	XM_293401	0	0	18
HTR053919	Unknown	12		BC041827	0	0	18
HTR000166	protein phosphatase 1, regulatory (inhibitor) subunit 12B	1	PPP1R12B	NM_002481	0	0	17
HTR001213	androgen-induced proliferation inhibitor	13	APRIN	NM_015032	0	0	17
HTR002197	tumor necrosis factor (ligand) superfamily, member 13b	13	TNFSF13B	NM_006573	0	0	17
HTR002779	purinergic receptor P2Y, G-protein coupled, 5	13	CD99	NM_000321	0	0	17
HTR003277	serine/threonine kinase 4	20	MST1	NM_006282	0	0	17
HTR003388	BUB1 budding uninhibited by benzimidazoles 1 homolog beta (yeast)	15	BUB1B	NM_001211	0	0	17
HTR003526	G protein-coupled receptor 155	2	GPR155	NM_152529	0	0	17
HTR004029	serine threonine kinase 39 (STE20/SPS1 homolog, yeast)	2	STK39	NM_013233	0	0	17
HTR004248	Homo sapiens hypothetical protein FLJ20331 (FLJ20331), mRNA.	1	FLJ20331	NM_017768	0	0	17
HTR004397	cytochrome P450, family 1, subfamily A, polypeptide 1	12	CYP1A1	NM_000785	0	0	17
HTR005063	U-box domain containing 5	20	UBOX5	NM_014948	0	0	17
HTR005148	suppressor of cytokine signaling 2	12	SOCS2	NM_003877	0	0	17
HTR005152	chromosome 1 open reading frame 33	1	C1orf33	NM_016183	0	0	17
HTR005402	SMC5 structural maintenance of chromosomes 5-like 1 (yeast)	9	SMC5L1	NM_015110	0	0	17
HTR005451	integrin, beta 3 (platelet glycoprotein IIIa, antigen CD61)	17	ITGB3	NM_000212	0	0	17
HTR005459	v-src sarcoma (Schmidt-Ruppin A-2) viral oncogene homolog (avian)	20	SRC	NM_005417	0	0	17
HTR006189	Rho-related BTB domain containing 2	8	RHOBTB2	NM_015178	0	0	17
HTR006554	jumonji domain containing 1A	2	JMJD1A	NM_018433	0	0	17
HTR007457	potassium channel tetramerisation domain containing 6	3	KCTD6	NM_153331	0	0	17
HTR008368	Homo sapiens for protein disulfide isomerase-related (PDIR), mRNA.	3	PDIR	NM_006810	0	0	17
HTR008557	Homo sapiens hypothetical protein FLJ12770 (FLJ12770), mRNA.	1	DKFZp686I2086	NM_032174	0	0	17
HTR008606	inhibitor of growth family, member 5	2	ING5	NM_032329	0	0	17
HTR008825	Homo sapiens KIAA0377 gene product (KIAA0377), mRNA.	15	DKFZp686I0669	NM_014659	0	0	17
HTR008888	tubby like protein 3	12	TULP3	NM_003324	0	0	17
HTR009136	zinc finger and BTB domain containing 11	3	ZBTB11	NM_014415	0	0	17
HTR009257	chromosome 9 open reading frame 39	9	C9orf39	NM_017738	0	0	17
HTR010400	Homo sapiens HTPAP protein (HTPAP), mRNA.	8	HTPAP	NM_032483	0	0	17
HTR010753	Homo sapiens IKK interacting protein (IKIP), transcript variant 2, mRNA.	12	FLJ31051	NM_153687	0	0	17
HTR010840	transmembrane channel-like 4	19	TMC4	NM_144686	0	0	17
HTR011300	Homo sapiens hypothetical protein MGC40579 (MGC40579), mRNA.	3	MGC40579	NM_152776	0	0	17
HTR011320	RasGEF domain family, member 1B	4	RASGEF1B	NM_152545	0	0	17
HTR011804	lin-28 homolog (C. elegans)	1	DHDDS	NM_005517	0	0	17
HTR014461	plexin D1	3	PLXND1	NM_015103	0	0	17
HTR014945	pleiomorphic adenoma gene-like 1	6	PLAGL1	NM_002656	0	0	17
HTR016112	Homo sapiens PABP1-dependent poly A-specific ribonuclease subunit PAN3 (PAN3), mRNA.	13	DKFZp686K19283	NM_175854	0	0	17
HTR016883	translocation associated membrane protein 1-like 1	4	TRAM1L1	NM_152402	0	0	17
HTR017552	nucleoporin 205kDa	7	NUP205	NM_015135	0	0	17
HTR018415	Homo sapiens secretory protein LOC284013 (LOC284013), mRNA.	17	LOC284013	NM_182566	0	0	17
HTR018463	Unknown	1		AB007976	0	0	17
HTR019025	PREDICTED: Homo sapiens hypothetical gene supported by AK128398 (LOC440944), mRNA.	3	LOC440944	XM_496629	0	0	17
HTR024477	KIAA0240	6	KIAA0240	NM_001004322	0	0	17
HTR025214	Homo sapiens hypothetical protein DKFZp434K046 (DKFZP434K046), mRNA.	16	DKFZP434K046	NM_020312	0	0	17
HTR026069	transmembrane protein 39A	3	TMEM39A	NM_018266	0	0	17
HTR033021	Unknown	4		BG399831	0	0	17
HTR043608	Unknown	9		AI297998	0	0	17
HTR044534	Rho family GTPase 1	12	RND1	NM_014470	0	0	17
HTR049405	TAF13 RNA polymerase II, TATA box binding protein (TBP)-associated factor, 18kDa	1	TAF13	XM_496381	0	0	17
HTR057588	Unknown	15		AK055370	0	0	17
HTR057633	Unknown	7		BC039511	0	0	17
HTR057732	Unknown	11		CR592158	0	0	17
HTR058300	Homo sapiens mRNA for KIAA1370 protein, partial cds.	15	FLJ10980	NM_019600	0	0	17
HTR000171	male-specific lethal 3-like 1 (Drosophila)	X	MSL3L1	NM_006800	0	0	16
HTR000328	oxysterol binding protein-like 1A	18	OSBPL1A	NM_018030	0	0	16
HTR000840	ribosomal protein S10	11	RPS10	NM_017749	0	0	16
HTR001300	Homo sapiens selenoprotein K (SELK), mRNA.	3	SELK	NM_021237	0	0	16
HTR001379	PRP39 pre-mRNA processing factor 39 homolog (yeast)	14	PRPF39	NM_017922	0	0	16
HTR001617	sperm associated antigen 1	8	SPAG1	NM_003114	0	0	16
HTR002192	phosphodiesterase 9A	21	PDE9A	NM_001001567	0	0	16
HTR002334	brain and reproductive organ-expressed (TNFRSF1A modulator)	2	BRE	NM_004899	0	0	16
HTR002424	neurocalcin delta	8	NCALD	NM_032041	0	0	16
HTR002456	ATP-binding cassette, sub-family A (ABC1), member 1	9	ABCA1	NM_005502	0	0	16
HTR002484	SLAM family member 7	1	SLAMF7	NM_021181	0	0	16
HTR002724	chaperone, ABC1 activity of bc1 complex like (S. pombe)	1	CABC1	NM_020247	0	0	16
HTR002782	ras homolog gene family, member U	1	FTHL2	NM_021205	0	0	16
HTR002997	RNA binding motif protein, X-linked	X	RBMX	NM_002139	0	0	16
HTR003471	centaurin, delta 3	5	CENTD3	NM_022481	0	0	16
HTR003537	potassium large conductance calcium-activated channel, subfamily M, beta member 1	5	KCNMB1	NM_004137	0	0	16
HTR003910	squamous cell carcinoma antigen recognised by T cells 3	12	SART3	NM_014706	0	0	16
HTR003911	fem-1 homolog b (C. elegans)	15	FEM1B	NM_015322	0	0	16
HTR004195	ARP6 actin-related protein 6 homolog (yeast)	12	ACTR6	NM_022496	0	0	16
HTR004980	serine/threonine kinase 11 (Peutz-Jeghers syndrome)	19	STK11	NM_000455	0	0	16
HTR005095	SAM domain and HD domain 1	20	SAMHD1	NM_015474	0	0	16
HTR005383	LSM2 homolog, U6 small nuclear RNA associated (S. cerevisiae)	6	LSM2	NM_021177	0	0	16
HTR005556	differentially expressed in FDCP 6 homolog (mouse)	6	DEF6	NM_022047	0	0	16
HTR005704	inducible T-cell co-stimulator ligand	21	ICOSLG	NM_015259	0	0	16
HTR006625	NGFI-A binding protein 1 (EGR1 binding protein 1)	2	NAB1	NM_005966	0	0	16
HTR006634	inositol polyphosphate-5-phosphatase F	10	INPP5F	NM_014937	0	0	16
HTR006969	Homo sapiens T-cell activation leucine repeat-rich protein (TA-LRRP), mRNA.	1	KIAA0231	NM_015350	0	0	16
HTR007447	Homo sapiens gycosyltransferase (LOC83468), mRNA.	12	LOC83468	NM_031302	0	0	16
HTR008013	ectonucleotide pyrophosphatase/phosphodiesterase 2 (autotaxin)	8	ENPP2	NM_006209	0	0	16
HTR008026	utrophin (homologous to dystrophin)	6	UTRN	NM_007124	0	0	16
HTR008775	interleukin 7 receptor	5	IL7R	NM_002185	0	0	16
HTR008835	Homo sapiens hypothetical protein FLJ22965 (FLJ22965), mRNA.	X	FLJ22965	NM_022101	0	0	16
HTR008918	Homo sapiens HSPC159 protein (HSPC159), mRNA.	2	HSPC159	NM_014181	0	0	16
HTR009201	CD7 antigen (p41)	17	CD7	NM_006137	0	0	16
HTR009255	Down syndrome critical region gene 1-like 2	1	DSCR1L2	NM_013441	0	0	16
HTR009277	zinc finger protein 562	19	ZNF562	NM_017656	0	0	16
HTR009443	formin 2	1	FMN2	AF218942	0	0	16
HTR009619	Homo sapiens hypothetical protein FLJ13984 (FLJ13984), mRNA.	2	FLJ13984	NM_024770	0	0	16
HTR009635	carboxypeptidase A3 (mast cell)	3	CPA3	NM_001870	0	0	16
HTR009712	four jointed box 1 (Drosophila)	11	FJX1	NM_014344	0	0	16
HTR010191	Homo sapiens FP15621 mRNA, complete cds.	7	FP15621	NM_032350	0	0	16
HTR010293	v-maf musculoaponeurotic fibrosarcoma oncogene homolog (avian)	16	MAF	NM_005360	0	0	16
HTR010863	Homo sapiens hypothetical protein FLJ38973 (FLJ38973), mRNA.	2	FLJ38973	NM_153689	0	0	16
HTR010985	chromosome 20 open reading frame 39	20	C20orf39	NM_024893	0	0	16
HTR011268	chemokine (C-C motif) ligand 8	17	CCL8	NM_005623	0	0	16
HTR011708	mbt domain containing 1	17	MBTD1	NM_017643	0	0	16
HTR011888	peptidoglycan recognition protein 1	19	PGLYRP1	NM_052890	0	0	16
HTR012608	F-box and leucine-rich repeat protein 14	12	FBXL14	NM_152441	0	0	16
HTR014303	guanine nucleotide binding protein (G protein), gamma 2	14	GNG2	NM_053064	0	0	16
HTR014491	KIAA0826	4	KIAA0826	XM_093839	0	0	16
HTR015497	carbohydrate (chondroitin 4) sulfotransferase 11	12	CHST11	NM_018413	0	0	16
HTR015518	chromosome 15 open reading frame 21	15	C15orf21	NM_001005266	0	0	16
HTR016185	Homo sapiens hypothetical protein MGC42630 (MGC42630), mRNA.	9	LOC441419	NM_175923	0	0	16
HTR016957	Unknown	16		AK098143	0	0	16
HTR017041	Homo sapiens triggering receptor expressed on myeloid cells 5 (TREM5), mRNA.	17	TREM5	NM_174892	0	0	16
HTR017818	cytoplasmic polyadenylation element binding protein 2	4	CPEB2	NM_182485	0	0	16
HTR017836	cytochrome P450, family 2, subfamily R, polypeptide 1	11	CYP2R1	NM_024514	0	0	16
HTR019855	Homo sapiens putative UST1-like organic anion transporter (LOC387601), mRNA.	11	LOC387601	NM_199352	0	0	16
HTR020378	Unknown	14		AK097458	0	0	16
HTR020711	Homo sapiens hypothetical MGC48595 (MGC48595), mRNA.	14	MGC48595	NM_203309	0	0	16
HTR024156	LAG1 longevity assurance homolog 6 (S. cerevisiae)	2	LASS6	NM_203463	0	0	16
HTR025071	Unknown	14		BC039670	0	0	16
HTR027509	Unknown	17		S66450	0	0	16
HTR030646	lipoma HMGIC fusion partner-like 1	X	LHFPL1	NM_178175	0	0	16
HTR033934	KIAA1641	2	KIAA1641	XM_371540	0	0	16
HTR035256	PREDICTED: Homo sapiens similar to hypothetical protein A930006D11 (LOC201181), mRNA.	17	LOC201181	XM_113916	0	0	16
HTR038570	Homo sapiens mRNA for FLJ00243 protein.	15	FLJ00243	NM_022769	0	0	16
HTR038621	PREDICTED: Homo sapiens hypothetical protein LOC339047 (LOC339047), mRNA.	16	LOC339047	XM_290671	0	0	16
HTR040147	Homo sapiens mRNA; cDNA DKFZp667H0114 (from clone DKFZp667H0114)	1	DKFZp667H0114	NM_212551	0	0	16
HTR044900	Unknown	19		CB305483	0	0	16
HTR046242	proline rich 4 (lacrimal)	12	PRR4	NM_007244	0	0	16
HTR047088	synaptotagmin VII	11	SYT7	NM_004200	0	0	16
HTR050087	PREDICTED: Homo sapiens similar to myoferlin isoform b; fer-1-like 3; fer-1 (C.elegans)-like 3 (myoferlin) (LOC442030), mRNA.	2	LOC442030	XM_352463	0	0	16
HTR050129	PREDICTED: Homo sapiens similar to neuralized 1 (LOC391849), mRNA.	5	LOC391849	XM_373101	0	0	16
HTR050567	Unknown	5		AK123222	0	0	16
HTR053165	zinc finger, RAN-binding domain containing 3	2	ZRANB3	AK095362	0	0	16
HTR054362	PREDICTED: Homo sapiens similar to seven transmembrane helix receptor (LOC344760), mRNA.	3	LOC344760	XM_293581	0	0	16
HTR056808	PREDICTED: Homo sapiens LOC440476 (LOC440476), mRNA.	18	LOC440476	XM_498690	0	0	16
HTR057604	Unknown	8		AL050061	0	0	16
HTR000198	neutrophil cytosolic factor 1 (47kDa, chronic granulomatous disease, autosomal 1)	7	NCF1	NM_000265	0	0	15
HTR001602	dystonia 3 (with Parkinsonism)	X	DYT3	NM_004606	0	0	15
HTR002825	WD repeat domain 20	14	WDR20	NM_144574	0	0	15
HTR003367	solute carrier family 25 (mitochondrial deoxynucleotide carrier), member 19	17	SLC25A19	NM_021734	0	0	15
HTR003485	Homo sapiens mRNA for FLJ00139 protein.	7	DKFZp667K149	NM_024723	0	0	15
HTR004161	Homo sapiens KIAA1055 protein (KIAA1055), mRNA.	15	KIAA1055	NM_015079	0	0	15
HTR004323	myosin IXA	15	MYO9A	NM_006901	0	0	15
HTR004502	galactose-3-O-sulfotransferase 4	7	GAL3ST4	NM_024637	0	0	15
HTR004532	chemokine (C-C motif) ligand 13	17	CCL13	NM_005408	0	0	15
HTR004898	Homo sapiens nuclear DNA-binding protein (C1D), transcript variant 1, mRNA.	2	C1D	NM_006333	0	0	15
HTR005108	centaurin, beta 2	3	CENTB2	NM_012287	0	0	15
HTR005642	Homo sapiens hypothetical protein FLJ13909 (FLJ13909), mRNA.	16	FLJ13909	NM_025108	0	0	15
HTR005649	glypican 4	X	GPC4	NM_001448	0	0	15
HTR005710	myosin IF	19	MYO1F	NM_012335	0	0	15
HTR005859	zinc finger protein 480	19	ZNF480	NM_144684	0	0	15
HTR006316	chromosome 20 open reading frame 44	20	C20orf44	NM_018244	0	0	15
HTR006728	galactosidase, alpha	X	GLA	NM_000169	0	0	15
HTR006868	CD2-associated protein	6	CD2AP	NM_012120	0	0	15
HTR008140	hippocampus abundant gene transcript-like 2	9	HIATL2	NM_032318	0	0	15
HTR008648	chromosome 6 open reading frame 79	6	C6orf79	NM_022102	0	0	15
HTR008966	Homo sapiens hypothetical protein MGC10993 (MGC10993), mRNA.	2	MGC10993	NM_030577	0	0	15
HTR009179	heat shock 70kDa protein 4-like	4	HSPA4L	NM_014278	0	0	15
HTR010005	Homo sapiens HSPC072 protein (HSPC072), mRNA.	20	HSPC072	NM_014162	0	0	15
HTR010473	v-yes-1 Yamaguchi sarcoma viral oncogene homolog 1	18	YES1	NM_005433	0	0	15
HTR010849	chemokine (C-X-C motif) ligand 10	4	CXCL10	NM_001565	0	0	15
HTR010892	chromosome 20 open reading frame 96	20	C20orf96	NM_153269	0	0	15
HTR010979	macrophage stimulating 1 (hepatocyte growth factor-like)	3	MST1	NM_020998	0	0	15
HTR011048	Homo sapiens Snf7 homologue associated with Alix 3 (Shax3), mRNA.	8	Shax3	NM_152284	0	0	15
HTR011141	Homo sapiens mRNA for semaphorin sem2, complete cds.	3	FLJ00014	NM_020163	0	0	15
HTR011159	nuclear receptor subfamily 0, group B, member 1	X	NR0B1	NM_000475	0	0	15
HTR011598	G protein-coupled receptor 4	19	GPR4	NM_005282	0	0	15
HTR012362	transcription factor 3 (E2A immunoglobulin enhancer binding factors E12/E47)	2	TCF3	NM_031283	0	0	15
HTR012378	proenkephalin	8	PENK	NM_006211	0	0	15
HTR014599	RNA binding motif protein 15B	3	RBM15B	NM_013286	0	0	15
HTR014978	formin-like 3	12	FMNL3	NM_175736	0	0	15
HTR015040	KIAA1244	6	KIAA1244	NM_020340	0	0	15
HTR015327	chromosome 21 open reading frame 2	21	C21orf2	NM_004928	0	0	15
HTR016064	Rho GTPase activating protein 15	2	ARHGAP15	NM_018460	0	0	15
HTR016193	cellular retinoic acid binding protein 1	15	CRABP1	NM_004378	0	0	15
HTR017602	adenomatosis polyposis coli down-regulated 1	18	APCDD1	NM_153000	0	0	15
HTR017997	Unknown	12		AK026783	0	0	15
HTR018006	solute carrier family 39 (zinc transporter), member 10	2	SLC39A10	NM_020342	0	0	15
HTR018806	Unknown	4		AK024864	0	0	15
HTR020817	PREDICTED: Homo sapiens hypothetical gene supported by AK124869 (LOC400745), mRNA.	1	LOC400745	XM_375698	0	0	15
HTR026767	USP6 N-terminal like	10	USP6NL	XM_374768	0	0	15
HTR027116	PREDICTED: Homo sapiens LOC440116 (LOC440116), mRNA.	12	LOC440116	XM_498552	0	0	15
HTR034667	Unknown	11		AY726563	0	0	15
HTR034995	Unknown	14		CB121371	0	0	15
HTR048949	Unknown	12		AI907088	0	0	15
HTR052272	Unknown	7		AK092800	0	0	15
HTR055549	GRB2-related adaptor protein 2	22	GRAP2	NM_004810	0	0	15
HTR055701	Unknown	17		AK130720	0	0	15
HTR057544	Unknown	5		CR595217	0	0	15
HTR000141	chromosome 21 open reading frame 66	21	C21orf66	NM_013329	0	0	14
HTR000162	microtubule-associated protein tau	17	MAPT	NM_001007532	0	0	14
HTR000254	leukocyte immunoglobulin-like receptor, subfamily B (with TM and ITIM domains), member 2	19	LILRA3	NM_005874	0	0	14
HTR000386	potassium inwardly-rectifying channel, subfamily J, member 15	21	KCNJ15	NM_002243	0	0	14
HTR001249	calcium binding protein 1 (calbrain)	12	CABP1	NM_004276	0	0	14
HTR001382	interferon regulatory factor 5	7	IRF5	NM_002200	0	0	14
HTR001539	KDEL (Lys-Asp-Glu-Leu) endoplasmic reticulum protein retention receptor 3	22	KDELR3	NM_006855	0	0	14
HTR002637	chromosome 3 open reading frame 1	3	C3orf1	NM_016589	0	0	14
HTR003211	Homo sapiens hucep-10 mRNA for cerebral protein-10, complete cds.	15	FLJ10579	NM_018145	0	0	14
HTR003269	Homo sapiens hypothetical protein FLJ20244 (FLJ20244), mRNA.	19	FLJ20244	NM_017722	0	0	14
HTR003320	Ras association (RalGDS/AF-6) and pleckstrin homology domains 1	2	RAPH1	NM_025252	0	0	14
HTR003989	Homo sapiens 3' exoribonuclease (3'HEXO), mRNA.	8	3'HEXO	NM_153332	0	0	14
HTR004214	oxysterol binding protein-like 11	3	OSBPL11	NM_022776	0	0	14
HTR004370	solute carrier family 29 (nucleoside transporters), member 2	11	SLC29A2	NM_001532	0	0	14
HTR004386	BMP2 inducible kinase	4	BMP2K	NM_017593	0	0	14
HTR004484	interleukin 1, alpha	2	IL1A	NM_000575	0	0	14
HTR004775	chromatin assembly factor 1, subunit A (p150)	19	CHAF1A	NM_005483	0	0	14
HTR005209	c-mir, cellular modulator of immune recognition	10	MIR	NM_001002265	0	0	14
HTR005540	vaccinia related kinase 2	2	VRK2	NM_006296	0	0	14
HTR006359	forkhead box O1A (rhabdomyosarcoma)	13	FOXO1A	NM_002015	0	0	14
HTR006371	SET and MYND domain containing 3	1	SMYD3	NM_022743	0	0	14
HTR006719	V-set and immunoglobulin domain containing 4	X	VSIG4	NM_007268	0	0	14
HTR006755	chromosome 21 open reading frame 45	21	C21orf45	NM_018944	0	0	14
HTR006829	BTAF1 RNA polymerase II, B-TFIID transcription factor-associated, 170kDa (Mot1 homolog, S. cerevisiae)	10	BTAF1	NM_003972	0	0	14
HTR006833	glia maturation factor, gamma	19	GMFG	NM_004877	0	0	14
HTR007454	Homo sapiens hypothetical protein BC017397 (LOC148523), mRNA.	1	LOC148523	NM_144697	0	0	14
HTR007633	ubiquitin specific protease 32	17	USP32	NM_032582	0	0	14
HTR007660	interleukin 2 receptor, alpha	10	IL2RA	NM_000417	0	0	14
HTR008388	SRB7 suppressor of RNA polymerase B homolog (yeast)	12	SURB7	NM_004264	0	0	14
HTR008447	jumonji domain containing 2A	1	JMJD2A	NM_014663	0	0	14
HTR009172	heparan sulfate (glucosamine) 3-O-sulfotransferase 3B1	17	HS3ST3B1	NM_006041	0	0	14
HTR009469	wingless-type MMTV integration site family, member 4	1	WNT4	NM_030761	0	0	14
HTR010288	Homo sapiens hypothetical protein LOC51255 (LOC51255), mRNA.	2	LOC51255	NM_016494	0	0	14
HTR010299	Homo sapiens hypothetical protein FLJ37562 (FLJ37562), mRNA.	5	FLJ37562	NM_152409	0	0	14
HTR010548	ADP-ribosylation factor-like 6 interacting protein 2	2	ARL6IP2	NM_022374	0	0	14
HTR010631	Homo sapiens ATP/GTP-binding protein (HEAB), mRNA.	11	HEAB	NM_006831	0	0	14
HTR010952	zinc finger homeodomain 4	8	ZFHX4	NM_024721	0	0	14
HTR011179	mesenchyme homeo box 2 (growth arrest-specific homeo box)	7	MEOX2	NM_005924	0	0	14
HTR011563	Homo sapiens hypothetical protein MGC45491 (MGC45491), mRNA.	6	MGC45491	NM_153246	0	0	14
HTR011697	frizzled homolog 1 (Drosophila)	7	FZD1	NM_003505	0	0	14
HTR011915	Homo sapiens BXMAS2-10 (BXMAS2-10), mRNA.	11	BXMAS2-10	NM_145016	0	0	14
HTR012294	gap junction protein, beta 2, 26kDa (connexin 26)	13	GJB2	NM_004004	0	0	14
HTR012390	chromosome 6 open reading frame 192	6	C6orf192	NM_052831	0	0	14
HTR012412	CD3D antigen, delta polypeptide (TiT3 complex)	11	CD3D	NM_000732	0	0	14
HTR014535	solute carrier family 19 (thiamine transporter), member 2	1	SLC19A2	NM_006996	0	0	14
HTR014715	PREDICTED: Homo sapiens KIAA1201 protein (KIAA1201), mRNA.	11	KIAA1201	XM_370660	0	0	14
HTR014764	Homo sapiens hypothetical protein FLJ39441 (FLJ39441), mRNA.	11	DKFZp686C04150	NM_194285	0	0	14
HTR014791	Homo sapiens Huntingtin interacting protein C (HYPC), mRNA.	12	HYPC	NM_012272	0	0	14
HTR015001	polymerase (DNA-directed), delta 3, accessory subunit	11	POLD3	NM_006591	0	0	14
HTR015402	GRB2-associated binding protein 1	4	GAB1	NM_002039	0	0	14
HTR015565	Homo sapiens hypothetical protein LOC130576 (LOC130576), mRNA.	2	LOC130576	NM_177964	0	0	14
HTR017745	PREDICTED: Homo sapiens similar to RIKEN cDNA 8030451K01 (LOC387921), mRNA.	13	DKFZp313A0825	XM_370722	0	0	14
HTR019760	Unknown	2		AK092857	0	0	14
HTR031159	Unknown	17		AW579255	0	0	14
HTR044512	PREDICTED: Homo sapiens similar to SH3-binding kinase (LOC388228), mRNA.	16	LOC388228	XM_370948	0	0	14
HTR046389	heparanase 2	10	HPSE2	NM_021828	0	0	14
HTR051909	Homo sapiens likely homolog of yeast SEN54 (SEN54L), mRNA.	17	SEN54L	NM_207346	0	0	14
HTR054963	Unknown	3		AW593979	0	0	14
HTR055636	zinc finger protein 554	19	ZNF554	NM_152303	0	0	14
HTR056582	Unknown	1		BE140583	0	0	14
HTR058084	Unknown	16		AW303052	0	0	14
HTR000080	chemokine (C-C motif) ligand 15	17	CCL14	NM_004166	0	0	13
HTR000185	mitogen-activated protein kinase 7	17	MAPK7	NM_002749	0	0	13
HTR000760	protein tyrosine phosphatase, receptor type, E	10	PTPRE	NM_006504	0	0	13
HTR001585	mitogen-activated protein kinase 8 interacting protein 3	16	MAPK8IP3	NM_015133	0	0	13
HTR001675	homeo box B6	17	HOXB3	NM_002146	0	0	13
HTR002819	caspase recruitment domain family, member 8	19	CARD8	NM_014959	0	0	13
HTR003057	paternally expressed 10	7	PEG10	XM_496907	0	0	13
HTR003301	asparagine-linked glycosylation 1 homolog (yeast, beta-1,4-mannosyltransferase)	16	ALG1	NM_019109	0	0	13
HTR003378	zinc finger protein 318	6	CRIP3	NM_014345	0	0	13
HTR003445	alkaline phosphatase, liver/bone/kidney	1	ALPL	NM_000478	0	0	13
HTR003462	protein kinase C, alpha binding protein	22	PRKCABP	NM_012407	0	0	13
HTR003842	mitochondrial ribosomal protein S35	12	MRPS35	NM_021821	0	0	13
HTR003854	COP9 constitutive photomorphogenic homolog subunit 2 (Arabidopsis)	15	COPS2	NM_004236	0	0	13
HTR003991	plasmalemma vesicle associated protein	19	PLVAP	NM_031310	0	0	13
HTR004043	SPARC related modular calcium binding 2	6	SMOC2	NM_022138	0	0	13
HTR004118	FtsJ homolog 3 (E. coli)	17	FTSJ3	NM_017647	0	0	13
HTR004260	amyotrophic lateral sclerosis 2 (juvenile) chromosome region, candidate 2	2	ALS2CR2	NM_018571	0	0	13
HTR004458	zinc finger protein 276 homolog (mouse)	16	ZFP276	NM_152287	0	0	13
HTR004649	mortality factor 4 like 2	X	MORF4L2	NM_012286	0	0	13
HTR004687	scaffold attachment factor B2	19	SAFB2	NM_014649	0	0	13
HTR005298	latrophilin 2	1	LPHN2	NM_012302	0	0	13
HTR005399	polymerase (DNA directed), mu	7	POLM	NM_013284	0	0	13
HTR005498	Ras and Rab interactor 2	20	RIN2	NM_018993	0	0	13
HTR006172	guanine nucleotide binding protein-like 3 (nucleolar)	3	GNL3	NM_014366	0	0	13
HTR006746	inositol 1,4,5-triphosphate receptor, type 1	3	ITPR1	NM_002222	0	0	13
HTR006798	zinc finger, FYVE domain containing 20	3	ZFYVE20	NM_022340	0	0	13
HTR006802	kinase insert domain receptor (a type III receptor tyrosine kinase)	4	KDR	NM_002253	0	0	13
HTR006842	chromosome 6 open reading frame 33	6	C6orf33	NM_133367	0	0	13
HTR007096	Homo sapiens hypothetical protein FLJ12998 (FLJ12998), mRNA.	16	FLJ12998	NM_022764	0	0	13
HTR007528	AT rich interactive domain 3A (BRIGHT- like)	19	ARID3A	NM_005224	0	0	13
HTR007560	adrenergic, beta-2-, receptor, surface	5	ADRB2	NM_000024	0	0	13
HTR008078	chromosome 6 open reading frame 68	6,X	C6orf68	NM_138459	0	0	13
HTR008355	Homo sapiens recombination protein REC14 (REC14), mRNA.	15	REC14	NM_025234	0	0	13
HTR008530	Homo sapiens hypothetical protein MGC2655 (MGC2655), mRNA.	16	MGC2655	NM_024339	0	0	13
HTR009135	adenosine A2a receptor	22	ADORA2A	NM_000675	0	0	13
HTR009158	triggering receptor expressed on myeloid cells 1	6	TREM1	NM_018643	0	0	13
HTR009448	dedicator of cytokinesis 11	X	DOCK11	NM_144658	0	0	13
HTR010433	signal transducing adaptor molecule (SH3 domain and ITAM motif) 1	10	STAM	NM_003473	0	0	13
HTR010505	arachidonate 5-lipoxygenase-activating protein	13	ALOX5AP	NM_001629	0	0	13
HTR010537	replication factor C (activator 1) 3, 38kDa	13	RFC3	NM_002915	0	0	13
HTR010689	Homo sapiens Hypothetical 55.1 kDa protein F09G8.5 in chromosome III (LOC220074), mRNA.	11	LOC220074	NM_145309	0	0	13
HTR011336	zinc finger protein 141 (clone pHZ-44)	4	ZNF141	NM_003441	0	0	13
HTR011441	zinc finger protein 613	19	ZNF613	NM_024840	0	0	13
HTR011495	activating transcription factor 7 interacting protein 2	16	ATF7IP2	NM_024997	0	0	13
HTR011958	carbonic anhydrase VI	1	CA6	NM_001215	0	0	13
HTR012379	katanin p60 (ATPase-containing) subunit A 1	6	KATNA1	NM_007044	0	0	13
HTR013130	butyrophilin, subfamily 2, member A3	6	BTN2A3	NM_024018	0	0	13
HTR014489	Homo sapiens KIAA1450 protein, mRNA (cDNA clone IMAGE:4301014), partial cds.	4	KIAA1450	AB040883	0	0	13
HTR015029	Homo sapiens cerebral protein 11 (HUCEP11), mRNA.	1	HUCEP11	NM_014858	0	0	13
HTR016613	PREDICTED: Homo sapiens hypothetical protein LOC162993 (LOC162993), mRNA.	19	LOC162993	XM_091914	0	0	13
HTR018088	PREDICTED: Homo sapiens similar to HSPC323 (LOC284422), mRNA.	19	LOC284422	XM_209196	0	0	13
HTR020317	Unknown	10		AF118073	0	0	13
HTR020485	PREDICTED: Homo sapiens KIAA0767 protein (KIAA0767), mRNA.	22	KIAA0767	XM_027105	0	0	13
HTR024392	Homo sapiens hypothetical protein LOC153561 (LOC153561), mRNA.	8	FLJ40092	NM_207331	0	0	13
HTR029848	Homo sapiens mRNA for putative protein product of HMFN1187, partial cds.	1	FLJ42654	NM_198447	0	0	13
HTR030587	PREDICTED: Homo sapiens similar to RIKEN cDNA A430025D11 (LOC164118), mRNA.	1	LOC164118	XM_089384	0	0	13
HTR031716	Unknown	1		AI869329	0	0	13
HTR033235	Unknown	X		AA001976	0	0	13
HTR036362	Unknown	5		BU629293	0	0	13
HTR040150	Unknown	1		BM152026	0	0	13
HTR042121	follistatin-like 4	5	FSTL4	NM_015082	0	0	13
HTR046700	PREDICTED: Homo sapiens LOC440524 (LOC440524), mRNA.	19	LOC440524	XM_498716	0	0	13
HTR049773	Unknown	11		AK127883	0	0	13
HTR056209	PREDICTED: Homo sapiens similar to General transcription factor II-I (GTFII-I) (TFII-I) (Bruton tyrosine kinase-associated protein-135) (BTK-associated protein-135) (BAP-135) (LOC388573), mRNA.	19	LOC388573	XM_373815	0	0	13
HTR058347	Homo sapiens mRNA for KIAA0912 protein, partial cds.	15	Cep152	NM_014985	0	0	13
HTR000210	colony stimulating factor 3 receptor (granulocyte)	1	CSF3R	NM_000760	0	0	12
HTR000265	succinate dehydrogenase complex, subunit D, integral membrane protein	11	BCDO2	NM_003002	0	0	12
HTR000831	BCL6 co-repressor	X	BCOR	NM_017745	0	0	12
HTR001349	engulfment and cell motility 1 (ced-12 homolog, C. elegans)	7	ELMO1	NM_014800	0	0	12
HTR001407	interleukin 1 receptor accessory protein	3	IL1RAP	NM_002182	0	0	12
HTR001543	Homo sapiens mRNA for TP53TG3b, complete cds.	16	TP53TG3	NM_015369	0	0	12
HTR001593	GRB2-associated binding protein 2	11	GAB2	NM_012296	0	0	12
HTR001595	like-glycosyltransferase	22	LARGE	NM_004737	0	0	12
HTR001780	spectrin repeat containing, nuclear envelope 2	14	SYNE2	NM_182910	0	0	12
HTR001933	Homo sapiens mRNA; cDNA DKFZp762M1316 (from clone DKFZp762M1316)	15	DKFZP434H132	NM_015492	0	0	12
HTR002328	CD36 antigen (collagen type I receptor, thrombospondin receptor)	7	CD36	NM_000072	0	0	12
HTR002684	IQ motif and WD repeats 1	1	IQWD1	NM_018442	0	0	12
HTR003344	placental growth factor, vascular endothelial growth factor-related protein	14	PGF	NM_002632	0	0	12
HTR004106	paralemmin	19	PALM	NM_002579	0	0	12
HTR004153	lysosomal trafficking regulator	1	LYST	NM_000081	0	0	12
HTR005058	progestin and adipoQ receptor family member IV	16	PAQR4	NM_152341	0	0	12
HTR005291	guanine nucleotide binding protein (G protein), alpha z polypeptide	7	GNAI1	NM_002069	0	0	12
HTR005374	tafazzin (cardiomyopathy, dilated 3A (X-linked); endocardial fibroelastosis 2; Barth syndrome)	X	TAZ	NM_000116	0	0	12
HTR005971	mitogen-activated protein kinase kinase kinase kinase 3	1	MAP4K3	NM_001012	0	0	12
HTR006608	chromosome 14 open reading frame 108	14	C14orf108	NM_018229	0	0	12
HTR006676	trophinin associated protein (tastin)	12	TROAP	NM_005480	0	0	12
HTR006696	RRN3 RNA polymerase I transcription factor homolog (yeast)	16	RRN3	NM_018427	0	0	12
HTR006732	Homo sapiens hypothetical protein FLJ11588 (FLJ11588), mRNA.	1	FLJ11588	NM_024603	0	0	12
HTR007131	microfibrillar-associated protein 3-like	4	MFAP3L	NM_001009554	0	0	12
HTR007269	Homo sapiens hypothetical protein DKFZp434M0331 (DKFZp434M0331), mRNA.	12	DKFZp434M0331	NM_017600	0	0	12
HTR007277	chromosome 7 open reading frame 10	7	C7orf10	NM_024728	0	0	12
HTR007289	lymphocyte antigen 6 complex, locus K	8	LY6K	NM_017527	0	0	12
HTR007619	naked cuticle homolog 2 (Drosophila)	5	NKD2	NM_033120	0	0	12
HTR007885	valyl-tRNA synthetase 2	6	VARS2	NM_006295	0	0	12
HTR008276	xeroderma pigmentosum, complementation group C	3	XPC	NM_004628	0	0	12
HTR008313	mitochondrial ribosomal protein L50	9	MRPL50	NM_019051	0	0	12
HTR008721	transmembrane 4 superfamily member 10	X	TM4SF10	NM_031442	0	0	12
HTR008728	SEC22 vesicle trafficking protein-like 2 (S. cerevisiae)	3	SEC22L2	NM_012430	0	0	12
HTR009085	NGFI-A binding protein 2 (EGR1 binding protein 2)	12	NAB2	NM_005967	0	0	12
HTR009144	early growth response 2 (Krox-20 homolog, Drosophila)	10	EGR2	NM_000399	0	0	12
HTR009397	zinc finger protein 347	19	F11	NM_018355	0	0	12
HTR010510	Homo sapiens hypothetical protein FLJ22662 (FLJ22662), mRNA.	12	FLJ22662	NM_024829	0	0	12
HTR010562	YTH domain containing 2	5	YTHDC2	NM_022828	0	0	12
HTR010678	chromosome 7 open reading frame 23	7	C7orf23	NM_024315	0	0	12
HTR010708	glutamyl aminopeptidase (aminopeptidase A)	4	ENPEP	NM_001977	0	0	12
HTR011380	p21 (CDKN1A)-activated kinase 3	X	PAK3	NM_002578	0	0	12
HTR011429	complement component 5 receptor 1 (C5a ligand)	19	C5R1	NM_001736	0	0	12
HTR011581	lymphoid nuclear protein related to AF4	2	LAF4	NM_002285	0	0	12
HTR011632	kelch-like 11 (Drosophila)	17	KLHL11	NM_018143	0	0	12
HTR012222	serum response factor (c-fos serum response element-binding transcription factor)	6	SRF	NM_003131	0	0	12
HTR014228	Homo sapiens CATX-11 mRNA, partial cds.	16	CATX-11	NM_015659	0	0	12
HTR014670	Homo sapiens KIAA0446 gene product (KIAA0446), mRNA.	1	KIAA0446	NM_014655	0	0	12
HTR015770	protein kinase, lysine deficient 3	X	PRKWNK3	NM_001002838	0	0	12
HTR016379	Homo sapiens BM-011 protein (MGC12197), mRNA.	3	MGC12197	NM_016625	0	0	12
HTR016412	Unknown	2		BC032409	0	0	12
HTR016485	Homo sapiens DNA helicase homolog (PIF1) mRNA, partial cds.	15	PIF1	AF108138	0	0	12
HTR016542	PREDICTED: Homo sapiens hypothetical protein LOC348938 (LOC348938), mRNA.	5	LOC348938	XM_371777	0	0	12
HTR016559	PREDICTED: Homo sapiens similar to annexin II receptor (LOC389289), mRNA.	5	LOC389288	XM_371738	0	0	12
HTR017890	Unknown	16		AK023660	0	0	12
HTR018014	PREDICTED: Homo sapiens hypothetical LOC401264 (LOC401264), mRNA.	6	LOC401264	XM_379417	0	0	12
HTR019374	Unknown	10		AK127982	0	0	12
HTR019996	Unknown	6		AK021581	0	0	12
HTR029621	round spermatid basic protein 1-like	7	RSBN1L	NM_198467	0	0	12
HTR030534	sphingomyelin phosphodiesterase, acid-like 3A	6	SMPDL3A	NM_006714	0	0	12
HTR030546	Homo sapiens hypothetical protein FLJ13236 (FLJ13236), mRNA.	12	FLJ13236	NM_024902	0	0	12
HTR030580	Homo sapiens FLJ45850 protein (FLJ45850), mRNA.	19	DKFZp686I0374	NM_207395	0	0	12
HTR031126	Unknown	12		AA635065	0	0	12
HTR038788	Unknown	16		BQ052797	0	0	12
HTR043888	polymerase (DNA directed), epsilon	12	POLE	NM_006231	0	0	12
HTR043997	tyrosine hydroxylase	11	TH	NM_000360	0	0	12
HTR045199	Unknown	15		AK124301	0	0	12
HTR046236	ribosomal protein L13a	10	RPL13A	XM_208072	0	0	12
HTR049846	Unknown	10		AK124605	0	0	12
HTR050365	Homo sapiens FLJ45684 protein (FLJ45684), mRNA.	19	FLJ45684	NM_207462	0	0	12
HTR051808	Homo sapiens mRNA for KIAA1640 protein, partial cds.	17	FLJ20753	XM_371081	0	0	12
HTR056719	Homo sapiens hypothetical protein DKFZp761H1710 (DKFZP761H1710), mRNA.	9	DKFZP761H1710	NM_031297	0	0	12
HTR000165	palmitoyl-protein thioesterase 2	6	AGPAT1	NM_005155	0.001	0	11
HTR000226	mitogen-activated protein kinase 8	10	MAPK8	NM_002750	0.001	0	11
HTR000345	leprecan-like 2	12	LEPREL2	NM_014262	0.001	0	11
HTR000467	protein tyrosine phosphatase, receptor type, N polypeptide 2	7	PTPRN2	NM_002847	0.001	0	11
HTR000762	F-box protein 11	2	FBXO11	NM_012167	0.001	0	11
HTR000907	fibroblast growth factor receptor 4	5	FGFR4	NM_002011	0.001	0	11
HTR000972	ATP-binding cassette, sub-family A (ABC1), member 3	16	ABCA3	NM_001089	0.001	0	11
HTR000976	microseminoprotein, beta-	10	MSMB	NM_002443	0.001	0	11
HTR001080	uncoupling protein 3 (mitochondrial, proton carrier)	11	UCP3	NM_003356	0.001	0	11
HTR001260	BCL2/adenovirus E1B 19kD interacting protein like	1	BNIPL	NM_138278	0.001	0	11
HTR001803	activation-induced cytidine deaminase	12	AICDA	NM_020661	0.001	0	11
HTR001943	transcription factor 7 (T-cell specific, HMG-box)	5	TCF1	NM_003202	0.001	0	11
HTR002106	Treacher Collins-Franceschetti syndrome 1	5	TCOF1	NM_000356	0.001	0	11
HTR002488	poly(A) polymerase gamma	2	PAPOLG	NM_022894	0.001	0	11
HTR002816	AT-hook transcription factor	9	AKNA	NM_030767	0.001	0	11
HTR002940	Homo sapiens immunoglobulin-like transcript 11 protein (ILT11) mRNA, partial cds.	19	ILT11	NM_012276	0.001	0	11
HTR003976	Homo sapiens hypothetical protein FLJ13154 (FLJ13154), mRNA.	16	FLJ13154	NM_024598	0.001	0	11
HTR004047	Homo sapiens AD021 protein (AD021) mRNA, complete cds.	4	AD021	NM_016613	0.001	0	11
HTR004175	sestrin 1	6	SESN1	NM_014454	0.001	0	11
HTR004270	TBC1 domain family, member 22B	6	TBC1D22B	NM_017772	0.001	0	11
HTR004432	Homo sapiens hypothetical protein DKFZp434G1415 (DKFZP434G1415), mRNA.	12	DKFZP434G1415	NM_031292	0.001	0	11
HTR004501	hematopoietic cell signal transducer	19	HCST	NM_001007469	0.001	0	11
HTR004607	ribosomal protein S21	20	RPS21	NM_001024	0.001	0	11
HTR005149	protein phosphatase 1, regulatory (inhibitor) subunit 1B (dopamine and cAMP regulated phosphoprotein, DARPP-32)	17	PPP1R1B	NM_032192	0.001	0	11
HTR005199	serine (or cysteine) proteinase inhibitor, clade B (ovalbumin), member 2	18	FCER1A	NM_002575	0.001	0	11
HTR005221	heparan sulfate 6-O-sulfotransferase 1	2	HS6ST1	NM_004807	0.001	0	11
HTR005257	Homo sapiens non-SMC (structural maintenance of chromosomes) element 1 protein (NSE1), mRNA.	2	NSE1	NM_145175	0.001	0	11
HTR005370	Homo sapiens leucine zipper protein FKSG14 (FKSG14), mRNA.	5	FKSG14	NM_022145	0.001	0	11
HTR005434	receptor-interacting serine-threonine kinase 2	8	RIPK2	NM_003821	0.001	0	11
HTR005705	hematopoietically expressed homeobox	10	HHEX	NM_002729	0.001	0	11
HTR005708	Homo sapiens carbonic reductase 4 (CBR4), mRNA.	4	CBR4	NM_032783	0.001	0	11
HTR005973	ribosomal protein, large, P1	15	RPLP1	NM_001003	0.001	0	11
HTR005976	ribosomal protein L31	2	RPL31	NM_000993	0.001	0	11
HTR006186	uncoupling protein 2 (mitochondrial, proton carrier)	11	UCP2	NM_003355	0.001	0	11
HTR006384	Homo sapiens hypothetical protein DKFZp564D0478 (DKFZP564D0478), mRNA.	1	DKFZP564D0478	NM_032125	0.001	0	11
HTR006617	solute carrier family 4 (anion exchanger), member 1, adaptor protein	2	SLC4A1AP	NM_018158	0.001	0	11
HTR006750	chromosome 20 open reading frame 67	20	C20orf67	NM_022104	0.001	0	11
HTR006767	ERO1-like beta (S. cerevisiae)	1	ERO1LB	NM_019891	0.001	0	11
HTR006888	G-protein signalling modulator 3 (AGS3-like, C. elegans)	6	GPSM3	NM_022107	0.001	0	11
HTR006892	nuclear factor, interleukin 3 regulated	9	NFIL3	NM_005384	0.001	0	11
HTR006959	RAB interacting factor	1	RABIF	NM_002871	0.001	0	11
HTR007029	sprouty-related, EVH1 domain containing 1	15	SPRED1	NM_152594	0.001	0	11
HTR007373	RNA binding motif protein 24	6	RBM24	NM_153020	0.001	0	11
HTR007413	B-cell linker	10	BLNK	NM_013314	0.001	0	11
HTR007427	endothelial differentiation, lysophosphatidic acid G-protein-coupled receptor, 4	19	EDG4	NM_004720	0.001	0	11
HTR007535	ras-related C3 botulinum toxin substrate 3 (rho family, small GTP binding protein Rac3)	17	RAC3	NM_005052	0.001	0	11
HTR007993	ring finger protein 4	4	RNF4	NM_002938	0.001	0	11
HTR008034	stathmin-like 3	20	STMN3	NM_015894	0.001	0	11
HTR008828	Homo sapiens hypothetical protein MGC14595 (MGC14595), mRNA.	8	MGC14595	NM_032334	0.001	0	11
HTR009054	cyclin-dependent kinase 8	13	CDK8	NM_001260	0.001	0	11
HTR009252	RAB30, member RAS oncogene family	11	RAB30	NM_014488	0.001	0	11
HTR009416	CD86 antigen (CD28 antigen ligand 2, B7-2 antigen)	3	CD86	NM_006889	0.001	0	11
HTR010229	Homo sapiens DKFZP564B167 protein (DKFZP564B167), mRNA.	1	DKFZP564B167	NM_015415	0.001	0	11
HTR010683	Homo sapiens hypothetical protein MGC29875 (MGC29875), mRNA.	1	DKFZp686E19106	NM_014388	0.001	0	11
HTR010827	tripartite motif-containing 36	5	TRIM36	NM_018700	0.001	0	11
HTR011050	chromosome X open reading frame 6	X	CXorf6	NM_005491	0.001	0	11
HTR011079	platelet-derived growth factor receptor-like	8	PDGFRL	NM_006207	0.001	0	11
HTR011237	Homo sapiens hypothetical protein BC015183 (LOC91801), mRNA.	11	LOC91801	NM_138775	0.001	0	11
HTR012875	solute carrier family 16 (monocarboxylic acid transporters), member 6	17	SLC16A6	NM_004694	0.001	0	11
HTR013011	transient receptor potential cation channel, subfamily A, member 1	8	TRPA1	NM_007332	0.001	0	11
HTR014555	HECT domain and ankyrin repeat containing, E3 ubiquitin protein ligase 1	6	HACE1	NM_020771	0.001	0	11
HTR014667	transcription factor 8 (represses interleukin 2 expression)	10	TCF8	NM_030751	0.001	0	11
HTR014937	cryptochrome 2 (photolyase-like)	11	CRY2	NM_021117	0.001	0	11
HTR016233	fibronectin type III domain containing 1	6	FNDC1	XM_027658	0.001	0	11
HTR016324	chromosome 9 open reading frame 85	9	C9orf85	NM_182505	0.001	0	11
HTR018882	Rho guanine nucleotide exchange factor (GEF) 10	8	ARHGEF10	NM_014629	0.001	0	11
HTR022222	Unknown	8		AK095971	0.001	0	11
HTR024403	Unknown	5		AK022221	0.001	0	11
HTR027255	chromodomain helicase DNA binding protein 8	14	CHD8	NM_020920	0.001	0	11
HTR033539	Unknown	15		AI668676	0.001	0	11
HTR033769	Homo sapiens cDNA DKFZp434C184 gene (DKFZp434C184), mRNA.	1	DKFZp434C184	BC064375	0.001	0	11
HTR035344	PREDICTED: Homo sapiens hypothetical LOC400645 (LOC400645), mRNA.	18	LOC400645	XM_378742	0.001	0	11
HTR035934	Homo sapiens mRNA for KIAA1728 protein, partial cds.	2	KIAA1728	NM_033394	0.001	0	11
HTR036104	Unknown	3		AA609371	0.001	0	11
HTR036584	Unknown	7		H58732	0.001	0	11
HTR037651	Unknown	12		CR597988	0.001	0	11
HTR043862	Unknown	17		BM928701	0.001	0	11
HTR043965	chemokine (C-C motif) ligand 4-like	17	CCL4L	NM_001001435	0.001	0	11
HTR049476	Unknown	19		AK129685	0.001	0	11
HTR054157	PREDICTED: Homo sapiens hypothetical LOC400681 (LOC400681), mRNA.	19	LOC400681	XM_375589	0.001	0	11
HTR056359	ribosomal protein S26	17,4	RPS26	NM_001029	0.001	0	11
HTR056386	PREDICTED: Homo sapiens similar to KRT8 protein (LOC149501), mRNA.	1	LOC149501	XM_496418	0.001	0	11
HTR056391	Homo sapiens mRNA for KIAA1521 protein, partial cds.	9	DKFZP434C212	NM_015635	0.001	0	11
HTR058316	Homo sapiens KIAA0882 protein (KIAA0882), mRNA.	4	KIAA0882	NM_015130	0.001	0	11
HTR000070	apolipoprotein L, 3	22	APOL3	NM_014349	0.002	0	10
HTR000406	leukocyte specific transcript 1	6	LST1	NM_007161	0.002	0	10
HTR000825	membrane-spanning 4-domains, subfamily A, member 4	11	MS4A4A	NM_024021	0.002	0	10
HTR000857	Homo sapiens Tara-like protein (HRIHFB2122), transcript variant 1, mRNA.	22	DKFZp547M048	NM_007032	0.002	0	10
HTR001342	cyclin T2	2	CCNT2	NM_001241	0.002	0	10
HTR001392	heat shock 27kDa protein 2	11	HSPB2	NM_001541	0.002	0	10
HTR001466	potassium voltage-gated channel, shaker-related subfamily, beta member 2	1	KCNAB2	NM_003636	0.002	0	10
HTR001545	WW domain containing oxidoreductase	16	WWOX	NM_016373	0.002	0	10
HTR002383	chromodomain helicase DNA binding protein 5	20	CHD5	NM_032221	0.002	0	10
HTR002389	uridine monophosphate synthetase (orotate phosphoribosyl transferase and orotidine-5'-decarboxylase)	3	UMPS	NM_000373	0.002	0	10
HTR002429	cathepsin F	11	CTSF	NM_003793	0.002	0	10
HTR002697	laminin, alpha 4	6	LAMA3	NM_002290	0.002	0	10
HTR002988	vitelliform macular dystrophy (Best disease, bestrophin)	11	FTH1	NM_004183	0.002	0	10
HTR003130	cofilin 2 (muscle)	14	CFL2	NM_021914	0.002	0	10
HTR003700	v-ets erythroblastosis virus E26 oncogene homolog 2 (avian)	21	ETS2	NM_005239	0.002	0	10
HTR004120	mediator of RNA polymerase II transcription, subunit 12 homolog (yeast)	X	MED12	NM_005120	0.002	0	10
HTR004428	Homo sapiens leukocyte-derived arginine aminopeptidase (LRAP), mRNA.	5	LRAP	NM_022350	0.002	0	10
HTR004466	dual-specificity tyrosine-(Y)-phosphorylation regulated kinase 3	1	DYRK3	NM_001004023	0.002	0	10
HTR004482	CD3Z antigen, zeta polypeptide (TiT3 complex)	1	CD3Z	NM_000734	0.002	0	10
HTR004521	calcitonin/calcitonin-related polypeptide, alpha	11	CALCA	NM_001741	0.002	0	10
HTR004831	WW domain binding protein 11	12	WBP11	BC016441	0.002	0	10
HTR005046	thioredoxin-like 4A	18	TXNL4A	NM_006701	0.002	0	10
HTR005181	E74-like factor 2 (ets domain transcription factor)	4	ELF2	NM_006874	0.002	0	10
HTR005272	sex comb on midleg homolog 1 (Drosophila)	1	SCMH1	NM_012236	0.002	0	10
HTR005321	RNA binding motif and ELMO domain 1	2	RBED1	NM_032213	0.002	0	10
HTR005329	regulator of G-protein signalling 14	5	RGS14	NM_006480	0.002	0	10
HTR005398	Homo sapiens hypothetical protein FLJ13220 (FLJ13220), mRNA.	4	FLJ13220	NM_021927	0.002	0	10
HTR005515	ets variant gene 1	7	ETV1	NM_004956	0.002	0	10
HTR005522	protocadherin 17	13	PCDH17	NM_014459	0.002	0	10
HTR005568	sema domain, immunoglobulin domain (Ig), transmembrane domain (TM) and short cytoplasmic domain, (semaphorin) 4C	2	SEMA4C	NM_017789	0.002	0	10
HTR005597	UDP-N-acetyl-alpha-D-galactosamine:polypeptide N-acetylgalactosaminyltransferase 4 (GalNAc-T4)	12	GALNT4	NM_003774	0.002	0	10
HTR005631	Homo sapiens WINS1 protein with Drosophila Lines (Lin) homologous domain (WINS1), transcript variant 1, mRNA.	15	WINS1	NM_018148	0.002	0	10
HTR005632	Homo sapiens C-terminal modulator protein (CTMP), transcript variant 1, mRNA.	1	CTMP	NM_053055	0.002	0	10
HTR006282	Homo sapiens hypothetical protein FLJ13910 (FLJ13910), mRNA.	2	FLJ13910	NM_022780	0.002	0	10
HTR006328	sulfatase modifying factor 2	7	SUMF2	NM_015411	0.002	0	10
HTR006385	poly (ADP-ribose) polymerase family, member 4	13	PARP4	NM_006437	0.002	0	10
HTR006540	interferon regulatory factor 4	6	IRF4	NM_002460	0.002	0	10
HTR006590	chromosome 18 open reading frame 8	18	C18orf8	NM_013326	0.002	0	10
HTR006865	neuronal cell adhesion molecule	7	NRCAM	NM_005010	0.002	0	10
HTR006937	stem cell growth factor; lymphocyte secreted C-type lectin	19	SCGF	NM_002975	0.002	0	10
HTR007040	procollagen C-endopeptidase enhancer 2	3	PCOLCE2	NM_013363	0.002	0	10
HTR007237	protein tyrosine phosphatase, receptor type, B	12	PTPRB	NM_002837	0.002	0	10
HTR007300	GATA binding protein 6	18	GATA6	NM_005257	0.002	0	10
HTR007931	eukaryotic translation initiation factor 4E	4	EIF4E	NM_001968	0.002	0	10
HTR008094	transmembrane 4 superfamily member 9	4	TM4SF9	NM_005723	0.002	0	10
HTR008232	chromosome 14 open reading frame 11	14	C14orf11	NM_018453	0.002	0	10
HTR008267	zinc finger protein 22 (KOX 15)	10	ZNF22	NM_006963	0.002	0	10
HTR008732	BTB and CNC homology 1, basic leucine zipper transcription factor 2	6	BACH2	NM_021813	0.002	0	10
HTR008738	squamous cell carcinoma antigen recognized by T cells 2	6	SART2	NM_013352	0.002	0	10
HTR008816	transforming growth factor, beta 3	14	TGFB3	NM_003239	0.002	0	10
HTR009072	microcephaly, primary autosomal recessive 1	8	MCPH1	NM_024596	0.002	0	10
HTR009081	chromosome 4 open reading frame 16	4	C4orf16	NM_018569	0.002	0	10
HTR009098	glucosamine (UDP-N-acetyl)-2-epimerase/N-acetylmannosamine kinase	9	GNE	NM_005476	0.002	0	10
HTR010252	TGFB1-induced anti-apoptotic factor 1	17	MYO18A	NM_004740	0.002	0	10
HTR010383	hect (homologous to the E6-AP (UBE3A) carboxyl terminus) domain and RCC1 (CHC1)-like domain (RLD) 1	15	HERC1	NM_003922	0.002	0	10
HTR010700	acyl-Coenzyme A oxidase 2, branched chain	3	ACOX2	NM_003500	0.002	0	10
HTR010828	zinc finger protein 297	6	ZNF297	NM_005453	0.002	0	10
HTR011404	Kruppel-like factor 15	3	KLF15	NM_014079	0.002	0	10
HTR011423	a disintegrin-like and metalloprotease (reprolysin type) with thrombospondin type 1 motif, 8	11	ADAMTS8	NM_007037	0.002	0	10
HTR011693	histone 1, H3d	6	HIST1H2AD	NM_003530	0.002	0	10
HTR012234	RAD54-like (S. cerevisiae)	1	RAD54L	NM_003579	0.002	0	10
HTR012473	KIAA0133	1	KIAA0133	NM_014777	0.002	0	10
HTR012548	zinc finger protein 579	19	ZNF579	NM_152600	0.002	0	10
HTR012596	Homo sapiens hypothetical protein FLJ32421 (FLJ32421), mRNA.	1	FLJ32421	NM_144695	0.002	0	10
HTR013148	suppressor of cytokine signaling 4	14	SOCS4	NM_080867	0.002	0	10
HTR013411	oligodendrocyte myelin glycoprotein	17	OMG	NM_002544	0.002	0	10
HTR013896	small proline-rich protein 2A	1	SPRR2A	NM_005988	0.002	0	10
HTR014477	Homo sapiens DKFZP564F0522 protein (DKFZP564F0522), mRNA.	2	DKFZP564F0522	NM_015475	0.002	0	10
HTR014961	solute carrier family 25 (mitochondrial carrier; phosphate carrier), member 25	9	SLC25A25	NM_001006641	0.002	0	10
HTR014963	NADH dehydrogenase (ubiquinone) 1 beta subcomplex, 6, 17kDa	9	NDUFB6	NM_002493	0.002	0	10
HTR015005	PREDICTED: Homo sapiens hypothetical gene supported by BC032431 (LOC389203), mRNA.	4	LOC389203	XM_371691	0.002	0	10
HTR015059	Homo sapiens amphoterin induced gene 2 (AMIGO2), mRNA.	12	AMIGO2	NM_181847	0.002	0	10
HTR015151	Unknown	12		AK055961	0.002	0	10
HTR015368	ras responsive element binding protein 1	6	RREB1	NM_001003698	0.002	0	10
HTR015499	pleckstrin homology domain containing, family G (with RhoGef domain) member 1	6	PLEKHG1	AB033035	0.002	0	10
HTR016081	Homo sapiens KIAA1999 protein (KIAA1999), mRNA.	5	AVO3	XM_114447	0.002	0	10
HTR016173	FYVE, RhoGEF and PH domain containing 3	9	FGD3	NM_033086	0.002	0	10
HTR016383	Homo sapiens hypothetical protein LOC196264 (LOC196264), mRNA.	11	LOC196264	NM_198275	0.002	0	10
HTR016556	Homo sapiens hypothetical protein FLJ33674 (FLJ33674), mRNA.	3	FLJ33674	NM_207351	0.002	0	10
HTR017739	Homo sapiens nucleotide-binding oligomerization domains 27 (NOD27), mRNA.	16	FLJ00206	NM_032206	0.002	0	10
HTR017828	calcitonin receptor-like	2	CALCRL	NM_005795	0.002	0	10
HTR017962	zinc finger protein 1 homolog (mouse)	16	ZFP1	NM_153688	0.002	0	10
HTR019408	Unknown	17		BC007982	0.002	0	10
HTR020204	ATPase, Class VI, type 11B	3	ATP11B	XM_087254	0.002	0	10
HTR021692	Unknown	12		AK092995	0.002	0	10
HTR022433	PREDICTED: Homo sapiens hypothetical LOC283440 (LOC283440), mRNA.	12	LOC283440	XM_211040	0.002	0	10
HTR024518	Unknown	7		BC037945	0.002	0	10
HTR026111	Homo sapiens partial mRNA for chr415 synaptotagmin (CHR415SYT gene)	4	CHR415SYT	XM_291095	0.002	0	10
HTR026140	Unknown	4		AK021877	0.002	0	10
HTR029513	thymidylate synthetase	18	TYMS	NM_001071	0.002	0	10
HTR029616	PREDICTED: Homo sapiens similar to CG14903-PA (LOC391356), mRNA.	2	LOC391356	XM_372919	0.002	0	10
HTR030772	PREDICTED: Homo sapiens similar to RIKEN cDNA 2610209A20 (LOC387787), mRNA.	11	LOC387787	XM_370636	0.002	0	10
HTR035674	Unknown	20		AI244361	0.002	0	10
HTR036358	Unknown	5		AW136459	0.002	0	10
HTR039052	Homo sapiens hypothetical protein LOC284018 (LOC284018), transcript variant 1, mRNA.	17	LOC284018	NM_181655	0.002	0	10
HTR040826	PREDICTED: Homo sapiens hypothetical LOC400951 (LOC400951), mRNA.	2	LOC400951	XM_379089	0.002	0	10
HTR046368	neurexophilin 4	12	NXPH4	NM_007224	0.002	0	10
HTR046669	Homo sapiens class II bHLH protein MIST1 (MIST1), mRNA.	7	MIST1	NM_177455	0.002	0	10
HTR048819	PREDICTED: Homo sapiens hypothetical protein DKFZp686O24166 (DKFZp686O24166), mRNA.	11	DKFZp686I21167	NM_001009913	0.002	0	10
HTR049583	Unknown	7		X03795	0.002	0	10
HTR050165	Unknown	8		AK130634	0.002	0	10
HTR052177	PREDICTED: Homo sapiens KIAA0186 gene product (KIAA0186), mRNA.	20	KIAA0186	XM_375911	0.002	0	10
HTR055561	PC4 and SFRS1 interacting protein 1	9	PSIP1	NM_033222	0.002	0	10
HTR056435	Unknown	3		CR622191	0.002	0	10
HTR056685	mucin 5, subtypes A and C, tracheobronchial/gastric	11	MUC5AC	XM_495860	0.002	0	10
HTR057643	Unknown	22		CR613972	0.002	0	10
HTR000086	mucin 4, tracheobronchial	3	MUC4	NM_004532	0.004	0	9
HTR000344	midline 1 (Opitz/BBB syndrome)	X	MID1	NM_000381	0.004	0	9
HTR000456	aldehyde dehydrogenase 1 family, member A2	15	ALDH1A2	NM_003888	0.004	0	9
HTR000759	fms-related tyrosine kinase 3 ligand	19	FLT3LG	NM_001459	0.004	0	9
HTR001056	Homo sapiens mRNA for KIAA0373 gene, partial cds.	12	Cep290	NM_025114	0.004	0	9
HTR001420	regulator of G-protein signalling 13	1	RGS13	NM_002927	0.004	0	9
HTR001492	Homo sapiens hypothetical protein FLJ14936 (FLJ14936), mRNA.	1	FLJ14936	NM_032284	0.004	0	9
HTR001592	neuronal pentraxin receptor	22	NPTXR	NM_014293	0.004	0	9
HTR001994	chromosome 6 open reading frame 55	6	C6orf55	NM_016485	0.004	0	9
HTR002440	fructose-1,6-bisphosphatase 1	9	FBP1	NM_000507	0.004	0	9
HTR002462	DEAD (Asp-Glu-Ala-Asp) box polypeptide 20	1	DDX20	NM_007204	0.004	0	9
HTR002483	mucosa associated lymphoid tissue lymphoma translocation gene 1	18	MALT1	NM_006785	0.004	0	9
HTR003206	Homo sapiens hypothetical protein MGC29816 (MGC29816), mRNA.	8	MGC29816	NM_152272	0.004	0	9
HTR003355	Homo sapiens OK/SW-cl.76 mRNA, complete cds.	16	CGI-37	NM_016101	0.004	0	9
HTR003897	PHD finger protein 17	4	PHF17	NM_024900	0.004	0	9
HTR004302	X-ray repair complementing defective repair in Chinese hamster cells 3	14	XRCC3	NM_005432	0.004	0	9
HTR004364	epidermodysplasia verruciformis 2	17	EVER2	NM_152468	0.004	0	9
HTR005129	aryl hydrocarbon receptor nuclear translocator	1	ARNT	NM_001668	0.004	0	9
HTR005362	Rho GTPase activating protein 18	6	ARHGAP18	NM_033515	0.004	0	9
HTR005437	zinc finger protein (C2H2 type) 277	7	ZNF277	NM_021994	0.004	0	9
HTR005504	chromosome 9 open reading frame 95	9	C9orf95	NM_017881	0.004	0	9
HTR005745	leukocyte immunoglobulin-like receptor, subfamily B (with TM and ITIM domains), member 5	19	LILRB4	NM_006847	0.004	0	9
HTR006080	stathmin-like 2	8	STMN2	NM_007029	0.004	0	9
HTR006128	fibromodulin	1	FMOD	NM_002023	0.004	0	9
HTR006192	low density lipoprotein receptor (familial hypercholesterolemia)	19	LDLR	NM_000527	0.004	0	9
HTR006197	ATPase, H+ transporting, lysosomal 70kDa, V1 subunit A	3	ATP6V1A	NM_001690	0.004	0	9
HTR006330	Homo sapiens DKFZP586L0724 protein (DKFZP586L0724), mRNA.	17	DKFZP586L0724	NM_015462	0.004	0	9
HTR006817	PERQ amino acid rich, with GYF domain 1	7	PERQ1	NM_022574	0.004	0	9
HTR006839	nucleophosmin (nucleolar phosphoprotein B23, numatrin)	5	NPM1	NM_032042	0.004	0	9
HTR006895	galactosylceramidase (Krabbe disease)	14	GALC	NM_000153	0.004	0	9
HTR007162	Homo sapiens cisplatin resistance associated (CRA), mRNA.	1	CRA	NM_006697	0.004	0	9
HTR007299	Homo sapiens XIAP associated factor-1 (HSXIAPAF1), transcript variant 1, mRNA.	17	DKFZp686C1662	NM_017523	0.004	0	9
HTR007664	alpha-1-B glycoprotein	19	A1BG	NM_130786	0.004	0	9
HTR008518	human immunodeficiency virus type I enhancer binding protein 2	6	HIVEP2	NM_006734	0.004	0	9
HTR008670	coiled-coil domain containing 3	10	CCDC3	NM_031455	0.004	0	9
HTR008824	solute carrier family 43, member 1	11	SLC43A1	NM_003627	0.004	0	9
HTR008880	kinesin family member 11	10	KIF11	NM_004523	0.004	0	9
HTR009027	aminoadipate-semialdehyde synthase	7	AASS	NM_005763	0.004	0	9
HTR009401	neuropeptide Y receptor Y1	4	NPY	NM_000909	0.004	0	9
HTR009612	somatostatin receptor 2	17	SSTR2	NM_001050	0.004	0	9
HTR009644	coiled-coil domain containing 9	19	CCDC9	NM_015603	0.004	0	9
HTR010457	Homo sapiens likely ortholog of chicken chondrocyte protein with a poly-proline region (CHPPR), mRNA.	8	CHPPR	NM_014637	0.004	0	9
HTR010536	nuclear factor related to kappa B binding protein	11	NFRKB	NM_006165	0.004	0	9
HTR010564	Homo sapiens hypothetical protein FLJ21908 (FLJ21908), mRNA.	12	FLJ21908	NM_024604	0.004	0	9
HTR010729	chromosome 9 open reading frame 26 (NF-HEV)	9	C9orf26	NM_033439	0.004	0	9
HTR010764	WD repeat domain 3	1	WDR3	NM_006784	0.004	0	9
HTR010796	SRY (sex determining region Y)-box 11	2	SOX11	NM_003108	0.004	0	9
HTR010803	Homo sapiens hypothetical protein FLJ11078 (FLJ11078), mRNA.	19	FLJ11078	NM_018316	0.004	0	9
HTR011414	gap junction protein, alpha 12, 47kDa	1	GJA12	NM_020435	0.004	0	9
HTR011604	Homo sapiens hypothetical protein FLJ34633 (FLJ34633), mRNA.	1	DKFZp686B17277	NM_152365	0.004	0	9
HTR011642	methyl-CpG binding domain protein 5	2	MBD5	NM_018328	0.004	0	9
HTR011673	hyaluronan synthase 2	8	HAS2	NM_005328	0.004	0	9
HTR012453	zinc finger protein 558	19	ZNF558	NM_144693	0.004	0	9
HTR012465	macrophage stimulating 1 receptor (c-met-related tyrosine kinase)	3	MST1R	NM_002447	0.004	0	9
HTR012531	Unknown	17		BC041653	0.004	0	9
HTR013087	Homo sapiens hypothetical protein FLJ31164 (FLJ31164), mRNA.	8	FLJ31164	NM_145003	0.004	0	9
HTR014267	Friend leukemia virus integration 1	11	FLI1	NM_002017	0.004	0	9
HTR014526	thyroid hormone receptor, beta (erythroblastic leukemia viral (v-erb-a) oncogene homolog 2, avian)	3	THRB	NM_000461	0.004	0	9
HTR015143	Homo sapiens KIAA1764 protein (KIAA1764), mRNA.	8	KIAA1764	NM_033402	0.004	0	9
HTR015532	PREDICTED: Homo sapiens similar to Retinitis pigmentosa 9 protein (Pim-1 associated protein) (PAP-1) (LOC441212), mRNA.	7	LOC441212	XM_496861	0.004	0	9
HTR015734	Unknown	7		AK092709	0.004	0	9
HTR016040	PREDICTED: Homo sapiens hypothetical protein LOC219854 (LOC219854), mRNA.	11	LOC219854	XM_166164	0.004	0	9
HTR016125	prostate stem cell antigen	8	PSCA	NM_005672	0.004	0	9
HTR016169	F-box and leucine-rich repeat protein 7	5	FBXL7	NM_012304	0.004	0	9
HTR016222	chromosome 9 open reading frame 90	9	C9orf90	NM_197956	0.004	0	9
HTR016424	PREDICTED: Homo sapiens similar to bA291L22.2 (similar to CDC10 (cell division cycle 10, S. cerevisiae, homolog)) (LOC441038), mRNA.	4	LOC441038	XM_376342	0.004	0	9
HTR017136	Unknown	1		AK058184	0.004	0	9
HTR020535	Unknown	3		AF111846	0.004	0	9
HTR022181	Unknown	6		AK092822	0.004	0	9
HTR023739	Unknown	17		BC039479	0.004	0	9
HTR025302	chromosome 17 open reading frame 38	17	C17orf38	XM_375404	0.004	0	9
HTR025440	zinc finger protein 426	19	ZNF426	NM_024106	0.004	0	9
HTR028707	Homo sapiens G protein-regulated inducer of neurite outgrowth 1 (KIAA1893), mRNA.	5	DKFZp547I107	NM_052899	0.004	0	9
HTR033616	PREDICTED: Homo sapiens similar to Xaa-Pro dipeptidase (LOC342599), mRNA.	17	LOC342599	XM_497550	0.004	0	9
HTR044240	adaptor-related protein complex 2, alpha 2 subunit	11	AP2A2	NM_012305	0.004	0	9
HTR044290	Homo sapiens hypothetical protein FLJ34790 (FLJ34790), mRNA.	17	FLJ34790	NM_173621	0.004	0	9
HTR044411	5-oxoprolinase (ATP-hydrolysing)	8	OPLAH	NM_017570	0.004	0	9
HTR047448	SLIT-ROBO Rho GTPase activating protein 1	12	SRGAP1	NM_020762	0.004	0	9
HTR052327	Unknown	1		BC062736	0.004	0	9
HTR052377	eukaryotic elongation factor-2 kinase	16	EEF2K	NM_013302	0.004	0	9
HTR056646	PREDICTED: Homo sapiens similar to 60S ribosomal protein L21 (LOC440487), mRNA.	18,7	LOC440487	XM_496271	0.004	0	9
HTR000176	tripartite motif-containing 50C	7	TRIM50C	NM_001002840	0.008	0	8
HTR000288	membrane-spanning 4-domains, subfamily A, member 6A	11	MS4A6A	NM_022349	0.008	0	8
HTR000417	Homo sapiens mRNA for KIAA0575 protein, partial cds.	2	GREB1	NM_014668	0.008	0	8
HTR000623	adenomatosis polyposis coli	5	APC	NM_000038	0.008	0	8
HTR000744	PREDICTED: Homo sapiens similar to Protein CGI-27 (C21orf19-like protein) (LOC388822), mRNA.	21	LOC388822	XM_371413	0.008	0	8
HTR000871	Homo sapiens nuclear prelamin A recognition factor (NARF), transcript variant 1, mRNA.	17	NARF	NM_012336	0.008	0	8
HTR001189	gamma-aminobutyric acid (GABA) A receptor, beta 3	15	GABRB3	NM_000814	0.008	0	8
HTR001337	Homo sapiens mRNA for KIAA0598 protein, partial cds.	10	BRAG	NM_015892	0.008	0	8
HTR001393	folliculin	17	FLCN	NM_144606	0.008	0	8
HTR001404	chromosome 10 open reading frame 28	10	C10orf28	NM_014472	0.008	0	8
HTR001426	sarcoglycan, delta (35kDa dystrophin-associated glycoprotein)	5	SGCD	NM_000337	0.008	0	8
HTR001520	granulysin	2	GNLY	NM_006433	0.008	0	8
HTR001764	Unknown	1		AK098004	0.008	0	8
HTR001772	calcium channel, voltage-dependent, alpha 1G subunit	17	CACNA1G	NM_018896	0.008	0	8
HTR001872	RAN, member RAS oncogene family	12	RAN	NM_006325	0.008	0	8
HTR002342	cirrhosis, autosomal recessive 1A (cirhin)	16	CIRH1A	NM_032830	0.008	0	8
HTR002570	phosphoribosylaminoimidazole carboxylase, phosphoribosylaminoimidazole succinocarboxamide synthetase	4	PAICS	NM_006452	0.008	0	8
HTR002712	euchromatic histone methyltransferase 1	9	EHMT1	NM_024757	0.008	0	8
HTR002888	estrogen receptor 1	6	ESR1	NM_000125	0.008	0	8
HTR002996	Homo sapiens mRNA; cDNA DKFZp547N1117 (from clone DKFZp547N1117)	1	DKFZp547N1117	NM_001008661	0.008	0	8
HTR003191	myeloid/lymphoid or mixed-lineage leukemia 2	12	MLL2	NM_003482	0.008	0	8
HTR003351	activating transcription factor 2	2	ATF2	NM_001880	0.008	0	8
HTR003641	Homo sapiens PEST-containing nuclear protein (PCNP), mRNA.	3	DKFZp781I24156	NM_020357	0.008	0	8
HTR003865	ring finger protein 14	5	RNF14	NM_004290	0.008	0	8
HTR003996	Homo sapiens mRNA for KIAA1532 protein, partial cds.	19	IMP4	NM_020172	0.008	0	8
HTR004053	ADP-ribosylation factor guanine nucleotide-exchange factor 1(brefeldin A-inhibited)	8	ARFGEF1	NM_006421	0.008	0	8
HTR004130	progressive external ophthalmoplegia 1	10	PEO1	NM_021830	0.008	0	8
HTR004184	chromosome 9 open reading frame 72	9	C9orf72	NM_018325	0.008	0	8
HTR004252	Homo sapiens Rad50-interacting protein 1 (RINT-1), mRNA.	7	RINT-1	NM_021930	0.008	0	8
HTR004264	polo-like kinase 3 (Drosophila)	1	PLK3	NM_004073	0.008	0	8
HTR004377	very low density lipoprotein receptor	9	VLDLR	NM_003383	0.008	0	8
HTR004496	dynein, axonemal, heavy polypeptide 5	5	DNAH5	NM_001369	0.008	0	8
HTR005120	zinc finger protein 503	10	ZNF503	NM_032772	0.008	0	8
HTR005331	prolyl endopeptidase	6	PREP	NM_002726	0.008	0	8
HTR005445	thyroid hormone receptor interactor 11	14	TRIP11	NM_004239	0.008	0	8
HTR005535	chromosome 9 open reading frame 76	9	C9orf76	NM_024945	0.008	0	8
HTR005592	Homo sapiens hypothetical protein FLJ20558 (FLJ20558), mRNA.	2	DKFZp434A172	NM_017880	0.008	0	8
HTR005648	glycerol kinase	4,X	GK	NM_000167	0.008	0	8
HTR006015	glycoprotein hormones, alpha polypeptide	6	CGA	NM_000735	0.008	0	8
HTR006530	acyl-Coenzyme A dehydrogenase, short/branched chain	10	ACADSB	NM_001609	0.008	0	8
HTR006827	chromosome 6 open reading frame 35	6	C6orf35	NM_018452	0.008	0	8
HTR006914	Homo sapiens hypothetical gene supported by AF038182; BC009203 (LOC90355), mRNA.	5	LOC90355	NM_033211	0.008	0	8
HTR007052	Wiskott-Aldrich syndrome (eczema-thrombocytopenia)	X	WAS	NM_000377	0.008	0	8
HTR007283	SEC15-like 1 (S. cerevisiae)	10	SEC15L1	NM_019053	0.008	0	8
HTR007359	Homo sapiens Smad nuclear interacting protein (SNIP1), mRNA.	1	SNIP1	NM_024700	0.008	0	8
HTR007748	tripartite motif-containing 16	17	CDRT1	NM_006382	0.008	0	8
HTR007869	death-associated protein	5	DAP	NM_004394	0.008	0	8
HTR008004	selenophosphate synthetase 1	10	SEPHS1	NM_012247	0.008	0	8
HTR008005	cAMP responsive element binding protein 3-like 4	1	CREB3L4	NM_130898	0.008	0	8
HTR008285	development and differentiation enhancing factor 1	8	DDEF1	NM_018482	0.008	0	8
HTR008334	phosphatidylinositol glycan, class X	3	PIGX	NM_017861	0.008	0	8
HTR008378	zinc finger and BTB domain containing 5	9	ZBTB5	NM_014872	0.008	0	8
HTR008450	Homo sapiens hypothetical protein FLJ20582 (FLJ20582), mRNA.	15	FLJ20582	NM_014106	0.008	0	8
HTR008631	ring finger protein 25	2	RNF25	NM_022453	0.008	0	8
HTR008694	RUN domain containing 1	17	RUNDC1	NM_173079	0.008	0	8
HTR008820	Homo sapiens hypothetical protein PRO1580 (PRO1580), mRNA.	5	PRO1580	NM_018502	0.008	0	8
HTR009143	transmembrane protein 22	3	TMEM22	NM_025246	0.008	0	8
HTR009185	nuclear fragile X mental retardation protein interacting protein 1	13	NUFIP1	NM_012345	0.008	0	8
HTR009199	coatomer protein complex, subunit zeta 2	17	COPZ2	NM_016429	0.008	0	8
HTR009245	Homo sapiens hypothetical protein BC011833 (LOC90580), mRNA.	19	LOC90580	NM_138358	0.008	0	8
HTR009374	Homo sapiens T-cell activation NFKB-like protein (TA-NFKBH), mRNA.	19	TA-NFKBH	NM_032721	0.008	0	8
HTR009791	zinc finger protein 235	19	ZNF235	NM_004234	0.008	0	8
HTR009802	LATS, large tumor suppressor, homolog 1 (Drosophila)	6	LATS1	NM_004690	0.008	0	8
HTR009992	zinc finger protein 354B	5	ZNF354B	NM_058230	0.008	0	8
HTR010021	sialic acid binding Ig-like lectin 8	19	SIGLEC8	NM_014442	0.008	0	8
HTR010224	lamin B receptor	1	LBR	NM_002296	0.008	0	8
HTR010450	nuclear receptor coactivator 5	20	NCOA5	NM_020967	0.008	0	8
HTR010645	pim-2 oncogene	X	PIM2	NM_006875	0.008	0	8
HTR010694	colony stimulating factor 1 receptor, formerly McDonough feline sarcoma viral (v-fms) oncogene homolog	5	CSF1R	NM_005211	0.008	0	8
HTR010834	chromosome 2 open reading frame 32	2	C2orf32	NM_015463	0.008	0	8
HTR010954	CD164 sialomucin-like 1	11	CD164L1	NM_020404	0.008	0	8
HTR011098	Homo sapiens mRNA; cDNA DKFZp762M126 (from clone DKFZp762M126)	7	DKFZp762M126	NM_152556	0.008	0	8
HTR011118	homeo box D3	2	HOXD3	NM_006898	0.008	0	8
HTR011192	zinc finger protein 91 (HPF7, HTF10)	19	ZNF91	NM_003430	0.008	0	8
HTR011661	Homo sapiens carcinoembryonic antigen-related cell adhesion molecule (R29124_1), mRNA.	19	R29124_1	NM_033543	0.008	0	8
HTR011677	chromosome X open reading frame 36	X	CXorf36	NM_024689	0.008	0	8
HTR011731	deleted in colorectal carcinoma	18	DCC	NM_005215	0.008	0	8
HTR012125	zinc finger protein 238	1	ZNF238	NM_006352	0.008	0	8
HTR012206	Homo sapiens hypothetical protein MGC14156 (MGC14156), mRNA.	4	MGC14156	NM_032906	0.008	0	8
HTR012212	lipin 2	18	LPIN2	NM_014646	0.008	0	8
HTR012297	Burkitt lymphoma receptor 1, GTP binding protein (chemokine (C-X-C motif) receptor 5)	11	BLR1	NM_001716	0.008	0	8
HTR012429	colony stimulating factor 2 receptor, beta, low-affinity (granulocyte-macrophage)	22	CSF2RB	NM_000395	0.008	0	8
HTR012575	chromosome 14 open reading frame 111	14	C14orf111	NM_015962	0.008	0	8
HTR012821	runt-related transcription factor 2	6	RUNX2	NM_004348	0.008	0	8
HTR012891	bone morphogenetic protein 6	6	BMP6	NM_001718	0.008	0	8
HTR013368	sorting nexin associated golgi protein 1	5	SNAG1	NM_052870	0.008	0	8
HTR013422	chromosome 17 open reading frame 35	17	C17orf35	NM_003876	0.008	0	8
HTR013934	C-type (calcium dependent, carbohydrate-recognition domain) lectin, superfamily member 1 (cartilage-derived)	16	CLECSF1	NM_005752	0.008	0	8
HTR014789	chromosome 5 open reading frame 16	5	C5orf16	NM_173828	0.008	0	8
HTR014997	Homo sapiens hypothetical gene supported by AK075564; BC060873 (LOC400451), mRNA.	15	LOC388177	NM_207446	0.008	0	8
HTR015087	zinc finger, matrin type 1	X	ZMAT1	XM_040486	0.008	0	8
HTR015353	Homo sapiens hypothetical protein FLJ33814 (FLJ33814), mRNA.	22	FLJ33814	NM_173510	0.008	0	8
HTR015550	UDP-N-acetyl-alpha-D-galactosamine:polypeptide N-acetylgalactosaminyltransferase 5 (GalNAc-T5)	2	GALNT5	NM_014568	0.008	0	8
HTR016221	Homo sapiens hypothetical protein LOC90624 (LOC90624), mRNA.	5	LOC90624	NM_181705	0.008	0	8
HTR016515	UDP-N-acetyl-alpha-D-galactosamine:polypeptide N-acetylgalactosaminyltransferase-like 1	14	GALNTL1	XM_031104	0.008	0	8
HTR016745	Homo sapiens hypothetical protein LOC51252 (LOC51252), mRNA.	2	LOC51252	NM_016490	0.008	0	8
HTR017887	Unknown	X		AK097484	0.008	0	8
HTR017971	PREDICTED: Homo sapiens hypothetical protein LOC90835 (LOC90835), mRNA.	16	LOC90835	XM_373675	0.008	0	8
HTR018663	Homo sapiens hypothetical protein LOC338692 (LOC338692), mRNA.	11	LOC338692	NM_207354	0.008	0	8
HTR018876	Unknown	6		AK022993	0.008	0	8
HTR018948	Unknown	6		AK094629	0.008	0	8
HTR020430	Unknown	19		BC037873	0.008	0	8
HTR021544	zinc finger protein 251	8	ZNF251	XM_291262	0.008	0	8
HTR022234	Unknown	8		AK094652	0.008	0	8
HTR024195	PREDICTED: Homo sapiens hypothetical protein LOC285205 (LOC285205), mRNA.	3	LOC285205	XM_211805	0.008	0	8
HTR024814	PREDICTED: Homo sapiens hypothetical LOC399832 (LOC399832), mRNA.	10	LOC399832	XM_378259	0.008	0	8
HTR025719	Unknown	21		AF511647	0.008	0	8
HTR025967	DnaJ (Hsp40) homolog, subfamily C, member 13	3	DNAJC13	NM_173823	0.008	0	8
HTR030153	Unknown	3		AK124168	0.008	0	8
HTR036648	Unknown	7		AK125599	0.008	0	8
HTR041866	ubiquitin specific protease 53	4	USP53	NM_019050	0.008	0	8
HTR044151	polymerase (RNA) II (DNA directed) polypeptide L, 7.6kDa	11	POLR2L	NM_021128	0.008	0	8
HTR044736	checkpoint suppressor 1	14	CHES1	NM_005197	0.008	0	8
HTR046690	sodium channel, voltage-gated, type V, alpha (long QT syndrome 3)	3	SCN5A	NM_000335	0.008	0	8
HTR046761	Unknown	9		AK023312	0.008	0	8
HTR054740	Unknown	9		AI813328	0.008	0	8
HTR055376	four and a half LIM domains 3	1	FHL3	NM_004468	0.008	0	8
HTR055435	Unknown	X		AA074668	0.008	0	8
HTR055554	Unknown	19		AK023800	0.008	0	8
HTR056706	PREDICTED: Homo sapiens hypothetical gene supported by BX641014 (LOC441428), mRNA.	9	LOC441428	XM_499141	0.008	0	8
HTR000123	angiotensin II receptor, type 1	3	AGTR1	NM_000685	0.016	0	7
HTR000312	G protein pathway suppressor 2	17	GPS2	NM_001005408	0.016	0	7
HTR000329	ubiquitin associated protein 2	9	UBAP2	NM_018449	0.016	0	7
HTR000372	BRF1 homolog, subunit of RNA polymerase III transcription initiation factor IIIB (S. cerevisiae)	14	BRF1	NM_001519	0.016	0	7
HTR000407	F-box and WD-40 domain protein 11	5	FBXW11	NM_012300	0.016	0	7
HTR000508	collagen, type IV, alpha 5 (Alport syndrome)	X	COL4A5	NM_000495	0.016	0	7
HTR000512	T-box 1	22	TBX1	NM_005992	0.016	0	7
HTR000644	glutamate decarboxylase 1 (brain, 67kDa)	2	GAD1	NM_000817	0.016	0	7
HTR000841	nudix (nucleoside diphosphate linked moiety X)-type motif 3	6	NUDT3	NM_001014	0.016	0	7
HTR000934	zinc finger, DHHC domain containing 14	6	ZDHHC14	NM_024630	0.016	0	7
HTR001376	TNF receptor-associated factor 5	1	TRAF5	NM_004619	0.016	0	7
HTR001402	Homo sapiens mRNA; cDNA DKFZp434C0927 (from clone DKFZp434C0927); partial cds	4	DKFZp434C0927	NM_018392	0.016	0	7
HTR001512	RAD51 homolog (RecA homolog, E. coli) (S. cerevisiae)	15	RAD51	NM_002875	0.016	0	7
HTR001674	potassium voltage-gated channel, Shaw-related subfamily, member 4	1	KCNC4	NM_004978	0.016	0	7
HTR001862	polypyrimidine tract binding protein 2	1	PTBP1	NM_021190	0.016	0	7
HTR001901	fatty acid desaturase 1	11	FADS1	NM_013402	0.016	0	7
HTR001911	DnaJ (Hsp40) homolog, subfamily C, member 11	1	DNAJC11	NM_018198	0.016	0	7
HTR002023	tumor protein p53 (Li-Fraumeni syndrome)	17	TP53	NM_000546	0.016	0	7
HTR002142	Homo sapiens FAD-synthetase (PP591), transcript variant 1, mRNA.	1	PP591	NM_025207	0.016	0	7
HTR002575	platelet-activating factor acetylhydrolase, isoform Ib, alpha subunit 45kDa	17	PAFAH1B1	NM_000430	0.016	0	7
HTR002908	Homo sapiens mRNA; cDNA DKFZp434K0814 (from clone DKFZp434K0814)	22	DKFZp434K0814	NM_022098	0.016	0	7
HTR003187	chromosome 10 open reading frame 56	10	C10orf56	NM_153367	0.016	0	7
HTR003200	gremlin 1 homolog, cysteine knot superfamily (Xenopus laevis)	15	GREM1	NM_013372	0.016	0	7
HTR003243	Homo sapiens translokin (KIAA0092), mRNA.	11	KIAA0092	NM_014679	0.016	0	7
HTR003446	ATP-binding cassette, sub-family B (MDR/TAP), member 7	X	ABCB7	NM_004299	0.016	0	7
HTR003490	M-phase phosphoprotein 9	12	MPHOSPH9	NM_022782	0.016	0	7
HTR003616	basic leucine zipper and W2 domains 1	2	BZW1	NM_014670	0.016	0	7
HTR004002	zinc finger, CCHC domain containing 14	16	ZCCHC14	NM_015144	0.016	0	7
HTR004013	brain and acute leukemia, cytoplasmic	8	BAALC	NM_024812	0.016	0	7
HTR004040	Homo sapiens mRNA for FLJ00056 protein, partial cds.	14	DKFZp434K1316	NM_018071	0.016	0	7
HTR004089	phosphomannomutase 1	22	PMM1	NM_002676	0.016	0	7
HTR004129	Homo sapiens receptor associated protein 80 (RAP80), mRNA.	5	DKFZp434I1926	NM_016290	0.016	0	7
HTR004136	N-glycanase 1	3	NGLY1	NM_018297	0.016	0	7
HTR004198	FYN binding protein (FYB-120/130)	5	FYB	NM_001465	0.016	0	7
HTR004306	acid phosphatase 6, lysophosphatidic	1	ACP6	NM_016361	0.016	0	7
HTR004357	polymerase (DNA directed) iota	18	POLI	NM_007195	0.016	0	7
HTR004371	Homo sapiens infant liver cDNA, clone:HMFN1864, full insert sequence.	3	HMFN1864	NM_015595	0.016	0	7
HTR004402	solute carrier family 11 (proton-coupled divalent metal ion transporters), member 1	2	SLC11A1	NM_000578	0.016	0	7
HTR004438	centromere protein J	13	CENPJ	NM_018451	0.016	0	7
HTR004442	Homo sapiens mRNA; cDNA DKFZp434K111 (from clone DKFZp434K111); complete cds	15	DKFZp434K111	NM_022480	0.016	0	7
HTR004733	cytochrome c oxidase subunit VIIa polypeptide 2 like	2	COX7A2L	NM_004718	0.016	0	7
HTR004924	Homo sapiens mRNA for KIAA1105 protein, partial cds.	3	KIAA1105	NM_015224	0.016	0	7
HTR005011	aconitase 1, soluble	9	ACO1	NM_002197	0.016	0	7
HTR005043	spondin 1, extracellular matrix protein	11	SPON1	NM_006108	0.016	0	7
HTR005112	amiloride binding protein 1 (amine oxidase (copper-containing))	7	ABP1	NM_001091	0.016	0	7
HTR005273	THUMP domain containing 3	3	THUMPD3	NM_015453	0.016	0	7
HTR005432	zinc finger, CCHC domain containing 10	5	ZCCHC10	NM_017665	0.016	0	7
HTR005512	hepsin (transmembrane protease, serine 1)	19	HPN	NM_002151	0.016	0	7
HTR005548	CD48 antigen (B-cell membrane protein)	1	CD48	NM_001778	0.016	0	7
HTR005711	deoxyribonuclease I-like 3	3	DNASE1L3	NM_004944	0.016	0	7
HTR005909	CHRNA7 (cholinergic receptor, nicotinic, alpha polypeptide 7, exons 5-10) and FAM7A (family with sequence similarity 7A, exons A-E) fusion	15	CHRFAM7A	NM_000746	0.016	0	7
HTR006288	churchill domain containing 1	14	CHURC1	NM_145165	0.016	0	7
HTR006421	Homo sapiens lin-10 protein homolog (Lin10), mRNA.	16	Lin10	NM_025187	0.016	0	7
HTR006594	F-box and leucine-rich repeat protein 3	13	FBXL3	NM_012158	0.016	0	7
HTR006756	ELK1, member of ETS oncogene family	X	ELK1	NM_005229	0.016	0	7
HTR006815	EF-hand domain (C-terminal) containing 1	6	EFHC1	NM_018100	0.016	0	7
HTR006901	clusterin associated protein 1	16	CLUAP1	NM_015041	0.016	0	7
HTR007063	Homo sapiens hypothetical protein FLJ20628 (FLJ20628), mRNA.	2	DKFZp564I2178	NM_017910	0.016	0	7
HTR007121	Homo sapiens hypothetical protein FLJ22729 (FLJ22729), mRNA.	17	FLJ22729	NM_024683	0.016	0	7
HTR007495	adenosine A2b receptor	17	ADORA2B	NM_000676	0.016	0	7
HTR007622	Homo sapiens C-type lectin-like receptor-1 (CLEC1), mRNA.	12	CLEC1	NM_016511	0.016	0	7
HTR007624	protein kinase, lysine deficient 4	17	PRKWNK4	NM_032387	0.016	0	7
HTR008226	Homo sapiens similar to CGI-148 protein (LOC201158), mRNA.	17	FLJ36674	NM_145301	0.016	0	7
HTR008415	polymerase (DNA directed), beta	8	POLB	NM_002690	0.016	0	7
HTR008632	Homo sapiens KIAA0036 mRNA, partial cds.	3	KIAA0036	D25278	0.016	0	7
HTR008664	mannosidase, alpha, class 1C, member 1	1	MAN1C1	NM_020379	0.016	0	7
HTR008667	centaurin, gamma 2	2	CENTG2	NM_014914	0.016	0	7
HTR008685	TATA box binding protein (TBP)-associated factor, RNA polymerase I, B, 63kDa	2	TAF1B	NM_005680	0.016	0	7
HTR008864	Homo sapiens hypothetical protein MGC14817 (MGC14817), mRNA.	12	MGC14817	NM_032338	0.016	0	7
HTR008953	synaptotagmin XIII	11	SYT13	NM_020826	0.016	0	7
HTR009022	cyclin F	16	CCNF	NM_001761	0.016	0	7
HTR009186	Rho guanine nucleotide exchange factor (GEF) 15	17	ARHGEF15	NM_173728	0.016	0	7
HTR009298	CWF19-like 2, cell cycle control (S. pombe)	11	CWF19L2	NM_152434	0.016	0	7
HTR009307	SRY (sex determining region Y)-box 17	8	SOX17	NM_022454	0.016	0	7
HTR009546	zinc finger protein 273	7	ZNF273	NM_021148	0.016	0	7
HTR009739	HERV-H LTR-associating 3	1	HHLA3	NM_007071	0.016	0	7
HTR010366	Homo sapiens tRNA splicing 2' phosphotransferase 1 (MGC11134), mRNA.	11	MGC11134	NM_031472	0.016	0	7
HTR010460	ADP-ribosylation-like factor 6 interacting protein 6	2	ARL6IP6	NM_152522	0.016	0	7
HTR010692	potassium channel, subfamily K, member 3	2	KCNK3	NM_002246	0.016	0	7
HTR010870	Homo sapiens hypothetical protein MGC10067 (MGC10067), mRNA.	5	MGC10067	NM_145049	0.016	0	7
HTR010927	fibrinogen-like 2	7	FGL2	NM_006682	0.016	0	7
HTR010930	Homo sapiens hypothetical protein FLJ20604 (FLJ20604), mRNA.	3	FLJ20604	NM_017897	0.016	0	7
HTR010971	docking protein 2, 56kDa	8	DOK2	NM_003974	0.016	0	7
HTR011090	Homo sapiens alpha-1,3(6)-mannosylglycoprotein beta-1,6-N-acetyl-glucosaminyltransferase-like (LOC90693), mRNA.	7	LOC90693	NM_138771	0.016	0	7
HTR011184	cytoplasmic polyadenylation element binding protein 3	10	CPEB3	NM_014912	0.016	0	7
HTR011233	zinc finger, SWIM domain containing 3	20	ZSWIM3	NM_080752	0.016	0	7
HTR011287	zinc finger protein 514	2	ZNF514	NM_032788	0.016	0	7
HTR011348	Homo sapiens KIAA1287 protein (KIAA1287), mRNA.	17	KIAA1287	NM_020748	0.016	0	7
HTR011505	protocadherin beta 4	5	PCDHB4	NM_018938	0.016	0	7
HTR011774	Homo sapiens hypothetical protein MGC10731 (MGC10731), mRNA.	1	MGC10731	NM_030907	0.016	0	7
HTR011802	endothelial differentiation, lysophosphatidic acid G-protein-coupled receptor, 7	1	EDG7	NM_012152	0.016	0	7
HTR011983	NK2 transcription factor related, locus 8 (Drosophila)	14	NKX2-8	NM_014360	0.016	0	7
HTR012298	folate receptor 2 (fetal)	11	FOLR2	NM_000803	0.016	0	7
HTR012301	interferon-induced protein with tetratricopeptide repeats 5	10	IFIT5	NM_012420	0.016	0	7
HTR012432	protein phosphatase 1, regulatory subunit 3D	20	PPP1R3D	NM_006242	0.016	0	7
HTR012496	regulatory factor X-associated protein	13	RFXAP	NM_000538	0.016	0	7
HTR012736	sal-like 4 (Drosophila)	20	SALL4	NM_020436	0.016	0	7
HTR012792	AT rich interactive domain 2 (ARID, RFX-like)	12	ARID2	NM_152641	0.016	0	7
HTR012796	PREDICTED: Homo sapiens hypothetical protein MGC27277 (MGC27277), mRNA.	1	MGC27277	XM_290922	0.016	0	7
HTR013045	chromosome 10 open reading frame 22	10	C10orf22	NM_032804	0.016	0	7
HTR013195	chemokine-like receptor 1	12	CMKLR1	NM_004072	0.016	0	7
HTR013208	chromodomain protein, Y-like 2	16	CDYL2	NM_152342	0.016	0	7
HTR013496	Homo sapiens mRNA for KIAA1373 protein, partial cds.	10	AMSH-LP	NM_020799	0.016	0	7
HTR013827	RUN and FYVE domain containing 1	5	RUFY1	NM_025158	0.016	0	7
HTR013915	gap junction protein, alpha 7, 45kDa (connexin 45)	17	GJA7	NM_005497	0.016	0	7
HTR013944	src-related kinase lacking C-terminal regulatory tyrosine and N-terminal myristylation sites	20	SRMS	NM_080823	0.016	0	7
HTR014147	retinoic acid induced 2	X	RAI2	NM_021785	0.016	0	7
HTR014565	lipocalin 6	9	LCN10	NM_001001712	0.016	0	7
HTR014566	Homo sapiens similar to RIKEN cDNA 4930457P18 (LOC123872), mRNA.	16	DKFZp434A119	NM_178452	0.016	0	7
HTR014651	down-regulator of transcription 1, TBP-binding (negative cofactor 2)	1	DR1	NM_001938	0.016	0	7
HTR014987	Homo sapiens KIAA1972 protein (KIAA1972), mRNA.	16	DKFZp547G173	NM_133368	0.016	0	7
HTR014998	prickle-like 2 (Drosophila)	3	PRICKLE2	NM_198859	0.016	0	7
HTR015014	PREDICTED: Homo sapiens KIAA0564 protein (KIAA0564), mRNA.	13	DKFZp761B0924	NM_001009814	0.016	0	7
HTR015282	Homo sapiens putative prolyl oligopeptidase (KIAA0436), mRNA.	2	KIAA0436	NM_006036	0.016	0	7
HTR015717	Homo sapiens hypothetical protein LOC152519 (LOC152519), mRNA.	4	DKFZp686A06115	NM_207330	0.016	0	7
HTR016364	Homo sapiens hypothetical protein BC017881 (LOC157378), mRNA.	8	LOC157378	NM_194291	0.016	0	7
HTR016832	CD96 antigen	3	CD96	NM_005816	0.016	0	7
HTR017224	Homo sapiens myosin light chain kinase (MLCK) (LOC91807), mRNA.	16	LOC91807	NM_182493	0.016	0	7
HTR018012	Ras protein-specific guanine nucleotide-releasing factor 2	5	RASGRF2	NM_006909	0.016	0	7
HTR018017	B-cell CLL/lymphoma 6, member B (zinc finger protein)	17	BCL6B	NM_181844	0.016	0	7
HTR018037	receptor (calcitonin) activity modifying protein 2	17	RAMP2	NM_005854	0.016	0	7
HTR018272	Unknown	X		BC038512	0.016	0	7
HTR018531	Unknown	1		AK055347	0.016	0	7
HTR019573	Unknown	1		BC011043	0.016	0	7
HTR020125	slingshot homolog 2 (Drosophila)	17	SSH2	NM_033389	0.016	0	7
HTR020675	Unknown	11		AK094679	0.016	0	7
HTR022549	Homo sapiens prepro-NPW mRNA for prepro-Neuropeptide W polypeptide, partial cds.	16	PPL8	XM_496111	0.016	0	7
HTR023500	Unknown	12		AK091792	0.016	0	7
HTR024877	trafficking protein particle complex 4	11	TRAPPC4	NM_016146	0.016	0	7
HTR025112	KIAA1344	14	KIAA1344	NM_020784	0.016	0	7
HTR025386	Unknown	18		AK094657	0.016	0	7
HTR026127	NIMA (never in mitosis gene a)-related kinase 1	4	NEK1	NM_012224	0.016	0	7
HTR026141	Unknown	4		AK056234	0.016	0	7
HTR026527	Unknown	8		AK094577	0.016	0	7
HTR027227	tetratricopeptide repeat domain 7B	14	TTC7B	XM_085175	0.016	0	7
HTR029555	chromosome 18 open reading frame 43	18	C18orf43	NM_006553	0.016	0	7
HTR030075	Unknown	16		BC063602	0.016	0	7
HTR030077	Unknown	17		AK127217	0.016	0	7
HTR030869	eukaryotic translation initiation factor 4E member 3	3	EIF4E3	XM_497923	0.016	0	7
HTR035491	PREDICTED: Homo sapiens similar to RIKEN cDNA A230079K17 (LOC127602), mRNA.	1	LOC127602	XM_059166	0.016	0	7
HTR036603	Unknown	7		AI870409	0.016	0	7
HTR038017	spermatogenesis associated 13	13	SPATA13	NM_153023	0.016	0	7
HTR038304	Unknown	14		AA399145	0.016	0	7
HTR039911	Homo sapiens hypothetical gene supported by BC009447 (MGC15887), mRNA.	1	MGC15887	NM_198552	0.016	0	7
HTR040486	PREDICTED: Homo sapiens hypothetical LOC200292 (LOC200292), mRNA.	21	LOC200292	XM_117213	0.016	0	7
HTR043641	PREDICTED: Homo sapiens hypothetical protein LOC286208 (LOC286208), mRNA.	9	LOC286208	XM_379668	0.016	0	7
HTR046253	general transcription factor IIH, polypeptide 2, 44kDa	5,8	BIRC1	NM_001515	0.016	0	7
HTR046489	activity-regulated cytoskeleton-associated protein	8	ARC	NM_015193	0.016	0	7
HTR049956	Unknown	7		AK129584	0.016	0	7
HTR051327	KIAA0258	9	KIAA0258	XM_376830	0.016	0	7
HTR052477	ATPase, Class I, type 8B, member 2	1	ATP8B2	NM_001005855	0.016	0	7
HTR054721	Unknown	10		BC064526	0.016	0	7
HTR055827	Unknown	X		BC022829	0.016	0	7
HTR055891	Unknown	6		BC071615	0.016	0	7
HTR056301	zinc finger protein, subfamily 1A, 1 (Ikaros)	7	ZNFN1A1	NM_006060	0.016	0	7
HTR056438	protein kinase, cAMP-dependent, regulatory, type I, beta	7	PRKAR1B	NM_002735	0.016	0	7
HTR056448	PREDICTED: Homo sapiens hypothetical gene supported by NM_178315 (LOC439931), mRNA.	22	LOC439931	XM_498459	0.016	0	7
HTR056688	TWIST neighbor	7	TWISTNB	NM_001002926	0.016	0	7
HTR057380	PREDICTED: Homo sapiens similar to 60S ribosomal protein L29 (Cell surface heparin binding protein HIP) (LOC391738), mRNA.	5	LOC391738	XM_497998	0.016	0	7
HTR058272	myosin IG	7	MYO1G	NM_033054	0.016	0	7
HTR000072	suppression of tumorigenicity 7 like	1	ST7L	NM_017744	0.031	0	6
HTR000075	homeo box C10	12	HOXC10	NM_004503	0.031	0	6
HTR000095	Homo sapiens hepatocellular carcinoma-associated protein (HCCA1) mRNA, complete cds.	1	DKFZp686J14104	NM_018253	0.031	0	6
HTR000335	myosin, heavy polypeptide 11, smooth muscle	16	MYH11	NM_002474	0.031	0	6
HTR000388	molybdenum cofactor synthesis 1	6	MOCS1	NM_005942	0.031	0	6
HTR000446	beta-transducin repeat containing	10	BTRC	NM_003939	0.031	0	6
HTR000670	glycine N-methyltransferase	6	GNMT	NM_006586	0.031	0	6
HTR000696	cell division cycle 25C	5	CDC25C	NM_001790	0.031	0	6
HTR000833	mitogen-activated protein kinase kinase 6	17	MAP2K6	NM_002758	0.031	0	6
HTR000932	zinc ribbon domain containing, 1	6	ZNRD1	NM_014596	0.031	0	6
HTR000981	tensin like C1 domain containing phosphatase	12	TENC1	NM_015319	0.031	0	6
HTR001051	glucocorticoid modulatory element binding protein 1	1	GMEB1	NM_006582	0.031	0	6
HTR001174	alcohol dehydrogenase, iron containing, 1	8	ADHFE1	NM_144650	0.031	0	6
HTR001245	GDNF family receptor alpha 1	10	GFRA1	NM_005264	0.031	0	6
HTR001613	mesenchyme homeo box 1	17	CD200	NM_004527	0.031	0	6
HTR002112	glucosamine-6-phosphate deaminase 1	5	GNPDA1	NM_005471	0.031	0	6
HTR002159	general transcription factor IIIC, polypeptide 3, 102kDa	2	GTF3C3	NM_012086	0.031	0	6
HTR002388	ubiquitin specific protease 1	1	USP1	NM_003368	0.031	0	6
HTR002455	Alport syndrome, mental retardation, midface hypoplasia and elliptocytosis chromosomal region, gene 1	X	AMMECR1	NM_015365	0.031	0	6
HTR002460	hairy/enhancer-of-split related with YRPW motif 1	8	HEY1	NM_012258	0.031	0	6
HTR002583	lectin, galactoside-binding, soluble, 3 (galectin 3)	14	LGALS2	NM_002306	0.031	0	6
HTR002672	plasminogen activator, urokinase	10	PLAU	NM_002658	0.031	0	6
HTR002726	Homo sapiens neuroblastoma-amplified protein (NAG), mRNA.	2	DKFZp586G1219	NM_015909	0.031	0	6
HTR002834	phospholipase A2-activating protein	9	PLAA	NM_004253	0.031	0	6
HTR002853	POU domain, class 2, transcription factor 1	1	POU2F1	NM_002697	0.031	0	6
HTR002893	THUMP domain containing 2	2	THUMPD2	NM_025264	0.031	0	6
HTR002934	spectrin, beta, non-erythrocytic 4	19	SPTBN4	NM_020971	0.031	0	6
HTR003166	breast cancer anti-estrogen resistance 1	16	BCAR1	NM_014567	0.031	0	6
HTR003214	Homo sapiens mRNA; cDNA DKFZp434B0212 (from clone DKFZp434B0212); complete cds	16	DKFZp313H1733	NM_020314	0.031	0	6
HTR003617	eukaryotic translation initiation factor 3, subunit 5 epsilon, 47kDa	11	EIF3S5	NM_003754	0.031	0	6
HTR003658	anterior gradient 2 homolog (Xenopus laevis)	7	AGR2	NM_006408	0.031	0	6
HTR003778	phosphoribosylglycinamide formyltransferase, phosphoribosylglycinamide synthetase, phosphoribosylaminoimidazole synthetase	21	GART	NM_000819	0.031	0	6
HTR003788	mutS homolog 6 (E. coli)	2	MSH6	NM_000179	0.031	0	6
HTR003915	cytoplasmic FMR1 interacting protein 2	5	CYFIP2	NM_014376	0.031	0	6
HTR003962	Homo sapiens PTD016 protein (LOC51136), mRNA.	17	LOC390805	NM_016125	0.031	0	6
HTR004062	Homo sapiens hypothetical protein MGC26818 (MGC26818), mRNA.	1	MGC26818	NM_152371	0.031	0	6
HTR004119	Homo sapiens transcription factor RAM2 (RAM2), mRNA.	7	DKFZp762L0311	NM_018719	0.031	0	6
HTR004307	selectin L (lymphocyte adhesion molecule 1)	1	SELL	NM_000655	0.031	0	6
HTR004315	development and differentiation enhancing factor-like 1	1	DDEFL1	NM_017707	0.031	0	6
HTR004375	Homo sapiens hypothetical protein FLJ20584 (FLJ20584), mRNA.	1	FLJ20584	NM_017891	0.031	0	6
HTR004379	zinc and ring finger 3	22	ZNRF3	XM_290972	0.031	0	6
HTR004406	peroxisomal biogenesis factor 11A	15	PEX11A	NM_003847	0.031	0	6
HTR004534	PREDICTED: Homo sapiens hypothetical protein FLJ11292 (FLJ11292), mRNA.	5	FLJ11292	NM_018382	0.031	0	6
HTR004875	nexilin (F actin binding protein)	1	NEXN	NM_144573	0.031	0	6
HTR005185	Src-like-adaptor 2	20	SLA2	NM_032214	0.031	0	6
HTR005337	solute carrier organic anion transporter family, member 2B1	11	SLCO2B1	NM_007256	0.031	0	6
HTR005410	cadherin 2, type 1, N-cadherin (neuronal)	18	CDH2	NM_001792	0.031	0	6
HTR005479	tRNA isopentenyltransferase 1	1	TRIT1	NM_017646	0.031	0	6
HTR005675	phospholipase A2, group IVC (cytosolic, calcium-independent)	19	PLA2G4C	NM_003706	0.031	0	6
HTR005740	GTPase, IMAP family member 4	7	GIMAP4	NM_018326	0.031	0	6
HTR005825	interleukin 13 receptor, alpha 2	X	IL13RA2	NM_000640	0.031	0	6
HTR005916	PR domain containing 16	1	PRDM16	NM_022114	0.031	0	6
HTR006053	cornichon homolog (Drosophila)	14	CNIH	NM_001009551	0.031	0	6
HTR006383	Homo sapiens KIAA0669 gene product (KIAA0669), mRNA.	3	KIAA0669	NM_014779	0.031	0	6
HTR006585	microtubule-associated protein 1A	15	MAP1A	NM_002373	0.031	0	6
HTR006800	Homo sapiens hypothetical protein FLJ10385 (FLJ10385), mRNA.	17	FLJ10385	NM_018081	0.031	0	6
HTR006838	polycystic kidney disease 2 (autosomal dominant)	4	PKD2	NM_000297	0.031	0	6
HTR006898	Homo sapiens hypothetical protein MGC11332 (MGC11332), mRNA.	2	MGC11332	NM_032718	0.031	0	6
HTR007026	armadillo repeat containing, X-linked 1	X	ARMCX1	NM_016608	0.031	0	6
HTR007238	delta-like 4 (Drosophila)	15	DLL4	NM_019074	0.031	0	6
HTR007245	DCP2 decapping enzyme homolog (S. cerevisiae)	5	DCP2	NM_152624	0.031	0	6
HTR007247	RecQ protein-like 4	8	RECQL4	NM_004260	0.031	0	6
HTR007333	spermatogenesis associated 4	4	SPATA4	NM_144644	0.031	0	6
HTR007369	zinc finger protein 324	19	ZNF324	NM_014347	0.031	0	6
HTR007436	amyloid beta (A4) precursor protein-binding, family B, member 1 interacting protein	10	APBB1IP	NM_019043	0.031	0	6
HTR007469	Homo sapiens hypothetical protein dJ122O8.2 (DJ122O8.2), mRNA.	6	DJ122O8.2	NM_020466	0.031	0	6
HTR007480	integrin, alpha X (antigen CD11C (p150), alpha polypeptide)	16	ITGAX	NM_000887	0.031	0	6
HTR007516	RALBP1 associated Eps domain containing 2	X	REPS2	NM_004726	0.031	0	6
HTR007538	male germ cell-associated kinase	6	MAK	NM_005906	0.031	0	6
HTR007548	chromosome 4 open reading frame 15	4	C4orf15	NM_024511	0.031	0	6
HTR007604	Homo sapiens hypothetical protein MGC39389 (FLJ32384), mRNA.	17	FLJ32384	NM_144608	0.031	0	6
HTR007742	TSPY-like 4	6	TSPYL4	NM_021648	0.031	0	6
HTR007958	proline arginine-rich end leucine-rich repeat protein	1	PRELP	NM_002725	0.031	0	6
HTR008223	Homo sapiens hepatoma-derived growth factor-related protein 2 (HDGF2), transcript variant 2, mRNA.	19	HDGF2	NM_001001520	0.031	0	6
HTR008260	cleavage stimulation factor, 3' pre-RNA, subunit 3, 77kDa	11	CSTF3	NM_001326	0.031	0	6
HTR008262	Sec23 homolog A (S. cerevisiae)	14	SEC23A	NM_006364	0.031	0	6
HTR008441	B-cell CLL/lymphoma 2	18	BCL2	NM_000633	0.031	0	6
HTR008571	TBC1 domain family, member 13	9	TBC1D13	NM_018201	0.031	0	6
HTR008587	tweety homolog 1 (Drosophila)	19	TTYH1	NM_001005367	0.031	0	6
HTR008744	protein phosphatase 2, regulatory subunit B (B56), beta isoform	11	PPP2R5B	NM_006244	0.031	0	6
HTR008768	WAS protein family, member 1	6	WASF1	NM_003931	0.031	0	6
HTR008799	Homo sapiens hypothetical protein FLJ13479 (FLJ13479), mRNA.	16	FLJ13479	NM_024706	0.031	0	6
HTR008870	zinc finger protein 330	4	ZNF330	NM_014487	0.031	0	6
HTR008935	calcium channel, voltage-dependent, L type, alpha 1C subunit	3	CACNA1C	NM_000720	0.031	0	6
HTR009228	FK506 binding protein like	6	FKBPL	NM_022110	0.031	0	6
HTR009250	Homo sapiens CGI-62 protein (CGI-62), mRNA.	8	CGI-62	NM_016010	0.031	0	6
HTR009254	protein kinase C, alpha	17	PRKACA	NM_002737	0.031	0	6
HTR009383	oxidised low density lipoprotein (lectin-like) receptor 1	12	OLR1	NM_002543	0.031	0	6
HTR009491	periaxin	19	PRX	NM_020956	0.031	0	6
HTR009593	zinc finger protein 626	19	ZNF626	NM_145297	0.031	0	6
HTR009849	inositol polyphosphate multikinase	10	IPMK	NM_152230	0.031	0	6
HTR009862	kelch domain containing 2	14	KLHDC1	NM_014315	0.031	0	6
HTR009999	cleavage stimulation factor, 3' pre-RNA, subunit 2, 64kDa, tau variant	10	CSTF2T	NM_015235	0.031	0	6
HTR010239	cell division cycle 27	17	CDC27	NM_001256	0.031	0	6
HTR010356	t-complex-associated-testis-expressed 1-like	X	TCTE1L	NM_006520	0.031	0	6
HTR010444	ribose 5-phosphate isomerase A (ribose 5-phosphate epimerase)	2	RPIA	NM_144563	0.031	0	6
HTR010485	leiomodin 1 (smooth muscle)	1	LMOD1	NM_012134	0.031	0	6
HTR010628	DnaJ (Hsp40) homolog, subfamily B, member 4	1	DNAJB4	NM_007034	0.031	0	6
HTR010844	NIMA (never in mitosis gene a)-related kinase 4	3	NEK4	NM_003157	0.031	0	6
HTR011077	sphingomyelin phosphodiesterase, acid-like 3B	1	SMPDL3B	NM_001009568	0.031	0	6
HTR011178	huntingtin-associated protein interacting protein (duo)	3	HAPIP	NM_003947	0.031	0	6
HTR011242	CCAAT/enhancer binding protein (C/EBP), alpha	19	CEBPA	NM_004364	0.031	0	6
HTR011243	3-hydroxyanthranilate 3,4-dioxygenase	2	HAAO	NM_012205	0.031	0	6
HTR011315	Homo sapiens hypothetical protein FLJ23451 (FLJ23451), mRNA.	2	FLJ23451	NM_024766	0.031	0	6
HTR011321	leukemia inhibitory factor receptor	5	LIFR	NM_002310	0.031	0	6
HTR011327	CD5 antigen (p56-62)	11	CD5	NM_014207	0.031	0	6
HTR011541	WD repeat domain 5B	3	WDR5B	NM_019069	0.031	0	6
HTR011744	growth factor independent 1B (potential regulator of CDKN1A, translocated in CML)	9	GFI1B	NM_004188	0.031	0	6
HTR012084	keratin associated protein 3-2	17	KRTAP3-2	NM_031959	0.031	0	6
HTR012320	BRCA1 associated RING domain 1	2	BARD1	NM_000465	0.031	0	6
HTR012447	collagen, type V, alpha 3	19	COL5A3	NM_015719	0.031	0	6
HTR012498	RWD domain containing 2	6	RWDD2	NM_033411	0.031	0	6
[truncated: 4,555 more rows]
