# Supplementary material for: Establishment of the epithelial-specific transcriptome of normal and malignant human breast cells based on MPSS and array expression data
Source: Breast Cancer Res. 2006 Oct 2;8(5):R56. doi: 10.1186/bcr1604 (PMC1779497; doi:10.1186/bcr1604)
Supplement: Additional file 5 — An Excel file containing a table showing an overlay of the multiple microarray platforms based on the HTR database. Microarray featuers of Affymetrix U133 Plus 2.0 GeneChip and CodeLink™ Human Whole Genome Bioarray, Agilent Whole Human Genome Oligo Microarray 44 k cDNA array and 20 k brk cDNA microarray were mapped onto the HTR database. [file bcr1604-S5.xls]

## Sheet: htr_view_20k
HTR cluster	HUGO Name	Description	UniGene	Affymetrix U133 Plus 2.0 GeneChip	CodeLinkTM Human Whole Genome Bioarray	Agilent Whole Human Genome Oligo Microarray 44k cDNA array	Breakthrough 20K cDNA microarray
HTR000001	PCDHGA1	protocadherin gamma subfamily A, 1	Hs.368160	1552661_at|1552662_a_at|1552735_at|205717_x_at|209079_x_at|210368_at|211066_x_at|211807_x_at|211873_s_at|211875_x_at|211876_x_at|211877_s_at|211879_x_at|211880_x_at|214563_at|214564_s_at|215836_s_at|216352_x_at|221682_s_at|224536_s_at|224537_at|231753_s_at|231754_at	GE80750|GE83416|GE83305|GE83415|GE80753|GE80751|GE80748|GE83293|GE531161|GE80749|GE80752	A_24_P34944|A_23_P435444|A_24_P334529|A_23_P390545|A_24_P342272|A_23_P415470|A_23_P354734|A_24_P308851|A_23_P370494|A_23_P364414|A_23_P303101|A_32_P32856|A_23_P359588|A_23_P395418|A_23_P310972|A_24_P177531|A_23_P422044|A_23_P411772|A_23_P218937	129159
HTR000002	GH1	growth hormone 1	Hs.347963	1555746_at|1555748_x_at|205297_s_at|206195_x_at|211508_s_at	GE63237|GE57488|GE906903|GE62146	A_23_P381351|A_23_P207160|A_23_P344408|A_23_P207180|A_23_P207194|A_23_P207174|A_23_P207154|A_24_P216014|A_23_P207201|A_24_P211044
HTR000003	PCDHAC1	protocadherin alpha subfamily C, 1	Hs.199343	1553235_at|1553237_x_at|208205_at|210572_at|210674_s_at|211365_s_at|211811_s_at|211838_x_at|211867_s_at|211870_s_at|223435_s_at|224212_s_at|224539_s_at	GE556333|GE560238|GE83263|GE53069|GE63105|GE556748|GE570560|GE83266|GE83264|GE83265|GE500764|GE530134|GE554626	A_23_P323102|A_23_P325498|A_23_P334045|A_24_P146138|A_24_P360206|A_24_P191931|A_23_P218942	321340
HTR000004	COL4A2	collagen, type IV, alpha 2	Hs.211933	208535_x_at|211343_s_at|211809_x_at	GE88279	A_24_P90005|A_23_P1331	770795
HTR000005	CDC2L1	cell division cycle 2-like 1 (PITSLRE proteins)	Hs.515679			A_23_P217804
HTR000006	MCP	membrane cofactor protein (CD46, trophoblast-lymphocyte cross-reactive antigen)	Hs.510402	207549_x_at|208783_s_at|211574_s_at	GE59843	A_24_P282597|A_23_P201758|A_23_P35230	796994
HTR000007	BRCA1	breast cancer 1, early onset	Hs.194143	204531_s_at|211851_x_at	GE59309	A_23_P207400	241474
HTR000008	FGFR2	fibroblast growth factor receptor 2 (bacteria-expressed kinase, keratinocyte growth factor receptor, craniofacial dysostosis 1, Crouzon syndrome, Pfeiffer syndrome, Jackson-Weiss syndrome)	Hs.533683	1560859_at|203638_s_at|203639_s_at|208225_at|208228_s_at	GE61433|GE835727	A_23_P303145|A_23_P202334	26871
HTR000009	TNFRSF25	tumor necrosis factor receptor superfamily, member 25	Hs.462529	210847_x_at|211282_x_at|211841_s_at|216042_at|219423_x_at	GE81321	A_23_P126844	175727|345586
HTR000010	HFE	hemochromatosis	Hs.233325	1553402_a_at|206086_x_at|206087_x_at|210864_x_at|211326_x_at|211327_x_at|211328_x_at|211329_x_at|211330_s_at|211331_x_at|211332_x_at|211863_x_at|211866_x_at|214647_s_at|235754_at	GE59270	A_23_P145204|A_24_P111996|A_23_P342009|A_24_P103448|A_24_P289648|A_24_P354748	125808|1912854
HTR000011	ACRV1	acrosomal vesicle protein 1	Hs.169222	206776_x_at|207969_x_at|207973_x_at|207990_x_at|207991_x_at|208013_s_at	GE80640	A_23_P202894
HTR000012	FCAR	Fc fragment of IgA, receptor for	Hs.193122	207674_at|211305_x_at|211306_s_at|211307_s_at|211816_x_at	GE554943|GE62411	A_23_P208768|A_24_P348265
HTR000013	PML	promyelocytic leukemia	Hs.526464	206503_x_at|209640_at|210362_x_at|211012_s_at|211013_x_at|211014_s_at|211588_s_at	GE58085	A_23_P358944|A_24_P207139|A_24_P198598|A_23_P334664|A_23_P306148|A_24_P133542	376218
HTR000014	CPNE1	copine I	Hs.246413	206918_s_at|212168_at|212170_at|220388_at|222245_s_at	GE59492|GE81588|GE86185	A_23_P80048|A_23_P502832|A_24_P228611|A_24_P23454|A_23_P218726	843139
HTR000015	BIN1	bridging integrator 1	Hs.193163	202931_x_at|210201_x_at|210202_s_at|214439_x_at|214643_x_at	GE59517	A_23_P165333|A_24_P156993	788107
HTR000016	DMD	dystrophin (muscular dystrophy, Duchenne and Becker types)	Hs.495912	203881_s_at|207660_at|208086_s_at|234752_x_at	GE58320|GE897965|GE81342|GE485002	A_32_P199796|A_24_P34186|A_24_P342388|A_24_P185854|A_23_P321860|A_24_P925615|A_23_P113453
HTR000017	FGFR1	fibroblast growth factor receptor 1 (fms-related tyrosine kinase 2, Pfeiffer syndrome)	Hs.549034	207822_at|207937_x_at|210973_s_at|211535_s_at|215404_x_at|222164_at|226705_at	GE83331|GE59934	A_23_P316447|A_23_P372923|A_23_P315131|A_23_P219105|A_23_P301304|A_24_P4171	154472|774452
HTR000018	MYLK	myosin, light polypeptide kinase	Hs.477375	1563466_at|1568770_at|1569956_at|202555_s_at|224823_at	GE62311|GE81581	A_24_P319923|A_24_P600036|A_23_P143817	138283|310019|841308
HTR000019	WHSC1	Wolf-Hirschhorn syndrome candidate 1	Hs.113876	209052_s_at|209053_s_at|209054_s_at|222777_s_at|222778_s_at|223472_at	GE54735|GE63313|GE80227|GE55177	A_23_P389919|A_23_P307328|A_24_P2463|A_23_P398530|A_23_P7301|A_23_P213204	293015
HTR000020	OGG1	8-oxoguanine DNA glycosylase	Hs.380271	1558556_at|205301_s_at|205760_s_at|215272_at	GE58739	A_24_P414183|A_23_P212196|A_23_P344392
HTR000021	HMGA1	high mobility group AT-hook 1	Hs.518805				756305
HTR000023	CAMK2B	calcium/calmodulin-dependent protein kinase (CaM kinase) II beta	Hs.351887	213276_at|34846_at	GE54858|GE61005		726666
HTR000024	MEIS2	Meis1, myeloid ecotropic viral integration site 1 homolog 2 (mouse)	Hs.510989	1563841_at|1566163_at|207480_s_at|233386_at	GE771845|GE82503	A_24_P82200|A_23_P88602	28688
HTR000025	FAS	Fas (TNF receptor superfamily, member 6)	Hs.244139	204780_s_at|204781_s_at|215719_x_at|216252_x_at	GE59899	A_23_P63896	754597
HTR000026	CAPN10	calpain 10	Hs.112218	210264_at|219333_s_at|221040_at	GE563902|GE62650|GE61628	A_23_P341349|A_23_P305550|A_23_P312217|A_23_P154245
HTR000027	MADD	MAP-kinase activating death domain	Hs.82548	210252_s_at|38398_at	GE85559|GE59410	A_23_P202708	712848
HTR000028	RAD17	RAD17 homolog (S. pombe)	Hs.16184	207405_s_at|210826_x_at|211228_s_at	GE54701	A_24_P97836|A_23_P159053	128309
HTR000029	HYAL1	hyaluronoglucosaminidase 1	Hs.75619	210619_s_at	GE58858	A_23_P69329|A_24_P208774	810391
HTR000030	DTNA	dystrobrevin, alpha	Hs.58919	1557803_at|205741_s_at|208430_s_at|210091_s_at|210611_s_at|210736_x_at|211493_x_at|227084_at|244142_at	GE60544	A_23_P208158|A_24_P36229|A_32_P79648|A_23_P394809	121156|282012
HTR000032	BCL2L11	BCL2-like 11 (apoptosis facilitator)	Hs.469658	1553088_a_at|1553096_s_at|1558143_a_at|208536_s_at|222343_at|225606_at	GE890567|GE554709|GE87423	A_24_P122921|A_23_P154426|A_23_P309991|A_23_P309996|A_23_P425954	2488679
HTR000033	LIPT1	lipoyltransferase 1	Hs.516235	1552740_at|205571_at|223996_s_at|224173_s_at|224971_at|243801_x_at|243887_at	GE542234|GE521895|GE54930|GE589883|GE53428	A_23_P415511|A_24_P257201|A_24_P921597|A_24_P302695|A_23_P501805|A_23_P218619|A_32_P185029	1584573|22085
HTR000034	ADD2	adducin 2 (beta)	Hs.188528	205268_s_at|206807_s_at|230988_at|237336_at|239530_at	GE79700|GE87341	A_23_P317636|A_23_P421436|A_23_P209856	110746|33349
HTR000035	OPA1	optic atrophy 1 (autosomal dominant)	Hs.478708	212213_x_at|212214_at|214306_at	GE804923|GE53281	A_23_P211797|A_24_P351451
HTR000036	COLQ	collagen-like tail subunit (single strand of homotrimer) of asymmetric acetylcholinesterase	Hs.146735	206073_at	GE54536	A_23_P212126|A_24_P26160	256122
HTR000037	KIR2DL4	killer cell immunoglobulin-like receptor, two domains, long cytoplasmic tail, 4	Hs.278457		GE61442	A_23_P101636|A_23_P502590|A_24_P87746
HTR000039	MDM2	Mdm2, transformed 3T3 cell double minute 2, p53 binding protein (mouse)	Hs.369849	217542_at|225160_x_at|229711_s_at|237891_at|244616_x_at	GE83502	A_23_P139895|A_24_P925664
HTR000040	CPM	carboxypeptidase M	Hs.334873	206100_at|235019_at|235706_at|241765_at|243403_x_at	GE58269	A_24_P938352|A_23_P162668
HTR000041	SNURF	SNRPN upstream reading frame	Hs.525700	1559342_a_at|1559343_at|1559545_at|1559546_s_at|1560741_at|1569750_at|201522_x_at|206042_x_at|214834_at|216850_at|221974_at|226587_at|226591_at|228370_at|232976_at|240204_at|241834_at	GE56823|GE84734|GE57513|GE83866|GE531261|GE726286|GE59469|GE602120	A_32_P23333|A_24_P921610|A_24_P601643|A_32_P516804|A_23_P77066|A_23_P335143|A_24_P341731|A_24_P347624	280736|298437
HTR000042	TCL1B	T-cell leukemia/lymphoma 1B	Hs.510368	206413_s_at|207894_s_at|219839_x_at|219840_s_at|221054_s_at|221624_at|239964_at	GE80670|GE62444|GE53509|GE63075|GE534601|GE551636|GE552549	A_23_P48495|A_23_P363203|A_24_P407373|A_23_P205348|A_23_P363196	137853
HTR000043	CAMKK2	calcium/calmodulin-dependent protein kinase kinase 2, beta	Hs.297343	207359_at|210787_s_at|212252_at|213812_s_at	GE53489	A_24_P273378|A_23_P408830|A_23_P358957	128198
HTR000044	HRG	histidine-rich glycoprotein	Hs.453951	1563168_at|206237_s_at|206343_s_at|208230_s_at|208231_at|208241_at|233240_at	GE54096|GE521556|GE539539|GE542691	A_23_P315815|A_23_P407497|A_23_P136493|A_23_P360777	155716
HTR000045	IL4I1	interleukin 4 induced 1	Hs.467133	1555821_a_at|202153_s_at|207740_s_at|224982_at|230966_at|236505_at	GE56869|GE81788|GE88254|GE83409	A_24_P944472|A_23_P153502|A_23_P502520|A_24_P322444	344687
HTR000046	RASSF1	Ras association (RalGDS/AF-6) domain family 1	Hs.476270	204346_s_at	GE54573	A_24_P148777|A_23_P41066	324993
HTR000047	MEN1	multiple endocrine neoplasia I	Hs.423348	202645_s_at	GE80542	A_23_P75453|A_24_P153898	163588
HTR000048	OSBPL9	oxysterol binding protein-like 9	Hs.21938	218047_at	GE57010	A_24_P713893|A_23_P148916
HTR000049	C6orf25	chromosome 6 open reading frame 25	Hs.247879	221342_at	GE564403	A_23_P81934|A_32_P168342|A_32_P168349|A_23_P81930
HTR000050	SPAG11	sperm associated antigen 11	Hs.2717	1553579_a_at|1553582_a_at|207271_x_at|210884_s_at|211381_x_at	GE572790	A_23_P324319|A_23_P425116|A_24_P115424|A_23_P416011
HTR000051	ANK1	ankyrin 1, erythrocytic	Hs.491558	1559172_at|205389_s_at|205390_s_at|205391_x_at|207087_x_at|208352_x_at|208353_x_at|240363_at	GE61555|GE615594	A_24_P162483|A_24_P162485|A_23_P216108
HTR000052	EMR2	egf-like module containing, mucin-like, hormone receptor-like 2	Hs.531619	207610_s_at|232009_at	GE62550|GE58539	A_23_P502336
HTR000053	CD97	CD97 antigen	Hs.466039	202910_s_at	GE61077	A_23_P502314|A_23_P502312
HTR000054	SON	SON DNA binding protein	Hs.517262	201085_s_at|201086_x_at|213538_at|214988_s_at|226465_s_at	GE53696|GE87289|GE85696	A_24_P67142|A_23_P402733|A_32_P36217|A_23_P211099	296979|47174
HTR000055	RAD51L3	RAD51-like 3 (S. cerevisiae)	Hs.125244	1552649_a_at|1552651_a_at|1562603_at|1566171_at|209965_s_at|228980_at|242155_x_at|37793_r_at	GE512686|GE56475	A_23_P330209|A_24_P356509|A_23_P500873|A_24_P40827|A_23_P164089	174257|259579|288948
HTR000056	CRYZL1	crystallin, zeta (quinone reductase)-like 1	Hs.352671	1552347_at|1554767_s_at|1560609_at|219767_s_at|221677_s_at|226151_x_at	GE56820|GE86460|GE55741|GE904382	A_23_P425502|A_23_P500390|A_24_P408341|A_24_P924836|A_23_P218731	471764|752770
HTR000058	RGS3	regulator of G-protein signalling 3	Hs.494875	203823_at|220300_at|232223_at|233395_at	GE626992|GE59043|GE695164|GE55469	A_23_P219197|A_24_P377775	323346
HTR000059	TREX1	three prime repair exonuclease 1	Hs.344812	1552937_s_at|205875_s_at|34689_at	GE55279|GE88455	A_23_P501770|A_24_P371425|A_23_P218879
HTR000060	OSBPL3	oxysterol binding protein-like 3	Hs.520259	209626_s_at|209627_s_at	GE62619	A_24_P377499|A_23_P215525|A_24_P599340	214465
HTR000061	VPS16	vacuolar protein sorting 16 (yeast)	Hs.269577	203459_s_at|213795_s_at|213799_s_at|215216_at|233313_at|233776_at|233783_at|239419_at|240618_at	GE57944|GE82709	A_23_P143303|A_23_P28869|A_32_P174110	1187255|277861|811022
HTR000062	TNFSF12	tumor necrosis factor (ligand) superfamily, member 12	Hs.54673	205611_at|209499_x_at|209500_x_at|210314_x_at|211495_x_at	GE54528|GE54821	A_23_P152620|A_24_P245298	154742|3837834
HTR000063	UGT1A8	UDP glycosyltransferase 1 family, polypeptide A8	Hs.124112	204532_x_at|206094_x_at|207126_x_at|208596_s_at|215125_s_at|221304_at|221305_s_at|232654_s_at	GE63134|GE57499	A_23_P60599|A_24_P222872|A_23_P158330
HTR000064	CHKB	choline kinase beta	Hs.439777	204193_at|210069_at|210070_s_at	GE56389|GE60255	A_23_P314120|A_23_P218817	140979|344450|415978
HTR000065	BMP1	bone morphogenetic protein 1	Hs.1274	1569001_at|1569002_x_at|1570383_at|202701_at|205574_x_at|206725_x_at|207595_s_at	GE58391|GE83841|GE59207	A_24_P60930|A_24_P389409|A_24_P129417|A_24_P273900|A_23_P33277	41208
HTR000066	SLC4A5	solute carrier family 4, sodium bicarbonate cotransporter, member 5	Hs.469033	1555277_a_at|201082_s_at|204296_at|211780_x_at|221723_s_at	GE60475|GE605535	A_23_P142835|A_24_P917744|A_24_P400289	138165|711726|814615
HTR000067	APBB3	amyloid beta (A4) precursor protein-binding, family B, member 3	Hs.529449		GE53435		727510
HTR000068	C2orf12	chromosome 2 open reading frame 12	Hs.470412	203748_x_at|207266_x_at|209868_s_at|215127_s_at|225265_at|225269_s_at|233034_at	GE85136|GE80504|GE87379|GE87378	A_23_P36496|A_32_P315770|A_23_P431410	207351|247219
HTR000069	FOLR1	folate receptor 1 (adult)	Hs.73769	204437_s_at	GE58998|GE54019	A_23_P53176	300021
HTR000070	APOL3	apolipoprotein L, 3	Hs.474737	221087_s_at	GE62225	A_24_P416997|A_23_P29237	366289
HTR000071	SEMA6D	sema domain, transmembrane domain (TM), and cytoplasmic domain, (semaphorin) 6D	Hs.511265	220574_at|226492_at|233801_s_at|233882_s_at	GE80780|GE525394	A_23_P420442|A_24_P10226	377260
HTR000072	ST7L	suppression of tumorigenicity 7 like	Hs.201921	1552738_a_at|1552739_s_at|216123_x_at|219964_at|230079_at|233141_s_at	GE82216|GE512231|GE571928|GE613853	A_24_P852888|A_23_P1117|A_23_P310582	129070|268286
HTR000073	BAX	BCL2-associated X protein	Hs.433670	208478_s_at|211833_s_at|231416_at	GE53595|GE498533|GE57679	A_23_P208706|A_24_P32715|A_23_P50498|A_23_P67367|A_23_P346309|A_23_P346311	1645881
HTR000074	WBSCR14	Williams Beuren syndrome chromosome region 14	Hs.182476	1552470_a_at|1552800_at|1553778_at|203953_s_at|203954_x_at|221927_s_at|223367_at|239018_at|239194_at	GE804701|GE83374|GE535840|GE86086|GE79293	A_23_P8558|A_23_P362712|A_24_P218006|A_23_P315933|A_23_P381017|A_23_P71017|A_23_P157170|A_24_P35109	770822
HTR000075	HOXC10	homeo box C10	Hs.820	1556753_s_at|206739_at|206858_s_at|218959_at|231936_at	GE59871|GE55497|GE637589|GE59694|GE58746|GE57846	A_23_P162355|A_24_P914411|A_24_P218805|A_23_P2344|A_23_P25150|A_23_P36546|A_23_P150974	271650
HTR000076	AGL	amylo-1, 6-glucosidase, 4-alpha-glucanotransferase (glycogen debranching enzyme, glycogen storage disease type III)	Hs.904	203566_s_at	GE59498	A_23_P200298	784756
HTR000077	CABYR	calcium-binding tyrosine-(Y)-phosphorylation regulated (fibrousheathin 2)	Hs.511983	219928_s_at|224279_s_at	GE61398	A_23_P314712
HTR000078	DCN	decorin	Hs.156316	201893_x_at|209335_at|211813_x_at|211896_s_at|234104_at|240556_at|242605_at	GE83790|GE61148|GE677201	A_23_P64873	274397
HTR000079	PANK2	pantothenate kinase 2 (Hallervorden-Spatz syndrome)	Hs.516859	218809_at|235130_at|238856_s_at	GE86176|GE80772	A_23_P79942|A_23_P91346|A_24_P142885
HTR000080	CCL15	chemokine (C-C motif) ligand 15	Hs.272493	205392_s_at|210390_s_at	GE58324	A_24_P301501|A_23_P218369	203158
HTR000081	PTPRO	protein tyrosine phosphatase, receptor type, O	Hs.160871	1554199_at	GE560480	A_24_P76809	30175
HTR000082	SCAND2	SCAN domain containing 2	Hs.513102	206021_at|207560_at|215670_s_at|216790_at|222177_s_at|222211_x_at|231187_at	GE59295|GE82641	A_24_P82186|A_23_P14667|A_24_P879729|A_23_P205875|A_24_P90792
HTR000083	ITGB1	integrin, beta 1 (fibronectin receptor, beta polypeptide, antigen CD29 includes MDF2, MSK12)	Hs.429052	215878_at|216178_x_at	GE770538		309944|343072
HTR000085	CAMK2G	calcium/calmodulin-dependent protein kinase (CaM kinase) II gamma	Hs.523045	212669_at|212757_s_at|238556_at	GE574996|GE59328	A_24_P141332|A_23_P46903	23426|755863
HTR000086	MUC4	mucin 4, tracheobronchial	Hs.369646	1561785_at|204895_x_at|217109_at|217110_s_at	GE82366	A_24_P239177|A_24_P239176|A_24_P208825|A_24_P239183
HTR000087	PRKRA	protein kinase, interferon-inducible double stranded RNA dependent activator	Hs.134602	1557994_at|208195_at|209139_s_at|223667_at|224002_s_at|231130_at|241791_at|244839_at	GE88736|GE54683|GE60129|GE85677|GE87150	A_23_P85269|A_23_P91019|A_23_P79622|A_23_P68219	2388734
HTR000088	CASP8	caspase 8, apoptosis-related cysteine protease	Hs.369736	1553306_at|207686_s_at|213373_s_at	GE60202	A_24_P148499|A_23_P209389|A_24_P157087	270980
HTR000089	BDNF	brain-derived neurotrophic factor	Hs.502182	206382_s_at|239367_at	GE81060	A_32_P7316|A_23_P127891
HTR000090	GTF2I	general transcription factor II, i	Hs.520459	210892_s_at		A_24_P112110
HTR000092	N/A	N/A	Hs.531053			A_24_P59062
HTR000093	GGTLA4	gamma-glutamyltransferase-like activity 4	Hs.355394		GE475965	A_23_P57199
HTR000094	DYRK1A	dual-specificity tyrosine-(Y)-phosphorylation regulated kinase 1A	Hs.368240	1559551_at|209033_s_at|211079_s_at|211541_s_at|215234_at	GE81016|GE806577|GE57360|GE893872	A_24_P62169|A_32_P185361|A_32_P852607|A_24_P935621|A_23_P211126|A_24_P322753
HTR000095	N/A	N/A	Hs.516746	217836_s_at	GE61685	A_23_P103661	32605
HTR000096	MYL6	myosin, light polypeptide 6, alkali, smooth muscle and non-muscle	Hs.505705	204173_at|212082_s_at|214002_at	GE82578|GE499816|GE85290|GE79245	A_23_P344973|A_23_P2223|A_24_P56130	327155|842989
HTR000097	IL11RA	interleukin 11 receptor, alpha	Hs.522090	1552646_at|203179_at|204773_at|232708_at|242734_x_at	GE59085|GE57998	A_24_P12865|A_23_P83277|A_23_P71867|A_23_P502035	789301|811920
HTR000098	RTEL1	regulator of telomere elongation helicase 1	Hs.434878	206092_x_at|206467_x_at|211526_s_at|213829_x_at|216325_x_at	GE62504	A_23_P218646|A_23_P378526
HTR000099	SLC22A6	solute carrier family 22 (organic anion transporter), member 6	Hs.369252	210343_s_at|216599_x_at	GE53238	A_23_P98616	36482
HTR000100	CTSB	cathepsin B	Hs.520898	200838_at|200839_s_at|213274_s_at|213275_x_at|227961_at	GE87588|GE80168	A_24_P397928|A_23_P215944|A_24_P303770	324205
HTR000102	CALD1	caldesmon 1	Hs.490203	201615_x_at|201616_s_at|201617_x_at|205525_at|212077_at|214880_x_at|215198_s_at|215199_at|231881_at	GE86129|GE83618|GE61963	A_24_P921366|A_24_P936884|A_24_P255524|A_23_P42575	143246|1992651
HTR000103	EYA2	eyes absent homolog 2 (Drosophila)	Hs.472877	209692_at	GE59375	A_23_P500421|A_23_P319859	45134
HTR000104	HPS4	Hermansky-Pudlak syndrome 4	Hs.474436	1552652_at|218402_s_at|54037_at	GE87457	A_23_P109446|A_23_P109442	134491
HTR000105	MAX	MAX protein	Hs.285354	208403_x_at|209331_s_at|209332_s_at|210734_x_at|214108_at	GE59858	A_23_P205549|A_23_P436138|A_23_P151662	3937573
HTR000106	HK1	hexokinase 1	Hs.370365	200697_at	GE58076|GE60467	A_24_P367965|A_23_P217958	310144
HTR000107	PAX8	paired box gene 8	Hs.469728	121_at|207921_x_at|207923_x_at|207924_x_at|209552_at|213917_at|214528_s_at|221990_at|233275_at	GE79168|GE886840|GE83903	A_23_P324916|A_23_P210001	1737939|269746
HTR000109	BCL11A	B-cell CLL/lymphoma 11A (zinc finger protein)	Hs.370549	1559078_at|210347_s_at|219497_s_at|219498_s_at|222891_s_at	GE63216	A_23_P218584|A_24_P402588|A_24_P411186	265431
HTR000111	OPRS1	opioid receptor, sigma 1	Hs.522087	201692_at|214484_s_at	GE59453	A_23_P146637	324210
HTR000112	MBD1	methyl-CpG binding domain protein 1	Hs.405610	1555611_s_at|203353_s_at|208595_s_at|226862_at|241813_at	GE82036	A_23_P208090|A_24_P185347|A_24_P376322|A_24_P925124	134257
HTR000113	ADAM22	a disintegrin and metalloproteinase domain 22	Hs.256398	1555024_at|206615_s_at|206616_s_at|208226_x_at|208227_x_at|208237_x_at|213411_at|244194_at	GE80047	A_23_P215625|A_24_P355006|A_24_P929899|A_24_P243741
HTR000114	KCNJ1	potassium inwardly-rectifying channel, subfamily J, member 1	Hs.527830	210402_at|210403_s_at	GE58870	A_23_P202918|A_23_P501781	2296079
HTR000115	COL6A3	collagen, type VI, alpha 3	Hs.233240	201438_at	GE59766|GE754945	A_23_P131614|A_32_P156322	193084
HTR000116	IL17RC	interleukin 17 receptor C	Hs.129959	221926_s_at|64440_at		A_23_P166775
HTR000117	WFDC2	WAP four-disulfide core domain 2	Hs.2719	1552261_at|1553089_a_at|203892_at	GE59885	A_23_P218675|A_24_P14464	724533
HTR000118	FCP1	F-cell production 1	Hs.534074	1564344_at|1568723_at|205035_at|209664_x_at|210162_s_at|214010_s_at|214934_at|232824_at|233474_at	GE80837|GE54723|GE55170|GE540515	A_32_P7105|A_23_P101111|A_23_P10500|A_24_P258846|A_23_P10497|A_23_P89727	784474
HTR000119	CASP1	caspase 1, apoptosis-related cysteine protease (interleukin 1, beta, convertase)	Hs.2490	1552701_a_at|1552703_s_at|1554744_at|206011_at|209970_x_at|211366_x_at|211367_s_at|211368_s_at	GE58945	A_23_P64173|A_24_P419220|A_23_P202978	120106
HTR000120	ABCC12	ATP-binding cassette, sub-family C (CFTR/MRP), member 12	Hs.410111	1552590_a_at|1553410_a_at	GE83629	A_24_P287766
HTR000121	DGUOK	deoxyguanosine kinase	Hs.469022	203816_at|209549_s_at	GE59146	A_24_P285623	305545
HTR000122	KCNQ2	potassium voltage-gated channel, KQT-like subfamily, member 2	Hs.161851	205737_at|210508_s_at|211486_s_at	GE60321	A_23_P210400|A_23_P351204|A_23_P422778	45631
HTR000123	AGTR1	angiotensin II receptor, type 1	Hs.477887	205357_s_at|208016_s_at	GE58228	A_23_P166616|A_23_P211835	123933
HTR000124	IL17RE	interleukin 17 receptor E	Hs.390823	236186_x_at		A_23_P500206	469810
HTR000125	NXF5	nuclear RNA export factor 5	Hs.307077	234648_s_at	GE83593	A_23_P114353
HTR000126	PPEF1	protein phosphatase, EF hand calcium-binding domain 1	Hs.211589				51064
HTR000127	ACAA1	acetyl-Coenzyme A acyltransferase 1 (peroxisomal 3-oxoacyl-Coenzyme A thiolase)	Hs.166160	202025_x_at|214274_s_at		A_23_P69339|A_24_P379858	43485
HTR000128	DLEC1	deleted in lung and esophageal cancer 1	Hs.277589	206798_x_at|207896_s_at|215085_x_at	GE62341	A_23_P18282
HTR000129	KCNK7	potassium channel, subfamily K, member 7	Hs.175218	220412_x_at|224008_s_at|224055_x_at	GE58376	A_23_P86874	131636
HTR000130	ABCD4	ATP-binding cassette, sub-family D (ALD), member 4	Hs.94395	203981_s_at		A_23_P37327	194139
HTR000131	B3GALT5	UDP-Gal:betaGlcNAc beta 1,3-galactosyltransferase, polypeptide 5	Hs.225943	206947_at	GE80004	A_23_P102917|A_23_P102919
HTR000132	DRD3	dopamine receptor D3	Hs.121478	211625_s_at|214559_at	GE59032	A_23_P57733
HTR000133	RHCE	Rhesus blood group, CcEe antigens	Hs.449968			A_23_P62634
HTR000134	GNAS	GNAS complex locus	Hs.125898	200780_x_at|200981_x_at|211858_x_at|212273_x_at|214157_at|214548_x_at|217057_s_at|228173_at|229274_at|242975_s_at	GE61326	A_24_P273666|A_24_P53595|A_24_P168581|A_24_P418809|A_24_P168574|A_32_P35759|A_24_P926617	23019
HTR000135	WDR10	WD repeat domain 10	Hs.477537	1563794_s_at|220744_s_at	GE85217|GE55904	A_23_P212447	33547
HTR000136	BACE1	beta-site APP-cleaving enzyme 1	Hs.504003	217904_s_at|222462_s_at|222463_s_at|224335_s_at	GE58458	A_23_P52806	23706
HTR000137	AKAP9	A kinase (PRKA) anchor protein (yotiao) 9	Hs.527348	207870_at		A_23_P123108
HTR000138	FOXP2	forkhead box P2	Hs.282787	1552902_a_at|1555352_at|1555516_at|1555647_a_at|1555648_at|1562139_a_at|1564876_s_at	GE649341|GE771702	A_24_P921683|A_24_P16559|A_24_P16556|A_23_P134542
HTR000139	STAU	staufen, RNA binding protein (Drosophila)	Hs.370187	207320_x_at|208948_s_at|211505_s_at|213037_x_at	GE54574	A_23_P57059	47849
HTR000140	CASP4	caspase 4, apoptosis-related cysteine protease	Hs.138378	207500_at|209310_s_at|213596_at	GE56305|GE589098|GE78972|GE888524|GE59046	A_23_P47304|A_23_P35906|A_23_P35912	183194|2508930|341763
HTR000141	C21orf66	chromosome 21 open reading frame 66	Hs.473635	1555125_at|218515_at	GE54971	A_24_P279938|A_23_P211064|A_23_P211056|A_24_P194313	127658
HTR000142	38961	septin 6	Hs.496666	1555526_a_at|212413_at|212414_s_at|212415_at|213666_at|214298_x_at	GE81987	A_24_P242204|A_23_P22614	292943
HTR000143	38231	septin 4	Hs.287518	210348_at|210657_s_at|233006_at	GE54288	A_23_P207003	343487
HTR000144	WBSCR5	Williams-Beuren syndrome chromosome region 5	Hs.56607	211768_at|221581_s_at	GE56019	A_24_P351852|A_24_P940327|A_23_P259621
HTR000145	CHAT	choline acetyltransferase	Hs.302002	1555051_at|207150_at|221197_s_at|239998_at	GE82548|GE81230	A_24_P177581|A_23_P52362|A_24_P128219|A_23_P46894	1641903
HTR000146	HNRPUL1	heterogeneous nuclear ribonucleoprotein U-like 1	Hs.155218	208713_at|209675_s_at	GE55178	A_23_P502612|A_24_P376294|A_24_P108351	746041
HTR000147	MAP4K4	mitogen-activated protein kinase kinase kinase kinase 4	Hs.431550	1558732_at|1560868_s_at|206571_s_at|218181_s_at|222547_at|222548_s_at	GE53390|GE55470	A_23_P102192|A_24_P157165|A_23_P90804|A_23_P108604	247289|713130
HTR000148	UBD	ubiquitin D	Hs.167017	203146_s_at|205890_s_at|238569_at	GE60282|GE80384|GE55257	A_23_P93302|A_23_P81898	179453|300899
HTR000149	PTPN13	protein tyrosine phosphatase, non-receptor type 13 (APO-1/CD95 (Fas)-associated phosphatase)	Hs.436142	204201_s_at|243792_x_at	GE62525|GE751603|GE715853|GE706399	A_23_P18493
HTR000150	MUCDHL	mucin and cadherin-like	Hs.165619	219796_s_at|220074_at|220075_s_at	GE55407	A_23_P202683|A_24_P352388
HTR000151	FBLN1	fibulin 1	Hs.24601	201787_at|202994_s_at|202995_s_at|207834_at|207835_at	GE59786	A_23_P433016|A_23_P303113|A_23_P211631	130212
HTR000152	MAP4	microtubule-associated protein 4	Hs.517949	200835_s_at|200836_s_at|212566_at|212567_s_at|235066_at|243_g_at|33850_at	GE62882|GE61548	A_23_P211814|A_23_P211816|A_24_P240242	44598
HTR000153	F11R	F11 receptor	Hs.517293	221664_s_at|222354_at|223000_s_at|224097_s_at|226482_s_at	GE79994|GE88609|GE62899	A_24_P319364|A_24_P319369|A_23_P217901	115348|1187871
HTR000154	PCBP4	poly(rC) binding protein 4	Hs.20930	209361_s_at	GE55728	A_23_P166807	364955
HTR000155	PTK7	PTK7 protein tyrosine kinase 7	Hs.90572	1555324_at|207011_s_at	GE59093|GE81199|GE84910	A_24_P320545
HTR000156	TRIM5	tripartite motif-containing 5	Hs.125300	221044_s_at|223599_at|224175_s_at	GE62238|GE80076|GE87491	A_23_P33673|A_24_P398323|A_23_P124190|A_24_P381199
HTR000157	ADAMTS13	a disintegrin-like and metalloprotease (reprolysin type) with thrombospondin type 1 motif, 13	Hs.131433	220208_at|223844_at	GE87154	A_23_P393645|A_24_P172304|A_24_P923832	1733593|1926681
HTR000158	KRT6A	keratin 6A	Hs.367762	201820_at|209125_at|209126_x_at|213680_at|214580_x_at	GE57778|GE80914	A_23_P366936|A_23_P87653|A_23_P218047|A_23_P76249	155964|489822|592540
HTR000159	SDCBP2	syndecan binding protein (syntenin) 2	Hs.471933	1559622_at|200709_at|208145_at|210186_s_at|210187_at|214119_s_at|233565_s_at	GE80092|GE57943|GE54869|GE82258|GE527884|GE712083	A_24_P289818|A_23_P143285|A_23_P143288|A_23_P154667|A_32_P50522|A_24_P160001|A_23_P131899|A_23_P397238	153794|202475
HTR000160	PAM	peptidylglycine alpha-amidating monooxygenase	Hs.369430	202336_s_at|212958_x_at	GE57957	A_24_P933704|A_23_P213678	136657|140806
HTR000161	ASPH	aspartate beta-hydroxylase	Hs.332422	205808_at|207284_s_at|209135_at|210896_s_at|230429_at	GE63347|GE86882|GE61576	A_23_P216094|A_24_P18105|A_24_P295245	323597
HTR000162	MAPT	microtubule-associated protein tau	Hs.101174	1555752_at|203928_x_at|203929_s_at|203930_s_at|206401_s_at|225379_at|233117_at	GE86145|GE84593|GE58740	A_23_P207699|A_24_P224488|A_24_P256512	3162763
HTR000163	MSH5	mutS homolog 5 (E. coli)	Hs.371225	210410_s_at|212913_at|221406_s_at	GE55287	A_24_P3804
HTR000164	TAC1	tachykinin, precursor 1 (substance K, substance P, neurokinin 1, neurokinin 2, neuromedin L, neurokinin alpha, neuropeptide K, neuropeptide gamma)	Hs.2563	206552_s_at	GE59116	A_24_P38290|A_23_P215283	4792746|784179
HTR000165	PPT2	palmitoyl-protein thioesterase 2	Hs.332138	208469_s_at|209490_s_at|209826_at	GE54161|GE83159	A_23_P168105|A_32_P155802|A_23_P424582|A_23_P42116	202010
HTR000166	PPP1R12B	protein phosphatase 1, regulatory (inhibitor) subunit 12B	Hs.444403	1557553_at|1559911_at|201957_at|201958_s_at|224270_at|233700_at	GE53224|GE53108	A_24_P196307|A_23_P12435|A_23_P201790	280670|810272
HTR000167	CAMK2D	calcium/calmodulin-dependent protein kinase (CaM kinase) II delta	Hs.144114	224994_at|225019_at|228555_at|231793_s_at	GE62184	A_24_P106166|A_24_P114739|A_32_P47988|A_23_P144458	183085|713271
HTR000168	GIT2	G protein-coupled receptor kinase interactor 2	Hs.434996	204982_at|209876_at|225558_at	GE57276	A_23_P204436|A_23_P335848	152291
HTR000170	MMP19	matrix metalloproteinase 19	Hs.154057	204574_s_at|204575_s_at	GE62732|GE80797	A_24_P184445|A_23_P203888|A_23_P203882	149932|756465
HTR000171	MSL3L1	male-specific lethal 3-like 1 (Drosophila)	Hs.307924	207551_s_at|214009_at|236165_at	GE58425|GE55623|GE88656	A_23_P217778|A_23_P353514	275991|796510
HTR000172	POM121	POM121 membrane glycoprotein (rat)	Hs.488624	205096_at	GE81960	A_23_P215431|A_24_P266273|A_24_P923128|A_23_P215435|A_23_P8541
HTR000173	NSUN5	NOL1/NOP2/Sun domain family, member 5	Hs.546405		GE82286	A_23_P251505
HTR000176	TRIM50C	tripartite motif-containing 50C	Hs.510927		GE83325	A_24_P29641|A_24_P109375
HTR000177	FKBP6	FK506 binding protein 6, 36kDa	Hs.488624		GE621596	A_32_P10272|A_23_P59630|A_24_P374586
HTR000178	PRKRIP1	PRKR interacting protein 1 (IL11 inducible)	Hs.406395	1559437_at|1564165_at|1564166_s_at|218378_s_at|222615_s_at	GE87631|GE625851	A_24_P320759|A_23_P82316|A_32_P185507|A_23_P93709	756873
HTR000179	ZP3	zona pellucida glycoprotein 3 (sperm receptor)	Hs.130553			A_24_P95059|A_23_P134419
HTR000180	POMZP3	POM (POM121 homolog, rat) and ZP3 fusion	Hs.488877			A_23_P168584
HTR000181	CASP7	caspase 7, apoptosis-related cysteine protease	Hs.9216	207181_s_at	GE59348	A_23_P12572	279470|3921455|72778
HTR000182	N/A	N/A	Hs.527984	1553422_s_at|1555456_at|1560411_at|1566217_at|1566867_at|221217_s_at|233139_at|235070_at	GE559656|GE84284|GE589692|GE902095|GE86513|GE530486|GE55679	A_23_P140858|A_32_P7571|A_23_P369600|A_32_P29551|A_24_P323787|A_24_P147242	173002
HTR000183	KREMEN2	kringle containing transmembrane protein 2	Hs.534484	219692_at	GE88489	A_23_P77612
HTR000184	ADRA1A	adrenergic, alpha-1A-, receptor	Hs.52931	211489_at|211490_at|211491_at|211492_s_at		A_23_P8938
HTR000185	MAPK7	mitogen-activated protein kinase 7	Hs.150136	207292_s_at|35617_at	GE81188	A_23_P100704	175123
HTR000186	MAPK14	mitogen-activated protein kinase 14	Hs.485233	202530_at|210449_x_at|211087_x_at|211561_x_at	GE57735	A_24_P397566|A_24_P283288|A_23_P426292	199712
HTR000187	ZNF278	zinc finger protein 278	Hs.517557	209431_s_at|209494_s_at|210581_x_at|211391_s_at|211392_s_at|211393_at	GE56391	A_23_P366253|A_24_P211558|A_23_P211459	121096
HTR000188	PDE5A	phosphodiesterase 5A, cGMP-specific	Hs.370661	1553175_s_at|1562227_at|1562228_s_at|206757_at|227088_at|240088_at	GE88690|GE88689|GE79789	A_24_P911678|A_23_P500844	239691|784886
HTR000189	GABPB2	GA binding protein transcription factor, beta subunit 2, 47kDa	Hs.546852	204618_s_at|205510_s_at|205511_at|206173_x_at	GE81105|GE58939|GE82263	A_23_P205789|A_24_P176255|A_23_P106280
HTR000190	MAL	mal, T-cell differentiation protein	Hs.80395	204777_s_at	GE60016	A_23_P17134	667482
HTR000191	HIF3A	hypoxia inducible factor 3, alpha subunit	Hs.420830	1555318_at|1556069_s_at|219319_at|222123_s_at|222124_at|232669_at|233517_s_at	GE87525|GE84544|GE85041|GE86275|GE83762	A_23_P142187|A_23_P374339|A_23_P338534
HTR000192	IL18BP	interleukin 18 binding protein	Hs.325978	219323_s_at|222868_s_at|224283_x_at	GE81544	A_24_P278602|A_23_P203629	2183078
HTR000193	TRPV1	transient receptor potential cation channel, subfamily V, member 1	Hs.268606	1556229_at|219632_s_at	GE902289	A_23_P375281|A_23_P500244	756052|928315
HTR000194	CDC25B	cell division cycle 25B	Hs.153752	201853_s_at	GE62023	A_23_P210726	48398|786067
HTR000198	NCF1	neutrophil cytosolic factor 1 (47kDa, chronic granulomatous disease, autosomal 1)	Hs.458275	204961_s_at|214084_x_at	GE57968	A_23_P42746|A_32_P116203	824340
HTR000201	PMS2L4	postmeiotic segregation increased 2-like 4	Hs.278468	215192_at	GE779339	A_32_P117422|A_32_P146777|A_24_P410859|A_24_P66548	161373
HTR000202	N/A	N/A	Hs.535862			A_32_P212802|A_32_P88817
HTR000204	N/A	N/A	Hs.274135	225680_at	GE570984	A_23_P360874
HTR000206	PMS2	PMS2 postmeiotic segregation increased 2 (S. cerevisiae)	Hs.442339		GE58954	A_23_P93792
HTR000208	MAPK9	mitogen-activated protein kinase 9	Hs.484371	203218_at|210570_x_at|225781_at	GE58908|GE81189	A_23_P167692
HTR000209	GSTM4	glutathione S-transferase M4	Hs.348387	204149_s_at|204418_x_at|204550_x_at|205752_s_at|210912_x_at|215333_x_at	GE57545|GE549644|GE61688|GE63109|GE842577	A_23_P115407|A_23_P217917|A_23_P397208|A_23_P97606|A_24_P396660|A_24_P396662|A_24_P212021	840990
HTR000210	CSF3R	colony stimulating factor 3 receptor (granulocyte)	Hs.524517	1553297_a_at|203591_s_at	GE57995	A_23_P126218	134369
HTR000211	MAP3K7	mitogen-activated protein kinase kinase kinase 7	Hs.485968	206853_s_at|206854_s_at|211536_x_at|211537_x_at	GE80617|GE56544	A_23_P500773	796134
HTR000212	PTPRS	protein tyrosine phosphatase, receptor type, S	Hs.408456	1555666_at|1556116_s_at|210823_s_at|226571_s_at	GE56166|GE62608	A_24_P290856|A_23_P56163	1854658
HTR000213	HOXA9	homeo box A9	Hs.127428	209905_at|214651_s_at	GE54105	A_23_P500998|A_23_P215382	503019|897497
HTR000214	GABRE	gamma-aminobutyric acid (GABA) A receptor, epsilon	Hs.22785	204537_s_at	GE59569	A_23_P159775	38755
HTR000215	CLCN6	chloride channel 6	Hs.193043	203950_s_at	GE62379	A_23_P200361|A_24_P302374	26151
HTR000216	MAP2K5	mitogen-activated protein kinase kinase 5	Hs.114198	204756_at|210482_x_at|211370_s_at|216765_at	GE62483	A_24_P356130|A_23_P84256
HTR000217	WT1	Wilms tumor 1	Hs.408453	206067_s_at|216953_s_at	GE59758	A_23_P116280	503338
HTR000218	EYA4	eyes absent homolog 4 (Drosophila)	Hs.549032	1561088_at|207327_at|238877_at	GE81348	A_32_P219620|A_23_P145507
HTR000219	C21orf25	chromosome 21 open reading frame 25	Hs.208600	1553282_at|204623_at|205009_at|212875_s_at|214476_at|220177_s_at|223948_s_at|223949_at	GE79161|GE88664|GE549487|GE533686|GE82760|GE486495|GE80861|GE56267|GE57647|GE566190	A_23_P393099|A_24_P289208|A_24_P293358|A_23_P257296|A_23_P80162|A_24_P322771|A_23_P377860|A_23_P57364|A_24_P940149|A_32_P26464|A_23_P211273|A_24_P245778|A_23_P68759	2155792
HTR000220	ABCC13	ATP-binding cassette, sub-family C (CFTR/MRP), member 13	Hs.366575	1552582_at|1552583_s_at|1555265_at|233371_at	GE528029	A_23_P307570|A_23_P397480|A_23_P166207	193617
HTR000221	GLI2	GLI-Kruppel family member GLI2	Hs.111867	207034_s_at|208057_s_at|228537_at	GE53148	A_23_P500034|A_23_P209246	212787
HTR000222	FGF8	fibroblast growth factor 8 (androgen-induced)	Hs.57710	208449_s_at	GE53405	A_23_P46829	4416724
HTR000223	C20orf18	chromosome 20 open reading frame 18	Hs.247280	207713_s_at|221827_at|232150_at	GE62827|GE85821	A_23_P166051
HTR000224	TRIM14	tripartite motif-containing 14	Hs.549094	203147_s_at|203148_s_at|210846_x_at|211044_at|231934_at	GE57255|GE781724|GE616179	A_23_P425752|A_24_P197964|A_23_P334083|A_23_P216655	270975
HTR000225	BNIP1	BCL2/adenovirus E1B 19kDa interacting protein 1	Hs.145726	204930_s_at|207829_s_at|37226_at	GE80990	A_23_P7655	358467
HTR000226	MAPK8	mitogen-activated protein kinase 8	Hs.522924	210477_x_at|210671_x_at|226046_at|226048_at|229664_at	GE57700	A_23_P202540|A_24_P286898|A_23_P356152
HTR000227	PPARG	peroxisome proliferative activated receptor, gamma	Hs.162646	208510_s_at|232331_at	GE54254|GE60128	A_23_P252062
HTR000228	CASP2	caspase 2, apoptosis-related cysteine protease (neural precursor cell expressed, developmentally down-regulated 2)	Hs.368982	208050_s_at|209811_at|209812_x_at|211140_s_at|226032_at|226036_x_at|34449_at	GE58937	A_24_P269398|A_23_P215701|A_23_P387943
HTR000229	RET	ret proto-oncogene (multiple endocrine neoplasia and medullary thyroid carcinoma 1, Hirschsprung disease)	Hs.350321	205879_x_at|211421_s_at|215771_x_at	GE82572	A_23_P202245|A_24_P343695|A_24_P24281	3507569
HTR000230	CATSPER2	cation channel, sperm associated 2	Hs.389181	1553323_a_at|1561155_at	GE690550|GE534945	A_24_P181422
HTR000231	ASGR2	asialoglycoprotein receptor 2	Hs.16247	206130_s_at	GE59605	A_23_P130113
HTR000232	RASGRP4	RAS guanyl releasing protein 4	Hs.130434	240862_at	GE83689	A_23_P431310|A_23_P165007	1536188
HTR000233	KLK8	kallikrein 8 (neuropsin/ovasin)	Hs.104570	1552319_a_at|206125_s_at	GE533429	A_23_P369343	5742016
HTR000235	PHEMX	pan-hematopoietic expression	Hs.271954	220558_x_at|233467_s_at	GE61800	A_23_P501722|A_24_P252895
HTR000236	HCRTR2	hypocretin (orexin) receptor 2	Hs.309158	1553395_a_at	GE475289|GE815060	A_23_P325155|A_23_P41217
HTR000237	BAT1	HLA-B associated transcript 1	Hs.254042	200041_s_at|207339_s_at|210763_x_at|211010_s_at|211583_x_at|212384_at|214762_at	GE569340|GE79374|GE61199|GE87270	A_23_P251881|A_32_P36192|A_23_P500410|A_32_P468522|A_24_P904903|A_24_P534290|A_23_P93348
HTR000238	PTPRC	protein tyrosine phosphatase, receptor type, C	Hs.192039	1552480_s_at|1569830_at|212587_s_at	GE731632	A_23_P12392
HTR000239	IRF7	interferon regulatory factor 7	Hs.166120	208436_s_at	GE54698	A_24_P378019|A_24_P118892	2290241
HTR000240	TAF6	TAF6 RNA polymerase II, TATA box binding protein (TBP)-associated factor, 80kDa	Hs.489309	203572_s_at	GE57692	A_23_P122876	33438
HTR000241	CASP10	caspase 10, apoptosis-related cysteine protease	Hs.5353	205467_at|210708_x_at|210955_at|211888_x_at	GE83594	A_24_P139993|A_24_P3045|A_23_P209408	121409
HTR000242	TLR4	toll-like receptor 4	Hs.174312	1552798_a_at|221060_s_at|224341_x_at|232068_s_at	GE470555|GE59576	A_24_P69538|A_23_P60306|A_32_P66881	1724697
HTR000243	RAD52	RAD52 homolog (S. cerevisiae)	Hs.525220	1556984_at|205647_at|210630_s_at|211904_x_at|236042_at	GE698703|GE58929|GE83916	A_23_P64990	1736629|235000
HTR000244	KCNMB3	potassium large conductance calcium-activated channel, subfamily M beta member 3	Hs.549134	221125_s_at	GE81926	A_24_P724807|A_24_P251661
HTR000245	MGST1	microsomal glutathione S-transferase 1	Hs.389700	1565162_s_at|224918_x_at|231736_x_at|239001_at	GE80049|GE85127	A_32_P146815|A_23_P36658	768443
HTR000246	MME	membrane metallo-endopeptidase (neutral endopeptidase, enkephalinase, CALLA, CD10)	Hs.307734	203434_s_at|203435_s_at	GE58450	A_23_P212061|A_24_P260101	200814|209758
HTR000247	EYA1	eyes absent homolog 1 (Drosophila)	Hs.491997	214608_s_at	GE80846|GE55122	A_23_P502363
HTR000248	PAX2	paired box gene 2	Hs.155644	206228_at|206229_x_at	GE58319	A_23_P313993	800137
HTR000249	ARTN	artemin	Hs.194689	207675_x_at|210237_at|216052_x_at	GE79189	A_24_P251040
HTR000250	FCN2	ficolin (collagen/fibrinogen domain containing lectin) 2 (hucolin)	Hs.54517	1559577_at|207804_s_at|208439_s_at	GE58613	A_23_P501732|A_23_P216756	1675957|208383
HTR000251	KLK15	kallikrein 15	Hs.250770	221462_x_at|233477_at|234495_at	GE82166	A_24_P202632|A_23_P4856
HTR000252	ACPT	acid phosphatase, testicular	Hs.293394	241715_x_at	GE62491	A_23_P330419
HTR000253	CKLF	chemokine-like factor	Hs.549232	1555738_at|219161_s_at|221058_s_at|223451_s_at|231219_at|235286_at	GE83696|GE58745	A_23_P118061|A_24_P215804|A_23_P206396|A_23_P106661|A_23_P106663
HTR000254	LILRB2	leukocyte immunoglobulin-like receptor, subfamily B (with TM and ITIM domains), member 2	Hs.515601	206881_s_at|208594_x_at|210146_x_at|210225_x_at|210784_x_at|211133_x_at|211135_x_at	GE590073|GE54194|GE61426|GE54056	A_23_P208493|A_32_P70158|A_23_P79094|A_23_P368711
HTR000255	DST	dystonin	Hs.485616	1553191_at|1560296_at|204455_at|212253_x_at|212254_s_at|215016_x_at|216918_s_at|220154_at	GE81063|GE61369	A_32_P119726|A_23_P59388|A_23_P42530|A_23_P303718|A_23_P348159	161967|1672647|188036|233978
HTR000256	PSG4	pregnancy specific beta-1-glycoprotein 4	Hs.466860	207733_x_at|239583_x_at|239706_x_at	GE477482|GE473070	A_32_P219970|A_23_P39304|A_23_P39309|A_23_P5103	325641
HTR000257	KIAA1984	KIAA1984	Hs.549178	219828_at|223166_x_at|225568_at|236518_at	GE83566|GE82910|GE83588|GE498144|GE747442	A_23_P392994|A_24_P143888|A_23_P94591|A_24_P278234|A_23_P342688|A_23_P219188|A_24_P359514	1644690|175199|299441
HTR000258	SYNCRIP	synaptotagmin binding, cytoplasmic RNA interacting protein	Hs.485871	1555427_s_at|209025_s_at|217833_at|225101_s_at|236146_at	GE81630|GE54302|GE514248|GE55459	A_23_P259054|A_23_P214798	258073
HTR000259	EIF4EBP3	eukaryotic translation initiation factor 4E binding protein 3	Hs.434219	208772_at|208773_s_at|214919_s_at|215378_at|219081_at|229457_at|233292_s_at	GE82564|GE724888|GE55431|GE61437|GE80820	A_24_P50875|A_24_P323265|A_23_P213326|A_23_P58443|A_23_P92642	380200
HTR000260	C21orf97	chromosome 21 open reading frame 97	Hs.284491	1566671_a_at|202671_s_at|218018_at|218019_s_at|222492_at	GE56849|GE83584|GE84924|GE59530	A_24_P318967|A_23_P301328|A_23_P68730|A_24_P160088|A_24_P65949	471254
HTR000261	RAD1	RAD1 homolog (S. pombe)	Hs.531879	204460_s_at|204461_x_at|210216_x_at|228535_at|235253_at	GE54242|GE815994	A_23_P144697	195070|810200
HTR000262	ILF3	interleukin enhancer binding factor 3, 90kDa	Hs.465885	208930_s_at|208931_s_at|211375_s_at|217804_s_at|217805_at	GE81404|GE55333	A_23_P434944|A_23_P329152|A_23_P218456	128136|2187277
HTR000263	CREBL1	cAMP responsive element binding protein-like 1	Hs.485104	1565242_at|203168_at|206093_x_at|208609_s_at|211611_s_at|213451_x_at|216333_x_at|216339_s_at|217413_s_at	GE59528|GE60199	A_24_P911362|A_24_P33217|A_24_P307135|A_23_P156708|A_23_P59163|A_24_P419109|A_24_P15834|A_24_P213884	385017|75644
HTR000264	LMNA	lamin A/C	Hs.491359	1554600_s_at|203411_s_at|212086_x_at|212089_at|214213_x_at	GE81529|GE85803	A_24_P162718|A_23_P34835|A_24_P316454	292688
HTR000265	SDHD	succinate dehydrogenase complex, subunit D, integral membrane protein	Hs.356270	221438_s_at|232449_at	GE80747|GE62111	A_24_P341985|A_23_P138967|A_23_P116187|A_32_P59486|A_32_P60185|A_23_P150362	198767|728020
HTR000266	VPS4A	vacuolar protein sorting 4A (yeast)	Hs.461117	205315_s_at|217913_at|226685_at|227312_at|232784_at|238925_at	GE85699|GE663058|GE504172|GE62753	A_23_P33444|A_23_P329772	153456|248535|263271
HTR000267	GCNT2	glucosaminyl (N-acetyl) transferase 2, I-branching enzyme	Hs.519884	211020_at|215595_x_at|230788_at|239606_at	GE635254|GE58256	A_24_P397489
HTR000268	CDC42	cell division cycle 42 (GTP binding protein, 25kDa)	Hs.467637	1556931_at|208727_s_at|210232_at|214230_at|219865_at	GE86095|GE63035	A_24_P453532|A_23_P74252|A_32_P918263|A_23_P300056|A_24_P42633|A_32_P115015	196533
HTR000269	WSB1	WD repeat and SOCS box-containing 1	Hs.446017	201294_s_at|201295_s_at|210561_s_at	GE61165	A_23_P4353	200186
HTR000270	DPP3	dipeptidylpeptidase 3	Hs.502914	218471_s_at|218567_x_at|222643_s_at|232510_s_at	GE55305|GE88619	A_23_P116091|A_24_P184305|A_23_P150267
HTR000271	FBXO16	F-box protein 16	Hs.532253	228427_at	GE88021	A_23_P168847
HTR000272	DSCR5	Down syndrome critical region gene 5	Hs.408790	221689_s_at	GE82126	A_23_P143484	785642
HTR000273	UBE2V1	ubiquitin-conjugating enzyme E2 variant 1	Hs.420529	201001_s_at|201002_s_at|216315_x_at|223186_at	GE85891|GE85890|GE476439|GE56413	A_24_P461389|A_23_P11461|A_23_P501996|A_24_P5935|A_23_P218685
HTR000274	ZGPAT	zinc finger, CCCH-type with G patch domain	Hs.11900	1555500_s_at|218494_s_at|219541_at|221848_at|222650_s_at|57539_at	GE87587|GE83434|GE82492|GE55483	A_23_P376088|A_23_P102571|A_23_P102575|A_24_P365442|A_23_P218654|A_24_P96325	188181
HTR000275	UBE3A	ubiquitin protein ligase E3A (human papilloma virus E6-associated protein, Angelman syndrome)	Hs.22543	211285_s_at|211575_s_at|212278_x_at|213128_s_at|213291_s_at|214980_at|234166_at	GE80915|GE654598|GE86866	A_24_P207150|A_32_P45375|A_24_P381803
HTR000276	PLAT	plasminogen activator, tissue	Hs.491582	201860_s_at	GE80967	A_23_P82868	813841
HTR000277	N/A	N/A	Hs.121443	1566140_at|211597_s_at	GE61627|GE837699	A_24_P911973|A_24_P913146|A_23_P254507	825223
HTR000278	NFAT5	nuclear factor of activated T-cells 5, tonicity-responsive	Hs.371987	208003_s_at|215092_s_at|224984_at	GE61140|GE55687	A_23_P3767|A_23_P359647	1185631|208696|2166567|342043|753973
HTR000279	HBS1L	HBS1-like (S. cerevisiae)	Hs.486520	1560346_at|209314_s_at|209315_at|209316_s_at|220148_at|240602_at	GE61203|GE765577|GE61994|GE79865	A_24_P283324|A_24_P29594|A_23_P429092|A_23_P214944|A_23_P254379	1910439|294255|795853
HTR000280	ITSN2	intersectin 2	Hs.432562	207476_at|209898_x_at|209907_s_at|210545_at|240941_at	GE61505|GE559751	A_23_P434347|A_24_P59722|A_24_P239988|A_23_P28201	23554|740537
HTR000281	TXNRD2	thioredoxin reductase 2	Hs.443430	210803_at|211177_s_at	GE85105|GE54807	A_23_P102988|A_24_P943588	34689
HTR000282	ADARB1	adenosine deaminase, RNA-specific, B1 (RED1 homolog rat)	Hs.474018	203865_s_at|207999_s_at|209979_at	GE59406	A_23_P361336|A_23_P211207	842939
HTR000283	ARL6IP4	ADP-ribosylation-like factor 6 interacting protein 4	Hs.103561	218216_x_at|219245_s_at|219246_s_at|220597_s_at|44617_at	GE85155|GE53882|GE87548	A_23_P53324|A_24_P287233|A_24_P184460|A_23_P47848	2184008
HTR000284	BTN2A2	butyrophilin, subfamily 2, member A2	Hs.373938	1564684_at|205298_s_at|205299_s_at|207485_x_at|209770_at	GE59544|GE81716|GE62838	A_24_P329065|A_24_P249072|A_23_P214499|A_24_P126282|A_23_P122439|A_24_P346210|A_24_P337592	49963
HTR000285	TLR9	toll-like receptor 9	Hs.87968	202009_at|223903_at	GE595885|GE579194|GE56657	A_23_P132654|A_23_P121265	152720
HTR000286	KIAA0998	KIAA0998	Hs.200747	1566102_at|1568699_at|1569536_at|208099_x_at|210539_at|210806_at|214672_at|215898_at|219316_s_at|222866_s_at|226195_at|226196_s_at	GE54014|GE676793|GE84936|GE81985|GE82225|GE53646	A_23_P48728|A_24_P398781|A_24_P321752|A_23_P140373	136026|2070147|324792
HTR000288	MS4A6A	membrane-spanning 4-domains, subfamily A, member 6A	Hs.523702	219666_at|223280_x_at|223922_x_at|224356_x_at|230550_at|232724_at|232725_s_at	GE489948	A_23_P36120|A_23_P203376	210498
HTR000290	HBA1	hemoglobin, alpha 1	Hs.398636	204018_x_at|209458_x_at|211699_x_at|211745_x_at|214414_x_at|217414_x_at	GE79916	A_23_P26457|A_24_P142305|A_23_P37856
HTR000291	GABARAP	GABA(A) receptor-associated protein	Hs.84359	200035_at|200645_at|202790_at	GE58449|GE62291|GE85770	A_23_P27075|A_23_P164284|A_24_P142473	182739|26674
HTR000292	COL6A2	collagen, type VI, alpha 2	Hs.420269	209156_s_at|213290_at	GE56382	A_23_P310956|A_23_P211233	810632|857640
HTR000293	HNRPD	heterogeneous nuclear ribonucleoprotein D (AU-rich element RNA binding protein 1, 37kDa)	Hs.480073	209330_s_at|213359_at|221480_at|229129_at|239040_at	GE774528	A_24_P123245	148839|220244
HTR000294	APEX1	APEX nuclease (multifunctional DNA repair enzyme) 1	Hs.73722	210027_s_at	GE86453|GE58776	A_23_P151653|A_23_P151649
HTR000295	BACE2	beta-site APP-cleaving enzyme 2	Hs.529408	217867_x_at|222446_s_at	GE61278	A_24_P14584|A_23_P154875	809721
HTR000296	TCP10L	t-complex 10 (mouse)-like	Hs.5811	218123_at|230394_at|244369_at	GE87839|GE55511	A_23_P350555|A_23_P91491
HTR000298	SMTN	smoothelin	Hs.149098	207390_s_at|209427_at	GE54586		126776
HTR000299	NUP50	nucleoporin 50kDa	Hs.475103	213682_at|218293_x_at|218294_s_at|222583_s_at	GE79662|GE517457	A_23_P211627|A_32_P121303|A_23_P434768	727950|754518
HTR000300	C6orf4	chromosome 6 open reading frame 4	Hs.486228	202987_at|215411_s_at	GE56051	A_23_P110879|A_24_P72351	51133
HTR000301	ADAM19	a disintegrin and metalloproteinase domain 19 (meltrin beta)	Hs.483944	209765_at|221128_at	GE62335|GE61901	A_23_P81369|A_23_P374082	296063
HTR000302	ABCC3	ATP-binding cassette, sub-family C (CFTR/MRP), member 3	Hs.463421	209641_s_at|230682_x_at|239217_x_at	GE54743		208097
HTR000303	ZNF23	zinc finger protein 23 (KOX 16)	Hs.376810	213934_s_at|228958_at|234953_x_at|240836_at	GE557098|GE56343	A_23_P500905|A_24_P935125|A_24_P147252|A_23_P89073
HTR000304	KRT17	keratin 17	Hs.2785	201650_at|204734_at|207935_s_at|208188_at|209351_at	GE660807|GE79347|GE81138|GE87552|GE80902|GE81139|GE795066|GE79182	A_24_P118361|A_23_P38537|A_23_P66798|A_23_P27133|A_23_P15734|A_23_P96158|A_24_P228149|A_23_P4335|A_24_P265346	155730|342008|724358
HTR000305	AK2	adenylate kinase 2	Hs.470907	205996_s_at|208967_s_at|212172_at|212173_at|212174_at|212175_s_at|215480_at	GE894780|GE63071|GE504510|GE61191	A_24_P500891|A_24_P179903|A_23_P200404|A_32_P207360	341660
HTR000307	AMY2B	amylase, alpha 2B	Hs.484588	226975_at|226999_at|228023_x_at|229903_x_at	GE84547|GE61270	A_24_P341504|A_24_P915227|A_24_P344890|A_24_P316025|A_23_P254970|A_23_P254967	112780|788552
HTR000308	EGLN2	egl nine homolog 2 (C. elegans)	Hs.515417	220956_s_at|223083_s_at	GE56573	A_24_P322395
HTR000309	DGCR8	DiGeorge syndrome critical region gene 8	Hs.533019	218650_at|219811_at|235396_at|64474_g_at|91617_at	GE79852|GE797851|GE80790|GE82723|GE88044	A_23_P211355|A_24_P113521|A_24_P357056|A_24_P348513	122577|66490
HTR000310	SURF5	surfeit 5	Hs.78354	206593_s_at|225038_s_at	GE58420|GE81675	A_24_P21447|A_23_P501790|A_23_P501795|A_23_P216739|A_24_P55719	44794
HTR000311	SNX15	sorting nexin 15	Hs.80132	202564_x_at|205482_x_at	GE57629|GE54038|GE736106	A_24_P206758|A_24_P198217|A_23_P98252	31067|376982|452780
HTR000312	GPS2	G protein pathway suppressor 2	Hs.438219	226703_at	GE56839	A_23_P218405|A_23_P360179
HTR000313	CHST5	carbohydrate (N-acetylglucosamine 6-O) sulfotransferase 5	Hs.156784	219182_at|219384_s_at|221164_x_at|223942_x_at|64900_at	GE81751|GE86717|GE58464	A_24_P48139|A_23_P359497|A_23_P430670|A_23_P141100	726761
HTR000316	FGF1	fibroblast growth factor 1 (acidic)	Hs.483635	1552721_a_at|205117_at	GE59839|GE83617	A_24_P251969|A_24_P111106|A_23_P213336	29949
HTR000317	DAZ2	deleted in azoospermia 2	Hs.70936			A_32_P169455
HTR000318	SNRPB	small nuclear ribonucleoprotein polypeptides B and B1	Hs.83753	207296_at|208821_at|213175_s_at|227986_at	GE86536|GE81233|GE85808|GE83675|GE82824|GE54897	A_23_P154675|A_23_P357248|A_23_P218706	723775|950482
HTR000319	WAC	WW domain containing adaptor with coiled-coil	Hs.435610	217742_s_at|219679_s_at|222389_s_at|222390_at|230154_at		A_24_P240912|A_23_P201996|A_23_P201998	125175|21790
HTR000320	NASP	nuclear autoantigenic sperm protein (histone-binding)	Hs.319334	201969_at|201970_s_at|242918_at	GE62977|GE88417	A_32_P28365|A_23_P34800	1709587
HTR000321	YME1L1	YME1-like 1 (S. cerevisiae)	Hs.499145	201351_s_at|201352_at|216304_x_at|232216_at	GE62922	A_24_P167052|A_23_P104201
HTR000322	DDR1	discoidin domain receptor family, member 1	Hs.520004	1007_s_at|207169_x_at|208779_x_at|210749_x_at	GE58542	A_24_P123601|A_24_P367289|A_23_P93311	182288
HTR000323	PPIL2	peptidylprolyl isomerase (cyclophilin)-like 2	Hs.438587	206063_x_at|206064_s_at|209299_x_at|214986_x_at|217407_x_at|223999_at	GE79902|GE62510	A_23_P432512|A_24_P284783|A_24_P923591
HTR000324	OLFM1	olfactomedin 1	Hs.522484	205591_at|210924_at|213131_at	GE847298|GE57321|GE59450	A_24_P406601|A_23_P219161|A_23_P304311	22172
HTR000325	PSEN1	presenilin 1 (Alzheimer disease 3)	Hs.3260	1559206_at|1567443_x_at|203460_s_at|207782_s_at|226577_at|238816_at|242875_at	GE823265|GE84707|GE869099|GE57790	A_23_P205686|A_23_P340728|A_23_P106174	727390|768980
HTR000326	MBNL2	muscleblind-like 2 (Drosophila)	Hs.125715	1560137_at|230688_at|232138_at|232369_at|232978_at|234160_at|236699_at	GE850610|GE619110|GE611255|GE481816|GE766740	A_23_P204979	143052|2229300|320392
HTR000327	LMO7	LIM domain 7	Hs.207631	1556377_s_at|202674_s_at|242722_at	GE53544	A_23_P205159|A_24_P301146
HTR000328	OSBPL1A	oxysterol binding protein-like 1A	Hs.370725	1554646_at|208158_s_at|209485_s_at		A_24_P927507|A_23_P10442
HTR000329	UBAP2	ubiquitin associated protein 2	Hs.493739		GE63374
HTR000330	ATM	ataxia telangiectasia mutated (includes complementation groups A, C and D)	Hs.435561	1553387_at|1554631_at|1570352_at|208442_s_at|210858_x_at|212672_at	GE87169|GE80884	A_24_P103944|A_23_P35916|A_23_P374812	186945|1877532
HTR000331	MAP2K7	mitogen-activated protein kinase kinase 7	Hs.531754	209951_s_at|209952_s_at|216206_x_at|226023_at|226053_at	GE785894	A_24_P313895|A_23_P78628
HTR000332	RABL2A	RAB, member of RAS oncogene family-like 2A	Hs.446425	219151_s_at|220500_s_at	GE58537	A_24_P342020|A_24_P88721|A_24_P911094|A_24_P342023|A_24_P250650
HTR000334	DTNB	dystrobrevin, beta	Hs.307720	214253_s_at|233727_at	GE622478|GE63008	A_23_P210319|A_24_P934345|A_24_P557351	29483
HTR000335	MYH11	myosin, heavy polypeptide 11, smooth muscle	Hs.460109	1568760_at|201495_x_at|201496_x_at|201497_x_at|207961_x_at|228133_s_at|228134_at	GE81162	A_24_P70183|A_23_P206920	156324|502177
HTR000336	ADAR	adenosine deaminase, RNA-specific	Hs.12341	201786_s_at	GE60051	A_23_P200439|A_24_P915522|A_24_P362317
HTR000337	ANXA11	annexin A11	Hs.530291	206200_s_at|214783_s_at|228727_at	GE80988	A_32_P150632|A_24_P107142|A_23_P35399	810117
HTR000338	SNX5	sorting nexin 5	Hs.316890	206048_at|211778_s_at|217792_at|223666_at|229981_at	GE690519|GE56312|GE55915	A_24_P230416|A_23_P143348|A_24_P914479|A_23_P131954	292930
HTR000339	MACF1	microtubule-actin crosslinking factor 1	Hs.472475	1553407_at|207358_x_at|208633_s_at|208634_s_at|214894_x_at|215222_x_at|215268_at|232168_x_at|241896_at	GE53463|GE63284|GE53754	A_23_P391778|A_24_P912372|A_24_P418637
HTR000340	N/A	N/A	Hs.463079		GE559098
HTR000341	ANTXR1	anthrax toxin receptor 1	Hs.165859	220092_s_at|220093_at|224694_at|227660_at|232808_at|234832_at	GE56034|GE769890	A_24_P131522|A_24_P208595|A_23_P84576	204545
HTR000342	ABTB1	ankyrin repeat and BTB (POZ) domain containing 1	Hs.107812	226442_at|228848_at|229164_s_at|242567_at	GE61304	A_23_P109643|A_24_P200297	300139
HTR000344	MID1	midline 1 (Opitz/BBB syndrome)	Hs.27695	203636_at|203637_s_at	GE546443|GE54356|GE540607	A_32_P128656|A_23_P170037	897865
HTR000345	LEPREL2	leprecan-like 2	Hs.418105	204854_at|205056_s_at	GE80054|GE59193	A_23_P87752|A_24_P287392|A_23_P99141	41811
HTR000346	SP110	SP110 nuclear body protein	Hs.145150	209761_s_at	GE62632
HTR000347	ACVR1B	activin A receptor, type IB	Hs.438918	205209_at|208218_s_at|208219_at|208222_at|208223_s_at|213198_at	GE493083|GE840701|GE56528|GE60369	A_24_P341897|A_23_P99036
HTR000348	GAPD	glyceraldehyde-3-phosphate dehydrogenase	Hs.15243	209721_s_at|36030_at	GE55598|GE527236	A_23_P87742|A_24_P565540	486049|755641
HTR000349	B3GALT3	UDP-Gal:betaGlcNAc beta 1,3-galactosyltransferase, polypeptide 3	Hs.418062	211379_x_at|211812_s_at|223374_s_at	GE61947	A_23_P41166|A_24_P88870	42737
HTR000350	WDR4	WD repeat domain 4	Hs.248815	221632_s_at|226882_x_at|235551_at|241937_s_at	GE86552|GE80319	A_23_P143535|A_23_P211302	299036
HTR000351	PYCARD	PYD and CARD domain containing	Hs.499094	221666_s_at	GE58507	A_23_P26629
HTR000352	N/A	N/A	Hs.181855	1552680_a_at|1552682_a_at|220247_at|228323_at	GE80558|GE85420	A_23_P100127|A_24_P378331|A_24_P940678
HTR000353	CYP3A43	cytochrome P450, family 3, subfamily A, polypeptide 43	Hs.306220	207773_x_at|211440_x_at|211441_x_at|211442_x_at	GE62605	A_23_P71258|A_23_P215828	731237
HTR000354	HNRPK	heterogeneous nuclear ribonucleoprotein K	Hs.522257	200097_s_at	GE81124	A_32_P8666|A_24_P332721|A_24_P389517|A_24_P673209|A_24_P380919
HTR000355	ADD1	adducin 1 (alpha)	Hs.183706	208030_s_at|214726_x_at|214736_s_at|238939_at	GE80556	A_24_P109272|A_24_P100742|A_24_P117866|A_23_P212768	128834
HTR000356	SNX3	sorting nexin 3	Hs.12102	200067_x_at|208781_x_at|210648_x_at|213545_x_at	GE61205	A_24_P277807|A_23_P42498	37753
HTR000357	COL18A1	collagen, type XVIII, alpha 1	Hs.517356	1568732_at|209081_s_at|209082_s_at	GE54150	A_23_P211212|A_24_P57426	297060
HTR000358	TADA3L	transcriptional adaptor 3 (NGG1 homolog, yeast)-like	Hs.386390	211221_at|215273_s_at	GE56484	A_23_P109821|A_23_P305016	1881069
HTR000359	ZFP91	zinc finger protein 91 homolog (mouse)	Hs.524920	208597_at|224631_at|224636_at	GE88800|GE61794|GE79907	A_23_P36100|A_24_P56052|A_23_P203344	271088
HTR000360	STAT3	signal transducer and activator of transcription 3 (acute-phase response factor)	Hs.463059	208991_at|208992_s_at|225289_at|243213_at	GE61402|GE63203|GE61038	A_23_P100795|A_24_P116805|A_23_P107206|A_24_P923962	324978
HTR000362	TAPBP	TAP binding protein (tapasin)	Hs.370937	1555565_s_at|208829_at|210294_at	GE54224	A_23_P259580|A_23_P315336|A_23_P365719|A_23_P360291	146876|1660461
HTR000363	WTAP	Wilms tumor 1 associated protein	Hs.446091	1558783_at|1560274_at|203137_at|210285_x_at|229630_s_at|241626_at|244219_at	GE476524|GE477624|GE690731|GE57085	A_23_P215037|A_23_P371155|A_32_P219368	321659
HTR000364	N/A	N/A	Hs.75087	202676_x_at|210975_x_at|214114_x_at	GE60109	A_23_P502930|A_23_P215140	1736044|345077
HTR000365	BCCIP	BRCA2 and CDKN1A interacting protein	Hs.370292	218264_at|227322_s_at|227896_at		A_24_P779258|A_24_P1255|A_24_P30206	277519
HTR000366	NCOA1	nuclear receptor coactivator 1	Hs.412293	1560798_at|1562314_at|209105_at|209106_at|209107_x_at|210249_s_at	GE55134|GE85573|GE609305	A_23_P39602	839552
HTR000367	DHPS	deoxyhypusine synthase	Hs.79064	202802_at|207831_x_at|211558_s_at	GE58271	A_23_P501887	759200
HTR000368	DATF1	death associated transcription factor 1	Hs.517172	213213_at|218325_s_at|222595_s_at|227335_at	GE502612|GE53062|GE488651|GE56592	A_24_P944144|A_24_P322611|A_23_P388190|A_23_P395426	129293
HTR000370	EPS8L1	EPS8-like 1	Hs.438862	218778_x_at|218779_x_at|221655_x_at|221665_s_at|91826_at	GE798105|GE55420	A_23_P208779	4871012
HTR000371	GPR75	G protein-coupled receptor 75	Hs.40763	1560219_at|220481_at|224524_s_at	GE55668|GE58424	A_23_P56833|A_23_P68234	182591
HTR000372	BRF1	BRF1 homolog, subunit of RNA polymerase III transcription initiation factor IIIB (S. cerevisiae)	Hs.424484	1552399_a_at|203754_s_at|215676_at|215677_s_at	GE59056	A_23_P117416|A_24_P102411|A_24_P344100
HTR000373	TRIM3	tripartite motif-containing 3	Hs.159408	204910_s_at|204911_s_at|213884_s_at|213885_at|215484_at	GE54628|GE88342|GE81641	A_23_P150619
HTR000374	KCNH2	potassium voltage-gated channel, subfamily H (eag-related), member 2	Hs.188021	205262_at|210036_s_at	GE61879	A_23_P168403|A_23_P377882	770012
HTR000375	SLC26A6	solute carrier family 26, member 6	Hs.436194	205165_at|221572_s_at|40020_at	GE82737|GE54994	A_23_P109895|A_23_P92093
HTR000376	DACH1	dachshund homolog 1 (Drosophila)	Hs.129452	1562342_at|1567101_at|205471_s_at|205472_s_at|213826_s_at|228915_at	GE607328|GE55161	A_23_P32577	231130
HTR000377	ICA1	islet cell autoantigen 1, 69kDa	Hs.487561	204002_s_at|207949_s_at|210547_x_at|211740_at	GE847809|GE62372	A_24_P372012|A_23_P215419	49799
HTR000378	N/A	N/A	Hs.44385	1552585_s_at|213413_at|215306_at|220190_s_at|231795_at	GE58426|GE56181	A_23_P302005|A_23_P79496|A_23_P79488|A_24_P715719
HTR000379	LAIR1	leukocyte-associated Ig-like receptor 1	Hs.467288	208071_s_at|210644_s_at	GE844549|GE54119	A_23_P209135|A_24_P262688	1557313
HTR000380	MATK	megakaryocyte-associated tyrosine kinase	Hs.515069	206267_s_at	GE88095	A_23_P50678	3350365
HTR000382	ZNF274	zinc finger protein 274	Hs.83761	204937_s_at|232436_at	GE53753|GE796580	A_23_P153251
HTR000383	RAD54B	RAD54 homolog B (S. cerevisiae)	Hs.30561	219494_at|220549_at|235846_at	GE58491|GE79729|GE608026	A_23_P94141|A_23_P82738
HTR000384	KCNAB1	potassium voltage-gated channel, shaker-related subfamily, beta member 1	Hs.157818	208213_s_at|210078_s_at|210079_x_at|210471_s_at|231524_at	GE57756	A_24_P325205|A_23_P44494|A_24_P182929|A_23_P113645	360213
HTR000385	ABCA6	ATP-binding cassette, sub-family A (ABC1), member 6	Hs.195395	217504_at	GE691546|GE86961	A_24_P378581|A_23_P500400
HTR000386	KCNJ15	potassium inwardly-rectifying channel, subfamily J, member 15	Hs.411299	210119_at|211806_s_at|216782_at|238428_at	GE58277|GE618166	A_23_P17655	1931125
HTR000387	APOL4	apolipoprotein L, 4	Hs.115099	1555600_s_at|223801_s_at|224491_at	GE694910|GE83158|GE80771	A_23_P380857|A_24_P374163
HTR000388	MOCS1	molybdenum cofactor synthesis 1	Hs.357128	1555127_at|211673_s_at|213181_s_at	GE54261	A_32_P521927|A_23_P58993
HTR000389	TBX5	T-box 5	Hs.381715	1563018_at|207155_at|211886_s_at|240715_at	GE60267	A_24_P30557|A_23_P25176	1690655|301070
HTR000390	NR6A1	nuclear receptor subfamily 6, group A, member 1	Hs.20131	207742_s_at|210391_at|210392_x_at|211402_x_at|227494_at|227496_at|228894_at	GE62714	A_23_P216900|A_24_P860842
HTR000391	NR1I2	nuclear receptor subfamily 1, group I, member 2	Hs.7303	207202_s_at|207203_s_at	GE55185	A_23_P109785	293626
HTR000392	PCTK1	PCTAIRE protein kinase 1	Hs.496068	208823_s_at			45889
HTR000393	PMP22	peripheral myelin protein 22	Hs.372031	1565638_at|1565639_a_at|210139_s_at	GE699635|GE57050	A_23_P100711	133273|4588473
HTR000394	M17S2	membrane component, chromosome 17, surface marker 2 (ovarian carcinoma antigen CA125)	Hs.546264	201383_s_at|201384_s_at	GE61737	A_23_P207399
HTR000396	S100A4	S100 calcium binding protein A4 (calcium protein, calvasculin, metastasin, murine placental homolog)	Hs.81256	203186_s_at|206027_at	GE60359|GE79019|GE61024	A_23_P94800|A_23_P104073	1256609|289268
HTR000397	DNM1L	dynamin 1-like	Hs.180628	203105_s_at|226154_at	GE81541	A_24_P743907|A_24_P176044|A_23_P204324	110340
HTR000398	FBXO9	F-box protein 9	Hs.216653	1559094_at|1559096_x_at|1566507_a_at|1566509_s_at|210638_s_at|212987_at|212991_at	GE87347|GE81789	A_24_P106522|A_23_P254111|A_23_P254120|A_32_P115535
HTR000399	RAI1	retinoic acid induced 1	Hs.462375	1552558_a_at|1556540_a_at|219830_at|226143_at	GE83162|GE56645|GE609510	A_23_P417148|A_23_P417144|A_23_P77807	2231442
HTR000400	MRPL42	mitochondrial ribosomal protein L42	Hs.199579		GE675144	A_24_P352445|A_23_P25163	277163
HTR000401	MAG	myelin associated glycoprotein	Hs.515354	204581_at|216617_s_at|217422_s_at|220674_at|38521_at	GE57906|GE81067	A_24_P279704|A_24_P254106|A_23_P351286|A_23_P209055	284220|32444
HTR000402	PTPN6	protein tyrosine phosphatase, non-receptor type 6	Hs.63489	206687_s_at	GE59877	A_23_P162486
HTR000403	N/A	N/A	Hs.534458	218876_at	GE62103	A_23_P26386
HTR000404	ACE	angiotensin I converting enzyme (peptidyl-dipeptidase A) 1	Hs.298469	209749_s_at|227463_at	GE80101	A_23_P38235|A_24_P365129|A_23_P371777
HTR000405	RPP21	ribonuclease P 21kDa subunit	Hs.413493	218836_at|222732_at	GE82608|GE87381|GE87103	A_23_P214594|A_24_P89413	200363
HTR000406	LST1	leukocyte specific transcript 1	Hs.436066	210629_x_at|211581_x_at|211582_x_at|214181_x_at|214574_x_at|215633_x_at	GE81732	A_24_P94916|A_24_P103469|A_23_P335398
HTR000407	FBXW11	F-box and WD-40 domain protein 11	Hs.484138	209455_at|209456_s_at	GE83659	A_24_P257539|A_32_P53670|A_23_P214046	739124
HTR000408	PPP1R8	protein phosphatase 1, regulatory (inhibitor) subunit 8	Hs.533474	207830_s_at	GE58952|GE79738	A_24_P139773|A_23_P12272	346282
HTR000409	GPR132	G protein-coupled receptor 132	Hs.34045	218399_s_at|221140_s_at|223887_at	GE61761|GE55617	A_23_P205449|A_24_P201994|A_23_P128808|A_24_P133488	193702
HTR000410	ICK	intestinal cell (MAK-like) kinase	Hs.417022	1552837_at|204569_at	GE53610	A_24_P17917|A_23_P344988
HTR000411	DYRK1B	dual-specificity tyrosine-(Y)-phosphorylation regulated kinase 1B	Hs.130988	204954_s_at|217270_s_at	GE60338	A_23_P90296
HTR000412	KCNJ16	potassium inwardly-rectifying channel, subfamily J, member 16	Hs.463985	219564_at|222901_s_at	GE82433	A_23_P501193
HTR000413	EXO1	exonuclease 1	Hs.498248	204603_at	GE60476	A_23_P23303
HTR000414	RBP1	retinol binding protein 1, cellular	Hs.161000	205062_x_at|230141_at	GE81206	A_23_P117515|A_24_P330309
HTR000416	HDAC9	histone deacetylase 9	Hs.196054	1552758_at|1552760_at|205659_at|234393_at	GE53455|GE550550	A_23_P332459|A_23_P215577|A_23_P404162|A_24_P206317|A_32_P841049	738506
HTR000417	N/A	N/A	Hs.467733	205862_at|210562_at|210855_at	GE62581	A_23_P412476|A_23_P329768	153088
HTR000418	N/A	N/A	Hs.499643	220951_s_at|241547_at	GE55443	A_24_P570378|A_23_P104224	111656
HTR000419	CCNE2	cyclin E2	Hs.408658	205034_at|211814_s_at	GE54769	A_23_P215976	247484
HTR000420	IL15	interleukin 15	Hs.311958	205992_s_at|217371_s_at	GE79677	A_23_P29953	1584260|289606
HTR000421	KCNK4	potassium channel, subfamily K, member 4	Hs.97174	213384_x_at|219430_at|219883_at|221966_at|224552_s_at|232660_at|43934_at	GE59754|GE60404|GE55012|GE88381	A_32_P805871|A_24_P894763|A_23_P416686|A_23_P202773|A_23_P1585|A_23_P343719	727866
HTR000422	TAGAP	T-cell activation GTPase activating protein	Hs.529984	1552541_at|1552542_s_at|229723_at|234050_at|242388_x_at	GE88577	A_23_P253145|A_23_P339588|A_24_P354724	2453691|4689539
HTR000423	MMP25	matrix metalloproteinase 25	Hs.528670	207289_at|207890_s_at	GE81355|GE82698	A_23_P376557|A_23_P206656
HTR000425	ABCB8	ATP-binding cassette, sub-family B (MDR/TAP), member 8	Hs.98547	206317_s_at|229539_at	GE550951|GE55988	A_23_P82249
HTR000426	N/A	N/A	Hs.347655	1554503_a_at	GE561938	A_23_P50374|A_23_P50368
HTR000427	PCDH11X	protocadherin 11 X-linked	Hs.546448	1557880_at		A_32_P137980|A_23_P147314
HTR000429	ABCC11	ATP-binding cassette, sub-family C (CFTR/MRP), member 11	Hs.335891	1554911_at|224146_s_at	GE83619	A_23_P141076
HTR000430	MATN4	matrilin 4	Hs.278489	207123_s_at	GE556413	A_23_P102622	2240318
HTR000431	TRB@	T cell receptor beta locus	Hs.511723	205869_at|215395_x_at|216857_at|217060_at|234865_at|234886_at|240102_at|240766_at|241133_at	GE85872|GE502168|GE85732|GE81190|GE604457	A_24_P740958|A_23_P380754|A_23_P111766|A_24_P333372|A_32_P94444|A_23_P310274	725592
HTR000432	YWHAB	tyrosine 3-monooxygenase/tryptophan 5-monooxygenase activation protein, beta polypeptide	Hs.279920	208743_s_at|217717_s_at|217718_s_at	GE81853	A_23_P500251|A_23_P120414	208161|43201
HTR000433	H2AFY	H2A histone family, member Y	Hs.420272	207168_s_at|214500_at|214501_s_at|226840_at	GE84757|GE81453|GE84700	A_23_P70045	47084
HTR000434	C12orf10	chromosome 12 open reading frame 10	Hs.288856	207132_x_at|210908_s_at|218220_at	GE62290	A_24_P181120|A_23_P116797|A_23_P128192|A_32_P159820	781050
HTR000435	CSNK1D	casein kinase 1, delta	Hs.477070	207945_s_at|208774_at|213522_s_at	GE59058	A_23_P207896|A_24_P318544
HTR000436	TSC2	tuberous sclerosis 2	Hs.90303	215624_at|215735_s_at	GE60002	A_23_P66110
HTR000437	SNX1	sorting nexin 1	Hs.188634	1559154_at|201716_at|213364_s_at|214531_s_at	GE56258|GE85095|GE58297|GE471570	A_23_P49033	752547
HTR000438	SEC23B	Sec23 homolog B (S. cerevisiae)	Hs.369373	201582_at|201583_s_at|210293_s_at	GE60188	A_24_P690924|A_23_P6119	743804
HTR000439	MRPL4	mitochondrial ribosomal protein L4	Hs.279652	218105_s_at|223742_at|223743_s_at	GE528775|GE82055	A_23_P164702	726187
HTR000440	PDCD8	programmed cell death 8 (apoptosis-inducing factor)	Hs.424932	205512_s_at|216761_at	GE79296|GE679798|GE84172	A_23_P72537	131374
HTR000441	MTMR3	myotubularin related protein 3	Hs.474536	202197_at|202198_s_at|211507_s_at|226956_at	GE85071|GE53088	A_24_P202978	195958
HTR000442	APOL1	apolipoprotein L, 1	Hs.114309	209546_s_at	GE54152	A_23_P17837|A_24_P87931
HTR000443	APOL2	apolipoprotein L, 2	Hs.474740	221013_s_at|221653_x_at	GE62224	A_24_P48898|A_23_P211488
HTR000444	MRPL27	mitochondrial ribosomal protein L27	Hs.7736	224330_s_at	GE85286|GE78987	A_23_P49768	417801
HTR000445	NFX1	nuclear transcription factor, X-box binding 1	Hs.413074	1553103_at|1553348_a_at|202584_at|202585_s_at|210268_at	GE58959|GE796038	A_23_P94683|A_23_P304543	345986
HTR000446	BTRC	beta-transducin repeat containing	Hs.500812	1563620_at|204901_at|216091_s_at|222374_at|224471_s_at	GE86308|GE56992|GE80024	A_23_P46819|A_23_P35427	1742457|45660
HTR000447	PAP	pancreatitis-associated protein	Hs.423	205815_at|234280_at	GE79638	A_23_P119936
HTR000448	RANBP3	RAN binding protein 3	Hs.531752	202640_s_at|208272_at		A_23_P310331|A_24_P14393	755478
HTR000449	GFM2	G elongation factor, mitochondrial 2	Hs.277154	225392_at|231917_at|231918_s_at	GE83410	A_23_P213431|A_24_P137582	2383295|38911
HTR000450	PNMT	phenylethanolamine N-methyltransferase	Hs.287717	207621_s_at|221242_at	GE83062|GE53759	A_23_P26745|A_23_P26746|A_24_P153732|A_23_P163955	136643
HTR000451	ATRN	attractin	Hs.276252	211852_s_at|212517_at	GE62228|GE62895	A_24_P53600|A_23_P79931	40539
HTR000452	TRAF3	TNF receptor-associated factor 3	Hs.510528	208315_x_at|221571_at	GE59008	A_32_P89837|A_23_P37068
HTR000453	GAS2L1	growth arrest-specific 2 like 1	Hs.322852	208258_s_at|209729_at	GE62356	A_23_P502710|A_23_P103041
HTR000454	PTPRU	protein tyrosine phosphatase, receptor type, U	Hs.19718	211320_s_at	GE81546	A_23_P149064	744800
HTR000455	MAPK10	mitogen-activated protein kinase 10	Hs.25209	1566597_at|204813_at|214376_at|237413_at	GE62730|GE54461|GE793391	A_23_P45025|A_24_P810104	23173|2404060|27087
HTR000456	ALDH1A2	aldehyde dehydrogenase 1 family, member A2	Hs.435689	207015_s_at|207016_s_at	GE56448	A_23_P99956|A_24_P73577
HTR000457	TRIM23	tripartite motif-containing 23	Hs.792	204732_s_at|210994_x_at|210995_s_at	GE57555	A_23_P167384|A_24_P208998	293721
HTR000458	TRERF1	transcriptional regulating factor 1	Hs.485392	216749_at|229016_s_at|233324_at|238520_at	GE619708|GE83650|GE87824	A_23_P59022|A_24_P217904
HTR000459	CAMKK1	calcium/calmodulin-dependent protein kinase kinase 1, alpha	Hs.8417	1552768_at|223460_at	GE79593|GE583908	A_23_P431933|A_23_P207648|A_24_P292929
HTR000460	CDC14A	CDC14 cell division cycle 14 homolog A (S. cerevisiae)	Hs.533582	205288_at|210440_s_at|210441_at|210742_at|210743_s_at	GE54018|GE832337	A_23_P405110|A_23_P424472	293403
HTR000461	PIGA	phosphatidylinositol glycan, class A (paroxysmal nocturnal hemoglobinuria)	Hs.137154	205281_s_at|215969_at	GE57051	A_23_P217399|A_24_P288754	270607
HTR000462	NR2F2	nuclear receptor subfamily 2, group F, member 2	Hs.92282	207558_s_at	GE54418|GE59365	A_23_P167367	145660
HTR000463	GAGED2	G antigen, family D, 2	Hs.534381	220057_at	GE82539	A_24_P271696
HTR000464	C9orf24	chromosome 9 open reading frame 24	Hs.50334	1558885_at|229012_at	GE576114	A_23_P217009
HTR000465	MSR1	macrophage scavenger receptor 1	Hs.446291	208422_at|208423_s_at|211887_x_at|214770_at	GE81154|GE57055	A_24_P372223|A_23_P216176|A_23_P392942	2354198
HTR000466	CCNB3	cyclin B3	Hs.130310	231481_at	GE56748	A_23_P171107
HTR000467	PTPRN2	protein tyrosine phosphatase, receptor type, N polypeptide 2	Hs.490789	1564548_at|1566138_at|203029_s_at|203030_s_at|211534_x_at|215740_at	GE59343|GE513001|GE684685	A_24_P848126|A_32_P79434|A_24_P256365|A_32_P66804	29720
HTR000468	AIRE	autoimmune regulator (autoimmune polyendocrinopathy candidiasis ectodermal dystrophy)	Hs.129829	208090_s_at	GE58217	A_24_P254355|A_23_P68740
HTR000469	CGB5	chorionic gonadotropin, beta polypeptide 5	Hs.172944		GE742535	A_23_P27709
HTR000471	CGB1	chorionic gonadotropin, beta polypeptide 1	Hs.511776			A_23_P39095
HTR000472	FYN	FYN oncogene related to SRC, FGR, YES	Hs.390567	1559101_at|210105_s_at|212486_s_at|216033_s_at|243006_at	GE85586|GE60454|GE63079|GE682782	A_23_P502142|A_32_P224888	28442
HTR000473	RASSF2	Ras association (RalGDS/AF-6) domain family 2	Hs.379970	203185_at	GE57309	A_24_P288448|A_23_P166087
HTR000474	GSTZ1	glutathione transferase zeta 1 (maleylacetoacetate isomerase)	Hs.26403	209531_at	GE593548|GE59510	A_23_P106204	265310
HTR000475	SYNGR1	synaptogyrin 1	Hs.216226	204287_at|210613_s_at|213854_at	GE80185|GE87802	A_23_P348063|A_23_P211522	39119
HTR000476	G1P3	interferon, alpha-inducible protein (clone IFI-6-16)	Hs.523847	204415_at	GE62831	A_23_P201459	324912
HTR000477	37865	septin 3	Hs.120483	223362_s_at	GE82471|GE62937	A_23_P211572|A_23_P503127
HTR000479	AP1GBP1	AP1 gamma subunit binding protein 1	Hs.101480	1553165_at|221937_at|222715_s_at|232387_at|232981_s_at|232982_at|243667_at|64418_at	GE58446|GE85044	A_23_P396626|A_23_P207541|A_23_P351695	362829|41731
HTR000480	MS4A5	membrane-spanning 4-domains, subfamily A, member 5	Hs.438040	210356_x_at|217418_x_at|220790_s_at|228592_at|228599_at	GE565275|GE59689	A_23_P116371|A_23_P104972	306013
HTR000481	DUSP10	dual specificity phosphatase 10	Hs.497822	215501_s_at|221563_at	GE53677	A_24_P182494|A_23_P51856	273122
HTR000482	XRCC4	X-ray repair complementing defective repair in Chinese hamster cells 4	Hs.171190	205071_x_at|205072_s_at|210812_at|210813_s_at	GE62459	A_23_P122174	26811
HTR000483	PTPN7	protein tyrosine phosphatase, non-receptor type 7	Hs.402773	1554860_at|204852_s_at	GE81200	A_24_P276808|A_23_P201778	686081
HTR000484	LRP8	low density lipoprotein receptor-related protein 8, apolipoprotein e receptor	Hs.444637	1566903_at|1569933_at|205282_at|208433_s_at	GE614879|GE62717	A_23_P200222|A_23_P34325	137995
HTR000485	PPIL3	peptidylprolyl isomerase (cyclophilin)-like 3	Hs.121076	224364_s_at	GE88670	A_23_P28213
HTR000486	PANK1	pantothenate kinase 1	Hs.465933	226649_at	GE88793	A_23_P127054	48659
HTR000487	ZFYVE9	zinc finger, FYVE domain containing 9	Hs.532345	204893_s_at|208446_s_at	GE62107	A_23_P33768|A_23_P251974|A_32_P143048	505501
HTR000488	PRSS21	protease, serine, 21 (testisin)	Hs.72026	220051_at	GE53765	A_23_P129602|A_24_P339126
HTR000489	GCK	glucokinase (hexokinase 4, maturity onset diabetes of the young 2)	Hs.1270	211167_s_at	GE535765	A_23_P250206	30981
HTR000490	CARD9	caspase recruitment domain family, member 9	Hs.528581	220162_s_at|228272_at	GE82677	A_24_P180830|A_23_P500433|A_23_P216836
HTR000491	CSF3	colony stimulating factor 3 (granulocyte)	Hs.2233	207442_at	GE59652	A_23_P501754	1667001
HTR000492	KCNC2	potassium voltage-gated channel, Shaw-related subfamily, member 2	Hs.27214	240614_at	GE80599	A_23_P139841|A_24_P347319	179678
HTR000493	ABCC9	ATP-binding cassette, sub-family C (CFTR/MRP), member 9	Hs.446050	1557374_at|208462_s_at|208561_at|208562_s_at|235578_at	GE81542|GE85858|GE505652	A_23_P368691|A_23_P204194|A_24_P178503	1624052
HTR000494	RNF17	ring finger protein 17	Hs.333271	220270_at|221033_s_at|224383_at|224384_s_at	GE544383|GE55956	A_24_P99066|A_23_P204913|A_23_P99373	727843
HTR000497	GFRA4	GDNF family receptor alpha 4	Hs.302025	221199_at|234868_s_at	GE82664|GE557402	A_24_P365496
HTR000498	PDCD10	programmed cell death 10	Hs.478150	210907_s_at	GE81738	A_23_P18325	137836
HTR000499	MRPL11	mitochondrial ribosomal protein L11	Hs.418450	219162_s_at	GE82070|GE87464	A_24_P32672	193580
HTR000500	MRPS12	mitochondrial ribosomal protein S12	Hs.411125	204330_s_at|204331_s_at|210008_s_at	GE60292	A_24_P569294|A_23_P50807	213649
HTR000501	EPS8L3	EPS8-like 3	Hs.485352	219404_at	GE86855	A_23_P160947	1408963
HTR000502	RAD51C	RAD51 homolog C (S. cerevisiae)	Hs.412587	206066_s_at|209849_s_at		A_23_P207014	2383508
HTR000503	CDYL	chromodomain protein, Y-like	Hs.269092	203098_at|203099_s_at|203100_s_at	GE79141|GE56264	A_23_P134078	137825
HTR000504	BMP4	bone morphogenetic protein 4	Hs.68879	211518_s_at	GE59170	A_23_P54144	797048
HTR000505	METTL1	methyltransferase-like 1	Hs.42957	204027_s_at	GE81498	A_23_P47788|A_23_P47790
HTR000506	AKAP7	A kinase (PRKA) anchor protein 7	Hs.486483				812162
HTR000507	NRXN2	neurexin 2	Hs.372938	209982_s_at|209983_s_at|243398_at	GE53879|GE811091	A_24_P261470
HTR000508	COL4A5	collagen, type IV, alpha 5 (Alport syndrome)	Hs.369089	1563536_at|213110_s_at|234387_at	GE58224	A_24_P195785|A_23_P45365|A_24_P290153
HTR000509	ADAM28	a disintegrin and metalloproteinase domain 28	Hs.528304	205997_at|208268_at|208269_s_at	GE55267	A_23_P21758|A_23_P10356
HTR000510	SNX16	sorting nexin 16	Hs.492121	219793_at|229618_at	GE82663	A_24_P320880|A_23_P258891
HTR000511	SEMA6B	sema domain, transmembrane domain (TM), and cytoplasmic domain, (semaphorin) 6B	Hs.465642	220778_x_at|223567_at|224182_x_at	GE62132	A_23_P208900
HTR000512	TBX1	T-box 1	Hs.173984	207662_at|211273_s_at|211274_at|236926_at|242941_x_at	GE54114	A_23_P40527|A_23_P211345	1876034
HTR000513	SLCO1A2	solute carrier organic anion transporter family, member 1A2	Hs.46440	207308_at|211480_s_at|211481_at	GE59011	A_23_P13820|A_24_P292542	289706
HTR000514	RORA	RAR-related orphan receptor A	Hs.511626	1560259_at|1562528_at|1562529_s_at|210426_x_at|210479_s_at|226682_at|233449_at|235567_at|236266_at|236949_at|240951_at|244310_at	GE823534|GE677893|GE790105|GE787081|GE570332|GE81213|GE592520|GE579182|GE84515|GE818672	A_24_P914062|A_23_P26124|A_32_P7721|A_24_P468950	150097
HTR000515	HTR7	5-hydroxytryptamine (serotonin) receptor 7 (adenylate cyclase-coupled)	Hs.73739	207818_s_at|207927_at|236281_x_at	GE80791	A_23_P500381	38831
HTR000516	HOXA5	homeo box A5	Hs.533357	206289_at|208557_at|208604_s_at|213844_at|235521_at	GE80064|GE57892|GE83160|GE479776|GE82470	A_23_P82370|A_23_P501538|A_23_P111571|A_23_P93772|A_23_P253982	2341945
HTR000517	NETO1	neuropilin (NRP) and tolloid (TLL)-like 1	Hs.465407	1552736_a_at|1552904_at|1562713_a_at|236440_at	GE847328|GE513486	A_23_P4489|A_24_P5653
HTR000518	KCNK10	potassium channel, subfamily K, member 10	Hs.365690	1564143_at|220727_at		A_23_P65629|A_24_P264970
HTR000519	CACNG6	calcium channel, voltage-dependent, gamma subunit 6	Hs.326764	1552863_a_at|224291_at	GE61253	A_23_P501933
HTR000520	TNFRSF18	tumor necrosis factor receptor superfamily, member 18	Hs.212680	223851_s_at|224553_s_at	GE61212	A_24_P411121
HTR000521	ARHGAP6	Rho GTPase activating protein 6	Hs.435291	1563386_at|1564368_a_at|206167_s_at|208085_s_at	GE61946	A_23_P217428|A_24_P41864
HTR000522	TBL1Y	transducin (beta)-like 1Y-linked	Hs.436900	211462_s_at|239858_at	GE545309|GE493331	A_23_P114466
HTR000523	BAT3	HLA-B associated transcript 3	Hs.440900	201255_x_at|210208_x_at|213318_s_at	GE81422	A_24_P608411|A_23_P111141
HTR000524	CRAT	carnitine acetyltransferase	Hs.12068	205843_x_at|209522_s_at	GE62347	A_23_P32199
HTR000525	NUDT2	nudix (nucleoside diphosphate linked moiety X)-type motif 2	Hs.493767	218609_s_at	GE87190	A_23_P112478	728682
HTR000526	CRYBA2	crystallin, beta A2	Hs.415790	220136_s_at	GE81478	A_23_P165457
HTR000527	COL11A2	collagen, type XI, alpha 2	Hs.390171	213870_at|216993_s_at	GE56078	A_23_P42322	285460
HTR000528	CALB2	calbindin 2, 29kDa (calretinin)	Hs.106857	205428_s_at	GE58265	A_23_P21092	50203
HTR000529	RAD51L1	RAD51-like 1 (S. cerevisiae)	Hs.172587	1554496_at|1561122_a_at|1570166_a_at|210255_at|216880_at	GE589222|GE59568|GE671916|GE628109	A_23_P48481|A_32_P517715	130720
HTR000531	PPEF2	protein phosphatase, EF hand calcium-binding domain 2	Hs.290873	208411_x_at	GE80833	A_23_P167061
HTR000532	COL11A1	collagen, type XI, alpha 1	Hs.523446	204320_at|229271_x_at|232805_at|37892_at	GE57506|GE733189	A_23_P11806|A_24_P895528	1682477|260324
HTR000533	SYN3	synapsin III	Hs.125878	206322_at	GE81289	A_23_P80295	730844
HTR000534	KLK12	kallikrein 12	Hs.411572	220782_x_at|233586_s_at|234316_x_at	GE54900	A_23_P500010	2109677
HTR000535	ADAMTSL1	ADAMTS-like 1	Hs.522019	1552457_a_at|1552808_at|224371_at|237217_at	GE61902	A_24_P283635|A_23_P348304|A_23_P312415	752797
HTR000536	RTN4	reticulon 4	Hs.429581	1556049_at|210968_s_at|211509_s_at|214629_x_at	GE80778|GE53561	A_23_P56933	38934
HTR000537	CTNND1	catenin (cadherin-associated protein), delta 1	Hs.166011	1557799_at|1557801_x_at|1557944_s_at|201175_at|208407_s_at|208862_s_at|211240_x_at|224677_x_at|228331_at|228332_s_at|231045_x_at	GE61307|GE54575	A_23_P95080|A_23_P251316|A_24_P881527|A_23_P104942|A_24_P152635|A_24_P38930|A_23_P340318	129311|364921
HTR000538	FN1	fibronectin 1	Hs.203717	1558199_at|210495_x_at|211719_x_at|212464_s_at|214701_s_at|214702_at|216442_x_at	GE534426	A_24_P85539|A_24_P334130|A_24_P119745	139009|2376742|340913
HTR000539	NF2	neurofibromin 2 (bilateral acoustic neuroma)	Hs.187898	204991_s_at|210767_at|211017_s_at|211091_s_at|211092_s_at|218915_at|238618_at	GE57611|GE62153	A_23_P29199|A_23_P251051|A_23_P325991|A_24_P168726	767295
HTR000540	EEF1G	eukaryotic translation elongation factor 1 gamma	Hs.444467	218965_s_at	GE62230	A_32_P22735|A_24_P409250|A_23_P53015|A_24_P554408
HTR000541	ING1	inhibitor of growth family, member 1	Hs.46700	208415_x_at|209808_x_at|210350_x_at|217940_s_at	GE53665|GE86955	A_24_P39211|A_23_P88046|A_23_P99437	292264
HTR000543	HTR4	5-hydroxytryptamine (serotonin) receptor 4	Hs.483784	1562678_at|219710_at	GE484746|GE488557|GE82865|GE787315|GE596050	A_32_P305888|A_24_P316335|A_23_P7473	143807|144860
HTR000544	IGF2	insulin-like growth factor 2 (somatomedin A)	Hs.89832	202409_at|206598_at	GE59971|GE84332|GE537008|GE782559	A_23_P1981|A_23_P150609	207274|245330|296448
HTR000545	KLK3	kallikrein 3, (prostate specific antigen)	Hs.171995	204582_s_at|204583_x_at	GE79325	A_24_P108401|A_24_P344510|A_23_P334538
HTR000546	RPLP0	ribosomal protein, large, P0	Hs.448226	212139_at|216232_s_at	GE57374|GE55748	A_32_P116881|A_23_P406105	3940316
HTR000547	RPLP0	ribosomal protein, large, P0	Hs.448226			A_32_P185881
HTR000548	STAU2	staufen, RNA binding protein, homolog 2 (Drosophila)	Hs.492031	1554686_at|1555217_at|1562458_at|204226_at|218521_s_at|222656_at|222657_s_at|227179_at|229417_at|232351_at|233909_at|241887_at	GE650636|GE58589|GE55943|GE596907|GE852485|GE478807	A_23_P33154|A_24_P346604|A_24_P914830|A_23_P71433|A_23_P71430|A_24_P374634|A_32_P649	301322
HTR000549	SERF2	small EDRK-rich factor 2	Hs.424126	210183_x_at|217756_x_at|224625_x_at|226692_at	GE85933|GE80383	A_24_P244916|A_24_P313334|A_23_P106299
HTR000550	MIF	macrophage migration inhibitory factor (glycosylation-inhibiting factor)	Hs.407995	1558540_s_at|217871_s_at|221262_s_at|232167_at	GE57660|GE62583|GE472279	A_23_P91619|A_23_P404565	141290|1711438
HTR000551	SEC31L1	SEC31-like 1 (S. cerevisiae)	Hs.370024	1556416_s_at|200945_s_at|210616_s_at|215009_s_at	GE53506|GE653253|GE691385	A_23_P170273|A_24_P277349|A_24_P943802|A_24_P854896
HTR000552	PDE4DIP	phosphodiesterase 4D interacting protein (myomegalin)	Hs.487925	205872_x_at|210305_at|213388_at|214099_s_at|214129_at|215575_at|232509_at	GE53210|GE654277|GE56364|GE85751	A_23_P200801|A_24_P253100|A_23_P149153|A_24_P878376
HTR000553	N/A	N/A	Hs.406990	209700_x_at|211751_at|229951_x_at	GE85012|GE63310|GE82681	A_32_P110550|A_32_P44840|A_32_P29083|A_32_P164503
HTR000556	AGPAT3	1-acylglycerol-3-phosphate O-acyltransferase 3	Hs.248785	1562852_at|1562853_x_at|223182_s_at|223183_at|223184_s_at|225440_at	GE83261|GE56408|GE767778	A_24_P344711|A_23_P356466|A_23_P218743	1732719|233601|2385713
HTR000557	SLC37A4	solute carrier family 37 (glycerol-6-phosphate transporter), member 4	Hs.132760	202830_s_at|217289_s_at	GE60324	A_23_P35970	37719
HTR000558	KCTD5	potassium channel tetramerisation domain containing 5	Hs.61960	218474_s_at|222645_s_at	GE55340	A_32_P191084	485762
HTR000559	PDPK1	3-phosphoinositide dependent protein kinase-1	Hs.459691	224986_s_at		A_24_P222599|A_24_P941751
HTR000560	N/A	N/A	Hs.459699	1553130_at|220352_x_at|221944_at|232050_at	GE87731|GE639441	A_24_P917402|A_23_P305616|A_32_P204785
HTR000561	CMAR	cell matrix adhesion regulator	Hs.185597	202104_s_at|214494_s_at|230884_s_at|230885_at|235325_at	GE86385|GE86834|GE60332|GE84260	A_23_P3627|A_24_P205120|A_23_P433990|A_24_P5305
HTR000562	RPL13	ribosomal protein L13	Hs.410817	1565759_at|214976_at		A_32_P93868
HTR000563	JTB	jumping translocation breakpoint	Hs.287471	1555226_s_at|200048_s_at|202252_at|210434_x_at|210927_x_at|217778_at|223034_s_at|226307_at|233248_at	GE896333|GE82007|GE60001|GE86273|GE55311|GE632213|GE88070|GE88069|GE54866|GE79871	A_23_P23575|A_23_P63243|A_32_P167511|A_23_P12173|A_23_P34983|A_23_P46369|A_23_P12178
HTR000564	CHD5	chromodomain helicase DNA binding protein 5	Hs.515329	1564660_at|208768_x_at|213965_s_at|214042_s_at|217250_s_at|220960_x_at|221726_at|221775_x_at	GE86039	A_24_P85188|A_24_P41339|A_24_P289477|A_24_P849801|A_23_P115460|A_24_P126931|A_23_P385263|A_32_P210252|A_24_P750636	24526
HTR000566	SERPINA3	serine (or cysteine) proteinase inhibitor, clade A (alpha-1 antiproteinase, antitrypsin), member 3	Hs.534293	202376_at|209443_at	GE61869|GE80930|GE58046	A_23_P2920|A_24_P321766|A_23_P205355|A_23_P162918	240122
HTR000567	CCNL2	cyclin L2	Hs.472535	218580_x_at|221427_s_at|222999_s_at|225552_x_at|228800_x_at|232274_at	GE82243|GE895432|GE55591	A_23_P217899|A_24_P51588|A_23_P103885	172995|307148
HTR000568	STARD7	START domain containing 7	Hs.469331	200028_s_at|215601_at	GE82504	A_24_P645900|A_23_P120237	31822
HTR000569	FUSIP1	FUS interacting protein (serine-arginine rich) 1	Hs.3530	204299_at|206095_s_at|210178_x_at|225348_at	GE55863|GE80864	A_23_P352291|A_24_P4795|A_23_P45737|A_24_P733083|A_32_P45493|A_23_P311201	135214|47096
HTR000570	TAP2	transporter 2, ATP-binding cassette, sub-family B (MDR/TAP)	Hs.502	204769_s_at|204770_at|208428_at|225973_at	GE82445	A_23_P214444|A_23_P368067	277975
HTR000571	NIN	ninein (GSK3B interacting protein)	Hs.310429	223981_at|224303_x_at|224304_x_at|225921_at|234299_s_at	GE58727|GE61719	A_23_P54147|A_23_P396353|A_24_P412512|A_24_P928361	1619448|703518
HTR000572	APAF1	apoptotic protease activating factor	Hs.546236	204859_s_at|211553_x_at|211554_s_at	GE80105	A_23_P36611
HTR000573	SLC25A3	solute carrier family 25 (mitochondrial carrier	Hs.290404	200030_s_at	GE61259|GE474051|GE85685	A_23_P25204	267717
HTR000574	FADS2	fatty acid desaturase 2	Hs.502745	202218_s_at|204767_s_at|204768_s_at|243953_at	GE62924|GE62207	A_23_P98580|A_24_P73158|A_24_P84898|A_24_P150160	2821792|51069|951142
HTR000575	MPZL1	myelin protein zero-like 1	Hs.493919	201874_at|201875_s_at|210087_s_at|210210_at|210594_x_at|231621_at	GE82863	A_32_P142088|A_23_P11874|A_23_P476|A_24_P345123|A_24_P242391	110693|1686424
HTR000576	WHSC1L1	Wolf-Hirschhorn syndrome candidate 1-like 1	Hs.32099	218173_s_at|221248_s_at|222544_s_at|224076_s_at|225318_at|238496_at	GE87495|GE55457	A_23_P216132|A_24_P106839|A_24_P317719	307213
HTR000577	SORBS1	sorbin and SH3 domain containing 1	Hs.38621	1559245_at|211705_s_at|211819_s_at|218087_s_at|222513_s_at	GE56479|GE85400	A_23_P202388|A_24_P920525|A_24_P317907|A_24_P326511
HTR000578	BCR	breakpoint cluster region	Hs.517461	202315_s_at	GE82611	A_24_P152144|A_24_P162073|A_23_P503115	39295|49388
HTR000579	IDS	iduronate 2-sulfatase (Hunter syndrome)	Hs.303154	1556026_at|202438_x_at|202439_s_at|206342_x_at|210666_at|211782_at|212221_x_at|212223_at|213821_s_at|217432_s_at	GE62324|GE54431|GE678983	A_23_P217475|A_24_P285032|A_23_P84648|A_24_P264031|A_23_P400847	148022|48801
HTR000580	GRB2	growth factor receptor-bound protein 2	Hs.444356	215075_s_at|223049_at	GE78983|GE83126	A_24_P407717|A_23_P77847|A_24_P39654	210616
HTR000581	CYP19A1	cytochrome P450, family 19, subfamily A, polypeptide 1	Hs.511367	1554296_at|203475_at|219721_at|232292_at|239459_s_at|239460_at|240863_at	GE83913|GE57866|GE794195|GE751623|GE55999	A_24_P494194|A_23_P26004|A_24_P920646|A_23_P37410	148382|292247
HTR000582	HIF1A	hypoxia-inducible factor 1, alpha subunit (basic helix-loop-helix transcription factor)	Hs.509554	200989_at|205443_at	GE62692|GE59057	A_23_P48637|A_24_P56388|A_23_P37244	325117|823650
HTR000583	IER3IP1	immediate early response 3 interacting protein 1	Hs.130917	223071_at|223155_at	GE61395	A_32_P429872|A_23_P153098|A_23_P4474	726488
HTR000585	DDX19L	DEAD (Asp-Glu-Ala-As) box polypeptide 19-like	Hs.549111	1570128_at|202576_s_at|202577_s_at|202578_s_at|230974_at	GE61136|GE85675	A_23_P129606|A_24_P407704|A_23_P140994
HTR000586	N/A	N/A	Hs.444451	1555259_at|1563468_at|218833_at|222757_s_at|223519_at|225662_at|225665_at|238613_at	GE799201|GE892969|GE55018	A_23_P318300|A_23_P366394	195110|757764
HTR000587	AKR7A2	aldo-keto reductase family 7, member A2 (aflatoxin aldehyde reductase)	Hs.512807	202139_at|214259_s_at	GE61674|GE54211	A_23_P115356|A_23_P103968	322522
HTR000588	ZNF3	zinc finger protein 3 (A8-51)	Hs.435302	212684_at|219604_s_at|219605_at|232497_at	GE86547|GE59691	A_23_P219084
HTR000589	ELMO2	engulfment and cell motility 2 (ced-12 homolog, C. elegans)	Hs.210469	1554857_at|220363_s_at|221528_s_at|55692_at	GE82650	A_23_P210538|A_24_P187993|A_24_P322635	795799
HTR000590	ARHGAP8	Rho GTPase activating protein 8	Hs.102336	1555162_at|205980_s_at|219168_s_at|232567_at|37117_at|47069_at	GE82210|GE86214|GE62157|GE55746|GE902397	A_24_P85117|A_24_P815091|A_23_P80382|A_24_P10890|A_23_P91783	156988|321271
HTR000591	TRPV6	transient receptor potential cation channel, subfamily V, member 6	Hs.302740	206827_s_at	GE59485	A_23_P71170
HTR000592	HBB	hemoglobin, beta	Hs.523443	1562981_at|206834_at|209116_x_at|211696_x_at|217232_x_at	GE59610|GE61327	A_24_P75190|A_23_P87346|A_23_P170551|A_23_P203558	294714
HTR000593	RBM14	RNA binding motif protein 14	Hs.533712	1555639_a_at|200997_at|204178_s_at|213718_at|227979_at|236157_at|239635_at	GE487204|GE523397|GE59529|GE54717	A_24_P933138|A_23_P161644|A_23_P13033|A_24_P918673|A_23_P150255	1568373|264604|34382|47920
HTR000594	RBM30	RNA binding motif protein 30	Hs.523822	209497_s_at	GE61662	A_23_P1638
HTR000595	ARPC4	actin related protein 2/3 complex, subunit 4, 20kDa	Hs.323342	1555474_at|1555475_x_at|203670_at|210129_s_at|217817_at|230872_s_at	GE56376	A_23_P391382|A_24_P37540|A_24_P917492|A_23_P380928	41407
HTR000596	ACAD10	acyl-Coenzyme A dehydrogenase family, member 10	Hs.436437	201425_at|219986_s_at|237481_at|237482_s_at|238655_at	GE61664|GE83142|GE87786	A_23_P36753|A_24_P8284|A_23_P36745|A_24_P227450|A_23_P25348	343423
HTR000597	PELO	pelota homolog (Drosophila)	Hs.519304	1553140_at|1560359_at|214660_at|218472_s_at|226731_at	GE900696|GE59949|GE58622	A_23_P256334|A_24_P66239|A_23_P58763	212078|2305378
HTR000598	NME4	non-metastatic cells 4, protein expressed in	Hs.9235	212739_s_at|219664_s_at	GE79402|GE60243|GE86871	A_23_P100315|A_24_P210829	203003|730942
HTR000599	N/A	N/A	Hs.148677	204593_s_at|204594_s_at|221516_s_at|224319_s_at	GE55412|GE61539	A_23_P109547|A_23_P103131|A_24_P333484	38553
HTR000600	MLL3	myeloid/lymphoid or mixed-lineage leukemia 3	Hs.270492	1557158_s_at|222413_s_at|222414_at|222415_at|234182_at|244010_at	GE774444|GE79776|GE63285	A_23_P168419|A_32_P111919|A_32_P209472|A_24_P840688|A_23_P502241|A_23_P388331	131845
HTR000601	WDR9	WD repeat domain 9	Hs.314338	1553069_at|1553227_s_at|214820_at|219280_at|225446_at|231860_at|231960_at|244622_at	GE86613|GE56406|GE55153|GE755774	A_24_P231025|A_24_P861009|A_24_P190541|A_23_P372368|A_23_P211136	153965|1541022|190137
HTR000602	MTO1	mitochondrial translation optimization 1 homolog (S. cerevisiae)	Hs.347614	218716_x_at|222014_x_at|224430_s_at|233665_x_at	GE81756	A_23_P145068	266712
HTR000603	NPHP3	nephronophthisis 3 (adolescent)	Hs.511991	1553389_at|225573_at|235410_at|235432_at	GE708653|GE791987|GE83328	A_23_P393656|A_23_P328652|A_23_P212497	275700
HTR000604	C10orf6	chromosome 10 open reading frame 6	Hs.447458	1553909_x_at|203481_at|203482_at|203483_at|235590_at	GE55770	A_32_P143516|A_23_P104282|A_23_P309950|A_23_P356139	230292
HTR000605	RFP2	ret finger protein 2	Hs.436922	1569142_at|203659_s_at|229943_at|230192_at|239098_at|240288_at	GE62964|GE55920|GE488523	A_23_P87973|A_23_P394377|A_23_P99360	294626
HTR000607	ABCG1	ATP-binding cassette, sub-family G (WHITE), member 1	Hs.124649	1570432_at|204567_s_at|211113_s_at|232081_at	GE60140|GE85437|GE559593|GE85438	A_32_P147063|A_23_P166297|A_24_P214043
HTR000608	HSPA8	heat shock 70kDa protein 8	Hs.180414		GE79248	A_24_P177553|A_24_P41890|A_24_P295745|A_24_P152793|A_24_P161655|A_24_P493005	207837
HTR000609	HBG2	hemoglobin, gamma G	Hs.302145	237739_at	GE80901|GE471118|GE85907	A_23_P53137|A_24_P112542	202556
HTR000610	HNRPA1	heterogeneous nuclear ribonucleoprotein A1	Hs.546261	221919_at|222040_at		A_24_P454313
HTR000612	N/A	N/A	N/A			A_32_P216426|A_24_P204484
HTR000614	CPEB1	cytoplasmic polyadenylation element binding protein 1	Hs.433427	219578_s_at|222903_s_at	GE61250|GE62101	A_23_P106322	1644852|281931
HTR000615	NME1	non-metastatic cells 1, protein (NM23A) expressed in	Hs.118638	201268_at|201577_at|203721_s_at	GE58644|GE59748|GE61684	A_23_P152804|A_23_P130020|A_23_P141405	172457|300041
HTR000616	CDKN1A	cyclin-dependent kinase inhibitor 1A (p21, Cip1)	Hs.370771	202284_s_at	GE58861	A_23_P59210	166273|270710
HTR000617	HNRPAB	heterogeneous nuclear ribonucleoprotein A/B	Hs.549039	201277_s_at	GE61915	A_23_P19084
HTR000620	CSNK1G1	casein kinase 1, gamma 1	Hs.254335	202503_s_at|211713_x_at|220640_at|221673_s_at|226888_at|231920_s_at	GE775961|GE57082	A_24_P932757|A_23_P14841|A_23_P252636|A_23_P117852	136876|418157
HTR000621	VPS29	vacuolar protein sorting 29 (yeast)	Hs.445394	1554388_at		A_24_P928415
HTR000622	BIRC2	baculoviral IAP repeat-containing 2	Hs.127799	202076_at|230499_at	GE59117	A_24_P115774	201890|34852|448190
HTR000623	APC	adenomatosis polyposis coli	Hs.158932	203525_s_at|203526_s_at|203527_s_at|215310_at|216933_x_at	GE58061	A_24_P918740|A_23_P70213	22243|23607
HTR000624	GPSN2	glycoprotein, synaptic 2	Hs.515642	1569392_at|208336_s_at	GE81450	A_23_P56339
HTR000625	RAB24	RAB24, member RAS oncogene family	Hs.16258	1555311_at|200805_at|221250_s_at|225251_at	GE88141|GE61930|GE79889|GE79770	A_24_P417706|A_24_P9285|A_23_P124559|A_23_P61823|A_23_P9591|A_23_P21072|A_24_P52111	259506
HTR000626	NRP2	neuropilin 2	Hs.471200	1555468_at|210841_s_at|210842_at|211844_s_at|214632_at|219367_s_at|222877_at|223510_at|225566_at|229225_at|232701_at	GE82398|GE832823|GE87403|GE54130|GE84611|GE810070	A_24_P50801|A_23_P393727|A_23_P429555|A_24_P84130|A_23_P209669	280991|823811
HTR000627	NDUFC2	NADH dehydrogenase (ubiquinone) 1, subcomplex unknown, 2, 14.5kDa	Hs.407860	218101_s_at|219545_at|58916_at	GE62627|GE81407	A_23_P2152|A_23_P162165	2374415|46156|753696
HTR000629	ARID4B	AT rich interactive domain 4B (RBP1- like)	Hs.533633	212591_at|214942_at|214943_s_at|221230_s_at	GE54988|GE56574	A_24_P225308|A_23_P201951|A_24_P418086|A_23_P436476
HTR000630	CUTC	cutC copper transporter homolog (E.coli)	Hs.16606	218970_s_at|220153_at	GE79372|GE86995|GE82056	A_24_P112447|A_23_P86623|A_23_P98015	33611|742832
HTR000631	NUSAP1	nucleolar and spindle associated protein 1	Hs.511093	218039_at|219978_s_at	GE61922	A_24_P416079	299485
HTR000632	NOL6	nucleolar protein family 6 (RNA-associated)	Hs.493709	218199_s_at|222554_s_at|228076_s_at|232566_at	GE82739	A_24_P38572|A_24_P21410|A_32_P210691	724138
HTR000633	ABAT	4-aminobutyrate aminotransferase	Hs.336768	206527_at|209459_s_at|209460_at	GE57720|GE87635|GE82563	A_23_P152505|A_24_P330684	171774
HTR000634	NDRG4	NDRG family member 4	Hs.322430	209159_s_at	GE62002	A_23_P140748	41593
HTR000635	C2orf18	chromosome 2 open reading frame 18	Hs.516034	1554444_s_at|204962_s_at|210821_x_at|219783_at|225695_at	GE55549|GE58267	A_23_P102494|A_24_P913339|A_24_P413884	742816
HTR000637	MS4A7	membrane-spanning 4-domains, subfamily A, member 7	Hs.530735	223343_at|223344_s_at|224358_s_at|229510_at|231335_at	GE496949|GE56699|GE79732|GE88139	A_23_P98565|A_23_P416238|A_23_P203351	139313|140263
HTR000638	SLC30A5	solute carrier family 30 (zinc transporter), member 5	Hs.482363	1555334_s_at|218989_x_at|220181_x_at|232432_s_at|243166_at	GE82778|GE87008	A_23_P160103|A_24_P257585|A_24_P37946|A_23_P218988
HTR000639	NSD1	nuclear receptor binding SET domain protein 1	Hs.208961	219084_at|225654_at|235760_at|243612_at	GE82691|GE55825	A_24_P8098|A_23_P124327|A_24_P918384|A_23_P21966	375674
HTR000640	ZNF559	zinc finger protein 559	Hs.380539	207417_s_at|224518_s_at|234577_at	GE79208	A_24_P168398|A_24_P284584|A_23_P164706
HTR000641	HYAL3	hyaluronoglucosaminidase 3	Hs.129910	210874_s_at	GE54348	A_23_P212400	34439
HTR000643	OSBPL5	oxysterol binding protein-like 5	Hs.436166	223464_at|233734_s_at	GE63358	A_23_P53081	796968
HTR000644	GAD1	glutamate decarboxylase 1 (brain, 67kDa)	Hs.420036	205278_at|206669_at|206670_s_at	GE58098	A_24_P319711|A_23_P209578|A_23_P374689	279483
HTR000645	KLRC4	killer cell lectin-like receptor subfamily C, member 4	Hs.387787	1555691_a_at|205821_at|210690_at	GE81744|GE892301	A_24_P193093|A_23_P218058	725473
HTR000646	NOS1	nitric oxide synthase 1 (neuronal)	Hs.462525	210037_s_at	GE61880	A_23_P502464	1160732
HTR000648	COL1A1	collagen, type I, alpha 1	Hs.172928	1556499_s_at|202310_s_at|202311_s_at|202312_s_at|217430_x_at	GE85702|GE60433|GE80888	A_23_P207520	140347|292921
HTR000649	NAP1L1	nucleosome assembly protein 1-like 1	Hs.524599	1556121_at|208753_s_at|208754_s_at	GE56871	A_23_P53646|A_32_P82409|A_24_P33115|A_24_P304458	32615
HTR000650	HNRPU	heterogeneous nuclear ribonucleoprotein U (scaffold attachment factor A)	Hs.166463	200593_s_at|200594_x_at|216855_s_at|225786_at|225805_at|235603_at|236723_at	GE54612|GE736321	A_23_P160862|A_24_P171110|A_23_P501515|A_32_P51894	110731|22694|809951
HTR000652	HNRPDL	heterogeneous nuclear ribonucleoprotein D-like	Hs.527105	1554678_s_at|201993_x_at|209068_at|212454_x_at	GE61322	A_24_P9090|A_24_P260300|A_23_P213153	897823
HTR000653	SIDT2	SID1 transmembrane family, member 2	Hs.503998	1555724_s_at|205547_s_at|218765_at|226523_at|56256_at	GE652593|GE61338|GE863371|GE58642	A_23_P98402|A_23_P87011|A_23_P87013	302347|728681
HTR000654	DNAJA1	DnaJ (Hsp40) homolog, subfamily A, member 1	Hs.490745	209015_s_at	GE79744	A_23_P385063	32474
HTR000655	PHYHIP	phytanoyl-CoA hydroxylase interacting protein	Hs.334688	205325_at	GE57413	A_23_P433229	178039
HTR000656	MARCKSL1	MARCKS-like 1	Hs.75061	200644_at	GE59967	A_23_P310
HTR000657	MAP1B	microtubule-associated protein 1B	Hs.535786	212233_at|214577_at|226084_at	GE85784|GE57568|GE60273	A_24_P879740|A_24_P123385	27716
HTR000658	SQRDL	sulfide quinone reductase-like (yeast)	Hs.7037	217995_at|222826_at|224883_at|224892_at	GE79664|GE54891|GE61373	A_23_P3221|A_24_P27373|A_23_P205801|A_23_P205808|A_23_P406889	191543
HTR000659	C6orf49	chromosome 6 open reading frame 49	Hs.525899	218233_s_at|223516_s_at	GE56791|GE85818	A_24_P106502|A_23_P214474	66756
HTR000660	N/A	N/A	Hs.122363	1570033_at|202031_s_at|204710_s_at|214699_x_at|226986_at	GE62858	A_24_P149395|A_23_P215421|A_24_P326175	264863
HTR000661	SLC43A3	solute carrier family 43, member 3	Hs.99962	210692_s_at|211743_s_at|213113_s_at	GE81866|GE60380	A_23_P358548|A_24_P406986|A_23_P218002	141171
HTR000662	HDAC7A	histone deacetylase 7A	Hs.200063	217937_s_at|236326_at		A_23_P2582	2382872
HTR000663	PSMA1	proteasome (prosome, macropain) subunit, alpha type, 1	Hs.102798	201676_x_at|210759_s_at|211746_x_at	GE59873|GE84504	A_23_P150286	134544
HTR000664	MRPS6	mitochondrial ribosomal protein S6	Hs.302742	1553313_s_at|212944_at|213164_at|213167_s_at|224919_at|237326_at	GE554698|GE477295|GE81699	A_23_P102890|A_23_P109304|A_24_P365571|A_24_P924296|A_32_P737256	137538|839882
HTR000665	UBE2J1	ubiquitin-conjugating enzyme E2, J1 (UBC6 homolog, yeast)	Hs.163776	217823_s_at|217824_at|217825_s_at|217826_s_at|222435_s_at|236528_at	GE86152|GE714151|GE82062	A_23_P214185	383422
HTR000666	OGT	O-linked N-acetylglucosamine (GlcNAc) transferase (UDP-N-acetylglucosamine:polypeptide-N-acetylglucosaminyl transferase)	Hs.405410	207563_s_at|207564_x_at|209240_at|212307_s_at|220594_at	GE83124|GE56295|GE58305	A_23_P381979|A_23_P381976	246475
HTR000667	FOXK2	forkhead box K2	Hs.132161	203064_s_at|226224_at|242938_s_at	GE797188|GE61025	A_24_P416301|A_23_P397969	151864|21980
HTR000668	SHMT1	serine hydroxymethyltransferase 1 (soluble)	Hs.513987	209980_s_at|224954_at	GE81357	A_24_P205364|A_23_P502654
HTR000669	FER1L3	fer-1-like 3, myoferlin (C. elegans)	Hs.500572	201798_s_at|211864_s_at|217518_at	GE58540	A_24_P282309|A_23_P354387|A_23_P86682	810441
HTR000670	GNMT	glycine N-methyltransferase	Hs.414099	1552977_a_at|1556389_at|210328_at|217931_at|228369_at	GE61549|GE80066	A_23_P19352|A_24_P16503|A_23_P7957|A_24_P277747	796212
HTR000671	CTSH	cathepsin H	Hs.148641	202295_s_at	GE59742	A_23_P14774	33176
HTR000672	MRPS24	mitochondrial ribosomal protein S24	Hs.520334	216173_at|218601_at|224948_at	GE83294|GE718221|GE634957|GE55585|GE633473	A_23_P31489|A_23_P42884|A_24_P674443	1558345
HTR000673	AKAP12	A kinase (PRKA) anchor protein (gravin) 12	Hs.371240	1555395_at|210517_s_at|227529_s_at|227530_at	GE59475|GE500750	A_32_P152437|A_23_P214897|A_23_P111311	784772
HTR000674	RNF31	ring finger protein 31	Hs.375217	203882_at|220788_s_at	GE55666|GE849954|GE58124|GE473776	A_23_P65442|A_23_P354547|A_23_P99632	305455|724588|811936
HTR000675	NUP98	nucleoporin 98kDa	Hs.524750	210793_s_at		A_23_P308032	142894
HTR000676	FBXL5	F-box and leucine-rich repeat protein 5	Hs.479208	209004_s_at|209005_at	GE85548|GE888644|GE55376	A_32_P108748|A_23_P213247
HTR000677	ZNF580	zinc finger protein 580	Hs.94392	207006_s_at|220748_s_at|223389_s_at	GE54908|GE58698|GE59451|GE78981	A_23_P164797|A_23_P16197|A_23_P4798	129465
HTR000678	HDAC5	histone deacetylase 5	Hs.438782	202455_at|229408_at	GE81517|GE88399	A_24_P125283|A_23_P26916|A_23_P26922	2163729|28995
HTR000679	N/A	N/A	Hs.518410	1556103_at
HTR000680	PDCD6	programmed cell death 6	Hs.50823	222152_at|222380_s_at|229354_at|240908_at|81811_at	GE53842|GE62833|GE897713	A_23_P358709|A_32_P152255|A_32_P165990|A_23_P344400	1642087
HTR000681	N/A	N/A	Hs.189920	1561067_at|220355_s_at|221212_x_at|223238_s_at|223400_s_at|224152_s_at	GE85592|GE617616|GE82345	A_23_P218863|A_24_P362850|A_23_P365874	210355|232637
HTR000682	ACAS2	acetyl-Coenzyme A synthetase 2 (ADP forming)	Hs.517034	234312_s_at	GE55390|GE80338	A_24_P156295|A_23_P210900	239883
HTR000683	TDE1	tumor differentially expressed 1	Hs.272168	211769_x_at|221471_at|221472_at|221473_x_at	GE61227|GE78976	A_23_P435501|A_23_P79836	295859
HTR000684	TNRC6A	trinucleotide repeat containing 6A	Hs.407740	1553346_a_at|224704_at|224705_s_at|234734_s_at	GE55908|GE482503	A_23_P349310|A_23_P377806|A_24_P917862	257480
HTR000685	OSBPL2	oxysterol binding protein-like 2	Hs.473254	209221_s_at|209222_s_at	GE53479	A_23_P210995|A_24_P408321	111362
HTR000686	SCAMP1	secretory carrier membrane protein 1	Hs.482587	1552978_a_at|206667_s_at|206668_s_at|212416_at|212417_at|212425_at	GE55824|GE506884	A_24_P149023|A_23_P110787|A_24_P42527	824025
HTR000687	MUM1	melanoma associated antigen (mutated) 1	Hs.515016	221290_s_at|223347_at|223348_x_at|229033_s_at	GE83555	A_24_P194755|A_23_P208961|A_23_P400217	264912|51783
HTR000688	EDNRB	endothelin receptor type B	Hs.82002	204271_s_at|204273_at|206701_x_at	GE61126	A_23_P2831|A_24_P330263	49665
HTR000689	KIAA2010	KIAA2010	Hs.533887	215607_x_at		A_24_P369691	1989276
HTR000690	ANKRD15	ankyrin repeat domain 15	Hs.493272	213005_s_at|237162_at|238789_at	GE57311|GE833400	A_32_P64570|A_23_P500130	1645321|32897|812975
HTR000691	APG16L	APG16 autophagy 16-like (S. cerevisiae)	Hs.529322	220521_s_at|232612_s_at	GE55876	A_32_P113508|A_23_P315378
HTR000692	GIMAP2	GTPase, IMAP family member 2	Hs.255008	1552315_at|1552316_a_at|1552318_at|232024_at|236401_at	GE532627|GE509506|GE56417	A_23_P31188|A_23_P368681|A_23_P427023	2132803
HTR000693	AGPAT1	1-acylglycerol-3-phosphate O-acyltransferase 1 (lysophosphatidic acid acyltransferase, alpha)	Hs.409230	215535_s_at|32836_at	GE80479	A_23_P258093	814409
HTR000694	FCGR3B	Fc fragment of IgG, low affinity IIIb, receptor for (CD16)	Hs.372679	204006_s_at	GE57503|GE62917	A_23_P200728|A_23_P126298	280793
HTR000695	NARG1	NMDA receptor regulated 1	Hs.518994	1556381_at|1556382_a_at|219158_s_at|222837_s_at|226998_at	GE83076	A_32_P118220|A_23_P212825|A_24_P226116	306893
HTR000696	CDC25C	cell division cycle 25C	Hs.656	205167_s_at|217010_s_at	GE57938	A_23_P70249	415102
HTR000697	SPESP1	sperm equatorial segment protein 1	Hs.128105	1553023_a_at|220641_at|229352_at	GE82842	A_23_P129085|A_23_P140475	159376
HTR000698	CACNA1A	calcium channel, voltage-dependent, P/Q type, alpha 1A subunit	Hs.408449	206399_x_at|210770_s_at|214933_at		A_24_P130559
HTR000699	SENP3	SUMO1/sentrin/SMT3 specific protease 3	Hs.129673	203871_at|214805_at|215113_s_at|215114_at	GE85257|GE56288	A_24_P926972|A_24_P692030|A_32_P135902|A_23_P164000	128506|23933
HTR000701	HLA-B	major histocompatibility complex, class I, B	Hs.77961		GE502804	A_24_P101771|A_23_P113716	47615|810142
HTR000702	STXBP2	syntaxin binding protein 2	Hs.534352	1570420_at|209367_at|226006_at	GE53106|GE876460	A_24_P934487|A_23_P391689|A_23_P130619
HTR000703	ZDHHC9	zinc finger, DHHC domain containing 9	Hs.193566	222451_s_at|235015_at	GE82064|GE88581	A_23_P95330|A_23_P148057	280871|29475
HTR000704	N/A	N/A	Hs.534623			A_24_P594094
HTR000705	HNRPC	heterogeneous nuclear ribonucleoprotein C (C1/C2)	Hs.508848	1568941_a_at|227110_at		A_24_P255865	293942
HTR000706	N/A	N/A	N/A			A_32_P84526
HTR000707	RPS15A	ribosomal protein S15a	Hs.370504	211935_at|229882_at|235309_at	GE57169|GE87302|GE568528	A_23_P118150|A_24_P356218|A_32_P80901	1472643|23504
HTR000711	SKP1A	S-phase kinase-associated protein 1A (p19A)	Hs.171626	200711_s_at|200718_s_at|200719_at|207974_s_at	GE79084|GE85893|GE85116	A_24_P50381|A_23_P133432|A_23_P133424|A_24_P566701
HTR000712	RAC1	ras-related C3 botulinum toxin substrate 1 (rho family, small GTP binding protein Rac1)	Hs.413812	208640_at	GE787622|GE57124|GE79176	A_23_P215406	124875
HTR000715	EWSR1	Ewing sarcoma breakpoint region 1	Hs.374477	210012_s_at|229966_at		A_24_P384569	108304
HTR000716	PREI3	preimplantation protein 3	Hs.205173	202918_s_at|202919_at	GE56324|GE79023	A_23_P210274|A_24_P225719|A_24_P840868	814471
HTR000717	SNAP25	synaptosomal-associated protein, 25kDa	Hs.167317	1556629_a_at|202507_s_at|202508_s_at	GE61378	A_23_P210756	969877
HTR000718	C20orf35	chromosome 20 open reading frame 35	Hs.472847	218094_s_at|224668_at|224669_at|224670_at|238470_at	GE55324	A_23_P369456|A_23_P28772	183887|491738|788825
HTR000720	N/A	N/A	Hs.59761	229290_at	GE506309	A_23_P165598|A_24_P255836
HTR000721	ADSL	adenylosuccinate lyase	Hs.75527	202144_s_at|203014_x_at|210250_x_at|214779_s_at|215519_x_at	GE54601|GE82033	A_23_P166491|A_23_P155103|A_24_P153399	813280
HTR000722	DHX9	DEAH (Asp-Glu-Ala-His) box polypeptide 9	Hs.191518	202420_s_at|212105_s_at|212107_s_at		A_24_P36847|A_23_P97749|A_24_P808534	838373
HTR000723	HNRPM	heterogeneous nuclear ribonucleoprotein M	Hs.465808	1555843_at|1555844_s_at|200072_s_at|214918_at|230392_at|233605_x_at	GE81583|GE634652	A_23_P16615
HTR000724	N/A	N/A	Hs.122514	218136_s_at|221920_s_at|222528_s_at|222529_at|226179_at|231078_at|242335_at	GE82414|GE86101|GE54982	A_23_P216004|A_24_P64100|A_24_P201089	209679|234183
HTR000725	TOMM22	translocase of outer mitochondrial membrane 22 homolog (yeast)	Hs.334911	203450_at|217960_s_at|222474_s_at	GE475048|GE80297|GE62096	A_23_P80336|A_24_P75700|A_24_P467449|A_24_P74571	1604377|364794
HTR000726	CTSL	cathepsin L	Hs.418123	202087_s_at	GE63282	A_23_P94533	345538
HTR000727	SIRT2	sirtuin (silent mating type information regulation 2 homolog) 2 (S. cerevisiae)	Hs.466693	1558331_at|220605_s_at	GE670658|GE595847|GE58472|GE84665	A_23_P142455
HTR000728	TBRG4	transforming growth factor beta regulator 4	Hs.231411	220789_s_at|220961_s_at	GE53619|GE54111	A_24_P197794|A_23_P215658
HTR000729	GGA2	golgi associated, gamma adaptin ear containing, ARF binding protein 2	Hs.460336	208913_at|208914_at|208915_s_at|210658_s_at|213772_s_at|214190_x_at	GE79376	A_32_P106117|A_23_P163732|A_24_P416257	21744
HTR000730	POLR2D	polymerase (RNA) II (DNA directed) polypeptide D	Hs.516376	203664_s_at|214144_at|218851_s_at|222763_s_at|223146_at|223147_s_at|229141_at|229472_at	GE81441|GE836473|GE545251|GE86257|GE475992|GE56032	A_23_P414420|A_24_P102920|A_23_P209778|A_32_P328023	243835|724047|724313
HTR000731	TAF9	TAF9 RNA polymerase II, TATA box binding protein (TBP)-associated factor, 32kDa	Hs.248941	202168_at|203893_at	GE80097|GE59009	A_24_P786713|A_32_P90210|A_23_P41604|A_24_P307104|A_23_P21734	380230
HTR000732	XPNPEP1	X-prolyl aminopeptidase (aminopeptidase P) 1, soluble	Hs.390623	208453_s_at|209045_at|236239_at	GE60180	A_23_P24193|A_23_P331253	1858604|471802
HTR000733	LOXL2	lysyl oxidase-like 2	Hs.116479	1555358_a_at|202997_s_at|202998_s_at|202999_s_at|204076_at|204077_x_at	GE59532|GE61120	A_24_P269598|A_23_P216017|A_23_P111995	814833
HTR000734	UBQLN1	ubiquilin 1	Hs.9589	222989_s_at|222990_at|222991_s_at	GE81838	A_24_P329597|A_24_P329600|A_23_P250910|A_23_P250904|A_24_P338121	727492
HTR000735	ATP5L2	ATP synthase, H+ transporting, mitochondrial F0 complex, subunit g, isoform 2	Hs.517666	1554574_a_at|201885_s_at	GE79690	A_24_P378958|A_23_P502224|A_24_P100277
HTR000736	HNRPH3	heterogeneous nuclear ribonucleoprotein H3 (2H9)	Hs.499891	207127_s_at|208990_s_at|210110_x_at|210588_x_at	GE61142	A_24_P338187|A_23_P115824
HTR000737	TXN2	thioredoxin 2	Hs.211929	209077_at|209078_s_at|220707_s_at|231846_at|233250_x_at	GE81803|GE88492|GE59430	A_23_P68899|A_23_P369948|A_24_P147765|A_24_P340916	259104|39096
HTR000738	BCAS2	breast carcinoma amplified sequence 2	Hs.22960	203053_at|206121_at|230769_at|233294_at	GE488830|GE546379|GE53520	A_23_P34930|A_24_P247006|A_23_P51787|A_24_P6467|A_23_P46315
HTR000740	SRR	serine racemase	Hs.513856	201528_at|201529_s_at|202283_at|202632_at|205075_at|208461_at|212319_at|217538_at|219204_s_at|219205_at|222041_at|222844_s_at|231459_at|236675_at|243975_at|36129_at	GE60504|GE513749|GE902987|GE81167|GE618430|GE61417|GE58026|GE53158|GE569420|GE59101|GE61622|GE612206	A_23_P100660|A_24_P202306|A_23_P107073|A_23_P89270|A_24_P928830|A_23_P118462|A_23_P399169|A_24_P92256|A_23_P141248
HTR000741	DEDD	death effector domain containing	Hs.517342	202480_s_at|211255_x_at|215158_s_at	GE55811	A_23_P74716	38130
HTR000742	SUV420H1	suppressor of variegation 4-20 homolog 1 (Drosophila)	Hs.503001	1565975_at|218242_s_at|222566_at|222759_at	GE82191|GE601356|GE58656|GE86720	A_23_P217968|A_23_P326739|A_24_P295709|A_23_P96688	265475
HTR000743	C2orf4	chromosome 2 open reading frame 4	Hs.444969	224129_s_at	GE62591	A_23_P5389	269024
HTR000744	N/A	N/A	Hs.534979	1559501_at|1559917_a_at		A_32_P41106|A_24_P934477|A_32_P122925
HTR000745	SYNE1	spectrin repeat containing, nuclear envelope 1	Hs.12967	232027_at	GE79475	A_23_P42451
HTR000746	SCAMP4	secretory carrier membrane protein 4	Hs.144980	1553967_at|1553968_a_at|213244_at|230634_x_at|235073_at	GE474392	A_24_P82848|A_24_P79153|A_24_P333341	740056
HTR000747	ASMT	acetylserotonin O-methyltransferase	Hs.522572	203624_at|206779_s_at|210269_s_at|210551_s_at|228447_at	GE57551|GE58322	A_23_P342668|A_24_P16856|A_23_P255535
HTR000748	IGSF4B	immunoglobulin superfamily, member 4B	Hs.365689	208335_s_at|211677_x_at|213948_x_at|221921_s_at|226953_at	GE81104|GE56119|GE82601	A_23_P115161|A_23_P201156	45607
HTR000749	PARP6	poly (ADP-ribose) polymerase family, member 6	Hs.270244	219639_x_at|232683_s_at|234710_s_at	GE56562	A_23_P163258
HTR000750	TBX3	T-box 3 (ulnar mammary syndrome)	Hs.129895	219682_s_at|222917_s_at|225544_at|229576_s_at|243234_at	GE62199|GE81584	A_23_P13772|A_23_P383819	258775
HTR000751	GOPC	golgi associated PDZ and coiled-coil motif containing	Hs.191539	207569_at|225022_at|225023_at|227214_at|227215_at|236862_at|244363_at	GE471952|GE88507|GE79531	A_23_P70278|A_23_P336040|A_23_P58877	34863
HTR000752	C1QDC1	C1q domain containing 1	Hs.234355		GE84556		28337
HTR000753	ORMDL3	ORM1-like 3 (S. cerevisiae)	Hs.514151			A_23_P38190
HTR000754	EPN2	epsin 2	Hs.514728	203463_s_at|203464_s_at	GE53724	A_23_P89310
HTR000755	GNB1L	guanine nucleotide binding protein (G protein), beta polypeptide 1-like	Hs.105642	219560_at|220762_s_at|223563_at|223564_s_at|226204_at	GE61944|GE82884	A_23_P399726|A_23_P218751	376333
HTR000756	DDX52	DEAD (Asp-Glu-Ala-Asp) box polypeptide 52	Hs.408452	1570415_at|210320_s_at	GE55861	A_23_P118660|A_24_P1929
HTR000757	UCN2	urocortin 2	Hs.476218	204136_at|217312_s_at	GE57549|GE475279	A_23_P155453|A_23_P144071	342570
HTR000758	ITIH5	inter-alpha (globulin) inhibitor H5	Hs.498586	1553243_at|219064_at	GE83535|GE62140	A_23_P411993|A_32_P44878|A_23_P97841|A_24_P220855|A_23_P104252|A_24_P292253	252539
HTR000759	FLT3LG	fms-related tyrosine kinase 3 ligand	Hs.355398	206980_s_at|210607_at|227592_at	GE79834|GE88850|GE81025	A_23_P78742|A_24_P5743|A_23_P50472	1637226
HTR000760	PTPRE	protein tyrosine phosphatase, receptor type, E	Hs.127022	1559018_at|1563590_at|1566475_at|221840_at|233978_at	GE55758|GE608716|GE81646	A_24_P213503|A_24_P927863|A_23_P138495|A_24_P751247|A_24_P213494	66972
HTR000761	RIPK3	receptor-interacting serine-threonine kinase 3	Hs.443428	228139_at|230800_at	GE88276|GE62641	A_23_P381261|A_23_P14559	1638280|488368
HTR000762	FBXO11	F-box protein 11	Hs.549201	203255_at|219208_at|222119_s_at	GE82440|GE83096	A_24_P357536|A_23_P79416|A_23_P356101
HTR000763	PTGS1	prostaglandin-endoperoxide synthase 1 (prostaglandin G/H synthase and cyclooxygenase)	Hs.201978	205127_at|205128_x_at|215813_s_at|238669_at	GE57997	A_23_P216966|A_24_P64167	5174923
HTR000764	AMPH	amphiphysin (Stiff-Man syndrome with breast cancer 128kDa autoantigen)	Hs.173034	205257_s_at	GE60071	A_23_P31273|A_24_P218048|A_24_P239234	45778
HTR000765	CDH23	cadherin-like 23	Hs.546421	1552436_a_at|224527_at|232845_at|232846_s_at	GE608979|GE82660	A_23_P307968|A_23_P217946|A_24_P187083|A_23_P364437|A_24_P943180	1526612
HTR000766	ZNF41	zinc finger protein 41	Hs.496074	1553216_at|1553217_s_at|214904_at	GE483627|GE861293	A_23_P45234	35543
HTR000767	SLC8A3	solute carrier family 8 (sodium-calcium exchanger), member 3	Hs.337696	1562300_at|1562403_a_at|1568859_a_at	GE83635	A_23_P48487|A_24_P167654	282749
HTR000768	SIGLEC7	sialic acid binding Ig-like lectin 7	Hs.274470	207224_s_at|216537_s_at|217159_x_at	GE54943	A_23_P38784|A_23_P50175
HTR000769	TNFSF11	tumor necrosis factor (ligand) superfamily, member 11	Hs.333791	210643_at|211153_s_at	GE79109	A_23_P99386	825287
HTR000770	EEF1D	eukaryotic translation elongation factor 1 delta (guanine nucleotide exchange protein)	Hs.333388		GE60364	A_23_P31840|A_23_P31833|A_23_P389708|A_24_P926053	1520377
HTR000771	DDX17	DEAD (Asp-Glu-Ala-Asp) box polypeptide 17	Hs.528305	208151_x_at|208718_at|208719_s_at|213998_s_at|230180_at	GE61248	A_23_P218784|A_23_P57534|A_24_P925611	127578|247149
HTR000772	RBM10	RNA binding motif protein 10	Hs.533273	1555387_at|200964_at|207252_at|208984_x_at|210751_s_at|215089_s_at|217221_x_at	GE56706|GE57988|GE53768|GE81315|GE725737	A_23_P137209|A_23_P114423|A_23_P148600|A_23_P148602|A_23_P125815|A_24_P237374	204385
HTR000773	ATP5L	ATP synthase, H+ transporting, mitochondrial F0 complex, subunit g	Hs.486360	202038_at|207573_x_at|208745_at|208746_x_at|210453_x_at	GE86529|GE85997|GE57253	A_23_P75622|A_24_P96527|A_24_P152385|A_23_P203137	40148
HTR000774	WDR1	WD repeat domain 1	Hs.128548	200609_s_at|200611_s_at|210935_s_at|240282_at	GE80015	A_24_P921623|A_23_P502915|A_23_P502913|A_23_P213000|A_24_P106145	108671
HTR000775	CDK4	cyclin-dependent kinase 4	Hs.95577				23866
HTR000776	N/A	N/A	Hs.292078	210966_x_at|212137_at|212193_s_at|239663_x_at	GE53447|GE83654	A_24_P911281|A_23_P392383|A_24_P7211|A_23_P156319
HTR000777	PSMC4	proteasome (prosome, macropain) 26S subunit, ATPase, 4	Hs.211594	201252_at	GE80314	A_24_P91310	810558
HTR000778	RGS5	regulator of G-protein signalling 5	Hs.24950	1555725_a_at|1558785_a_at|1562502_at|209070_s_at|209071_s_at|218353_at|230678_at	GE528325|GE53227|GE83133|GE734614	A_32_P56037|A_23_P51518|A_23_P46045	322159|37225
HTR000779	H2AFV	H2A histone family, member V	Hs.488189	212205_at|212206_s_at|227085_at	GE54719|GE56432|GE86977	A_23_P145904|A_23_P316487|A_24_P195714	212368|322460
HTR000780	THY1	Thy-1 cell surface antigen	Hs.134643	208850_s_at|208851_s_at|213869_x_at	GE56847	A_23_P36364	361649
HTR000781	HP	haptoglobin	Hs.513711	206697_s_at|208470_s_at|208471_at	GE84988|GE59631	A_23_P206760|A_23_P421493
HTR000782	SYVN1	synovial apoptosis inhibitor 1, synoviolin	Hs.321535	225090_at	GE79795	A_23_P138826|A_24_P381224
HTR000783	VPS24	vacuolar protein sorting 24 (yeast)	Hs.255015	1568665_at|202636_at|217837_s_at|222436_s_at|222437_s_at	GE57291|GE88124	A_23_P79510|A_24_P945293|A_24_P240065|A_23_P56709
HTR000784	CSNK1E	casein kinase 1, epsilon	Hs.474833	1564237_at|202332_at|222015_at|225756_at|226858_at|234943_at	GE84513|GE86394|GE53668	A_23_P29263|A_24_P918436|A_23_P40664	362972
HTR000785	N/A	N/A	Hs.530753	204218_at|223009_at	GE82246|GE56325	A_24_P244410|A_23_P2114	201399
HTR000786	PHKG2	phosphorylase kinase, gamma 2 (testis)	Hs.445097	1552630_a_at|1556368_at|1556369_a_at|1569138_a_at|203709_at|212275_s_at|213667_at|215053_at|38766_at	GE58411|GE62994|GE85536	A_24_P296457|A_23_P394917|A_23_P77682|A_24_P941279
HTR000787	DKK3	dickkopf homolog 3 (Xenopus laevis)	Hs.292156	202196_s_at|214247_s_at|230508_at|232947_at	GE53874	A_23_P162047|A_24_P261417|A_24_P918317	760299
HTR000789	N/A	N/A	Hs.516450		GE53959	A_24_P276864
HTR000791	HLA-DMA	major histocompatibility complex, class II, DM alpha	Hs.351279	203932_at|217478_s_at	GE58957|GE59882|GE88155	A_32_P351968|A_24_P481844|A_24_P50245|A_23_P42306|A_23_P259561	148231|183337
HTR000792	PITRM1	pitrilysin metalloproteinase 1	Hs.528300	205273_s_at|239378_at		A_23_P52402	3503609|42508
HTR000793	KIF1A	kinesin family member 1A	Hs.516802	203849_s_at|225482_at	GE88701|GE81383	A_23_P395460|A_23_P310949	221828
HTR000794	ACY1	aminoacylase 1	Hs.334707	202740_at|210006_at|238849_at	GE57578|GE56227	A_23_P57868|A_23_P69267	120522|153750
HTR000795	BMPR2	bone morphogenetic protein receptor, type II (serine/threonine kinase)	Hs.471119	209920_at|225144_at|231873_at|238516_at	GE85395|GE671520	A_24_P753161	151792|2108253
HTR000796	DUSP6	dual specificity phosphatase 6	Hs.298654	208891_at|208892_s_at|208893_s_at	GE81092	A_23_P139704	758449|854899
HTR000797	KPNA4	karyopherin alpha 4 (importin alpha 3)	Hs.288193	209653_at|225267_at|225268_at	GE81136|GE83513	A_32_P65371|A_24_P362769|A_24_P11791|A_23_P218835	42026
HTR000798	CA12	carbonic anhydrase XII	Hs.210995	203963_at|204508_s_at|204509_at|210735_s_at|214164_x_at|215867_x_at|233388_at	GE54299|GE56230	A_23_P372234|A_23_P163336|A_23_P163338|A_24_P330518	3344130|594633
HTR000799	XAB1	XPA binding protein 1	Hs.529178	1553218_a_at|209313_at|225050_at	GE55195|GE79250	A_23_P17144|A_23_P391164
HTR000800	HP	haptoglobin	Hs.134296	210762_s_at|220511_s_at|220512_at|224822_at|242631_x_at	GE85281|GE54267|GE56511	A_23_P252721|A_23_P112016|A_24_P940115	128787
HTR000802	DPP8	dipeptidylpeptidase 8	Hs.458609	220939_s_at|226343_at|227018_at	GE55429	A_23_P205929|A_24_P130066	746184
HTR000803	N/A	N/A	Hs.389461	207499_x_at|221708_s_at	GE56988|GE82264	A_24_P398950|A_24_P416097|A_23_P218170|A_32_P221624
HTR000806	C1orf24	chromosome 1 open reading frame 24	Hs.518662	217966_s_at|217967_s_at	GE56752|GE778334	A_23_P217832|A_24_P233786	502415
HTR000807	N/A	N/A	Hs.480712	1554038_at|226750_at|231824_at|233764_s_at|242153_at	GE85447|GE737183|GE56806	A_24_P938465|A_23_P7353|A_23_P7253|A_23_P353744
HTR000808	SAA1	serum amyloid A1	Hs.332053		GE57890	A_24_P335092
HTR000809	SAA4	serum amyloid A4, constitutive	Hs.1955	207096_at	GE87804|GE58093|GE83164	A_23_P87238|A_23_P306203|A_23_P98622	1917449
HTR000810	KLK5	kallikrein 5	Hs.50915	222242_s_at	GE58494	A_23_P153480	344588
HTR000811	CORO7	coronin 7	Hs.437957	1558275_at|218969_at|219040_at	GE557986|GE580303|GE85349|GE58670	A_23_P38046|A_23_P206830	175776
HTR000812	CDCA7	cell division cycle associated 7	Hs.470654	224428_s_at|230060_at	GE83282	A_23_P251421|A_24_P171549	205731
HTR000813	C13orf10	chromosome 13 open reading frame 10	Hs.131715	215751_at|218422_s_at|220509_at|222626_at|226316_at|227355_at|229433_at	GE61448|GE55662	A_24_P919840|A_23_P218096|A_24_P926189	2456722|282849|284432|471870
HTR000814	C9orf78	chromosome 9 open reading frame 78	Hs.278429	218116_at	GE63351|GE82133	A_24_P152855|A_23_P9443	343628
HTR000815	MKKS	McKusick-Kaufman syndrome	Hs.472119	218138_at|222530_s_at	GE79491	A_23_P79962|A_24_P100664	140957
HTR000816	MFI2	antigen p97 (melanoma associated) identified by monoclonal antibodies 133.2 and 96.5	Hs.184727	1556538_at|220043_s_at|223723_at|235911_at	GE849732|GE62361|GE878210	A_23_P212042|A_24_P924484|A_23_P386320	1585510
HTR000818	NFYA	nuclear transcription factor Y, alpha	Hs.10441	215720_s_at	GE81165
HTR000819	IL16	interleukin 16 (lymphocyte chemoattractant factor)	Hs.459095	1555016_at|209827_s_at|209828_s_at	GE58131	A_24_P299423|A_23_P61057|A_24_P73599	204381
HTR000820	PC	pyruvate carboxylase	Hs.89890	204476_s_at	GE58801	A_23_P161647	108378
HTR000821	EPHB2	EPH receptor B2	Hs.523329	209588_at|209589_s_at|210651_s_at|211165_x_at|234158_at	GE893826|GE54191	A_23_P200067|A_24_P554331	345103
HTR000822	ZFP64	zinc finger protein 64 homolog (mouse)	Hs.473082	218968_s_at|219536_s_at|222897_s_at	GE55841|GE56409	A_23_P501877|A_23_P120467	1683513
HTR000823	CASP9	caspase 9, apoptosis-related cysteine protease	Hs.329502	203984_s_at|210775_x_at|222930_s_at	GE59272|GE527765	A_24_P936171|A_23_P97309|A_24_P111342|A_23_P103720|A_32_P54137	121693
HTR000824	N/A	N/A	Hs.32417	219476_at|219856_at|228865_at	GE82757|GE87475	A_23_P897|A_23_P12292	1928691|726225
HTR000825	MS4A4A	membrane-spanning 4-domains, subfamily A, member 4	Hs.325960	1555728_a_at|219607_s_at|224357_s_at	GE63137|GE54606	A_23_P75769	4720088
HTR000826	ABCA5	ATP-binding cassette, sub-family A (ABC1), member 5	Hs.421474	213353_at	GE86537	A_24_P67096|A_23_P78018	48518
HTR000827	ZNF302	zinc finger protein 302	Hs.436350	228392_at|228393_s_at	GE61066	A_24_P190379|A_24_P159837|A_23_P209032	141393
HTR000829	FBXW7	F-box and WD-40 domain protein 7 (archipelago homolog, Drosophila)	Hs.519029	218751_s_at|222729_at|229419_at|239494_at	GE55961	A_23_P81153|A_24_P174613	230098
HTR000830	CHST7	carbohydrate (N-acetylglucosamine 6-O) sulfotransferase 7	Hs.444269	206583_at|206756_at|241972_at	GE61851|GE599135|GE55451	A_32_P66570|A_23_P217151|A_24_P168822|A_24_P256654|A_23_P319617	257436
HTR000831	BCOR	BCL6 co-repressor	Hs.186424	219433_at|223566_s_at|223915_at|223916_s_at	GE484387|GE515182	A_23_P405707|A_32_P182760|A_23_P159741	1624870
HTR000832	PDGFB	platelet-derived growth factor beta polypeptide (simian sarcoma viral (v-sis) oncogene homolog)	Hs.1976	204200_s_at|216061_x_at|217112_at	GE60436	A_24_P339944	145844|67654
HTR000833	MAP2K6	mitogen-activated protein kinase kinase 6	Hs.463978	205698_s_at|205699_at	GE613227|GE59129	A_24_P416489|A_23_P207445	45578
HTR000834	LDHC	lactate dehydrogenase C	Hs.2795	207022_s_at	GE59637|GE84963|GE58943	A_23_P53039|A_24_P307126|A_32_P231391|A_23_P47565	795178
HTR000835	BDKRB2	bradykinin receptor B2	Hs.546240	205870_at|207510_at	GE63096|GE80939	A_24_P919850|A_23_P128744|A_23_P304897	324760|665674
HTR000836	KLHL4	kelch-like 4 (Drosophila)	Hs.49075	1553027_a_at|214591_at	GE56121	A_23_P171150|A_24_P353486
HTR000837	SIM2	single-minded homolog 2 (Drosophila)	Hs.146186	1557900_at|206558_at|208157_at	GE59462|GE81747	A_23_P211110|A_23_P301886	1839129
HTR000838	NXF2	nuclear RNA export factor 2	Hs.530358	220257_x_at|220981_x_at|234173_s_at	GE890625	A_23_P148568
HTR000839	NALP12	NACHT, leucine rich repeat and PYD containing 12	Hs.367965	1554952_s_at|223944_at	GE83639	A_23_P101434|A_23_P90041
HTR000840	RPS10	ribosomal protein S10	Hs.546404	219141_s_at|234236_at|234237_s_at|52731_at	GE650435|GE55434	A_23_P353742
HTR000841	NUDT3	nudix (nucleoside diphosphate linked moiety X)-type motif 3	Hs.539100	1569990_at|211973_at|211976_at|212605_s_at|212608_s_at|221579_s_at|229803_s_at	GE88454|GE54576	A_24_P726215|A_24_P123632|A_24_P554156|A_23_P93389	284437
HTR000842	G1P2	interferon, alpha-inducible protein (clone IFI-15K)	Hs.458485	205483_s_at	GE62795	A_23_P819
HTR000843	N/A	N/A	Hs.519046	1566720_at|216505_x_at		A_32_P203013
HTR000844	N/A	N/A	Hs.122523	201622_at|210109_at|228271_at|232525_at|242506_at	GE59012|GE671923|GE634392|GE54779	A_23_P326142|A_23_P42829|A_24_P715530|A_24_P389285	205689|240938|45775
HTR000846	SMARCC2	SWI/SNF related, matrix associated, actin dependent regulator of chromatin, subfamily c, member 2	Hs.236030	1561973_at|201320_at|201321_s_at	GE62021	A_24_P129813|A_23_P116682|A_32_P3600|A_23_P128073	160838
HTR000847	OAZIN	ornithine decarboxylase antizyme inhibitor	Hs.459106	201772_at|212461_at	GE82040|GE62300	A_23_P157435
HTR000848	DDX3X	DEAD (Asp-Glu-Ala-Asp) box polypeptide 3, X-linked	Hs.380774	1558120_at|201210_at|201211_s_at|207617_at|212514_x_at|212515_s_at	GE81012|GE54028|GE792094	A_23_P317654|A_23_P317657|A_24_P126060|A_23_P125656	43138
HTR000849	TLOC1	translocation protein 1	Hs.529591	1552789_at|1552790_a_at|208942_s_at|208943_s_at|225352_at	GE671282|GE61241|GE513827|GE79382	A_24_P285880|A_24_P251704|A_23_P144224|A_23_P357860|A_23_P357856	128551|298504|52409
HTR000850	RBM7	RNA binding motif protein 7	Hs.7527	218194_at|218379_at|223989_s_at|233613_x_at|235045_at|239616_at	GE56441|GE55985	A_23_P138975|A_24_P316364|A_23_P150365	469703
HTR000851	ELA3B	elastase 3B, pancreatic	Hs.471034	210080_x_at	GE62865		1412502|328802
HTR000852	BRD4	bromodomain containing 4	Hs.187763	202102_s_at|202103_at|226052_at|226054_at|232551_at|238612_at|240360_at	GE756521|GE721436|GE61545	A_23_P425104|A_24_P7974|A_23_P209011	703750
HTR000853	COMMD3	COMM domain containing 3	Hs.534398	202265_at|218048_at	GE58452|GE57630	A_23_P138514|A_23_P115732|A_23_P314115|A_24_P303989	740457
HTR000854	TBL1XR1	transducin (beta)-like 1X-linked receptor 1	Hs.438970	221428_s_at|222633_at|222634_s_at|223013_at|233633_at|235890_at	GE87627|GE82896|GE86826	A_23_P212554|A_23_P57989|A_24_P922793|A_24_P114604|A_23_P212552|A_24_P128880	796997
HTR000856	MED8	mediator of RNA polymerase II transcription, subunit 8 homolog (yeast)	Hs.301756	213126_at|213127_s_at|213696_s_at|218028_at|57163_at	GE61676|GE83674	A_24_P233915|A_23_P23380|A_23_P46170	2150134|505546
HTR000857	N/A	N/A	Hs.533030	1552332_at|202795_x_at|210276_s_at|216210_x_at|243690_at	GE475940|GE88663|GE81712	A_23_P408328|A_24_P221885|A_23_P17855
HTR000858	PSMB10	proteasome (prosome, macropain) subunit, beta type, 10	Hs.9661	202659_at|214377_s_at	GE86457|GE59978|GE61663	A_23_P152199|A_23_P140807|A_24_P90900	366543|753407
HTR000859	SMARCE1	SWI/SNF related, matrix associated, actin dependent regulator of chromatin, subfamily e, member 1	Hs.463010	211988_at|211989_at|229511_at|236016_at|243998_at|244111_at	GE558638	A_24_P701814|A_32_P20221|A_23_P333063|A_23_P164387|A_24_P144337|A_23_P425925	124323|1880727
HTR000861	POLR1D	polymerase (RNA) I polypeptide D, 16kDa	Hs.507584	1562161_at|218258_at|224857_s_at|224874_at	GE796766|GE58633|GE878170|GE61648	A_23_P409541|A_23_P36928	795750
HTR000862	PSAT1	phosphoserine aminotransferase 1	Hs.494261	220892_s_at|223062_s_at	GE82594	A_24_P221485|A_23_P259692	277067
HTR000863	C6orf106	chromosome 6 open reading frame 106	Hs.485162	205457_at|217924_at|217925_s_at	GE82718|GE82810	A_24_P320526|A_23_P133974|A_23_P122582	23781
HTR000864	CNOT7	CCR4-NOT transcription complex, subunit 7	Hs.170553	1552344_s_at|218250_s_at|225053_at|233019_at	GE62980	A_24_P384422|A_32_P141262|A_23_P216312|A_23_P394166|A_32_P170888	27330
HTR000865	COG8	component of oligomeric golgi complex 8	Hs.130849	219575_s_at|238863_x_at	GE62896	A_23_P37966|A_32_P92399|A_23_P502057|A_24_P155815|A_23_P218295	22099
HTR000866	SPAG9	sperm associated antigen 9	Hs.463439	1554543_at|206748_s_at|212468_at|212470_at|225339_at	GE81338|GE86976	A_23_P207476|A_24_P8454|A_23_P356041|A_24_P365025|A_24_P942469	111730
HTR000867	ABHD2	abhydrolase domain containing 2	Hs.549108	205566_at|217416_x_at|221815_at|225337_at|228490_at|63825_at|87100_at	GE59700|GE86773|GE835753|GE612164	A_23_P140591|A_24_P142141|A_24_P924920|A_23_P395172	795498
HTR000868	KRAS2	v-Ki-ras2 Kirsten rat sarcoma 2 viral oncogene homolog	Hs.505033	1559203_s_at|1559204_x_at|204009_s_at|204010_s_at|214352_s_at|231640_at	GE61031	A_24_P927287|A_23_P45140|A_23_P306500|A_23_P306507	28627
HTR000869	N/A	N/A	Hs.507680	1565743_at|202258_s_at|202259_s_at|214753_at|215105_at|215318_at|221899_at|242576_x_at	GE733240|GE59210|GE63149|GE86616|GE63244|GE56196|GE86398|GE681966	A_23_P65262|A_24_P500771|A_24_P935735|A_23_P53856	43905
HTR000871	N/A	N/A	Hs.256526	219862_s_at	GE85117|GE62172	A_23_P218317
HTR000872	ARMC8	armadillo repeat containing 8	Hs.266826	1555279_at|1555281_x_at|203486_s_at|203487_s_at|219094_at|236966_at	GE88696|GE81891|GE56384	A_23_P29784|A_24_P187954|A_23_P18384|A_24_P211869	24864
HTR000873	N/A	N/A	Hs.512932	217828_at	GE62314	A_23_P26094|A_24_P210577
HTR000874	N/A	N/A	Hs.481342	1558815_at|204288_s_at|220858_at|225728_at|227826_s_at|227827_at|233720_at|237285_at|238751_at	GE81880|GE81309|GE904809|GE84580|GE85279	A_23_P121795|A_24_P140475|A_24_P912136|A_23_P257562
HTR000875	DOM3Z	dom-3 homolog Z (C. elegans)	Hs.520038	202326_at|204522_at|207484_s_at|209219_at|215982_s_at|233843_at|38157_at	GE83143|GE536304|GE720943|GE79511|GE59963|GE54548	A_24_P303390|A_32_P181020|A_24_P849628|A_24_P801451|A_23_P214638|A_23_P111155|A_23_P122545	770216
HTR000876	SMAD3	SMAD, mothers against DPP homolog 3 (Drosophila)	Hs.549051	205396_at|205397_x_at|205398_s_at|218284_at	GE79350|GE56446	A_23_P48936|A_23_P359091	327252|345935
HTR000877	TSFM	Ts translation elongation factor, mitochondrial	Hs.528351	212656_at|213861_s_at|214331_at|214332_s_at	GE57748|GE56245|GE78992	A_23_P320878|A_23_P64650|A_24_P253078
HTR000878	TRIM29	tripartite motif-containing 29	Hs.504115	202504_at|211001_at|211002_s_at	GE63352|GE57683	A_23_P203267|A_23_P340123	809810
HTR000879	FBXO21	F-box protein 21	Hs.159699	212229_s_at|212231_at|214891_at	GE83656|GE85862	A_23_P53736	44949
HTR000880	CCNDBP1	cyclin D-type binding-protein 1	Hs.36794	223084_s_at	GE54728	A_23_P26243	269301
HTR000881	FBXO32	F-box protein 32	Hs.403933	225328_at|225345_s_at|225801_at|225803_at|232573_at|241763_s_at	GE87653|GE753896|GE86509	A_24_P218259|A_24_P918147|A_23_P82814	375667
HTR000882	SNAP23	synaptosomal-associated protein, 23kDa	Hs.511149	209130_at|209131_s_at|214544_s_at|229773_at	GE81326|GE564662	A_23_P206177	143062|195940
HTR000883	NIPSNAP3B	nipsnap homolog 3B (C. elegans)	Hs.549174	221104_s_at|223764_x_at|229015_at	GE86180|GE82359	A_23_P9209|A_24_P132624
HTR000884	MATN2	matrilin 2	Hs.189445	202350_s_at|237196_at	GE56767|GE560418	A_24_P179225|A_23_P71328	161948
HTR000886	DBN1	drebrin 1	Hs.130316	202806_at|217025_s_at	GE79428	A_24_P97849|A_23_P156284	130657
HTR000888	SMARCA3	SWI/SNF related, matrix associated, actin dependent regulator of chromatin, subfamily a, member 3	Hs.3068	202983_at	GE60408	A_24_P248251|A_24_P277155	810974
HTR000889	TES	testis derived transcript (3 LIM domains)	Hs.533391	1555392_at|202719_s_at|202720_at	GE655157|GE55299	A_24_P290737|A_23_P111672|A_24_P55437
HTR000891	DEFQ1	defensin, theta 1	Hs.380781	1553518_at|205033_s_at	GE473297	A_23_P320124|A_24_P81205	247483
HTR000892	GTPBP1	GTP binding protein 1	Hs.276925	205276_s_at|219357_at|226359_at	GE88453|GE81846|GE81377	A_24_P168760|A_23_P416106|A_23_P103120	826217
HTR000894	N/A	N/A	Hs.374556	214965_at	GE54637	A_23_P118086
HTR000895	ATP1A3	ATPase, Na+/K+ transporting, alpha 3 polypeptide	Hs.515427	214432_at	GE57903	A_23_P27472
HTR000896	DSCR9	Down syndrome critical region gene 9	Hs.369488	203635_at|217309_s_at	GE57391|GE84943	A_24_P164894|A_23_P154874|A_24_P254346	270900
HTR000897	DNMT3A	DNA (cytosine-5-)-methyltransferase 3 alpha	Hs.515840	218457_s_at|222640_at|244428_at	GE62200	A_23_P420373|A_23_P154500|A_24_P910277	151668
HTR000898	DYRK2	dual-specificity tyrosine-(Y)-phosphorylation regulated kinase 2	Hs.173135	202968_s_at|202969_at|202970_at|202971_s_at	GE86715|GE60308	A_24_P249824|A_24_P56270|A_24_P942786|A_23_P204048	787861
HTR000899	FBXO3	F-box protein 3	Hs.406787	218432_at|229955_at|232815_at|232851_at|238686_at|242791_at	GE55964|GE835045|GE56868	A_23_P202844|A_23_P363831|A_23_P363826	29944
HTR000900	ZNF644	zinc finger protein 644	Hs.173001	1553725_s_at|1557751_at|222580_at	GE53834	A_23_P358857|A_23_P200772|A_24_P256337|A_24_P238402	134300
HTR000901	N/A	N/A	Hs.527524	219520_s_at|225273_at	GE53864	A_23_P345650|A_23_P34176	271071
HTR000902	MDM1	Mdm4, transformed 3T3 cell double minute 1, p53 binding protein (mouse)	Hs.171265	213761_at|220397_at	GE54077|GE79061	A_23_P413180|A_23_P105730|A_23_P204782	207344|812293
HTR000903	GNB5	guanine nucleotide binding protein (G protein), beta 5	Hs.155090	1554346_at|1560094_at|1560095_s_at|204000_at|207124_s_at|211871_x_at	GE596070|GE81655|GE56478	A_23_P205778|A_24_P911571	197641
HTR000904	ALDH5A1	aldehyde dehydrogenase 5 family, member A1 (succinate-semialdehyde dehydrogenase)	Hs.371723	203608_at|203609_s_at	GE80979|GE56079	A_24_P115007|A_24_P3761|A_24_P923353	44505
HTR000905	EHF	ets homologous factor	Hs.502306	219850_s_at|222932_at|224189_x_at|225645_at|232360_at|232361_s_at	GE84978|GE86194|GE81758	A_24_P64442|A_23_P203540
HTR000906	AQP4	aquaporin 4	Hs.315369	210066_s_at|210067_at|210068_s_at|210906_x_at|226228_at	GE57270|GE596123	A_24_P202522|A_23_P107565	31210
HTR000907	FGFR4	fibroblast growth factor receptor 4	Hs.165950	1554961_at|1554962_a_at|204579_at|211237_s_at	GE57553	A_23_P92754	784224
HTR000908	PCNXL2	pecanex-like 2 (Drosophila)	Hs.370605	205689_at|220461_at|229202_at|39650_s_at	GE519499|GE53184|GE83009|GE59629	A_23_P114585|A_23_P200267|A_23_P200260	50012
HTR000909	CFHL1	complement factor H-related 1	Hs.363396	1554459_s_at|1570228_at|213800_at|215388_s_at	GE61567|GE873236|GE82579	A_23_P114740|A_23_P200160|A_24_P336510|A_23_P103256|A_24_P273972	450060
HTR000910	CFHL2	complement factor H-related 2	Hs.154224		GE61562	A_23_P951
HTR000911	CFHL4	complement factor H-related 4	Hs.549106			A_24_P282547
HTR000912	POLR2C	polymerase (RNA) II (DNA directed) polypeptide C, 33kDa	Hs.79402	208996_s_at|214263_x_at|216282_x_at	GE79133	A_23_P3527
HTR000913	SKP2	S-phase kinase-associated protein 2 (p45)	Hs.23348	203625_x_at|203626_s_at|210567_s_at|211042_x_at	GE59094	A_23_P156310
HTR000914	TOPORS	topoisomerase I binding, arginine/serine-rich	Hs.190622	204071_s_at|218943_s_at|222793_at|242961_x_at	GE58383|GE54334	A_23_P32217|A_23_P20814	723756
HTR000915	SYTL2	synaptotagmin-like 2	Hs.369520	220613_s_at|225496_s_at|232914_s_at	GE61996|GE856042	A_24_P85085|A_23_P53193	143653
HTR000917	GSG1	germ cell associated 1	Hs.240053	221252_s_at|241553_at	GE87790	A_23_P139864	1645564|397227
HTR000918	TAOK2	TAO kinase 2	Hs.291623	204877_s_at|204878_s_at|204986_s_at	GE58690|GE53558	A_23_P308673|A_23_P218269
HTR000920	UPF2	UPF2 regulator of nonsense transcripts homolog (yeast)	Hs.370689	1561762_s_at|203519_s_at	GE53955	A_23_P149818	303156
HTR000921	ELL	elongation factor RNA polymerase II	Hs.515260	1564568_at|204095_s_at	GE79578	A_23_P16538|A_23_P16537|A_23_P27936	726727
HTR000922	ASCC3	activating signal cointegrator 1 complex subunit 3	Hs.486031	212815_at|231269_at	GE55245|GE80710	A_23_P19565|A_23_P382654|A_23_P30972	206064
HTR000923	PAX6	paired box gene 6 (aniridia, keratitis)	Hs.502235	205646_s_at|235795_at	GE58257	A_23_P1823
HTR000924	ZNF586	zinc finger protein 586	Hs.288995	1554665_at|1558251_a_at|1558253_x_at|211721_s_at|219711_at|219981_x_at|228652_at|231820_x_at|232328_at|236229_at|243194_at|243195_s_at	GE84835|GE83541|GE614549|GE80430|GE82196|GE884687|GE864730|GE85725	A_24_P693448|A_24_P358137|A_24_P358138|A_24_P83944|A_24_P25470|A_23_P107693|A_23_P378499|A_24_P313804|A_23_P101281|A_23_P119084|A_23_P388146|A_24_P68019|A_24_P408801	1688412
HTR000925	ZNF587	zinc finger protein 587	Hs.467370	1552783_at|1556204_a_at|1557248_at|222135_at|60794_f_at	GE575496|GE709350	A_24_P582763|A_23_P404595
HTR000926	RIN3	Ras and Rab interactor 3	Hs.326822	1562005_at|219456_s_at|219457_s_at|220439_at|60471_at	GE84652|GE86070|GE87563	A_23_P151820|A_23_P163200|A_24_P256390	2359723
HTR000927	C20orf161	chromosome 20 open reading frame 161	Hs.472854	1553960_at|1553961_s_at|226595_at		A_23_P154585|A_24_P117177|A_24_P318897	347313
HTR000928	N/A	N/A	Hs.477015	1559077_at|220518_at	GE82948	A_23_P354308	365453
HTR000929	GLS2	glutaminase 2 (liver, mitochondrial)	Hs.212606	1564705_at|1564706_s_at|1564707_x_at|205531_s_at	GE58509|GE552452|GE897803	A_24_P326739	320497
HTR000930	FGFR3	fibroblast growth factor receptor 3 (achondroplasia, thanatophoric dwarfism)	Hs.1420	204379_s_at|204380_s_at	GE577766|GE58034	A_23_P212830|A_23_P500501	35405|752631
HTR000931	TBL2	transducin (beta)-like 2	Hs.52515		GE63196
HTR000932	ZNRD1	zinc ribbon domain containing, 1	Hs.57813	223639_s_at|227673_at|228009_x_at|234114_at|234115_s_at|234530_s_at	GE80296|GE54188	A_24_P46577	342095
HTR000933	C14orf118	chromosome 14 open reading frame 118	Hs.410231	219720_s_at|229297_at|229514_at|229520_s_at|231970_at|235302_at|239478_x_at	GE86291|GE82253|GE87978	A_32_P142363|A_24_P927311|A_23_P54205|A_24_P15563	233156|279513|786211|811071
HTR000934	ZDHHC14	zinc finger, DHHC domain containing 14	Hs.187459	1556967_at|219247_s_at|235133_at|239281_at	GE501562|GE86738	A_23_P250619|A_24_P269129	345328|754159
HTR000935	N/A	N/A	Hs.408233	218526_s_at|223554_s_at	GE62919	A_23_P55136|A_23_P254498	252350
HTR000936	FDXR	ferredoxin reductase	Hs.69745	207813_s_at	GE57490	A_23_P38154
HTR000937	DVL3	dishevelled, dsh homolog 3 (Drosophila)	Hs.433750	1554850_at|1555306_a_at|1558050_at|200613_at|200830_at|201907_x_at|201908_at|202394_s_at|206728_at|208624_s_at|208625_s_at|212351_at|227103_s_at|232642_at|239866_at	GE553180|GE58335|GE58933|GE53305|GE87518|GE62301|GE57295|GE87530|GE59016|GE56009|GE57272	A_23_P92261|A_23_P155624|A_24_P283000|A_23_P218892|A_23_P80867|A_24_P42681|A_23_P257786|A_24_P251688|A_23_P110062|A_24_P152881|A_24_P32139|A_23_P377299|A_23_P218884|A_24_P291588	178082|24972
HTR000938	N/A	N/A	Hs.134856	219283_at|238989_at	GE61283	A_23_P159839	786300
HTR000939	PIGO	phosphatidylinositol glycan, class O	Hs.522099	209998_at|214990_at|214991_s_at	GE83464	A_23_P60240	21678
HTR000940	VPS13A	vacuolar protein sorting 13A (yeast)	Hs.459790	1570295_at|214785_at|214852_x_at|227987_at|227988_s_at	GE53639	A_23_P217098|A_32_P232523|A_23_P377141|A_23_P9472	222006
HTR000941	B3GNT1	UDP-GlcNAc:betaGal beta-1,3-N-acetylglucosaminyltransferase 1	Hs.173203	219326_s_at|222870_s_at|224154_at	GE55983	A_23_P500956	143402
HTR000942	CHEK2	CHK2 checkpoint homolog (S. pombe)	Hs.291363		GE54748
HTR000944	SLC39A4	solute carrier family 39 (zinc transporter), member 4	Hs.521934	219215_s_at	GE55446	A_24_P204954|A_23_P20502	769917
HTR000945	CYP2C8	cytochrome P450, family 2, subfamily C, polypeptide 8	Hs.282871	208147_s_at	GE57852	A_23_P161368	429883
HTR000946	RASGRP2	RAS guanyl releasing protein 2 (calcium and DAG-regulated)	Hs.99491	208206_s_at|214368_at|214369_s_at	GE80269	A_23_P64058
HTR000947	PIGQ	phosphatidylinositol glycan, class Q	Hs.302903	1552811_at|1553826_a_at|1555359_at|1558088_a_at|1558431_at|1563104_at|1569396_at|1569853_at|203933_at|204144_s_at|204874_x_at|204885_s_at|205683_x_at|207134_x_at|207383_s_at|207741_x_at|208760_at|209528_s_at|210084_x_at|211008_s_at|213466_at|213535_s_at|214555_at|214568_at|214999_s_at|215382_x_at|215502_at|216356_x_at|216474_x_at|217023_x_at|217934_x_at|218227_at|219051_x_at|219315_s_at|219709_x_…	GE60334|GE86409|GE79343|GE897239|GE87599|GE61919|GE87477|GE553362|GE539213|GE87770|GE62524|GE81568|GE58317|GE61424|GE678636|GE63276|GE56096|GE59345|GE62467|GE772754|GE543708|GE538726|GE53375|GE60458|GE85370|GE87339|GE57005|GE546704|GE79276|GE529229|GE79672|GE612032	A_23_P15067|A_32_P78936|A_23_P26468|A_24_P102261|A_23_P14886|A_23_P49082|A_23_P152107|A_24_P356373|A_23_P66137|A_24_P65292|A_23_P163666|A_23_P118300|A_23_P163492|A_24_P316257|A_24_P8257|A_32_P44274|A_23_P54728|A_23_P396062|A_23_P37685|A_23_P37702|A_23_P502609|A_23_P206237|A_24_P359205|A_24_P227993|A_23_P354297|A_23_P140716|A_24_P333357|A_23_P106727|A_23_P77545|A_23_P77529|A_23_P37870|A_24_P339201…
HTR000949	SLC23A3	solute carrier family 23 (nucleobase transporters), member 3	Hs.225988	1553265_at|1566645_at|215525_at|219418_at|230949_at	GE650235|GE87368|GE651441|GE88775	A_24_P251381|A_23_P28246|A_24_P60217|A_23_P306326|A_24_P592421
HTR000950	PDGFD	platelet derived growth factor D	Hs.352298	219304_s_at		A_24_P124349
HTR000951	CDV1	carnitine deficiency-associated, expressed in ventricle 1	Hs.528382	219372_at|223736_at	GE55642	A_24_P164123|A_23_P48130|A_23_P72680	796606
HTR000952	LMAN1L	lectin, mannose-binding, 1 like	Hs.187694	219775_s_at|220420_at|222927_s_at	GE56935|GE88164	A_23_P117851|A_23_P140630
HTR000953	ST7	suppression of tumorigenicity 7	Hs.368131	1559208_at|207524_at|207871_s_at	GE879959|GE533442|GE55326|GE85144|GE86668	A_23_P215735|A_24_P141019	295755
HTR000954	PLUNC	palate, lung and nasal epithelium carcinoma associated	Hs.211092	220542_s_at	GE79115	A_23_P143399	2046862
HTR000955	DISP1	dispatched homolog 1 (Drosophila)	Hs.528817	228184_at|235466_s_at	GE56601|GE83573	A_24_P757638|A_23_P201319
HTR000956	TRPV4	transient receptor potential cation channel, subfamily V, member 4	Hs.506713	219516_at	GE62431	A_24_P13381
HTR000957	ABCB9	ATP-binding cassette, sub-family B (MDR/TAP), member 9	Hs.511951	1555323_at|207321_s_at|214209_s_at	GE80618	A_24_P312895|A_23_P128094
HTR000958	ANKMY1	ankyrin repeat and MYND domain containing 1	Hs.435023	1554610_at|210486_at|220280_s_at	GE82144	A_23_P131463|A_24_P402106|A_24_P940863	1693363
HTR000959	N/A	N/A	Hs.302131	223862_at	GE53757	A_23_P40956	1938800
HTR000960	DNAH9	dynein, axonemal, heavy polypeptide 9	Hs.526552	207959_s_at|210345_s_at|240857_at	GE53079	A_23_P164068	758154|813637
HTR000961	MASP2	mannan-binding lectin serine protease 2	Hs.119983	207041_at|210798_x_at|216968_at	GE81659	A_23_P85672|A_23_P301971
HTR000962	SLC23A1	solute carrier family 23 (nucleobase transporters), member 1	Hs.310449	223732_at	GE55303	A_23_P21990	1987401
HTR000963	N/A	N/A	Hs.10056	1554354_at|1554355_a_at|223744_s_at|224391_s_at	GE62339	A_23_P24616|A_24_P929221|A_23_P318881
HTR000964	ADAM33	a disintegrin and metalloproteinase domain 33	Hs.173716	232570_s_at|233868_x_at	GE56458	A_23_P210731|A_23_P502343	131485
HTR000965	NARG1L	NMDA receptor regulated 1-like	Hs.512914	1555450_a_at|219378_at	GE88613	A_24_P331734|A_23_P251785|A_32_P156136	22328
HTR000967	KCND3	potassium voltage-gated channel, Shal-related subfamily, member 3	Hs.414110	211301_at|211827_s_at	GE54417	A_23_P697|A_23_P692
HTR000968	RPL8	ribosomal protein L8	Hs.178551	200936_at	GE60384	A_23_P31654|A_24_P92722
HTR000969	EIF4B	eukaryotic translation initiation factor 4B	Hs.512629		GE85788|GE749736	A_24_P67258|A_24_P218970|A_23_P162679
HTR000970	EEF1B2	eukaryotic translation elongation factor 1 beta 2	Hs.421608			A_23_P165535|A_24_P152433|A_24_P58034|A_32_P49616
HTR000971	GPI	glucose phosphate isomerase	Hs.466471	208308_s_at|224467_s_at|232002_at	GE61810|GE57542|GE88500|GE86825	A_24_P108451|A_23_P27947	158372|46310
HTR000972	ABCA3	ATP-binding cassette, sub-family A (ABC1), member 3	Hs.355643		GE85442|GE57746	A_24_P725630|A_23_P152272|A_23_P140876
HTR000974	ASS	argininosuccinate synthetase	Hs.160786	207076_s_at	GE80883	A_24_P33055|A_23_P31921|A_24_P367100|A_24_P178444	243034
HTR000975	LAMP2	lysosomal-associated membrane protein 2	Hs.496684	200821_at|203041_s_at|203042_at|226671_at	GE61343|GE802579|GE83793|GE860126|GE79703	A_23_P217447|A_23_P416608|A_24_P396231	234547|258964
HTR000976	MSMB	microseminoprotein, beta-	Hs.255462	207430_s_at|210297_s_at	GE601674|GE79317	A_23_P75024|A_24_P146683	1187828
HTR000977	FGA	fibrinogen, A alpha polypeptide	Hs.351593	205649_s_at|205650_s_at	GE79857|GE58040	A_23_P375372|A_24_P282251|A_23_P44274	429555
HTR000978	CTSC	cathepsin C	Hs.128065	201487_at|225646_at|225647_s_at|231234_at	GE61251|GE700799|GE86110	A_24_P115762|A_23_P1552	149370|1573091
HTR000980	GNG5	guanine nucleotide binding protein (G protein), gamma 5	Hs.546257	207157_s_at|218923_at|218924_s_at	GE58360|GE58165|GE80475	A_23_P148513|A_24_P940135|A_23_P201368	138294
HTR000981	TENC1	tensin like C1 domain containing phosphatase	Hs.6147	212494_at	GE53730	A_23_P151297	211999|38937
HTR000982	N/A	N/A	Hs.456557	219988_s_at	GE55799|GE82137	A_23_P424401|A_32_P59990|A_23_P201002
HTR000983	RRAD	Ras-related associated with diabetes	Hs.9825	204802_at|204803_s_at|218074_at	GE57686|GE62235	A_24_P262127|A_23_P88849|A_23_P77455	824510
HTR000984	PCGF3	polycomb group ring finger 3	Hs.144309	212753_at|238084_at|243329_at	GE84777	A_23_P396777|A_24_P388632
HTR000985	TMOD4	tropomodulin 4 (muscle)	Hs.2430	202261_at|223762_at	GE57213|GE81825	A_23_P126605|A_23_P115215	165908
HTR000986	MAP3K7IP2	mitogen-activated protein kinase kinase kinase 7 interacting protein 2	Hs.269775	210284_s_at|212184_s_at	GE56455	A_23_P19702	260227
HTR000987	RDH5	retinol dehydrogenase 5 (11-cis and 9-cis)	Hs.94672	202592_at|210106_at|236291_at	GE57286|GE54293	A_23_P53298|A_24_P218814	230218
HTR000988	SSBP3	single stranded DNA binding protein 3	Hs.175551	222482_at|233794_at	GE85796	A_23_P114582|A_23_P500333|A_24_P926693	36356
HTR000989	BCR	breakpoint cluster region	Hs.431048	202123_s_at	GE58357	A_24_P291016|A_23_P60180|A_24_P282416|A_24_P393711
HTR000990	GYPC	glycophorin C (Gerbich blood group)	Hs.59138	202947_s_at|240671_at	GE850996|GE80544	A_24_P139901
HTR000991	LIMK2	LIM domain kinase 2	Hs.474596	1561654_at|202193_at|207280_at|210582_s_at|217475_s_at	GE599074|GE61667	A_24_P353300|A_23_P211445	45795
HTR000992	NUP214	nucleoporin 214kDa	Hs.461860	202155_s_at|211261_at|228902_at|232454_at	GE57087	A_23_P257091	194353
HTR000993	UBE2J2	ubiquitin-conjugating enzyme E2, J2 (UBC6 homolog, yeast)	Hs.191987	224347_x_at|226704_at	GE61985	A_24_P50937|A_24_P17302
HTR000994	PTK2	PTK2 protein tyrosine kinase 2	Hs.395482	1559529_at|207821_s_at|208820_at|234211_at|241453_at	GE85906|GE581949|GE79453|GE790930	A_23_P324679|A_23_P22096|A_23_P72050	1736335|724892|855864
HTR000995	PSCD2	pleckstrin homology, Sec7 and coiled-coil domains 2 (cytohesin-2)	Hs.8517	1555842_at|209158_s_at|237234_at	GE874710|GE79784	A_23_P119377|A_24_P374918	742105
HTR000996	PMF1	polyamine-modulated factor 1	Hs.530479	202337_at|206956_at	GE80940|GE56335	A_23_P160638|A_23_P635|A_24_P336551
HTR000997	VPS52	vacuolar protein sorting 52 (yeast)	Hs.480356	214585_s_at|244559_at	GE55890	A_23_P70583	2361561
HTR000998	ARHGEF7	Rho guanine nucleotide exchange factor (GEF) 7	Hs.508738	1560510_at|1562270_at|1562271_x_at|202547_s_at|202548_s_at|229642_at|236416_at|239397_at|242999_at	GE57273|GE502286|GE809705	A_23_P417891|A_23_P321855	39245
HTR000999	SCFD1	sec1 family domain containing 1	Hs.369168	233229_at|243525_at	GE481820	A_23_P88209	1556215|309648
HTR001000	ELAC1	elaC homolog 1 (E. coli)	Hs.75862	1565703_at|202526_at|202527_s_at|219325_s_at|222869_s_at|235725_at	GE887174|GE59174|GE82441	A_23_P15944|A_23_P27346	244654|321958|754136
HTR001001	ECM1	extracellular matrix protein 1	Hs.81071	209365_s_at	GE59357	A_23_P160559	301122
HTR001002	ATF3	activating transcription factor 3	Hs.460	1554420_at|1554980_a_at|202672_s_at	GE58321|GE81053	A_23_P34915|A_24_P33895	51448
HTR001003	C13orf9	chromosome 13 open reading frame 9	Hs.325667	222478_at	GE87812|GE82437	A_23_P48384|A_23_P14184	303040
HTR001004	THSD1P	thrombospondin, type I, domain containing 1 pseudogene	Hs.387495		GE56787	A_24_P145268|A_24_P725895
HTR001006	SCARF2	scavenger receptor class F, member 2	Hs.474251	221837_at|221838_at|222141_at|49329_at	GE88716|GE83514	A_24_P108738|A_24_P117323|A_23_P143580	344834
HTR001007	COL12A1	collagen, type XII, alpha 1	Hs.101302	225664_at|231766_s_at|231879_at|233109_at|234951_s_at	GE56388	A_23_P214168|A_24_P291814	120622
HTR001009	UPF3A	UPF3 regulator of nonsense transcripts homolog A (yeast)	Hs.533855	206958_s_at|206959_s_at|214323_s_at|217596_at	GE82743	A_24_P41690|A_32_P226567|A_24_P81968|A_32_P202778|A_23_P99473	730965
HTR001010	OAS1	2',5'-oligoadenylate synthetase 1, 40/46kDa	Hs.524760	202869_at|205552_s_at	GE58738	A_23_P64828	588911
HTR001011	ZBED1	zinc finger, BED domain containing 1	Hs.458462	1554821_a_at|203043_at	GE53488	A_23_P217507|A_32_P86623	291782
HTR001012	CDC2L5	cell division cycle 2-like 5 (cholinesterase-related cell division controller)	Hs.233552	207318_s_at|207319_s_at|210965_x_at|228991_at	GE58090|GE63301|GE883062	A_23_P215296|A_24_P178493	235924
HTR001013	NIPBL	Nipped-B homolog (Drosophila)	Hs.481927	1560474_at|212483_at|242352_at	GE768640		432486
HTR001014	SNCA	synuclein, alpha (non A4 component of amyloid precursor)	Hs.271771	204466_s_at|204467_s_at|207827_x_at|211546_x_at	GE57593	A_23_P29939
HTR001015	MBD2	methyl-CpG binding domain protein 2	Hs.25674	202484_s_at|202485_s_at|214396_s_at|214397_at	GE82035	A_24_P119201|A_23_P15864	713558
HTR001016	AS3MT	arsenic (+3 oxidation state) methyltransferase	Hs.34492	223652_at|225334_at	GE61984|GE82561|GE577140	A_23_P305140|A_24_P201353|A_23_P12643
HTR001018	P2RY11	purinergic receptor P2Y, G-protein coupled, 11	Hs.14468	214546_s_at|221649_s_at	GE61924|GE54234	A_23_P16096|A_23_P27493|A_23_P4696
HTR001019	CDK5RAP1	CDK5 regulatory subunit associated protein 1	Hs.435952	218315_s_at	GE62018	A_23_P257278
HTR001020	ZWINT	ZW10 interactor	Hs.42650	204026_s_at	GE81721	A_23_P63789	451907|726332
HTR001021	N/A	N/A	Hs.461030	214076_at|221028_s_at|223407_at	GE61753|GE86982|GE85435	A_23_P3574|A_23_P14975	3952903
HTR001022	APOM	apolipoprotein M	Hs.534468	205682_x_at|214910_s_at	GE82469	A_24_P89426|A_23_P42265	67042
HTR001023	QPRT	quinolinate phosphoribosyltransferase (nicotinate-nucleotide pyrophosphorylase (carboxylating))	Hs.513484	1568964_x_at|204044_at|206057_x_at|216981_x_at|242414_at	GE59768|GE81238|GE647835|GE81907|GE750221	A_23_P34233|A_32_P2354|A_23_P433758|A_23_P218225|A_23_P433760
HTR001024	COL4A3BP	collagen, type IV, alpha 3 (Goodpasture antigen) binding protein	Hs.270437	219625_s_at|223465_at|223466_x_at|226277_at	GE508978	A_23_P61748|A_24_P29277	38903
HTR001025	IHPK1	inositol hexaphosphate kinase 1	Hs.549093	212439_at|232769_at	GE57406|GE514363|GE494939	A_32_P430996|A_24_P396105	743880
HTR001026	GMPPB	GDP-mannose pyrophosphorylase B	Hs.546384	219920_s_at|222710_at|229717_at	GE58522|GE87126	A_23_P92202|A_23_P306655|A_24_P941845
HTR001027	PRSS25	protease, serine, 25	Hs.115721	203089_s_at|211152_s_at	GE58502	A_24_P336957
HTR001028	RABGAP1	RAB GTPase activating protein 1	Hs.271341	204028_s_at|213313_at|215070_x_at|221294_at|224081_at	GE55202|GE80619	A_24_P252575|A_23_P350895|A_23_P123830|A_23_P135219
HTR001029	RAB4B	RAB4B, member RAS oncogene family	Hs.25367	206560_s_at|219807_x_at|228521_s_at|233385_x_at	GE80848|GE62809	A_32_P19135|A_23_P4714|A_23_P16116	767737
HTR001030	GPRC5C	G protein-coupled receptor, family C, group 5, member C	Hs.446438	219327_s_at|230907_at	GE55414|GE62271	A_23_P346673|A_23_P346670|A_32_P109029|A_23_P38167	1706549
HTR001031	U2AF1L3	U2(RNU2) small nuclear RNA auxiliary factor 1-like 3	Hs.351558	219690_at|226700_at	GE82894|GE518157	A_23_P326296|A_24_P127950|A_23_P142424
HTR001032	HMMR	hyaluronan-mediated motility receptor (RHAMM)	Hs.72550	1562677_at|207165_at|209709_s_at	GE615605|GE81805	A_23_P70007	795932
HTR001033	DUSP4	dual specificity phosphatase 4	Hs.417962	204014_at|204015_s_at	GE56786	A_23_P134935	252443
HTR001034	KLF12	Kruppel-like factor 12	Hs.373857	1556461_at|1556462_a_at|1566446_at|206965_at|206966_s_at|208467_at|214276_at|227261_at|229881_at|238940_at|239019_at	GE624567|GE734937|GE55272|GE814967	A_23_P354805|A_23_P371076	2001979|269718|347730|826627
HTR001035	N/A	N/A	Hs.532265	1568840_at|220843_s_at|231784_s_at		A_24_P995	503722
HTR001036	C21orf71	chromosome 21 open reading frame 71	Hs.420696	1556414_at|218558_s_at|236910_at	GE55502	A_23_P143446|A_32_P149060	195425
HTR001038	HEPH	hephaestin	Hs.31720	203902_at|203903_s_at	GE53398	A_24_P399980|A_23_P22526	179109
HTR001039	ATP6V0A2	ATPase, H+ transporting, lysosomal V0 subunit a isoform 2	Hs.201939	1555114_at|205704_s_at|206438_x_at|235255_at|239928_at	GE54820|GE88142	A_23_P64712|A_23_P87513	1556886|813858
HTR001040	OPN3	opsin 3 (encephalopsin, panopsin)	Hs.534399	1565951_s_at|206079_at|219032_x_at|224392_s_at|226350_at	GE59909|GE81912|GE55659	A_24_P712350|A_23_P74391|A_23_P46118	195911
HTR001041	RIOK1	RIO kinase 1 (yeast)	Hs.437474			A_24_P93798|A_24_P8088	1184213
HTR001044	STAG3	stromal antigen 3	Hs.521075		GE55182|GE905438|GE82786	A_23_P8424|A_23_P145657	2174811
HTR001045	TBXAS1	thromboxane A synthase 1 (platelet, cytochrome P450, family 5, subfamily A)	Hs.520757	1566501_at|208130_s_at|236345_at	GE55624|GE60497	A_24_P274814|A_32_P212886	143443
HTR001046	INADL	InaD-like (Drosophila)	Hs.478125	1560512_at|214493_s_at|214705_at|239173_at|240570_at	GE55141|GE63199|GE61591|GE624199	A_23_P126100|A_24_P274072|A_32_P88958	193882|2281527|279019
HTR001047	FZD5	frizzled homolog 5 (Drosophila)	Hs.17631	206136_at|221245_s_at	GE55366|GE81283	A_24_P148503|A_23_P397999|A_23_P108437	207138|756565
HTR001048	MRE11B	MRE11 meiotic recombination 11 homolog B (S. cerevisiae)	Hs.192649	205395_s_at|211334_at|242456_at	GE59113	A_24_P312671|A_24_P205105|A_23_P150189	2157699
HTR001049	GTF2IRD1	GTF2I repeat domain containing 1	Hs.156302	218412_s_at|221176_x_at	GE54753|GE83056	A_23_P123018|A_23_P123015|A_23_P257694|A_23_P111621	756238
HTR001050	TNFRSF19	tumor necrosis factor receptor superfamily, member 19	Hs.149168	223827_at|224090_s_at	GE82430	A_23_P140057	343590
HTR001051	GMEB1	glucocorticoid modulatory element binding protein 1	Hs.4069	220938_s_at	GE55646|GE863061	A_23_P137586	129005
HTR001052	N/A	N/A	Hs.222312	227894_at|242211_x_at	GE551600	A_23_P411833|A_23_P408215|A_23_P373992|A_24_P275723	2110338|2443879|35736
HTR001053	LRRC1	leucine rich repeat containing 1	Hs.485581	207790_at|218816_at		A_23_P215024|A_23_P377350
HTR001054	JAG2	jagged 2	Hs.433445	209784_s_at|32137_at	GE81132	A_23_P106024	156033|1927303
HTR001056	N/A	N/A	Hs.288715	205250_s_at|221683_s_at	GE83973|GE53090|GE83713	A_24_P51067|A_23_P36865|A_23_P25463
HTR001057	CDCA1	cell division cycle associated 1	Hs.234545	223381_at	GE83237	A_23_P74349
HTR001058	DHX57	DEAH (Asp-Glu-Ala-Asp/His) box polypeptide 57	Hs.468226	213420_at|239311_at|244784_at	GE54647|GE474784	A_24_P120109|A_23_P16908|A_23_P28307	24623|247707
HTR001059	FXYD2	FXYD domain containing ion transport regulator 2	Hs.413137	1556294_at|205674_x_at|207434_s_at|217897_at	GE61454|GE87501|GE87500	A_23_P161769|A_24_P196562|A_23_P150394	125222|1507348|453641
HTR001060	GPR161	G protein-coupled receptor 161	Hs.271809	206971_at|206972_s_at|214104_at|230369_at|232350_x_at|235961_at	GE674173|GE81746	A_32_P497742|A_23_P354314|A_23_P303455|A_23_P103532	1697364|28343
HTR001061	N/A	N/A	Hs.446275	219576_at|219626_at|237842_at	GE87741|GE85369	A_24_P177631|A_23_P11160|A_23_P22557	2107738
HTR001062	TADA2L	transcriptional adaptor 2 (ADA2 homolog, yeast)-like	Hs.500066	209938_at|210537_s_at|235268_at	GE81032	A_23_P66664|A_23_P66658	193570
HTR001063	ABCA7	ATP-binding cassette, sub-family A (ABC1), member 7	Hs.134514	219577_s_at	GE56727	A_23_P39481
HTR001064	ST2	suppression of tumorigenicity 2	Hs.66	207526_s_at|210442_at|234066_at|242809_at	GE53322	A_23_P51126	501994
HTR001065	RFX4	regulatory factor X, 4 (influences HLA class II expression)	Hs.388827	1552809_at|207672_at|223673_at	GE58753	A_24_P224158|A_23_P22254|A_23_P204342|A_23_P76332	50344
HTR001066	FKBP1B	FK506 binding protein 1B, 12.6 kDa	Hs.306834	206857_s_at|209931_s_at	GE57180|GE590349	A_23_P142631	277345
HTR001067	ANGPT1	angiopoietin 1	Hs.369675	1552939_at|205608_s_at|205609_at	GE57062	A_23_P216023|A_23_P431900|A_24_P60887
HTR001068	CLTCL1	clathrin, heavy polypeptide-like 1	Hs.368266	205944_s_at	GE85264|GE62763	A_23_P143559	384851
HTR001069	N/A	N/A	Hs.369998	1555378_at|206661_at|238508_at|238757_at	GE85271	A_23_P152753|A_23_P408822|A_23_P38328|A_24_P253780	1708914
HTR001070	ZNF443	zinc finger protein 443	Hs.534574	1553247_a_at|1553957_at|1570364_at|1570366_x_at|216788_at|242028_at	GE736798	A_23_P55880|A_24_P365322|A_24_P91405|A_23_P67278|A_24_P14328	307917
HTR001071	SLC6A20	solute carrier family 6 (neurotransmitter transporter), member 20	Hs.413095	219614_s_at|234291_s_at	GE573893	A_24_P20369|A_24_P371331|A_23_P212379
HTR001072	MAPK11	mitogen-activated protein kinase 11	Hs.57732	211499_s_at|211500_at	GE88364	A_23_P502274	156272
HTR001074	FAM31B	family with sequence similarity 31, member B	Hs.497279	1552835_at|1557309_at|1564164_at|219696_at|234041_at	GE597536|GE619561|GE55350	A_23_P320897|A_24_P943283|A_23_P201605	147855
HTR001075	SPINLW1	serine protease inhibitor-like, with Kunitz and WAP domains 1 (eppin)	Hs.121084	1552396_at|206318_at|206319_s_at	GE56093|GE536124	A_23_P210503|A_23_P102634|A_24_P134302	1621771
HTR001076	SPAP1	SH2 domain containing phosphatase anchor protein 1	Hs.437393	1563674_at|221239_s_at|224192_at|224193_s_at|224194_at	GE83168	A_24_P319647|A_23_P160751	1468910
HTR001077	N/A	N/A	Hs.389874	235737_at	GE83597	A_23_P121987	280919
HTR001078	HS6ST2	heparan sulfate 6-O-sulfotransferase 2	Hs.385956	1552766_at|1552767_a_at|230030_at	GE88801	A_24_P105191|A_24_P58233
HTR001079	STK31	serine/threonine kinase 31	Hs.309767	223883_s_at	GE80355	A_23_P417475|A_23_P42784
HTR001080	UCP3	uncoupling protein 3 (mitochondrial, proton carrier)	Hs.101337	207349_s_at|219827_at	GE59501	A_24_P292470|A_23_P203601	628529
HTR001081	MMP16	matrix metalloproteinase 16 (membrane-inserted)	Hs.546267	207012_at|207013_s_at|208166_at|208167_s_at|223614_at	GE83367|GE902623	A_23_P123448|A_23_P216153|A_24_P235400	46916
HTR001082	PTPRR	protein tyrosine phosphatase, receptor type, R	Hs.506076	206084_at|210675_s_at	GE57287	A_23_P47924	52079
HTR001083	SLC26A8	solute carrier family 26, member 8	Hs.435836	237340_at		A_23_P30950	51308
HTR001084	ICAM1	intercellular adhesion molecule 1 (CD54), human rhinovirus receptor	Hs.386467	202637_s_at|202638_s_at|207194_s_at|215485_s_at	GE82686|GE62810	A_23_P153320|A_23_P130537	1743091
HTR001085	SPAM1	sperm adhesion molecule 1 (PH-20 hyaluronidase, zona pellucida binding)	Hs.121494	1561448_at|210536_s_at|216989_at	GE58792	A_23_P111826	2125345
HTR001086	KLRD1	killer cell lectin-like receptor subfamily D, member 1	Hs.524251	207795_s_at|207796_x_at|210606_x_at	GE58279	A_23_P204208
HTR001087	GPR74	G protein-coupled receptor 74	Hs.99231	224169_at	GE58350	A_24_P71890|A_23_P155900
HTR001088	TACR1	tachykinin receptor 1	Hs.200262	208048_at|208049_s_at	GE58067	A_24_P148590
HTR001089	YWHAZ	tyrosine 3-monooxygenase/tryptophan 5-monooxygenase activation protein, zeta polypeptide	Hs.492407	1556496_a_at|200638_s_at|200639_s_at|200640_at|200641_s_at|214848_at	GE59443|GE548889|GE80033|GE58115	A_32_P198923|A_32_P233860|A_24_P882666|A_32_P12820|A_24_P492562|A_24_P532478|A_32_P97489|A_24_P209571|A_32_P226149|A_24_P7565|A_24_P541483|A_24_P541482	128436
HTR001090	ARPC2	actin related protein 2/3 complex, subunit 2, 34kDa	Hs.529303	207988_s_at|208679_s_at|213513_x_at	GE59209	A_23_P102122	826617
HTR001091	CBX3	chromobox homolog 3 (HP1 gamma homolog, Drosophila)	Hs.381189	1555920_at|200037_s_at|201091_s_at|230998_at	GE53763|GE84027	A_24_P118336|A_23_P31315	321280
HTR001092	PSMA7	proteasome (prosome, macropain) subunit, alpha type, 7	Hs.233952	201114_x_at|216088_s_at	GE62892	A_23_P91468	1455641
HTR001093	RPL36	ribosomal protein L36	Hs.512319	1569905_at|228757_at	GE678761	A_23_P153383|A_23_P141992|A_24_P267552
HTR001094	PABPN1	poly(A) binding protein, nuclear 1	Hs.410026	1555140_a_at|201544_x_at|201545_s_at|209311_at|213046_at	GE79123|GE57412	A_32_P35311|A_23_P128828|A_23_P418373|A_24_P144084	300868|309845
HTR001095	PYCR1	pyrroline-5-carboxylate reductase 1	Hs.458332	202148_s_at|242378_at	GE86258|GE81695	A_24_P110331|A_24_P204358|A_23_P130194
HTR001096	ITGA3	integrin, alpha 3 (antigen CD49C, alpha 3 subunit of VLA-3 receptor)	Hs.265829	201474_s_at	GE63379	A_23_P55251	755402
HTR001097	QSCN6	quiescin Q6	Hs.518374	201482_at|226706_at	GE522835|GE59607	A_23_P380271|A_24_P920742|A_23_P12463|A_23_P380266
HTR001098	COMT	catechol-O-methyltransferase	Hs.370408	208817_at|208818_s_at|213981_at	GE80950	A_23_P251680	34255
HTR001099	CTBP2	C-terminal binding protein 2	Hs.501345	1561963_at|201219_at|215377_at|233315_at|240283_at	GE727443|GE54139	A_23_P63897	244943|32743
HTR001100	N/A	N/A	Hs.459574	231013_at|244125_at	GE538082	A_32_P189034|A_32_P221256
HTR001102	PSMD4	proteasome (prosome, macropain) 26S subunit, non-ATPase, 4	Hs.505059	210459_at	GE554910	A_23_P12168
HTR001103	N/A	N/A	N/A	207881_at	GE82042	A_23_P68714
HTR001104	TNPO1	transportin 1	Hs.482497	1557278_s_at|207657_x_at|209225_x_at|209226_s_at|212635_at|221829_s_at|225765_at|225766_s_at	GE650164|GE59368	A_23_P156101|A_32_P99097|A_24_P260440	814696
HTR001105	CTTN	cortactin	Hs.206500	201059_at|214073_at|214074_s_at|214782_at	GE85025|GE81480	A_23_P202823	1509433|301770
HTR001106	DDX39	DEAD (Asp-Glu-Ala-Asp) box polypeptide 39	Hs.311609	201584_s_at	GE59537	A_23_P78664	46631
HTR001107	TARS	threonyl-tRNA synthetase	Hs.481860	201263_at|240206_at	GE58025|GE623291	A_23_P70168	109289|41922
HTR001108	ERF	Ets2 repressor factor	Hs.466828	202210_x_at|203643_at|632_at	GE58961|GE57271|GE54011	A_24_P185394|A_23_P4679	415870
HTR001110	PDCD4	programmed cell death 4 (neoplastic transformation inhibitor)	Hs.232543	1557166_at|202730_s_at|202731_at|212593_s_at	GE708472|GE62663	A_23_P258862|A_23_P9932	109895
HTR001111	N/A	N/A	Hs.337588	1552362_a_at	GE84694	A_24_P268993
HTR001112	FPGS	folylpolyglutamate synthase	Hs.335084	202945_at|203198_at|236023_at	GE79527|GE58183	A_32_P864453|A_23_P169470|A_23_P158083|A_32_P309929|A_32_P57465|A_23_P9465	376180
HTR001113	MYL1	myosin, light polypeptide 1, alkali	Hs.187338	209888_s_at		A_24_P191326	628336
HTR001114	ANXA7	annexin A7	Hs.386434	201366_at|209860_s_at	GE80117	A_23_P86570	35240
HTR001115	ICMT	isoprenylcysteine carboxyl methyltransferase	Hs.515688	201609_x_at|201610_at|201611_s_at	GE683701|GE61187	A_23_P104065|A_24_P128524	193483
HTR001116	C1QA	complement component 1, q subcomponent, alpha polypeptide	Hs.9641	218232_at|225353_s_at	GE79267|GE79223	A_24_P222655|A_23_P125977	1637203
HTR001117	CDW92	CDW92 antigen	Hs.494700	224595_at|224596_at|228485_s_at|228486_at	GE82656	A_23_P216630|A_23_P411806	128660|266292
HTR001118	SSSCA1	Sjogren's syndrome/scleroderma autoantigen 1	Hs.25723	203114_at|212484_at|32209_at	GE54468|GE53030	A_23_P124962|A_23_P98261
HTR001119	RFP	ret finger protein	Hs.440382	210541_s_at|212116_at|212118_at	GE83202	A_32_P137035|A_24_P163405	239872
HTR001121	ACSL1	acyl-CoA synthetase long-chain family member 1	Hs.406678	201963_at|207275_s_at	GE57040|GE543709	A_24_P927716|A_23_P110212	243824|82734
HTR001122	NDUFB2	NADH dehydrogenase (ubiquinone) 1 beta subcomplex, 2, 8kDa	Hs.324250	218200_s_at|218201_at|221893_s_at|221894_at|222117_s_at|240391_at|44120_at	GE61360|GE635776|GE486067|GE54845	A_24_P291978|A_24_P283395|A_24_P406301	109408|125787
HTR001123	MRPS21	mitochondrial ribosomal protein S21	Hs.405880	222997_s_at	GE59440	A_24_P139816|A_23_P86182	771173
HTR001124	MVP	major vault protein	Hs.513488	202180_s_at|218300_at|231878_at	GE60057|GE86487|GE86484|GE82849	A_23_P88819|A_24_P22436|A_23_P77422
HTR001125	PHF10	PHD finger protein 10	Hs.435933	219126_at|225048_at	GE56602|GE86103	A_24_P535219|A_24_P528213|A_23_P503200
HTR001126	GRLF1	glucocorticoid receptor DNA binding factor 1	Hs.509447	202044_at|202045_s_at|202046_s_at|229394_s_at	GE58056	A_23_P39137|A_24_P44845|A_24_P36299	814421
HTR001127	CARS	cysteinyl-tRNA synthetase	Hs.274873	202402_s_at|212971_at|240982_at|240983_s_at	GE57570	A_24_P95439	757180
HTR001128	ZADH1	zinc binding alcohol dehydrogenase, domain containing 1	Hs.270869	202010_s_at|209944_at|230774_at	GE59556|GE88370	A_23_P48713|A_23_P48705|A_23_P54179	28098|29448
HTR001129	HMGN3	high mobility group nucleosomal binding domain 3	Hs.77558	209377_s_at	GE87638	A_24_P132099	781704
HTR001130	AMFR	autocrine motility factor receptor	Hs.295137	202203_s_at|202204_s_at	GE58024	A_24_P135444|A_23_P141005	203165
HTR001132	FOSL2	FOS-like antigen 2	Hs.220971	205409_at|218880_at|218881_s_at|225262_at|228188_at	GE80799|GE82851|GE88373|GE88372	A_23_P348121|A_23_P345581|A_23_P218555|A_23_P343671
HTR001133	GAS7	growth arrest-specific 7	Hs.462214	1562168_at|202191_s_at|202192_s_at|207704_s_at|210872_x_at|211067_s_at	GE726437|GE81312|GE62584	A_24_P395610|A_24_P82466	39918
HTR001134	TNA	tetranectin (plasminogen binding protein)	Hs.115792	212627_s_at|213648_at	GE62007	A_24_P317135|A_23_P58102
HTR001135	WRNIP1	Werner helicase interacting protein 1	Hs.236828	218015_s_at|222489_s_at|230847_at	GE543541|GE82499	A_23_P214344|A_24_P192197
HTR001136	C19orf2	chromosome 19 open reading frame 2	Hs.466391	1556231_a_at|210157_at|211563_s_at|214173_x_at|222266_at	GE81322|GE704293|GE55789	A_23_P119418	149201
HTR001137	ANKH	ankylosis, progressive homolog (mouse)	Hs.156727	220076_at|223092_at|223093_at|223094_s_at|229176_at|244239_at	GE686153|GE88305|GE55917	A_23_P213766|A_24_P371628|A_24_P303145	380392
HTR001138	SDFR1	stromal cell derived factor receptor 1	Hs.187866	202228_s_at|216783_at|228723_at	GE749973|GE54812|GE581805|GE58495|GE702770	A_24_P95822|A_23_P37598	768053
HTR001139	PDCD2	programmed cell death 2	Hs.367900	204025_s_at|213581_at|228420_at|243773_at	GE533568|GE58813|GE735470	A_23_P145153|A_23_P145146|A_32_P123990	149967|303183
HTR001140	MAP2K3	mitogen-activated protein kinase kinase 3	Hs.514012	215499_at	GE62082	A_24_P296698	5215093
HTR001141	N/A	N/A	Hs.129850			A_23_P29163
HTR001142	GSTT2	glutathione S-transferase theta 2	Hs.1581	1556316_s_at|205439_at	GE58239|GE586299|GE79007	A_32_P49334|A_23_P17769|A_23_P109427|A_23_P357571	725503
HTR001143	GOSR2	golgi SNAP receptor complex member 2	Hs.463278	210009_s_at|213144_at|213180_s_at|213206_at|213207_s_at|229255_x_at|235041_at|239159_at|243880_at	GE54087|GE86832|GE86718	A_23_P311608|A_23_P207719|A_24_P108242	2152655|30641|341089
HTR001144	POGZ	pogo transposable element with ZNF domain	Hs.489873	212153_at|215281_x_at	GE53201|GE865758	A_23_P500734|A_23_P63219	38926
HTR001145	HPCAL1	hippocalcin-like 1	Hs.467696	205462_s_at|212552_at	GE80415|GE55563	A_23_P5831	42724
HTR001146	AXL	AXL receptor tyrosine kinase	Hs.466791	202685_s_at|202686_s_at	GE81057	A_23_P208389	49318
HTR001147	NDUFC1	NADH dehydrogenase (ubiquinone) 1, subcomplex unknown, 1, 6kDa	Hs.84549	203478_at|223734_at|232146_at	GE61204|GE83458	A_23_P255331|A_23_P92362	66353
HTR001148	ETFB	electron-transfer-flavoprotein, beta polypeptide	Hs.74047	202942_at|231162_at	GE503152|GE81098	A_23_P107653|A_23_P374902	154555
HTR001149	BCL7B	B-cell CLL/lymphoma 7B	Hs.408219			A_23_P123010	212926
HTR001150	N/A	N/A	Hs.288912				34348
HTR001151	LGALS9	lectin, galactoside-binding, soluble, 9 (galectin 9)	Hs.81337	213767_at|213769_at|235252_at	GE80370|GE87872|GE53141	A_24_P911112|A_23_P207774|A_23_P116557|A_32_P66091|A_24_P255483	725766
HTR001152	ODF2	outer dense fiber of sperm tails 2	Hs.129055	210415_s_at|225617_at	GE54116	A_23_P60488|A_23_P71889	430000
HTR001153	POFUT1	protein O-fucosyltransferase 1	Hs.472409	210433_at|212349_at	GE728954|GE79990	A_23_P370479|A_23_P68624	112131
HTR001154	MRPL35	mitochondrial ribosomal protein L35	Hs.433439	218890_x_at|222775_s_at|225255_at	GE54965	A_24_P97221|A_23_P165651	47816
HTR001155	PAPPA2	pappalysin 2	Hs.187284	211918_x_at|213332_at|228237_at	GE476242|GE56082	A_23_P341966|A_23_P23873	142262
HTR001156	ST5	suppression of tumorigenicity 5	Hs.117715	202440_s_at	GE81508|GE854960	A_23_P24884	470065
HTR001157	HYAL2	hyaluronoglucosaminidase 2	Hs.76873	206855_s_at	GE58905	A_23_P57927	148541
HTR001158	GCC2	GRIP and coiled-coil domain containing 2	Hs.436505	202832_at	GE88839|GE511880	A_24_P85942|A_23_P384085|A_24_P290502|A_24_P917021
HTR001159	RANBP2L1	RAN binding protein 2-like 1	Hs.469630	211324_s_at|232511_at		A_32_P205944
HTR001160	RANBP2	RAN binding protein 2	Hs.199561	201712_s_at|201713_s_at|226922_at	GE61553	A_24_P350890|A_23_P131664	284522|489675
HTR001162	CENTD2	centaurin, delta 2	Hs.503165	212516_at|34206_at	GE53485	A_23_P105184|A_24_P398432	27930
HTR001163	KRTHA6	keratin, hair, acidic, 6	Hs.248189	214576_at	GE81319	A_23_P55400
HTR001164	COL27A1	collagen, type XXVII, alpha 1	Hs.494892	1564008_at|225288_at|225292_at|225293_at|230603_at|237452_at	GE613096|GE886179|GE501149|GE83326	A_23_P146717|A_24_P363896|A_23_P158096	3953131
HTR001165	CASP3	caspase 3, apoptosis-related cysteine protease	Hs.141125	202763_at	GE58946	A_23_P92410	428165
HTR001166	DGKD	diacylglycerol kinase, delta 130kDa	Hs.471675	208072_s_at	GE57275	A_23_P210253	705274
HTR001167	ACSL4	acyl-CoA synthetase long-chain family member 4	Hs.268785	1557418_at|1557419_a_at|1559663_at|202422_s_at	GE617391|GE54239|GE733711	A_23_P217564|A_24_P248255	133073
HTR001168	SCNM1	sodium channel modifier 1	Hs.432360	218672_at|223583_at	GE79509|GE581739	A_24_P259799|A_23_P34968|A_23_P46356
HTR001169	DAZAP1	DAZ associated protein 1	Hs.222510	218443_s_at|226620_x_at|229813_x_at	GE82458	A_23_P165247	746271
HTR001170	ANK2	ankyrin 2, neuronal	Hs.137367	1561895_at|202921_s_at|216195_at|232606_at	GE58245|GE594135|GE801991	A_23_P133068	1847560
HTR001171	TGIF	TGFB-induced factor (TALE family homeobox)	Hs.373550	1566901_at|203313_s_at|244858_at	GE558171|GE705780|GE60124|GE789470	A_23_P153197	258549
HTR001172	N/A	N/A	Hs.7471	224413_s_at	GE87164	A_23_P10927|A_23_P502678	2353535|42822
HTR001174	ADHFE1	alcohol dehydrogenase, iron containing, 1	Hs.268869	227113_at|228695_at|228701_at|229430_at	GE87286|GE898045	A_23_P353614|A_23_P157569|A_24_P29859	112218
HTR001175	CDK2	cyclin-dependent kinase 2	Hs.19192	204252_at|211804_s_at	GE81070	A_23_P98898	2089619
HTR001176	CECR5	cat eye syndrome chromosome region, candidate 5	Hs.26890	218592_s_at	GE55505	A_23_P57370	785804
HTR001177	ELA1	elastase 1, pancreatic	Hs.21	206446_s_at|206447_at|207077_at	GE80862|GE79607	A_23_P51711|A_23_P46238	1412412
HTR001178	NDRG3	NDRG family member 3	Hs.437338	217286_s_at|221082_s_at|224368_s_at	GE82702|GE62905	A_24_P185604
HTR001179	TCIRG1	T-cell, immune regulator 1, ATPase, H+ transporting, lysosomal V0 protein a isoform 3	Hs.495985		GE59179		756871
HTR001180	CLK2	CDC-like kinase 2	Hs.73986	203229_s_at	GE57713	A_24_P67027|A_23_P85888	49237
HTR001181	OCRL	oculocerebrorenal syndrome of Lowe	Hs.126357	203446_s_at|208316_s_at		A_23_P32903|A_23_P170246	81518
HTR001182	USP21	ubiquitin specific protease 21	Hs.8015	218367_x_at|232219_x_at|234735_s_at	GE54999	A_23_P126689|A_24_P139620
HTR001183	C13orf23	chromosome 13 open reading frame 23	Hs.318526	218420_s_at|225887_at	GE83100	A_32_P70135|A_23_P205101
HTR001184	VPS41	vacuolar protein sorting 41 (yeast)	Hs.148721	203106_s_at|210849_s_at|235625_at	GE562426|GE81925|GE85321	A_32_P25823|A_23_P320684|A_23_P215318	127498|263838
HTR001187	CENTD1	centaurin, delta 1	Hs.479451	1561407_at|213618_at|242402_x_at	GE53289|GE793271	A_32_P83784	1916310|32623
HTR001188	CPVL	carboxypeptidase, vitellogenic-like	Hs.233389	208146_s_at|236868_at	GE53998|GE551399	A_23_P134347	195336
HTR001189	GABRB3	gamma-aminobutyric acid (GABA) A receptor, beta 3	Hs.302352	1561316_at|1569689_s_at|205850_s_at|227690_at|227830_at|229724_at	GE902745|GE58101|GE56538	A_23_P14821|A_23_P10966	34880
HTR001190	RWDD3	RWD domain containing 3	Hs.483512	205087_at|217648_at|234980_at|237515_at	GE82010|GE88260|GE552163	A_23_P314805|A_32_P19539|A_23_P933	176269
HTR001191	CDKN2C	cyclin-dependent kinase inhibitor 2C (p18, inhibits CDK4)	Hs.525324	204159_at|211792_s_at	GE54358	A_23_P85460	291057
HTR001192	N/A	N/A	Hs.496572			A_24_P6294
HTR001193	OAS2	2'-5'-oligoadenylate synthetase 2, 69/71kDa	Hs.414332	204972_at|206553_at|228607_at	GE62523|GE82157	A_24_P343929|A_23_P204087
HTR001194	GATA2	GATA binding protein 2	Hs.367725	209710_at|210358_x_at	GE81106|GE87399|GE83465|GE84348	A_24_P165998|A_23_P110022	149809
HTR001195	LRRC20	leucine rich repeat containing 20	Hs.7778	218550_s_at	GE55879	A_23_P72888|A_23_P61487	324158
HTR001196	TPH1	tryptophan hydroxylase 1 (tryptophan 5-monooxygenase)	Hs.32470	1553859_at|220482_s_at|223483_at|231626_at|232983_s_at	GE54540|GE58465|GE902895	A_23_P139207|A_24_P364087|A_23_P150595
HTR001197	ARRB1	arrestin, beta 1	Hs.503284	1557626_at|218832_x_at|221861_at|222756_s_at|222912_at|228444_at|43511_s_at|49111_at	GE54737|GE87006	A_24_P386622|A_23_P203702
HTR001198	CREB1	cAMP responsive element binding protein 1	Hs.549028	204312_x_at|204313_s_at|204314_s_at|214513_s_at|225565_at|225572_at|237289_at	GE558666|GE57016|GE891644|GE57897	A_24_P932208|A_24_P105721|A_23_P79231	743251|813494
HTR001200	SNX7	sorting nexin 7	Hs.197015	205573_s_at	GE79786	A_23_P35066
HTR001201	L1CAM	L1 cell adhesion molecule (hydrocephalus, stenosis of aqueduct of Sylvius 1, MASA (mental retardation, aphasia, shuffling gait and adducted thumbs) syndrome, spastic paraplegia 1)	Hs.522818	204584_at|204585_s_at	GE62364|GE570016	A_24_P207995|A_23_P171324	269787
HTR001202	GGA3	golgi associated, gamma adaptin ear containing, ARF binding protein 3	Hs.87726	209411_s_at|211815_s_at	GE57281	A_23_P38181	812167
HTR001203	TRIM4	tripartite motif-containing 4	Hs.50749	1554287_at|223384_s_at|224159_x_at	GE83607	A_23_P500601|A_24_P68247	268148
HTR001204	UXT	ubiquitously-expressed transcript	Hs.172791	218495_at	GE58325|GE85344	A_23_P159663	727305
HTR001205	MFN1	mitofusin 1	Hs.478383	207098_s_at|211801_x_at|217043_s_at|236417_at	GE63011	A_23_P43764|A_23_P43765|A_23_P80648	324844
HTR001206	ANKRD23	ankyrin repeat domain 23	Hs.158935	1553366_s_at|223532_at|229052_at	GE54912|GE82131	A_23_P95027|A_23_P305120	814522
HTR001207	UHRF2	ubiquitin-like, containing PHD and RING finger domains, 2	Hs.493401	225610_at	GE482538|GE56796	A_23_P9144|A_24_P303815	281074
HTR001208	MRVI1	murine retrovirus integration site 1 homolog	Hs.501898	224550_s_at|226047_at|230214_at	GE55998|GE81594	A_23_P161837	2223026
HTR001209	ELAVL3	ELAV (embryonic lethal, abnormal vision, Drosophila)-like 3 (Hu antigen C)	Hs.1701	1555602_a_at|206338_at|227612_at	GE83361|GE57136	A_23_P218492|A_23_P319626	26582|46421
HTR001210	POLR1B	polymerase (RNA) I polypeptide B, 128kDa	Hs.86337	220113_x_at|223403_s_at|233341_s_at	GE55872|GE872363	A_24_P942112|A_23_P209987	813575
HTR001211	IL17RB	interleukin 17 receptor B	Hs.136338	219255_x_at|224156_x_at|224361_s_at	GE88206|GE82444	A_24_P157370
HTR001212	SLC26A10	solute carrier family 26, member 10	Hs.61581	214951_at|227427_at	GE574150|GE56294	A_24_P289299|A_23_P116642|A_23_P203807|A_23_P98844	470692
HTR001213	APRIN	androgen-induced proliferation inhibitor	Hs.369263	1554634_at|1570119_at|204742_s_at|207956_x_at|215888_at	GE56662	A_23_P48387|A_23_P205098|A_23_P336023|A_24_P930883	784555
HTR001214	ZFP95	zinc finger protein 95 homolog (mouse)	Hs.110839	203730_s_at|203731_s_at	GE53654	A_23_P259663|A_24_P317637
HTR001215	MAGEA3	melanoma antigen, family A, 3	Hs.441113	209942_x_at	GE88077	A_23_P136870
HTR001216	CAMK2A	calcium/calmodulin-dependent protein kinase (CaM kinase) II alpha	Hs.143535	207613_s_at|213108_at	GE53630	A_24_P380311	24907
HTR001217	EED	embryonic ectoderm development	Hs.503510	209572_s_at|210656_at	GE81323	A_23_P53217	796407
HTR001218	ZNF226	zinc finger protein 226	Hs.145956	219603_s_at|224004_at|231717_s_at|233461_x_at	GE58616|GE84050|GE477868	A_24_P930347|A_23_P395555|A_23_P218434	788692
HTR001219	TIMM8A	translocase of inner mitochondrial membrane 8 homolog A (yeast)	Hs.447877	205217_at|210800_at	GE592388|GE59324|GE472806|GE80499	A_23_P358417|A_23_P217637	128154
HTR001220	N/A	N/A	Hs.279032	205956_x_at|213951_s_at|231401_s_at	GE79027	A_24_P287941
HTR001221	NRXN1	neurexin 1	Hs.468505	1558708_at|209914_s_at|209915_s_at|216096_s_at|228547_at|233424_at	GE623764|GE53881	A_23_P95453|A_24_P282868|A_24_P942441	1552433
HTR001222	C3orf3	chromosome 3 open reading frame 3	Hs.476041	1553396_a_at|1553397_at|1554022_at|1554023_s_at|223572_at	GE53811	A_23_P364597|A_23_P255298
HTR001223	RBBP9	retinoblastoma binding protein 9	Hs.69330	226696_at|232751_at	GE86914|GE566779	A_23_P257538
HTR001224	TNFRSF19L	tumor necrosis factor receptor superfamily, member 19-like	Hs.533720		GE87815	A_23_P47735	1655694|756479
HTR001225	NEK3	NIMA (never in mitosis gene a)-related kinase 3	Hs.409989	211089_s_at|213116_at|239539_at	GE472734	A_23_P76718|A_23_P333705|A_24_P921966|A_23_P65320	280396
HTR001226	NUP155	nucleoporin 155kDa	Hs.481942	206550_s_at	GE53491	A_23_P7679
HTR001227	CORIN	corin, serine protease	Hs.351839	220356_at|227220_at|230139_at|239260_at|239261_s_at	GE80568|GE697059|GE540389	A_23_P407090|A_23_P81131	260230
HTR001229	ARHGEF4	Rho guanine nucleotide exchange factor (GEF) 4	Hs.469935	205109_s_at|211891_s_at	GE537959|GE53752	A_24_P302685|A_23_P253221
HTR001230	FGF13	fibroblast growth factor 13	Hs.6540	205110_s_at	GE81350	A_23_P217319	34133
HTR001231	RASAL2	RAS protein activator like 2	Hs.167371	1557432_at|219026_s_at|222810_s_at|234343_s_at	GE593786|GE791743	A_23_P502747|A_24_P419250	112032|323816
HTR001232	COL9A1	collagen, type IX, alpha 1	Hs.149809	1555527_at|222008_at	GE81078	A_24_P311856
HTR001233	MAFF	v-maf musculoaponeurotic fibrosarcoma oncogene homolog F (avian)	Hs.517617	205193_at|36711_at	GE56058	A_23_P103110
HTR001234	N/A	N/A	Hs.253305	1553167_a_at|1569634_at|227982_at|231730_at|235516_at	GE88251|GE79132	A_24_P377183|A_23_P167201	486836
HTR001235	NMNAT2	nicotinamide nucleotide adenylyltransferase 2	Hs.497123	1552712_a_at|1556029_s_at|1562818_at	GE53212	A_23_P345183	24938
HTR001236	SHANK2	SH3 and multiple ankyrin repeat domains 2	Hs.268726	213307_at|213308_at|215251_at|215829_at|243681_at	GE705964|GE53699	A_23_P424727|A_23_P334883|A_24_P930822	31265
HTR001237	N/A	N/A	Hs.435773	1569676_at|223929_s_at|223930_at|225880_at|230321_at|231719_at|235453_at|240700_at	GE472574|GE82675|GE55996|GE83477	A_23_P46660|A_23_P390722|A_24_P839239|A_23_P336644|A_23_P201823	1838659|47220
HTR001238	OSBPL6	oxysterol binding protein-like 6	Hs.318775	223805_at|236261_at|238575_at	GE63287	A_32_P220762|A_32_P234378|A_23_P108823	121459
HTR001239	DDX31	DEAD (Asp-Glu-Ala-Asp) box polypeptide 31	Hs.495410	1553181_at|219328_at|235436_at	GE87229|GE82726	A_23_P60405|A_24_P112377	1941691
HTR001240	N/A	N/A	Hs.516775	1555913_at|219846_at	GE84148|GE830424	A_23_P63057|A_24_P342670|A_24_P212457|A_23_P85862
HTR001241	N/A	N/A	Hs.406703	228043_at|228050_at	GE62154	A_23_P213441|A_23_P58497
HTR001242	ZNF614	zinc finger protein 614	Hs.292336	210599_at|220721_at|227045_at	GE616639|GE83054	A_23_P101258|A_23_P101253|A_23_P355993
HTR001243	KLK11	kallikrein 11	Hs.57771	205470_s_at	GE53325	A_23_P101505	342025
HTR001244	FBXO4	F-box protein 4	Hs.165575	220550_at|223493_at|233366_at	GE79893|GE764846	A_24_P171873|A_23_P58815
HTR001245	GFRA1	GDNF family receptor alpha 1	Hs.109425	205696_s_at|230163_at	GE54323	A_32_P59549|A_23_P12686	322210
HTR001246	MMP28	matrix metalloproteinase 28	Hs.380710	219909_at|222937_s_at|224207_x_at|239272_at|239273_s_at	GE62713	A_23_P26890|A_24_P196592
HTR001247	CDKN2A	cyclin-dependent kinase inhibitor 2A (melanoma, p16, inhibits CDK4)	Hs.512599	207039_at|209644_x_at|211156_at	GE59038	A_23_P43490|A_23_P43484
HTR001248	SHOX2	short stature homeobox 2	Hs.55967	208443_x_at|210134_x_at|210135_s_at	GE768605	A_24_P300021|A_23_P124384
HTR001249	CABP1	calcium binding protein 1 (calbrain)	Hs.458482	208320_at|208321_s_at|210181_s_at	GE505884|GE60166	A_23_P411761
HTR001250	PTPN22	protein tyrosine phosphatase, non-receptor type 22 (lymphoid)	Hs.97745	206060_s_at|208010_s_at|208011_at|236539_at	GE54043	A_23_P149345|A_23_P201181	1523992|1638481
HTR001251	DDX4	DEAD (Asp-Glu-Ala-Asp) box polypeptide 4	Hs.223581	221630_s_at	GE56719	A_23_P256624	729876
HTR001252	COL4A6	collagen, type IV, alpha 6	Hs.145586	1564654_at|210945_at|211473_s_at|213992_at	GE88012|GE83658	A_24_P915591|A_23_P217379	156748
HTR001253	GFOD1	glucose-fructose oxidoreductase domain containing 1	Hs.484686	1554486_a_at|219821_s_at	GE55447|GE83602	A_23_P122662|A_23_P134058	2074439
HTR001254	C10orf79	chromosome 10 open reading frame 79	Hs.288927	220919_s_at|224251_at|231084_at|243896_at	GE83103	A_23_P350678|A_23_P63725|A_23_P333038|A_24_P38722
HTR001255	TRIM31	tripartite motif-containing 31	Hs.493275	208170_s_at|210159_s_at|215444_s_at	GE60068	A_23_P122493
HTR001256	CDH24	cadherin-like 24	Hs.155912	1553166_at		A_23_P405267	153520
HTR001257	ABCA9	ATP-binding cassette, sub-family A (ABC1), member 9	Hs.131686	235335_at|239185_at|242541_at	GE87756	A_24_P241672|A_24_P399341
HTR001258	TLE6	transducin-like enhancer of split 6 (E(sp1) homolog, Drosophila)	Hs.334507	1553812_at|1553813_s_at|222219_s_at	GE83508|GE82930	A_23_P208937|A_23_P426501	2407467
HTR001259	EDARADD	EDAR-associated death domain	Hs.352224	1553430_a_at	GE514624	A_23_P503233
HTR001260	BNIPL	BCL2/adenovirus E1B 19kD interacting protein like	Hs.549255	1553072_at|236534_at	GE541957	A_24_P85850	366526
HTR001261	C10orf68	chromosome 10 open reading frame 68	Hs.436242	1553214_a_at|1553215_s_at|220749_at	GE726166|GE82901	A_32_P114028|A_23_P374294	742549
HTR001262	KCNJ4	potassium inwardly-rectifying channel, subfamily J, member 4	Hs.32505	208359_s_at|211451_s_at	GE62702	A_24_P6125	174801
HTR001263	KCNIP4	Kv channel interacting protein 4	Hs.546445	1553462_at|1557745_at|217438_at|224530_s_at|236783_at|240591_at	GE83131|GE803938|GE597359|GE520189	A_24_P397204|A_23_P250784|A_23_P155733	1572838|1947807
HTR001264	KLRC2	killer cell lectin-like receptor subfamily C, member 2	Hs.74082	207723_s_at	GE81134	A_23_P22232|A_23_P128281	627114
HTR001265	FGF5	fibroblast growth factor 5	Hs.37055	208378_x_at|210310_s_at|210311_at|231565_at	GE545844|GE81399|GE87874	A_24_P337239|A_23_P312999|A_24_P401855|A_23_P212800	796724
HTR001266	CRISP1	cysteine-rich secretory protein 1	Hs.109620	207032_s_at|216314_at	GE60171	A_23_P133722	1836631
HTR001267	WISP3	WNT1 inducible signaling pathway protein 3	Hs.549081	210861_s_at	GE62626|GE580229	A_23_P81676
HTR001269	THEA	thioesterase, adipose associated	Hs.234786	1554938_a_at|1555321_at|214763_at|216103_at		A_23_P325726|A_23_P417415|A_24_P945165
HTR001270	KITLG	KIT ligand	Hs.1048	207029_at|211124_s_at|216974_at|226534_at	GE535304|GE539466	A_24_P133253|A_24_P64781|A_23_P204654|A_24_P929231
HTR001271	OR12D3	olfactory receptor, family 12, subfamily D, member 3	Hs.247861	221343_at|221431_s_at|234840_s_at	GE83185|GE546148|GE61634	A_23_P259555|A_23_P42241|A_23_P59099
HTR001272	RPS24	ribosomal protein S24	Hs.356794	1555878_at|200061_s_at	GE86528|GE79478	A_23_P1206
HTR001273	FGG	fibrinogen, gamma polypeptide	Hs.546255	219612_s_at	GE58226|GE85084	A_23_P148088	233143
HTR001274	HNRPA2B1	heterogeneous nuclear ribonucleoprotein A2/B1	Hs.487774	205292_s_at|225107_at|225932_s_at|244131_at	GE81123|GE86684	A_24_P3973	2129357|2822109|327350
HTR001275	MGAT4B	mannosyl (alpha-1,3-)-glycoprotein beta-1,4-N-acetylglucosaminyltransferase, isoenzyme B	Hs.437277	220189_s_at|224598_at	GE53019|GE83852	A_24_P29260
HTR001276	RPL34	ribosomal protein L34	Hs.438227		GE78953	A_24_P188878|A_32_P220127|A_23_P7229|A_23_P7221|A_24_P303118|A_24_P203909
HTR001277	CLTA	clathrin, light polypeptide (Lca)	Hs.522114	1558806_at|200960_x_at|204050_s_at|216295_s_at|216296_at	GE533543|GE60074|GE80739	A_24_P84482|A_23_P219144	132398
HTR001278	IARS	isoleucine-tRNA synthetase	Hs.445403	204744_s_at|238922_at	GE57146|GE85099	A_23_P258964	21892|266015|755474
HTR001279	TARDBP	TAR DNA binding protein	Hs.300624			A_24_P246767
HTR001280	STAT1	signal transducer and activator of transcription 1, 91kDa	Hs.470943	200887_s_at|209969_s_at|232375_at	GE58182|GE645001	A_24_P274270|A_23_P56630	784749
HTR001281	JUP	junction plakoglobin	Hs.514174	201015_s_at	GE60426	A_23_P501822	35628
HTR001282	PPP2R4	protein phosphatase 2A, regulatory subunit B' (PR 53)	Hs.400740	206452_x_at|208874_x_at|216105_x_at	GE61570	A_23_P60458	37553
HTR001283	AKR1A1	aldo-keto reductase family 1, member A1 (aldehyde reductase)	Hs.474584	201900_s_at	GE57517	A_24_P79755|A_24_P79750
HTR001284	PFN2	profilin 2	Hs.91747	204992_s_at	GE56374	A_23_P253301|A_24_P396980	32232
HTR001285	COL17A1	collagen, type XVII, alpha 1	Hs.117938	204636_at	GE79225	A_23_P52323|A_23_P501010	252259
HTR001286	USP9X	ubiquitin specific protease 9, X-linked (fat facets-like, Drosophila)	Hs.77578	201099_at|201100_s_at	GE60205	A_23_P217409	147052|760231
HTR001287	PSMA3	proteasome (prosome, macropain) subunit, alpha type, 3	Hs.368121	201532_at|237300_at	GE61594	A_23_P140301
HTR001288	TBX6	T-box 6	Hs.121549	1559584_a_at|201253_s_at|204504_s_at|205744_at|207684_at|215122_at|219722_s_at|221889_at|223179_at|223458_at|227781_x_at|228798_x_at|229697_at|238142_at|238406_x_at|244766_at|45653_at	GE80088|GE61696|GE534985|GE87732|GE57173|GE83259|GE598570|GE489065|GE79539|GE86155	A_23_P26511|A_24_P142269|A_23_P129405|A_23_P152330|A_23_P163711|A_23_P118018|A_24_P167970|A_23_P15108|A_23_P44849|A_24_P910338|A_23_P501339|A_32_P135336|A_24_P238786|A_32_P72611
HTR001289	TAP1	transporter 1, ATP-binding cassette, sub-family B (MDR/TAP)	Hs.352018	202307_s_at|209040_s_at	GE59826|GE79181	A_23_P250629|A_23_P59005
HTR001290	ENO3	enolase 3 (beta, muscle)	Hs.224171	204483_at|237691_x_at	GE59821	A_23_P130149
HTR001291	RNF39	ring finger protein 39	Hs.121178	1566301_at|219916_s_at	GE83137	A_24_P314931
HTR001292	TRIM15	tripartite motif-containing 15	Hs.82887	1566303_s_at|201500_s_at|208573_s_at|210177_at|210885_s_at|217081_at|221339_at|236003_x_at|36742_at	GE81841|GE527350|GE547248|GE54652|GE735242	A_24_P60680|A_23_P307274|A_23_P19437|A_23_P500300|A_32_P175683|A_23_P214554|A_23_P122485|A_24_P363315
HTR001293	SCAMP3	secretory carrier membrane protein 3	Hs.200600	201771_at	GE80170	A_23_P97274	206313
HTR001294	AP2S1	adaptor-related protein complex 2, sigma 1 subunit	Hs.119591	202120_x_at|208074_s_at|211047_x_at	GE82612|GE86174	A_24_P113295	739109
HTR001295	SNX6	sorting nexin 6	Hs.356647	217789_at|222410_s_at	GE84796|GE61699	A_23_P54000
HTR001297	METTL2	methyltransferase like 2	Hs.535039	1554452_a_at|218507_at	GE63268|GE58521	A_24_P372123|A_23_P20022|A_24_P710171	277070
HTR001298	METTL2	methyltransferase like 2	Hs.381204			A_32_P725218
HTR001299	GLT8D1	glycosyltransferase 8 domain containing 1	Hs.297304	218146_at|218147_s_at	GE79066	A_23_P132669
HTR001300	N/A	N/A	Hs.58471				306132
HTR001301	TIAL1	TIA1 cytotoxic granule-associated RNA binding protein-like 1	Hs.501203	202405_at|202406_s_at|217500_at	GE62282	A_23_P161488
HTR001302	ZBTB7	zinc finger and BTB domain containing 7	Hs.465623	213299_at|213303_x_at|219186_at|226554_at	GE88602|GE79318	A_23_P16423|A_23_P27827|A_24_P924371	180099|2413642
HTR001303	FXYD3	FXYD domain containing ion transport regulator 3	Hs.301350	202488_s_at|202489_s_at	GE87022|GE80330	A_24_P293192	3997821|511428
HTR001304	CRK	v-crk sarcoma virus CT10 oncogene homolog (avian)	Hs.461896	202224_at|202225_at|202226_s_at	GE57045	A_24_P270814|A_23_P83556	23137
HTR001305	AP2A1	adaptor-related protein complex 2, alpha 1 subunit	Hs.467125	1558792_x_at|223237_x_at|229617_x_at|234068_s_at	GE54012	A_23_P4885
HTR001306	RFXANK	regulatory factor X-associated ankyrin-containing protein	Hs.296776	202758_s_at	GE54777	A_23_P165180	279203
HTR001307	N/A	N/A	Hs.112058	203489_at|222030_at			299278
HTR001308	N/A	N/A	Hs.129826	1556383_at|205665_at|220968_s_at|233435_at	GE62806|GE54754|GE587751	A_23_P151133|A_24_P218905|A_24_P84370	223529
HTR001309	MXI1	MAX interactor 1	Hs.501023	202364_at	GE57582|GE84628	A_23_P161399	26084
HTR001310	POPDC2	popeye domain containing 2	Hs.16297	1558346_at	GE63135|GE86319|GE57799	A_24_P257336|A_24_P337143|A_23_P167017|A_23_P144244	115279|1703318|489823
HTR001311	SMARCD1	SWI/SNF related, matrix associated, actin dependent regulator of chromatin, subfamily d, member 1	Hs.79335	203183_s_at|209518_at	GE59341	A_24_P232696|A_23_P204745	22082
HTR001312	TRAF4	TNF receptor-associated factor 4	Hs.8375	1563030_at|202871_at|211899_s_at|235688_s_at|242473_at	GE619551|GE81378|GE87745	A_23_P15654	199362|26128
HTR001313	DPM2	dolichyl-phosphate mannosyltransferase polypeptide 2, regulatory subunit	Hs.108973	209391_at	GE81329	A_23_P217079	241143
HTR001314	SVIL	supervillin	Hs.499209	1560230_at|1564192_at|1569512_at|202565_s_at	GE763778|GE537661|GE54813	A_23_P35349	28262
HTR001315	N/A	N/A	Hs.387255	218506_x_at|221628_s_at|222115_x_at|222652_s_at	GE63189|GE79717	A_23_P218302|A_32_P743407
HTR001316	SEC22L3	SEC22 vesicle trafficking protein-like 3 (S. cerevisiae)	Hs.445892	224470_at|225460_at|235120_at|236268_at|239056_at	GE61379	A_24_P205874|A_23_P502641|A_23_P211997	195359|281127
HTR001317	ARSD	arylsulfatase D	Hs.528631	206831_s_at|207784_at|223695_s_at|223696_at|225280_x_at|225286_at|230131_x_at	GE58451	A_23_P217712|A_23_P357760
HTR001318	SCO2	SCO cytochrome oxidase deficient homolog 2 (yeast)	Hs.546251	204858_s_at|205241_at|217497_at|235257_at|238327_at	GE80856|GE79180|GE87327	A_23_P132388|A_23_P91802|A_24_P402261
HTR001319	CBFB	core-binding factor, beta subunit	Hs.460988	202370_s_at|206788_s_at	GE84550|GE57663	A_24_P107918|A_32_P111266|A_23_P113634	322494
HTR001320	PHACTR2	phosphatase and actin regulator 2	Hs.185675	204047_s_at|204048_s_at|204049_s_at|225748_at|227947_at|244774_at	GE83559|GE53387	A_24_P726336|A_23_P111240|A_23_P122624
HTR001321	EZH2	enhancer of zeste homolog 2 (Drosophila)	Hs.444082	203358_s_at|215006_at	GE84189|GE636741|GE59277	A_23_P259641|A_24_P649050	770992
HTR001322	N/A	N/A	Hs.549196	218341_at|221171_at|230897_at|243036_at	GE86429|GE726039	A_24_P28430|A_23_P366890|A_24_P19810|A_23_P51627|A_24_P349196
HTR001323	RIOK3	RIO kinase 3 (yeast)	Hs.445511	202129_s_at|202130_at|202131_s_at|215588_x_at|240583_at	GE61134	A_24_P713119|A_23_P55584|A_23_P55578	1837178
HTR001324	CDC2	cell division cycle 2, G1 to S and G2 to M	Hs.334562	203213_at|203214_x_at|210559_s_at	GE603446|GE63002	A_23_P138507	742884|898286
HTR001325	UNC119	unc-119 homolog (C. elegans)	Hs.410455	203271_s_at	GE54221	A_23_P49842	742869
HTR001326	ITGB1BP1	integrin beta 1 binding protein 1	Hs.147770	203336_s_at		A_23_P154507
HTR001327	PRDM2	PR domain containing 2, with ZNF domain	Hs.371823	203056_s_at|203057_s_at|205277_at	GE81775|GE56081	A_23_P201079|A_23_P301896
HTR001328	RAD50	RAD50 homolog (S. cerevisiae)	Hs.242635	208393_s_at	GE695783|GE60434
HTR001329	MRPS33	mitochondrial ribosomal protein S33	Hs.83006	218654_s_at	GE78947	A_23_P157352
HTR001330	CDH11	cadherin 11, type 2, OB-cadherin (osteoblast)	Hs.116471	215608_at|236179_at|239286_at	GE781435	A_24_P253676	127515|2448083
HTR001331	TAF15	TAF15 RNA polymerase II, TATA box binding protein (TBP)-associated factor, 68kDa	Hs.402752	202840_at|227884_at	GE86386|GE59219	A_24_P931993|A_24_P928068|A_23_P159305
HTR001332	LTBP2	latent transforming growth factor beta binding protein 2	Hs.512776	204682_at|223690_at	GE60405|GE83300	A_23_P405129|A_24_P167668|A_24_P176173|A_23_P218144	156176|295427|767202
HTR001333	FEZ1	fasciculation and elongation protein zeta 1 (zygin I)	Hs.224008	203562_at|205973_at	GE850318|GE61599	A_23_P202881|A_24_P201552	46305
HTR001334	TAF1C	TATA box binding protein (TBP)-associated factor, RNA polymerase I, C, 110kDa	Hs.153022	203937_s_at|203938_s_at	GE57755	A_24_P247055|A_23_P163546	795522
HTR001335	NEU1	sialidase 1 (lysosomal sialidase)	Hs.335355	1555203_s_at|205597_at|208926_at	GE54352|GE62159	A_24_P684183|A_24_P394533|A_23_P93349	4644272
HTR001336	RAB4A	RAB4A, member RAS oncogene family	Hs.296169	203581_at|203582_s_at|206272_at	GE57900|GE80410	A_24_P122682|A_23_P369919|A_23_P217938
HTR001337	N/A	N/A	Hs.287537	203066_at	GE53302	A_23_P10605|A_23_P383986	428628
HTR001338	COL8A1	collagen, type VIII, alpha 1	Hs.134830	214587_at|221152_at|226237_at	GE79165|GE59827	A_23_P69030|A_24_P139152|A_23_P211762	1472775|278753
HTR001339	GAMT	guanidinoacetate N-methyltransferase	Hs.81131	1552473_at|1552474_a_at|205354_at	GE60465	A_24_P19228|A_23_P108143	307133
HTR001340	FBXO22	F-box protein 22	Hs.458959	215854_at|219638_at|225734_at|225736_at|225737_s_at	GE732295|GE866933|GE81763|GE87397	A_23_P65870|A_24_P13715|A_24_P784846	148297
HTR001341	PSEN2	presenilin 2 (Alzheimer disease 4)	Hs.25363	204261_s_at|204262_s_at|211373_s_at	GE57781	A_24_P62521|A_23_P96985|A_23_P103398	128731
HTR001342	CCNT2	cyclin T2	Hs.292754	204645_at|213743_at|214638_s_at|229184_at	GE54419	A_24_P165816|A_24_P174341|A_23_P209316	147646|2209630
HTR001343	TIRAP	toll-interleukin 1 receptor (TIR) domain containing adaptor protein	Hs.549233	1552360_a_at|1552804_a_at|1554091_a_at|1557908_at	GE87880|GE56920	A_23_P202905|A_23_P397856	1751404
HTR001344	APBA2BP	amyloid beta (A4) precursor protein-binding, family A, member 2 binding protein	Hs.516986	210720_s_at|223954_x_at	GE83218	A_23_P68628	39908|42947
HTR001345	C1QTNF6	C1q and tumor necrosis factor related protein 6	Hs.22011	205291_at|223571_at|242444_at	GE62412|GE62386	A_24_P211565|A_24_P203000	139073|756918
HTR001346	EVA1	epithelial V-like antigen 1	Hs.116651	203779_s_at|203780_at|230518_at	GE54238	A_24_P278552|A_23_P150379	233464|342271
HTR001347	PCDH7	BH-protocadherin (brain-heart)	Hs.479439	205534_at|205535_s_at|210273_at|210941_at|228640_at	GE53140|GE88014|GE734134	A_23_P378364|A_24_P914638|A_23_P212888|A_23_P310921	741700
HTR001348	PIK4CA	phosphatidylinositol 4-kinase, catalytic, alpha polypeptide	Hs.529438		GE54117	A_24_P142983|A_23_P102994
HTR001349	ELMO1	engulfment and cell motility 1 (ced-12 homolog, C. elegans)	Hs.304578	1562894_at|204513_s_at	GE57409|GE722633	A_23_P122937|A_24_P72420	287753
HTR001350	SNX11	sorting nexin 11	Hs.15827	220140_s_at|53912_at	GE58519	A_23_P89343	112173
HTR001351	NCK1	NCK adaptor protein 1	Hs.61232	204725_s_at|211063_s_at|228575_at|236922_at|244487_at	GE548434|GE59747|GE598177	A_23_P91850|A_23_P255785	365261|712683
HTR001352	BAD	BCL2-antagonist of cell death	Hs.370254	1861_at|209364_at	GE61740	A_23_P150207	746273
HTR001353	MRPL53	mitochondrial ribosomal protein L53	Hs.430199	225523_at|239922_at	GE526095|GE61525	A_23_P102258|A_23_P424712|A_24_P371194
HTR001354	TMEM19	transmembrane protein 19	Hs.7337	219941_at|223588_at|226860_at|229126_at|230380_at|230676_s_at	GE55916|GE79555|GE83829	A_24_P358976|A_24_P350437|A_23_P385742|A_23_P105382	770789
HTR001355	VCAM1	vascular cell adhesion molecule 1	Hs.109225	203868_s_at	GE58057	A_23_P34345	44477
HTR001356	RBM19	RNA binding motif protein 19	Hs.7482	205115_s_at|206019_at	GE56499	A_23_P312344|A_23_P204119
HTR001357	ACHE	acetylcholinesterase (YT blood group)	Hs.154495	205377_s_at	GE82034		180694
HTR001358	ADAM17	a disintegrin and metalloproteinase domain 17 (tumor necrosis factor, alpha, converting enzyme)	Hs.404914	205745_x_at|205746_s_at|213532_at	GE59572	A_23_P143120|A_32_P129621|A_24_P157053	182177
HTR001359	C6orf164	chromosome 6 open reading frame 164	Hs.70769	213312_at|213314_at|230506_at|232659_at|233438_at|236178_at	GE488955|GE82649|GE84863|GE56272	A_23_P59255|A_24_P388940|A_23_P418431|A_23_P418434	740060|795843
HTR001360	PEX16	peroxisomal biogenesis factor 16	Hs.100915	221603_at|221604_s_at|49878_at	GE58344	A_23_P86818	2306410
HTR001361	CDKN2D	cyclin-dependent kinase inhibitor 2D (p19, inhibits CDK4)	Hs.435051	210240_s_at	GE59136	A_23_P89941	145503
HTR001362	CISH	cytokine inducible SH2-containing protein	Hs.8257	221223_x_at|223377_x_at|223961_s_at	GE54892	A_24_P97465|A_23_P144096	138759
HTR001363	PCGF1	polycomb group ring finger 1	Hs.316750	210022_at|210023_s_at	GE88125	A_23_P68059
HTR001364	FBXL6	F-box and leucine-rich repeat protein 6	Hs.12271	219189_at	GE63179	A_23_P43296
HTR001366	ZNF398	zinc finger protein 398	Hs.490504	1555015_a_at|226202_at|228145_s_at	GE53915	A_32_P151875	2133648|32504
HTR001367	SLC25A14	solute carrier family 25 (mitochondrial carrier, brain), member 14	Hs.194686	204587_at|211855_s_at	GE62047	A_23_P135966	381344
HTR001368	COX15	COX15 homolog, cytochrome c oxidase assembly protein (yeast)	Hs.28326	235855_at			208429
HTR001369	MASP1	mannan-binding lectin serine protease 1 (C4/C2 activating component of Ra-reactive factor)	Hs.89983	206449_s_at|210680_s_at|213749_at|232224_at|235770_at	GE80559	A_23_P397933|A_23_P212263|A_24_P41850	112069|2290596
HTR001370	GPR135	G protein-coupled receptor 135	Hs.512691	211659_at|214503_x_at|217641_at|227699_at|241085_at	GE82708|GE559226|GE563761	A_23_P14458|A_24_P344045|A_32_P201041|A_23_P205575|A_23_P430528|A_23_P410736	1625834|744216|753305
HTR001372	UPF3B	UPF3 regulator of nonsense transcripts homolog B (yeast)	Hs.103832	218757_s_at	GE63060	A_23_P45409|A_24_P310630	2211711
HTR001373	COLEC12	collectin sub-family member 12	Hs.464422	221019_s_at|240397_x_at	GE62208	A_23_P27306	770860
HTR001374	SIRT5	sirtuin (silent mating type information regulation 2 homolog) 5 (S. cerevisiae)	Hs.282331	1569938_at|202882_x_at|210097_s_at|213838_at|219185_at|221010_s_at|229112_at	GE55455|GE635713|GE58694|GE80160	A_23_P307955|A_24_P174903|A_23_P82068|A_23_P214812|A_32_P151366
HTR001375	DSC3	desmocollin 3	Hs.41690	206032_at|206033_s_at	GE55693	A_23_P208029|A_24_P344416	133534|1723306
HTR001376	TRAF5	TNF receptor-associated factor 5	Hs.523930	1569861_at|204352_at	GE53017|GE715962	A_23_P201731	322792
HTR001377	NCF4	neutrophil cytosolic factor 4, 40kDa	Hs.474781	205147_x_at|207677_s_at	GE62052	A_23_P109508	814123
HTR001378	PEX10	peroxisome biogenesis factor 10	Hs.546273	1554268_at|206351_s_at|206352_s_at|213755_s_at|219852_s_at	GE63098|GE674996|GE81169|GE870760|GE847844	A_24_P165205|A_23_P501745|A_24_P173727
HTR001379	PRPF39	PRP39 pre-mRNA processing factor 39 homolog (yeast)	Hs.274337	220553_s_at	GE86377	A_23_P163113
HTR001380	FBXL8	F-box and leucine-rich repeat protein 8	Hs.512156	1558738_at|210977_s_at|220080_at	GE53756|GE82360	A_23_P3592|A_24_P73702	489805
HTR001381	SGKL	serum/glucocorticoid regulated kinase-like	Hs.380877	220038_at|220216_at|227627_at|243264_s_at	GE56027|GE62958	A_24_P46953|A_23_P168965	758257
HTR001382	IRF5	interferon regulatory factor 5	Hs.521181	205468_s_at|205469_s_at|239412_at	GE59217	A_23_P500271|A_24_P363609	260035
HTR001383	ATXN3	ataxin 3	Hs.532632	205416_s_at|233182_x_at|235240_at|238723_at	GE607338|GE59310	A_23_P129031|A_24_P13595	1579738
HTR001384	HR	hairless homolog (mouse)	Hs.272367	210086_at|220163_s_at|241355_at	GE82369	A_23_P256131
HTR001385	EGLN3	egl nine homolog 3 (C. elegans)	Hs.135507	219232_s_at|222847_s_at	GE85161|GE56932	A_23_P360379	491311
HTR001386	BIN2	bridging integrator 2	Hs.14770	219191_s_at	GE53775	A_23_P162386|A_24_P273004
HTR001387	FOXA2	forkhead box A2	Hs.155651	210103_s_at|40284_at	GE80477	A_23_P500936|A_24_P365515|A_24_P365523|A_23_P28927
HTR001388	GLMN	glomulin, FKBP associated protein	Hs.49105	207153_s_at|236924_at|237388_at	GE709192|GE59389|GE84823|GE799434	A_23_P160742	796702
HTR001389	ACCN2	amiloride-sensitive cation channel 2, neuronal	Hs.274361	205156_s_at|37953_s_at	GE61482	A_23_P204751	774701
HTR001390	RAGE	renal tumor antigen	Hs.184	210081_at|217046_s_at	GE58136|GE79532	A_23_P93360	346604
HTR001392	HSPB2	heat shock 27kDa protein 2	Hs.78846	205824_at|238805_at	GE57438|GE543384	A_23_P161727|A_23_P1722	324494
HTR001393	FLCN	folliculin	Hs.513975	1552664_at|215645_at|235250_at|243062_at	GE598382	A_23_P311410|A_23_P414308	1618867
HTR001394	SGK2	serum/glucocorticoid regulated kinase 2	Hs.472793	220357_s_at|230573_at	GE58716|GE86098	A_24_P151356|A_23_P131801	1636083
HTR001395	SLC22A7	solute carrier family 22 (organic anion transporter), member 7	Hs.485438	1555553_a_at|220554_at|221661_at|221662_s_at|231398_at	GE54782|GE62502	A_24_P243560|A_23_P93213|A_23_P93217	211530
HTR001396	KLK7	kallikrein 7 (chymotryptic, stratum corneum)	Hs.151254	205778_at|239381_at	GE57723	A_23_P39056	724685
HTR001397	GRIA3	glutamate receptor, ionotrophic, AMPA 3	Hs.377070	1569290_s_at|206730_at|208032_s_at|230144_at	GE60079|GE87957	A_24_P229025|A_32_P177897|A_24_P143127	2068890|2272025|309574
HTR001398	APOBEC1	apolipoprotein B mRNA editing enzyme, catalytic polypeptide 1	Hs.560	207158_at	GE60461	A_23_P14019
HTR001399	NOX1	NADPH oxidase 1	Hs.132370	206418_at|207217_s_at|207380_x_at|210808_s_at	GE58433	A_23_P316410|A_23_P217280|A_23_P304921
HTR001400	C16orf28	chromosome 16 open reading frame 28	Hs.161279	221064_s_at|229908_s_at|235087_at	GE86450|GE82761|GE769325	A_23_P100141|A_23_P106559|A_24_P374675	327442
HTR001401	GPR110	G protein-coupled receptor 110	Hs.256897	220907_at|235988_at|236489_at|238689_at	GE87223|GE83060	A_24_P252155|A_23_P214267|A_23_P365218|A_24_P183544	1472889|1899896
HTR001402	N/A	N/A	Hs.444338	1565935_at|228859_at|231204_at	GE79928|GE88159	A_23_P213166|A_23_P426511	1568168
HTR001403	SMCR7	Smith-Magenis syndrome chromosome region, candidate 7	Hs.534534	1556784_at|235896_s_at	GE710299|GE756117	A_23_P501372
HTR001404	C10orf28	chromosome 10 open reading frame 28	Hs.419800	210455_at|228374_at	GE566805	A_23_P301336
HTR001405	KCNN3	potassium intermediate/small conductance calcium-activated channel, subfamily N, member 3	Hs.490765	205902_at|205903_s_at	GE55301	A_23_P126167	824081
HTR001406	PAX3	paired box gene 3 (Waardenburg syndrome 1)	Hs.42146	207679_at|207680_x_at|216059_at|231666_at	GE81842	A_23_P502706|A_24_P362595|A_23_P209499	265241
HTR001407	IL1RAP	interleukin 1 receptor accessory protein	Hs.478673	205227_at|210233_at	GE903664|GE53127	A_24_P148762|A_23_P170857|A_23_P336554|A_24_P180165	239742
HTR001408	CASP6	caspase 6, apoptosis-related cysteine protease	Hs.3280	209790_s_at|211464_x_at	GE59001	A_23_P500799
HTR001409	USP43	ubiquitin specific protease 43	Hs.23935	237439_at|239916_at	GE557971	A_23_P4074|A_24_P310009	35478
HTR001410	EYA3	eyes absent homolog 3 (Drosophila)	Hs.185774	1552314_a_at|1554844_at|206379_at|226170_at|234547_at	GE60278|GE850242	A_24_P122658|A_24_P466374|A_23_P74737|A_24_P919293
HTR001411	TAF5	TAF5 RNA polymerase II, TATA box binding protein (TBP)-associated factor, 100kDa	Hs.96103	1553528_a_at|210053_at	GE81701	A_23_P52311	2144556
HTR001412	ALDH4A1	aldehyde dehydrogenase 4 family, member A1	Hs.77448	203722_at|211552_s_at	GE59025	A_32_P192970|A_23_P170337|A_24_P263036	121267
HTR001413	N/A	N/A	Hs.386299	1555609_a_at|219628_at|225725_at|227221_at|228315_at	GE87677|GE499510	A_24_P639629|A_23_P113283
HTR001414	TRIM10	tripartite motif-containing 10	Hs.274295	210578_at|210579_s_at|221627_at|56748_at	GE498697	A_24_P166431|A_23_P214578|A_23_P420831	128945
HTR001415	VMD2L3	vitelliform macular dystrophy 2-like 3	Hs.280782	1555492_a_at|1564632_at|224520_s_at|237003_at	GE477297|GE83500|GE700228	A_23_P323801|A_23_P150955|A_23_P150963
HTR001416	FGF18	fibroblast growth factor 18	Hs.87191	206987_x_at|211029_x_at|211485_s_at|231382_at	GE54695	A_23_P93027|A_23_P412389	297934
HTR001417	PGBD3	piggyBac transposable element derived 3	Hs.133444	207347_at|230108_at|232413_at	GE532073|GE80893	A_24_P636451|A_23_P1292
HTR001418	C6orf198	chromosome 6 open reading frame 198	Hs.535820	227834_at	GE503032	A_23_P434398	2277464
HTR001419	HOXA1	homeo box A1	Hs.67397	214639_s_at	GE59114|GE79731	A_23_P145752	611075
HTR001420	RGS13	regulator of G-protein signalling 13	Hs.497220	1568751_at|1568752_s_at|210258_at	GE81211	A_23_P500093	239446
HTR001421	SLC26A7	solute carrier family 26, member 7	Hs.354013	1552826_at|1552827_s_at|239006_at	GE86889	A_23_P73413|A_32_P381593
HTR001424	DLX4	distal-less homeobox 4	Hs.172648	208216_at|210259_s_at	GE81089	A_23_P164196	134812
HTR001425	KCNN2	potassium intermediate/small conductance calcium-activated channel, subfamily N, member 2	Hs.98280	220116_at	GE61870	A_23_P500353
HTR001426	SGCD	sarcoglycan, delta (35kDa dystrophin-associated glycoprotein)	Hs.387207	210329_s_at|210330_at|213543_at|214492_at|228602_at|230730_at	GE585861|GE54103|GE87941|GE80907	A_23_P147647|A_32_P4595|A_23_P136254	259220
HTR001427	PKHD1	polycystic kidney and hepatic disease 1 (autosomal recessive)	Hs.446118	1553003_at|241694_at|244410_at	GE501805	A_24_P92508|A_23_P424617|A_23_P402187
HTR001428	N/A	N/A	Hs.135458	221051_s_at	GE55865	A_24_P404458
HTR001429	ABHD1	abhydrolase domain containing 1	Hs.375791	1560117_at|236461_at	GE813609|GE573404	A_23_P17242|A_24_P918739
HTR001431	RARB	retinoic acid receptor, beta	Hs.436538	205080_at|208412_s_at|208413_at|208530_s_at	GE58823|GE60228	A_23_P341482|A_24_P3249
HTR001432	CCR2	chemokine (C-C motif) receptor 2	Hs.511794	206978_at|207794_at	GE80933	A_23_P324885|A_23_P212354|A_24_P11825	204539
HTR001433	HSFY1	heat shock transcription factor, Y-linked 1	Hs.368913	224007_at|224052_at	GE83608	A_23_P45579
HTR001434	CYP2C18	cytochrome P450, family 2, subfamily C, polypeptide 18	Hs.511872	208126_s_at|215103_at	GE58010	A_23_P158484|A_23_P52480|A_23_P158481
HTR001435	SLC26A9	solute carrier family 26, member 9	Hs.164073	242271_at	GE87502	A_23_P201248
HTR001436	C21orf67	chromosome 21 open reading frame 67	Hs.351814	1552528_at|1555393_s_at|1555627_s_at	GE574886|GE84049	A_23_P211196|A_23_P309198
HTR001437	KLRC1	killer cell lectin-like receptor subfamily C, member 1	Hs.512576			A_23_P139654|A_23_P151046
HTR001438	CNTNAP4	contactin associated protein-like 4	Hs.461389	1553441_at|1553442_a_at|1554377_a_at|232388_at	GE905931	A_24_P27513|A_23_P61255|A_23_P355405	1940456
HTR001439	CTAG1B	cancer/testis antigen 1B	Hs.534310		GE58252	A_23_P148541
HTR001440	DIABLO	diablo homolog (Drosophila)	Hs.169611	204590_x_at|219350_s_at|227815_at|244400_at	GE85656|GE55778|GE82738	A_23_P36408|A_23_P47800	754121
HTR001441	TNFSF14	tumor necrosis factor (ligand) superfamily, member 14	Hs.129708	207907_at|233935_at	GE54584|GE775468	A_24_P237036
HTR001442	CCR9	chemokine (C-C motif) receptor 9	Hs.225946	207445_s_at	GE61534	A_23_P212360
HTR001443	KCNG3	potassium voltage-gated channel, subfamily G, member 3	Hs.352633	1552897_a_at|1552898_a_at	GE85750	A_32_P800799
HTR001445	S100A6	S100 calcium binding protein A6 (calcyclin)	Hs.275243	217728_at|228923_at	GE79832	A_23_P201711	1385646
HTR001446	BAT2	HLA-B associated transcript 2	Hs.436093	208132_x_at|212081_x_at|214201_x_at	GE54839	A_23_P30870|A_24_P641130	22479
HTR001447	PTPRF	protein tyrosine phosphatase, receptor type, F	Hs.272062	200635_s_at|200636_s_at|200637_s_at|215066_at	GE84583|GE84939|GE60236	A_24_P385313|A_23_P200984	47755
HTR001448	ADAM12	a disintegrin and metalloproteinase domain 12 (meltrin alpha)	Hs.386283	202952_s_at|204943_at|213790_at|215613_at|226777_at|232268_at	GE54183|GE749641	A_23_P202327|A_23_P350512	150855|1509494
HTR001449	RGS19IP1	regulator of G-protein signalling 19 interacting protein 1	Hs.6454	207525_s_at	GE79322	A_23_P130648	135843
HTR001450	DAP3	death associated protein 3	Hs.523628	208822_s_at	GE61361|GE86813	A_23_P63067	301016
HTR001451	ADD3	adducin 3 (gamma)	Hs.501012	201034_at|201752_s_at|201753_s_at|205882_x_at	GE80547	A_23_P202435|A_24_P90097	21619
HTR001452	BCL2L1	BCL2-like 1	Hs.516966	1569067_at|206665_s_at|212312_at|215037_s_at|231228_at	GE807114|GE60550|GE60374	A_24_P100130|A_23_P210886	298187
HTR001453	MAPKAPK2	mitogen-activated protein kinase-activated protein kinase 2	Hs.519276	201460_at|201461_s_at|215050_x_at		A_23_P350467|A_23_P201483	155628
HTR001454	EFEMP1	EGF-containing fibulin-like extracellular matrix protein 1	Hs.76224	201842_s_at|201843_s_at	GE58869	A_23_P501007	111647
HTR001455	TIA1	TIA1 cytotoxic granule-associated RNA binding protein	Hs.516075	1554889_at|1554890_a_at|1558922_at|201446_s_at|201447_at|201448_at|201449_at|201450_s_at|217164_at	GE82638	A_24_P417474|A_24_P405430|A_23_P90845	289358|770452
HTR001456	SMARCA2	SWI/SNF related, matrix associated, actin dependent regulator of chromatin, subfamily a, member 2	Hs.298990	206542_s_at|206544_x_at|212257_s_at|217707_x_at|241756_at	GE81231	A_23_P252764|A_24_P721730|A_23_P60354	128962
HTR001457	EDG5	endothelial differentiation, sphingolipid G-protein-coupled receptor, 5	Hs.202672	201697_s_at|208537_at|227684_at	GE59898|GE81364	A_32_P827528|A_24_P408083|A_23_P16089	1844972|45941
HTR001458	EDF1	endothelial differentiation-related factor 1	Hs.174050	209058_at|209059_s_at	GE61660|GE79264	A_23_P60376
HTR001459	AKAP1	A kinase (PRKA) anchor protein 1	Hs.463506	201674_s_at|201675_at|210625_s_at|210626_at	GE60193	A_32_P132438
HTR001460	LAMC2	laminin, gamma 2	Hs.530509	202267_at|207517_at	GE60355|GE82450	A_23_P160968|A_23_P201636	6720495
HTR001461	N/A	N/A	Hs.313247	223048_at|235402_at	GE55520|GE501431|GE785021	A_23_P98571|A_23_P1926	295760|45886
HTR001462	AP1G2	adaptor-related protein complex 1, gamma 2 subunit	Hs.343244	201613_s_at|214341_at|226918_at	GE808689	A_23_P2967|A_24_P936373
HTR001463	UNG	uracil-DNA glycosylase	Hs.191334	202330_s_at	GE59730	A_24_P398585	293111
HTR001464	MAD	MAX dimerization protein 1	Hs.468908	206877_at|212440_at|226275_at|228846_at	GE60018|GE79062	A_23_P408094|A_24_P379750|A_23_P39774	714210
HTR001465	APBB1	amyloid beta (A4) precursor protein-binding, family B, member 1 (Fe65)	Hs.372840		GE57800	A_24_P372613|A_23_P1998	184022
HTR001466	KCNAB2	potassium voltage-gated channel, shaker-related subfamily, beta member 2	Hs.440497	203402_at|211791_s_at	GE61729	A_24_P151|A_23_P501232	251158|48631
HTR001467	CAPS	calcyphosine	Hs.549024	226424_at|231710_at|231728_at|231729_s_at	GE80178	A_23_P78958|A_24_P313993	195417
HTR001468	N/A	N/A	Hs.178347	202781_s_at|202782_s_at	GE53885	A_24_P279328|A_23_P55076
HTR001470	PHF1	PHD finger protein 1	Hs.166204	202928_s_at|40446_at	GE79617	A_23_P156732
HTR001471	DEGS1	degenerative spermatocyte homolog 1, lipid desaturase (Drosophila)	Hs.299878	207431_s_at|209250_at	GE62835	A_23_P126186|A_24_P387839	196157
HTR001472	BCL5	B-cell CLL/lymphoma 5	Hs.478588	203140_at|215990_s_at|228758_at	GE61240	A_23_P57856	44787
HTR001473	MARK2	MAP/microtubule affinity-regulating kinase 2	Hs.502809	203942_s_at|211082_x_at	GE86490|GE782274|GE60194	A_24_P914495|A_23_P161595	135579|25665
HTR001474	MRPL24	mitochondrial ribosomal protein L24	Hs.418233	218270_at	GE87377	A_23_P137848
HTR001475	GCDH	glutaryl-Coenzyme A dehydrogenase	Hs.532699	203500_at|208369_s_at	GE62805	A_23_P90089	42544
HTR001476	VAMP1	vesicle-associated membrane protein 1 (synaptobrevin 1)	Hs.20021	207100_s_at|207101_at|213326_at	GE508450|GE86848	A_23_P105545	233165
HTR001477	MFAP2	microfibrillar-associated protein 2	Hs.389137	203417_at	GE58990	A_23_P1029	789257
HTR001478	VPS13C	vacuolar protein sorting 13C (yeast)	Hs.511668	218396_at|220517_at|232386_at|235023_at	GE478485|GE82295|GE55373	A_24_P927650|A_23_P124805|A_23_P206228	1602544
HTR001479	TANK	TRAF family member-associated NFKB activator	Hs.516490	207616_s_at|209451_at|210458_s_at	GE84896|GE61485	A_24_P257108|A_23_P154306	273653
HTR001480	TNNI3K	TNNI3 interacting kinase	Hs.513262	205140_at|220415_at|241858_at	GE679215|GE651957|GE82060|GE54145|GE852528|GE532680	A_23_P200024|A_23_P200030|A_23_P141785|A_24_P415680	22883
HTR001481	C1orf9	chromosome 1 open reading frame 9	Hs.204559	203429_s_at	GE58707	A_23_P104054	161790
HTR001482	MRPL33	mitochondrial ribosomal protein L33	Hs.515879	203781_at	GE63095|GE54409	A_24_P285480|A_23_P256540
HTR001483	NT5C2L1	5'-nucleotidase, cytosolic II-like 1	Hs.520341	1563136_at|223177_at|223178_s_at	GE83432|GE80630|GE668140	A_23_P382043|A_23_P219004
HTR001484	AKAP11	A kinase (PRKA) anchor protein 11	Hs.105105	203156_at|215336_at	GE82095|GE493961	A_23_P418477|A_23_P204929	296132
HTR001485	LRRFIP2	leucine rich repeat (in FLII) interacting protein 2	Hs.475319	218364_at|220610_s_at|232704_s_at|232705_at	GE55417|GE655720	A_23_P211806|A_23_P317184	149855|303228
HTR001486	MAPKAPK5	mitogen-activated protein kinase-activated protein kinase 5	Hs.413901	212871_at	GE54249	A_24_P124662	150846|1754217
HTR001487	HAS3	hyaluronan synthase 3	Hs.85962	1552980_at|223541_at|228178_s_at|228179_at	GE54997|GE891665	A_23_P393034|A_23_P357229
HTR001488	MTRR	5-methyltetrahydrofolate-homocysteine methyltransferase reductase	Hs.481551	203199_s_at|203200_s_at	GE54200	A_23_P252211	121985
HTR001489	WNT5B	wingless-type MMTV integration site family, member 5B	Hs.306051	221029_s_at|223537_s_at	GE61657	A_23_P53588	323636
HTR001490	TRAF2	TNF receptor-associated factor 2	Hs.522506	204413_at	GE82592	A_23_P169331	42716
HTR001491	KHK	ketohexokinase (fructokinase)	Hs.159525	205175_s_at|211028_s_at	GE60040	A_23_P5845	48940|77897
HTR001492	N/A	N/A	Hs.5301	223230_at	GE83362	A_23_P200186|A_24_P256060|A_24_P97001	25678
HTR001493	SPAG6	sperm associated antigen 6	Hs.527698	210032_s_at|210033_s_at	GE605899|GE54713	A_23_P75147|A_24_P21507
HTR001494	LIG3	ligase III, DNA, ATP-dependent	Hs.100299	1555169_at|204123_at|207348_s_at	GE81144|GE60093	A_24_P119519|A_23_P501134	1752379|502977
HTR001495	EFS	embryonal Fyn-associated substrate	Hs.24587	204400_at|210880_s_at	GE53026	A_23_P48561	795730
HTR001496	WDR7	WD repeat domain 7	Hs.465213	212880_at	GE53265	A_23_P164528	289773
HTR001497	BTN2A1	butyrophilin, subfamily 2, member A1	Hs.519635	203944_x_at|211256_x_at|215493_x_at|244063_at	GE62839|GE756745	A_24_P934528|A_23_P501634	233909
HTR001498	FGF12	fibroblast growth factor 12	Hs.185577	1562794_at|207501_s_at|214589_at	GE807012|GE59331	A_24_P334300|A_23_P211727	31262
HTR001499	TP53I3	tumor protein p53 inducible protein 3	Hs.50649	1561923_a_at|210609_s_at	GE54106	A_23_P5392	784696
HTR001500	PSMB9	proteasome (prosome, macropain) subunit, beta type, 9 (large multifunctional protease 2)	Hs.381081	1555852_at
HTR001501	TRADD	TNFRSF1A-associated via death domain	Hs.460996	1729_at|205641_s_at	GE57769	A_23_P54649	1473788|2119600
HTR001503	CD40	CD40 antigen (TNF receptor superfamily member 5)	Hs.472860	205153_s_at|215346_at|222292_at|35150_at	GE59862	A_23_P57036	152683
HTR001504	MAP3K4	mitogen-activated protein kinase kinase kinase 4	Hs.390428	204089_x_at|216199_s_at	GE54050	A_23_P42096
HTR001505	KLK10	kallikrein 10	Hs.275464	209792_s_at|215808_at	GE54524	A_23_P107911|A_24_P399490	810960
HTR001506	SFMBT1	Scm-like with four mbt domains 1	Hs.343679	213370_s_at|239054_at	GE56347	A_23_P259393	35330
HTR001507	N/A	N/A	Hs.531785	1568734_a_at|219020_at|236530_at|237407_at	GE62939|GE849806	A_24_P42564|A_24_P139943|A_23_P165548	287605
HTR001508	PIAS2	protein inhibitor of activated STAT, 2	Hs.514846	1555513_at|1555514_a_at|214442_s_at|214593_at|238700_at|243624_at|37433_at	GE54708	A_23_P130316|A_24_P382266	305271|35769|755607
HTR001509	SOCS5	suppressor of cytokine signaling 5	Hs.468426	208127_s_at|209647_s_at|209648_x_at	GE53378	A_23_P5813|A_24_P328492	247794
HTR001510	FTHFD	formyltetrahydrofolate dehydrogenase	Hs.434435	205208_at|215798_at	GE54485|GE632632	A_23_P258887|A_24_P941870	153982
HTR001511	LIMK1	LIM domain kinase 1	Hs.36566	204357_s_at|208372_s_at	GE59301	A_23_P215461	179500|31097
HTR001512	RAD51	RAD51 homolog (RecA homolog, E. coli) (S. cerevisiae)	Hs.446554	205023_at|205024_s_at	GE57077	A_23_P88731	1476053|1927412
HTR001513	RFX2	regulatory factor X, 2 (influences HLA class II expression)	Hs.465709	208031_s_at|226872_at	GE60010	A_23_P502350	729530
HTR001514	DIAPH2	diaphanous homolog 2 (Drosophila)	Hs.226483	205603_s_at|205726_at|217246_s_at	GE62680	A_32_P50834
HTR001516	N/A	N/A	Hs.433466	220943_s_at|223560_s_at|230379_x_at	GE63145	A_23_P28318	256975
HTR001517	CPB2	carboxypeptidase B2 (plasma, carboxypeptidase U)	Hs.512937	206651_s_at	GE58075	A_23_P36901	417343
HTR001518	GDF1	growth differentiation factor 1	Hs.412355	206397_x_at|224134_at|229448_at	GE63355|GE83475	A_24_P276073|A_23_P209098|A_23_P79032
HTR001519	CCNE1	cyclin E1	Hs.244723	213523_at	GE88019	A_23_P209200	357807
HTR001520	GNLY	granulysin	Hs.105806	205495_s_at|37145_at	GE83776|GE58500	A_23_P209954
HTR001522	FBXO17	F-box protein 17	Hs.531770	220233_at	GE82996	A_24_P151959|A_23_P101871|A_23_P395911
HTR001523	CTH	cystathionase (cystathionine gamma-lyase)	Hs.19904	206085_s_at|217127_at	GE58780	A_23_P126103	126795
HTR001524	RRAGB	Ras-related GTP binding B	Hs.50282	205540_s_at	GE82155	A_23_P73721	704465
HTR001525	OSBPL7	oxysterol binding protein-like 7	Hs.463320	208163_s_at|210344_at|227946_at	GE547509	A_24_P181583	2211563
HTR001526	RECQL	RecQ protein-like (DNA helicase Q1-like)	Hs.235069	205091_x_at|210568_s_at|212917_x_at	GE81209	A_23_P25215
HTR001527	TTC11	tetratricopeptide repeat domain 11	Hs.38738	1552845_at|218034_at|219640_at|244082_at	GE58669|GE55288|GE87771	A_23_P500886|A_24_P277955|A_23_P20183	211976
HTR001528	LIN7B	lin-7 homolog B (C. elegans)	Hs.458310	219760_at|241957_x_at	GE62060	A_23_P164912	1692177
HTR001529	SMPD3	sphingomyelin phosphodiesterase 3, neutral membrane (neutral sphingomyelinase II)	Hs.368421	219695_at|231732_at	GE82435|GE88582	A_23_P163567|A_23_P347027
HTR001530	TCF2	transcription factor 2, hepatic	Hs.191144	205313_at|208135_at	GE58405	A_23_P207557|A_24_P330822|A_23_P409287
HTR001532	CORO2A	coronin, actin binding protein, 2A	Hs.113094	205538_at|227177_at	GE840298|GE718598|GE81273	A_23_P135061|A_23_P146444	259335|741035
HTR001533	BIRC7	baculoviral IAP repeat-containing 7 (livin)	Hs.256126	220451_s_at	GE80550	A_23_P79769
HTR001534	WISP1	WNT1 inducible signaling pathway protein 1	Hs.492974	206796_at|211312_s_at|229802_at|235821_at	GE80567	A_24_P372189|A_23_P169097|A_23_P354694
HTR001535	MAK10	MAK10 homolog, amino-acid N-acetyltransferase subunit, (S. cerevisiae)	Hs.436098	219362_at|220925_at	GE82625|GE82887	A_24_P309264|A_23_P20676	2282439
HTR001537	SCEL	sciellin	Hs.115166	1554920_at|1554921_a_at|206884_s_at|232056_at	GE79769	A_23_P500000	811943
HTR001538	F11	coagulation factor XI (plasma thromboplastin antecedent)	Hs.1430	1563160_at|1569591_at|1569592_a_at|206610_s_at|235915_at	GE80292	A_23_P41314
HTR001539	KDELR3	KDEL (Lys-Asp-Glu-Leu) endoplasmic reticulum protein retention receptor 3	Hs.534392	204017_at|207264_at|207265_s_at	GE62782|GE82156	A_23_P211504	307696
HTR001540	MID2	midline 2	Hs.12256	208384_s_at|209733_at	GE56106|GE618061|GE79957	A_23_P159956
HTR001541	ASB4	ankyrin repeat and SOCS box-containing 4	Hs.127735	208481_at|217228_s_at|235619_at|237720_at|237721_s_at	GE80489|GE740874	A_32_P130999|A_23_P501319|A_23_P157205	1884522
HTR001542	SPAG8	sperm associated antigen 8	Hs.256747	206815_at|206816_s_at	GE761636	A_24_P412036	290091
HTR001543	N/A	N/A	Hs.513537	220167_s_at	GE56625	A_23_P37994|A_23_P49391
HTR001544	TAF1A	TATA box binding protein (TBP)-associated factor, RNA polymerase I, A, 48kDa	Hs.153088	206613_s_at	GE55684	A_23_P74663	278626
HTR001545	WWOX	WW domain containing oxidoreductase	Hs.549163	1556595_at|1561692_at|1563460_at|1566491_at|1566680_at|210695_s_at|215526_at|219077_s_at|221147_x_at|223747_x_at|223868_s_at|234262_at	GE771044|GE835414|GE600466|GE665533|GE509681|GE62832|GE498615	A_24_P676566|A_24_P116606|A_23_P71972|A_23_P206413|A_23_P83368
HTR001546	SLC22A2	solute carrier family 22 (organic cation transporter), member 2	Hs.436385	207429_at	GE60209	A_23_P111395
HTR001547	LTC4S	leukotriene C4 synthase	Hs.456	206480_at	GE80456	A_24_P397294
HTR001548	VNN2	vanin 2	Hs.293130	205922_at	GE56100	A_23_P122724	2134703
HTR001549	CYP26A1	cytochrome P450, family 26, subfamily A, polypeptide 1	Hs.150595	206424_at	GE54065	A_23_P138655	38642
HTR001550	WNT2B	wingless-type MMTV integration site family, member 2B	Hs.258575				788183
HTR001551	IGLL1	immunoglobulin lambda-like polypeptide 1	Hs.348935	215202_at|221108_at|237325_at|239924_at	GE87655|GE80249|GE82127	A_23_P120812|A_23_P143600|A_24_P181998|A_24_P83102|A_24_P91701	344134
HTR001552	CAV3	caveolin 3	Hs.98303	208204_s_at	GE54374|GE901161	A_24_P319989|A_24_P251599	767381|788054
HTR001553	CCL28	chemokine (C-C motif) ligand 28	Hs.334633	224027_at|224240_s_at|238750_at	GE62861|GE812258	A_23_P503072	136919|264475
HTR001554	TLR8	toll-like receptor 8	Hs.272410	220832_at|229560_at	GE531921	A_23_P73837
HTR001555	AKAP4	A kinase (PRKA) anchor protein 4	Hs.97633	207019_s_at	GE54681	A_23_P11081
HTR001557	CSAG1	chondrosarcoma associated gene 1	Hs.423718		GE495997	A_24_P11061
HTR001558	TNFRSF8	tumor necrosis factor receptor superfamily, member 8	Hs.1314	206729_at	GE79392	A_23_P500614	505538
HTR001559	NR2E3	nuclear receptor subfamily 2, group E, member 3	Hs.187354	208385_at|208388_at	GE543365	A_23_P205867|A_23_P54322
HTR001561	SPANXA1	sperm protein associated with the nucleus, X-linked, family member A1	Hs.434105	220921_at	GE54785	A_24_P305784
HTR001562	PCDH8	protocadherin 8	Hs.19492	206935_at	GE54566	A_23_P36985	52594
HTR001564	EFHC2	EF-hand domain (C-terminal) containing 2	Hs.521953		GE83119	A_23_P33947
HTR001565	SLC22A12	solute carrier family 22 (organic anion/cation transporter), member 12	Hs.174424	237799_at	GE79878	A_23_P35809	1636004
HTR001566	CLDN14	claudin 14	Hs.505146	210689_at	GE84614|GE80096	A_23_P91512
HTR001567	N/A	N/A	Hs.169191	210548_at|210549_s_at	GE62834	A_24_P319088|A_24_P133905
HTR001568	ADAMTS14	a disintegrin-like and metalloprotease (reprolysin type) with thrombospondin type 1 motif, 14	Hs.352156		GE86913	A_23_P202558
HTR001569	SPANXE	SPANX family, member E	Hs.375036			A_23_P73501
HTR001570	SPANXA1	sperm protein associated with the nucleus, X-linked, family member A1	Hs.334464	1560895_at|1564491_at	GE559456	A_24_P375911|A_23_P96302|A_24_P153342
HTR001571	CTAGE1	cutaneous T-cell lymphoma-associated antigen 1	Hs.406709	220957_at		A_23_P130398|A_24_P305223
HTR001572	PDC	phosducin	Hs.550	211496_s_at	GE535990	A_23_P23090
HTR001573	IL4	interleukin 4	Hs.73917	207538_at|207539_s_at	GE80659	A_23_P213706
HTR001574	SIGLEC12	sialic acid binding Ig-like lectin 12	Hs.249741		GE88358	A_23_P164596
HTR001575	KCNH1	potassium voltage-gated channel, subfamily H (eag-related), member 1	Hs.527656	207635_s_at	GE80843	A_23_P74943
HTR001576	GABRB2	gamma-aminobutyric acid (GABA) A receptor, beta 2	Hs.87083	207352_s_at	GE541941	A_23_P19042
HTR001577	IL17E	interleukin 17E	Hs.302036	220971_at	GE82728	A_23_P117437
HTR001578	DMBX1	diencephalon/mesencephalon homeobox 1	Hs.375623	234776_at	GE521362	A_23_P500542
HTR001579	SHOX	short stature homeobox	Hs.105932	207570_at	GE59527	A_23_P217698|A_23_P22761
HTR001580	TARBP2	TAR (HIV) RNA binding protein 2	Hs.326	203677_s_at	GE58899	A_23_P87603|A_24_P626812
HTR001581	RALY	RNA binding protein (autoantigenic, hnRNP-associated with lethal yellow)	Hs.136947	201271_s_at	GE58737	A_23_P109235	246731
HTR001582	ABR	active BCR-related gene	Hs.159306	212895_s_at|214671_s_at	GE58847	A_23_P503182
HTR001583	MRPL10	mitochondrial ribosomal protein L10	Hs.347535	224671_at	GE79440	A_24_P250185|A_23_P218423	41172
HTR001584	BAZ1B	bromodomain adjacent to zinc finger domain, 1B	Hs.488671	1569444_at|208445_s_at|213336_at	GE82741|GE820087	A_23_P215449	132488
HTR001585	MAPK8IP3	mitogen-activated protein kinase 8 interacting protein 3	Hs.207763	213177_at|213178_s_at|216139_s_at|232085_at	GE53725|GE81988	A_23_P416048|A_23_P329727	2344985|270307
HTR001586	CDC14B	CDC14 cell division cycle 14 homolog B (S. cerevisiae)	Hs.40582	208022_s_at|211347_at|211348_s_at|221555_x_at|221556_at|230887_at|234605_at	GE52960	A_24_P69525|A_23_P216679|A_23_P20622	283252
HTR001587	AP1S1	adaptor-related protein complex 1, sigma 1 subunit	Hs.489365	205195_at|205196_s_at|209635_at	GE53409	A_24_P63950|A_23_P157404	725768
HTR001588	FKBP2	FK506 binding protein 2, 13kDa	Hs.227729	203391_at	GE81401	A_23_P161596	2021854
HTR001589	CYLN2	cytoplasmic linker 2	Hs.255664	211031_s_at	GE53135	A_23_P215479	49502
HTR001590	SYN1	synapsin I	Hs.225936	1553264_a_at|221914_at	GE80390|GE60549	A_23_P500824|A_23_P33847	148704
HTR001591	CDC42EP1	CDC42 effector protein (Rho GTPase binding) 1	Hs.474797	204693_at	GE62564	A_24_P143032|A_23_P166453	156293
HTR001592	NPTXR	neuronal pentraxin receptor	Hs.91622	213040_s_at	GE56049	A_23_P29282	39109
HTR001593	GAB2	GRB2-associated binding protein 2	Hs.429434	1566959_at|203853_s_at	GE510695|GE53283	A_23_P203743|A_24_P98843	291418
HTR001594	SMARCA1	SWI/SNF related, matrix associated, actin dependent regulator of chromatin, subfamily a, member 1	Hs.152292	203874_s_at|203875_at|215294_s_at	GE58126	A_23_P44244	785921
HTR001595	LARGE	like-glycosyltransferase	Hs.474667	204414_at|215543_s_at|234638_at	GE55179|GE770108	A_23_P91697	197558
HTR001596	SIPA1	signal-induced proliferation-associated gene 1	Hs.530477	204164_at	GE81674	A_23_P127460	259060
HTR001597	GNAT1	guanine nucleotide binding protein (G protein), alpha transducing activity polypeptide 1	Hs.517978	207514_s_at|214286_at	GE80898	A_24_P320036|A_23_P166884	361807
HTR001598	NPR2	natriuretic peptide receptor B/guanylate cyclase B (atrionatriuretic peptide receptor B)	Hs.78518	204310_s_at|214066_x_at	GE57628	A_23_P123622
HTR001599	KIF23	kinesin family member 23	Hs.270845				6500787
HTR001600	RASGRP3	RAS guanyl releasing protein 3 (calcium and DAG-regulated)	Hs.143674	205801_s_at|244526_at	GE62258|GE787177|GE611363	A_24_P54390	133082|1736616
HTR001601	KREMEN1	kringle containing transmembrane protein 1	Hs.229335	224534_at|227250_at|234843_s_at|235370_at|243029_at	GE83303|GE88031	A_23_P68851|A_23_P211401
HTR001602	DYT3	dystonia 3 (with Parkinsonism)	Hs.158560	216711_s_at|227205_at	GE79129	A_32_P192615|A_23_P11237	193901
HTR001603	MAP3K6	mitogen-activated protein kinase kinase kinase 6	Hs.194694	1552631_a_at|219278_at|229960_at	GE81427	A_24_P145653|A_32_P223017
HTR001604	NOLA1	nucleolar protein family A, member 1 (H/ACA small nucleolar RNPs)	Hs.69851	219110_at	GE55321	A_23_P58280	2262577
HTR001605	TRIM35	tripartite motif-containing 35	Hs.104223	227102_at	GE53746	A_24_P12651|A_23_P502553
HTR001606	LACTB	lactamase, beta	Hs.410388	1552485_at|1552486_s_at|226354_at	GE62091|GE471252	A_24_P53051
HTR001607	IL15RA	interleukin 15 receptor, alpha	Hs.524117	207375_s_at	GE59079	A_23_P138680	205615|488019
HTR001608	KL	klotho	Hs.524953	205978_at	GE53120	A_23_P503064	321195
HTR001609	CNTFR	ciliary neurotrophic factor receptor	Hs.129966	205723_at	GE63370	A_23_P9402	156431
HTR001610	FXYD7	FXYD domain containing ion transport regulator 7	Hs.442498	205384_at|220131_at	GE82637|GE59379	A_23_P119611|A_23_P108216	204686
HTR001611	CNR1	cannabinoid receptor 1 (brain)	Hs.75110	207940_x_at|208243_s_at|213436_at	GE59384	A_23_P214208|A_24_P363259	26295
HTR001612	TRAF6	TNF receptor-associated factor 6	Hs.444172	205558_at|227264_at	GE59433	A_32_P192984|A_23_P75921	1403166|813166
HTR001613	MEOX1	mesenchyme homeo box 1	Hs.438	205619_s_at	GE63375	A_23_P107173	769028
HTR001614	PSCD1	pleckstrin homology, Sec7 and coiled-coil domains 1(cytohesin 1)	Hs.191215	1557551_at|202879_s_at|202880_s_at	GE80345	A_24_P916972|A_23_P83781	814546
HTR001615	RSC1A1	regulatory solute carrier protein, family 1, member 1	Hs.333165	214583_at|224449_at	GE61747|GE83387	A_23_P395534|A_23_P63114	151251
HTR001616	PTPRT	protein tyrosine phosphatase, receptor type, T	Hs.549109	205948_at	GE81717	A_23_P135576|A_32_P36404	41647
HTR001617	SPAG1	sperm associated antigen 1	Hs.492373	210117_at	GE58783	A_23_P146066|A_24_P158161	486881
HTR001618	RFX3	regulatory factor X, 3 (influences HLA class II expression)	Hs.136829	207234_at|232791_at|238810_at|243868_at	GE60011|GE56828	A_24_P685241|A_23_P9289|A_32_P869717	1752384|2262620|743323
HTR001619	MAFB	v-maf musculoaponeurotic fibrosarcoma oncogene homolog B (avian)	Hs.169487	218559_s_at|222670_s_at	GE58365	A_23_P17345
HTR001620	DEFB119	defensin, beta 119	Hs.516998	1553093_a_at|231155_at	GE530553|GE525332	A_32_P108107|A_23_P312285
HTR001621	IGHV@	immunoglobulin heavy variable group	Hs.449585	216366_x_at|216566_at|216708_x_at|216852_x_at|217138_x_at|234877_x_at|242412_at	GE527515	A_24_P169713|A_23_P6355
HTR001623	CPNE7	copine VII	Hs.461775	219707_at	GE55237	A_23_P26426	1892862
HTR001624	N/A	N/A	Hs.61142			A_23_P123522|A_24_P40928|A_24_P218757
HTR001627	N/A	N/A	Hs.458413			A_24_P280868
HTR001629	N/A	N/A	Hs.397040	1562903_at|1562904_s_at|234049_at|237630_s_at	GE62840	A_24_P76414|A_24_P290013|A_24_P409309
HTR001630	KCNJ14	potassium inwardly-rectifying channel, subfamily J, member 14	Hs.144011	220776_at	GE80375|GE580616	A_23_P130764
HTR001631	ADAM11	a disintegrin and metalloproteinase domain 11	Hs.6088	207880_at|239837_at	GE80328	A_23_P207345|A_23_P502158
HTR001632	DDO	D-aspartate oxidase	Hs.195313	207418_s_at|222134_at	GE62419|GE879358	A_23_P30603	32955
HTR001633	IL12RB1	interleukin 12 receptor, beta 1	Hs.223894	1552584_at|206890_at|239522_at	GE58862	A_23_P399156|A_23_P101783
HTR001634	RAPSN	receptor-associated protein of the synapse, 43kD	Hs.81218	211570_s_at	GE896768	A_23_P86801	788665
HTR001635	AOC2	amine oxidase, copper containing 2 (retina-specific)	Hs.143102	207064_s_at	GE60463	A_23_P4133	28921
HTR001636	SIRPB2	signal-regulatory protein beta 2	Hs.50716	1554624_a_at|206934_at|220485_s_at|232891_at|234742_at	GE62568|GE62569|GE523966	A_23_P17456|A_23_P28857|A_24_P143574|A_24_P353208|A_23_P406521|A_32_P74391	781058
HTR001637	SLC26A1	solute carrier family 26 (sulfate transporter), member 1	Hs.549105	1552843_at|220733_at	GE85530|GE570457	A_23_P349944|A_24_P29117|A_23_P80954|A_24_P37665	2298824
HTR001638	GAGED4	G antigen, family D, 4	Hs.43879	236040_at	GE479313	A_23_P114349|A_24_P315014
HTR001639	KIAA1622	KIAA1622	Hs.259599	220672_at|220673_s_at|233002_at		A_23_P425332|A_23_P205367
HTR001640	AGRP	agouti related protein homolog (mouse)	Hs.104633	207193_at	GE59519	A_23_P502320
HTR001641	DNASE2B	deoxyribonuclease II beta	Hs.129142	220380_at	GE80037	A_23_P126677
HTR001642	N/A	N/A	Hs.458287	1552576_at		A_23_P435657
HTR001643	VNN3	vanin 3	Hs.183656	1553513_at|1553514_a_at|220528_at	GE80697	A_23_P398449|A_23_P214935
HTR001644	SLC22A1	solute carrier family 22 (organic cation transporter), member 1	Hs.117367	207201_s_at	GE60208	A_23_P145569	436135
HTR001645	CCL25	chemokine (C-C motif) ligand 25	Hs.310511	206988_at	GE59508	A_23_P55828	298303
HTR001646	CDH7	cadherin 7, type 2	Hs.130306	1554700_at|220679_s_at	GE81387	A_23_P153146|A_24_P382287
HTR001647	N/A	N/A	Hs.348436	207324_s_at	GE82835	A_23_P38696	1704980
HTR001649	TSPY2	testis specific protein, Y-linked 2	Hs.458252	207918_s_at	GE611577	A_23_P22800|A_24_P409182
HTR001650	N/A	N/A	Hs.506458	1563000_at|219989_s_at|227439_at|227440_at|227441_s_at|234261_at|240292_x_at	GE82500|GE786694	A_23_P21842|A_23_P356717
HTR001651	CNTNAP5	contactin associated protein-like 5	Hs.21975	1553013_at|1553418_a_at		A_23_P56787|A_23_P373109
HTR001652	LPAL2	lipoprotein, Lp(a)-like 2	Hs.439074	207762_at|210909_x_at	GE82838	A_23_P386888|A_24_P72178|A_32_P14178
HTR001653	WNT16	wingless-type MMTV integration site family, member 16	Hs.272375	221113_s_at|224022_x_at	GE84020	A_23_P134601
HTR001654	KCNG4	potassium voltage-gated channel, subfamily G, member 4	Hs.335877	1552598_at	GE86652	A_23_P206336|A_23_P365248
HTR001655	UTS2	urotensin 2	Hs.162200	220784_s_at|220785_at	GE80745	A_24_P45620|A_23_P63343	926809
HTR001656	CST11	cystatin 11	Hs.128100	233797_s_at|233968_at	GE509706	A_23_P120588	1754633
HTR001657	RLN2	relaxin 2	Hs.127032	214519_s_at	GE59634	A_23_P216455	1647003
HTR001658	GPX5	glutathione peroxidase 5 (epididymal androgen-related protein)	Hs.248129	208028_s_at|214648_at	GE80647	A_23_P214544	1754344
HTR001659	CABP2	calcium binding protein 2	Hs.278984	207745_at	GE523088	A_24_P241057
HTR001660	WFDC10B	WAP four-disulfide core domain 10B	Hs.237392	1552999_a_at	GE564648	A_24_P7790|A_32_P951
HTR001661	CACNG5	calcium channel, voltage-dependent, gamma subunit 5	Hs.278907	1552602_at|206612_at|221401_at	GE508336|GE57583|GE487008	A_23_P414328|A_23_P66497|A_23_P89302
HTR001662	PAX7	paired box gene 7	Hs.113253	208060_at	GE567102	A_23_P500985|A_23_P126225
HTR001663	WNT8A	wingless-type MMTV integration site family, member 8A	Hs.259471	224259_at	GE897460	A_23_P58854
HTR001664	IL17F	interleukin 17F	Hs.272295	234408_at	GE500491	A_23_P167882
HTR001665	FST	follistatin	Hs.9914	204948_s_at|207345_at|226847_at	GE62005|GE80818	A_23_P110531	124543|789179
HTR001666	BCL2L12	BCL2-like 12 (proline rich)	Hs.289052	233110_s_at	GE83665	A_23_P50477
HTR001667	DCTN3	dynactin 3 (p22)	Hs.511768	204246_s_at|225403_at	GE61898	A_23_P169409|A_24_P209765|A_24_P209772|A_23_P158024
HTR001668	DPP6	dipeptidylpeptidase 6	Hs.490684	207789_s_at|228546_at	GE58174	A_23_P170888|A_24_P6552	727541
HTR001669	DSC2	desmocollin 2	Hs.95612	204750_s_at|204751_x_at|226817_at	GE80526|GE88450	A_23_P4494	427989
HTR001670	ETV5	ets variant gene 5 (ets-related molecule)	Hs.43697	203348_s_at|203349_s_at|216375_s_at	GE60182	A_32_P30649|A_23_P9836	48538
HTR001672	AP1B1	adaptor-related protein complex 1, beta 1 subunit	Hs.368794	205423_at	GE57637	A_23_P6398	192569
HTR001673	RELN	reelin	Hs.132439	1562715_at|205923_at|220870_at	GE82392|GE596702|GE59455	A_24_P309095|A_23_P20017
HTR001674	KCNC4	potassium voltage-gated channel, Shaw-related subfamily, member 4	Hs.153521	228436_at	GE528597|GE564206
HTR001675	HOXB6	homeo box B6	Hs.98428	205365_at|205366_s_at|205600_x_at|205601_s_at|208414_s_at|228904_at|231767_at|232979_at	GE82457|GE58143|GE883704|GE59740|GE56717|GE653646	A_23_P363316|A_24_P305067|A_23_P316511|A_24_P933151|A_24_P399220|A_24_P416370|A_23_P66682|A_23_P100872	1031076
HTR001676	OTX2	orthodenticle homolog 2 (Drosophila)	Hs.288655	231731_at|242128_at	GE535947	A_23_P48663
HTR001677	ATP6V1G3	ATPase, H+ transporting, lysosomal 13kDa, V1 subunit G isoform 3	Hs.127743	230565_at	GE496983	A_23_P23797	1590213
HTR001678	TUBA2	tubulin, alpha 2	Hs.503749			A_32_P10003|A_23_P56736	745138
HTR001679	TUBA2	tubulin, alpha 2	Hs.349695		GE54064	A_23_P128598
HTR001680	CSAG2	CSAG family, member 2	Hs.36980	1553830_s_at|210467_x_at|214603_at	GE81497|GE81456	A_23_P252928|A_23_P148255|A_24_P79529|A_24_P567298|A_24_P101651	2348732
HTR001681	CYP1A1	cytochrome P450, family 1, subfamily A, polypeptide 1	Hs.250615	216334_s_at	GE80953	A_23_P27528|A_24_P203696
HTR001682	ABL2	v-abl Abelson murine leukemia viral oncogene homolog 2 (arg, Abelson-related gene)	Hs.159472	206411_s_at|226893_at|231907_at	GE88080|GE626229	A_32_P139894|A_23_P138099|A_24_P263878	45801
HTR001683	ADAMTS2	a disintegrin-like and metalloprotease (reprolysin type) with thrombospondin type 1 motif, 2	Hs.120330	214454_at|214535_s_at	GE55156	A_24_P251866|A_23_P321307|A_23_P213615
HTR001684	F7	coagulation factor VII (serum prothrombin conversion accelerator)	Hs.36989	207300_s_at|237414_at	GE57818	A_24_P172738|A_23_P117298	212664
HTR001686	LAIR2	leukocyte-associated Ig-like receptor 2	Hs.43803		GE54120	A_23_P209129
HTR001687	FOXI1	forkhead box I1	Hs.87236	208006_at	GE57620	A_24_P129052
HTR001688	NRG2	neuregulin 2	Hs.408515	206879_s_at|208062_s_at	GE58541	A_23_P349857|A_23_P213699
HTR001689	DGKB	diacylglycerol kinase, beta 90kDa	Hs.487619	1553524_at|216307_at	GE809245|GE475310	A_23_P61919|A_23_P346953
HTR001690	EMR3	egf-like module containing, mucin-like, hormone receptor-like 3	Hs.295626	210724_at	GE61257	A_23_P218549
HTR001691	KIF25	kinesin family member 25	Hs.150013	207682_s_at|208128_x_at	GE81495	A_23_P59410
HTR001692	N/A	N/A	Hs.54505	208435_s_at|216219_at	GE80641	A_23_P502060
HTR001693	RHD	Rhesus blood group, D antigen	Hs.269364	210429_at	GE594446|GE82079	A_24_P135856|A_24_P673333
HTR001694	FMO4	flavin containing monooxygenase 4	Hs.283416	1561123_at|205666_at|205991_s_at|206263_at|206496_at|211726_s_at|215174_at|221182_at|226695_at|228268_at|40665_at	GE854217|GE79477|GE60453|GE56080|GE58109|GE87579|GE58032|GE83067	A_23_P74870|A_23_P160992|A_23_P155601|A_23_P155596|A_23_P502731|A_23_P149613|A_23_P355295|A_23_P28743|A_24_P28562	364554
HTR001695	OR1D4	olfactory receptor, family 1, subfamily D, member 4	N/A	221341_s_at	GE549609	A_23_P15832
HTR001696	HIST1H3B	histone 1, H3b	Hs.533292	208576_s_at	GE81297	A_24_P174924|A_23_P93258
HTR001698	EEF1A1	eukaryotic translation elongation factor 1 alpha 1	Hs.522463	227708_at	GE79868	A_24_P464798	110202|35064
HTR001700	FBXL20	F-box and leucine-rich repeat protein 20	Hs.462946	226842_at|232412_at|235089_at|239223_s_at|239224_at	GE83567|GE56520|GE477243	A_23_P141146	52015
HTR001702	N/A	N/A	Hs.527839	1559495_at			277487
HTR001703	DLEU1	deleted in lymphocytic leukemia, 1	Hs.492218	205677_s_at|233277_at	GE60322	A_24_P118391|A_23_P151337|A_24_P918930|A_32_P87043
HTR001704	CCR5	chemokine (C-C motif) receptor 5	Hs.546245	206991_s_at	GE80926	A_23_P412321
HTR001707	NPIP	nuclear pore complex interacting protein	Hs.528782	1555347_at|1560013_at|1560014_s_at|212053_at|237354_at	GE85410|GE57395	A_24_P477549|A_23_P391583|A_24_P358084|A_23_P147845|A_24_P350708|A_24_P772276|A_32_P230529	197792|296805
HTR001711	N/A	N/A	Hs.444600			A_24_P213487
HTR001714	N/A	N/A	Hs.534910			A_32_P14843|A_32_P107821	275180
HTR001717	N/A	N/A	Hs.460179	210057_at|224842_at|237464_at	GE53173	A_24_P244952|A_32_P20120	277411|296166
HTR001723	N/A	N/A	Hs.531664		GE533358	A_24_P926025
HTR001725	BMS1L	BMS1-like, ribosome assembly protein (yeast)	Hs.10848		GE62813	A_23_P24068	135838
HTR001726	N/A	N/A	Hs.522204		GE484346	A_32_P11450
HTR001728	PTGER3	prostaglandin E receptor 3 (subtype EP3)	Hs.445000	208169_s_at|210374_x_at|210375_at|210831_s_at|210832_x_at|210833_at|210834_s_at|211265_at|213933_at	GE80971|GE60486	A_24_P945365|A_23_P103328	753211
HTR001730	HLA-DQA2	major histocompatibility complex, class II, DQ alpha 2	Hs.534320		GE82491	A_24_P852756|A_23_P42302
HTR001732	TMSB10	thymosin, beta 10	Hs.446574			A_23_P68106	840788
HTR001737	HLA-DRB1	major histocompatibility complex, class II, DR beta 1	Hs.520049	204670_x_at|208306_x_at|209312_x_at|209480_at|209823_x_at|211654_x_at|211656_x_at|212998_x_at|212999_x_at|215193_x_at|215536_at|217362_x_at|238900_at	GE87723|GE643599|GE81122|GE88565|GE82634|GE589048|GE532983	A_23_P8108|A_24_P343233|A_23_P31006|A_23_P145336|A_23_P19510|A_24_P370472|A_23_P45099|A_24_P239676|A_24_P169013|A_23_P136683|A_24_P402222|A_24_P937649|A_24_P52168	1585216|186767|240655|809598
HTR001738	APOB	apolipoprotein B (including Ag(x) antigen)	Hs.120759	205108_s_at|223579_s_at	GE59661	A_23_P79591|A_24_P935147	242062
HTR001739	CD44	CD44 antigen (homing function and Indian blood group system)	Hs.502328	1557905_s_at|204489_s_at|204490_s_at|209835_x_at|210916_s_at|212014_x_at|212063_at|216056_at|217523_at|229221_at|234411_x_at	GE59805|GE618889|GE80929	A_24_P919538|A_24_P919640|A_23_P24870	151430
HTR001740	C15orf15	chromosome 15 open reading frame 15	Hs.274772	217915_s_at|222465_at	GE79681	A_23_P65768|A_24_P416014	124560
HTR001741	UROD	uroporphyrinogen decarboxylase	Hs.78601	208970_s_at|208971_at|222074_at	GE54801	A_23_P63050	760148
HTR001742	MLL	myeloid/lymphoid or mixed-lineage leukemia (trithorax homolog, Drosophila)	Hs.258855	1559856_s_at|1565436_s_at|212076_at|212078_s_at|212079_s_at|212080_at|216624_s_at|226981_at|244110_at	GE599081|GE81578	A_24_P281913|A_24_P136402|A_24_P127812	1846626|214491
HTR001743	KIR2DL4	killer cell immunoglobulin-like receptor, two domains, long cytoplasmic tail, 4	Hs.166085		GE565703	A_24_P5890
HTR001745	N/A	N/A	Hs.268326	220132_s_at|233500_x_at|235522_at	GE61399	A_24_P364335|A_24_P241183|A_32_P95960|A_23_P204689	50180
HTR001746	N/A	N/A	N/A			A_23_P336854
HTR001748	CFLAR	CASP8 and FADD-like apoptosis regulator	Hs.390736	208485_x_at|209508_x_at|209939_x_at|210563_x_at|210564_x_at|211316_x_at|211317_s_at|211862_x_at|214486_x_at|214618_at|224261_at|235427_at|237367_x_at|239629_at	GE595433|GE61439	A_24_P120115|A_23_P209394	767782|813714
HTR001749	N/A	N/A	N/A	211179_at		A_24_P870176
HTR001750	CDKN3	cyclin-dependent kinase inhibitor 3 (CDK2-associated dual specificity phosphatase)	Hs.84113	1555758_a_at|209714_s_at	GE57695	A_23_P48669	293274
HTR001751	ACTB	actin, beta	Hs.520640	200801_x_at|213867_x_at|224594_x_at		A_24_P383901|A_23_P135769|A_24_P247175|A_23_P31323|A_24_P187626|A_32_P137939|A_24_P264413|A_24_P226554	4025526
HTR001753	N/A	N/A	Hs.55304	1562133_x_at	GE582858	A_32_P790361|A_24_P101352
HTR001754	N/A	N/A	Hs.516402			A_32_P155776|A_23_P56855
HTR001755	RPL3	ribosomal protein L3	Hs.119598		GE56062	A_23_P68942|A_24_P273074|A_24_P280933|A_24_P367063|A_24_P766208|A_24_P766205
HTR001757	SIAT6	sialyltransferase 6 (N-acetyllacosaminide alpha 2,3-sialyltransferase)	Hs.132001	1555171_at|1555181_a_at|1555678_at|1555702_a_at|1555703_at|225905_s_at|233526_at	GE62472|GE610272|GE471092|GE638656	A_24_P268123|A_23_P200999
HTR001758	CYCS	cytochrome c, somatic	Hs.437060	208905_at|229415_at|244546_at	GE61580	A_24_P573978|A_24_P187094|A_24_P29665|A_24_P290314|A_32_P174083|A_24_P376556	2066376|40017
HTR001761	SLC4A2	solute carrier family 4, anion exchanger, member 2 (erythrocyte membrane protein band 3-like 1)	Hs.325422	1558825_s_at	GE83353	A_23_P308189
HTR001762	N/A	N/A	Hs.549175			A_24_P287272
HTR001763	N/A	N/A	Hs.445080	237917_at	GE777747|GE835002
HTR001765	PARD3	par-3 partitioning defective 3 homolog (C. elegans)	Hs.131489	1556105_at|210094_s_at|221280_s_at|221526_x_at|221527_s_at|233265_at	GE55614|GE637574|GE651071|GE822615|GE80842	A_23_P201963|A_24_P35478	724642
HTR001768	SRRM2	serine/arginine repetitive matrix 2	Hs.433343	1554671_a_at|207435_s_at|208610_s_at|216629_at	GE82107	A_23_P323166|A_24_P50988	191911
HTR001769	IGFBP3	insulin-like growth factor binding protein 3	Hs.450230				898218
HTR001770	C6orf111	chromosome 6 open reading frame 111	Hs.520287	212176_at|212177_at|212179_at|225507_at|226412_at|230375_at	GE56358|GE86479|GE86476	A_23_P122615|A_24_P940725|A_24_P340813	279902
HTR001771	CAST	calpastatin	Hs.440961	1564010_at|207467_x_at|208908_s_at|212580_at|212586_at	GE81065|GE83835	A_23_P434352|A_23_P213518
HTR001772	CACNA1G	calcium channel, voltage-dependent, alpha 1G subunit	Hs.194746	207869_s_at|210380_s_at|211314_at|211315_s_at|211802_x_at	GE80520	A_23_P107247|A_24_P401686
HTR001774	SNRPF	small nuclear ribonucleoprotein polypeptide F	Hs.105465	203832_at	GE60100	A_24_P504405|A_23_P117068
HTR001775	ENO1	enolase 1, (alpha)	Hs.517145	217294_s_at|240258_at	GE84913		2203755
HTR001776	RERE	arginine-glutamic acid dipeptide (RE) repeats	Hs.463041	1557349_at|200938_s_at|200939_s_at|200940_s_at|207470_at|215615_x_at|221643_s_at	GE82169|GE590773|GE61411|GE63316	A_24_P342591|A_23_P85414|A_24_P79855
HTR001779	N/A	N/A	Hs.148078	1563113_at|211950_at|215636_at|231889_at|232907_at	GE86760|GE838278|GE86843	A_24_P410536|A_24_P923945|A_23_P86164
HTR001780	SYNE2	spectrin repeat containing, nuclear envelope 2	Hs.525392	202761_s_at	GE56345	A_23_P205553|A_23_P128887
HTR001781	CEACAM1	carcinoembryonic antigen-related cell adhesion molecule 1 (biliary glycoprotein)	Hs.512682	206576_s_at|209498_at|210610_at|211883_x_at|211889_x_at	GE59735	A_23_P434118|A_23_P55738|A_24_P382319	194645
HTR001782	MOG	myelin oligodendrocyte glycoprotein	Hs.141308	1555807_a_at|205989_s_at|211836_s_at|214650_x_at	GE63069|GE62477	A_23_P133878	166768
HTR001784	ALB	albumin	Hs.418167				230118
HTR001785	LTF	lactotransferrin	Hs.529517	202018_s_at	GE61208	A_23_P166848
HTR001786	DES	desmin	Hs.471419	241138_at	GE523582		1839737
HTR001787	PFN1	profilin 1	Hs.494691	200634_at	GE564032	A_32_P234604|A_23_P27096|A_24_P306754	826173
HTR001788	NTRK2	neurotrophic tyrosine kinase, receptor, type 2	Hs.494312	207152_at|214680_at|221795_at|221796_at|229463_at|236095_at	GE873496|GE58930|GE755588	A_24_P343559|A_24_P415195|A_23_P216779	22032|289428
HTR001789	CLECSF12	C-type (calcium dependent, carbohydrate-recognition domain) lectin, superfamily member 12	Hs.143929	1554406_a_at|1555213_a_at|1555214_a_at|1555756_a_at|221698_s_at|241098_at	GE583271|GE62854	A_24_P235988|A_23_P2640|A_24_P227415
HTR001790	N/A	N/A	Hs.277359		GE517196
HTR001791	ARHGDIA	Rho GDP dissociation inhibitor (GDI) alpha	Hs.159161	201168_x_at|211716_x_at	GE59961	A_24_P366989|A_23_P207766	32555
HTR001792	SEC61A1	Sec61 alpha 1 subunit (S. cerevisiae)	Hs.518236				33235
HTR001793	40057	septin 9	Hs.440932	1559025_at|1560163_at|207425_s_at|208657_s_at|220582_at|41220_at	GE56897|GE62014|GE83071|GE524835	A_24_P273523|A_23_P118370|A_24_P127978|A_24_P253713|A_23_P106973|A_24_P147910
HTR001794	SF1	splicing factor 1	Hs.502829	1555749_at|208313_s_at|210172_at	GE61620|GE57133	A_24_P235783|A_24_P266728|A_24_P925158	140109|1660794
HTR001795	HMG20B	high-mobility group 20B	Hs.406534	209113_s_at|210719_s_at	GE54682	A_23_P119543
HTR001796	GPR107	G protein-coupled receptor 107	Hs.512461	211977_at|211979_at|220264_s_at|220265_at|232657_at	GE659686|GE487808|GE55634	A_24_P295379|A_23_P388762
HTR001797	PECI	peroxisomal D3,D2-enoyl-CoA isomerase	Hs.15250	218025_s_at	GE61741	A_23_P156852	4750108
HTR001798	XPO5	exportin 5	Hs.203206	223055_s_at|223056_s_at|223057_s_at	GE53870	A_23_P256855	264555
HTR001799	CAPN3	calpain 3, (p94)	Hs.143261	210944_s_at|211890_x_at|214475_x_at|235340_at|235714_at|236077_at	GE88222|GE79199|GE635985	A_23_P218190	1388252|199177
HTR001800	ITSN1	intersectin 1 (SH3 domain protein)	Hs.160324	207322_at|209297_at|215791_at|216472_at|216628_at|35776_at	GE619977|GE54587|GE742039	A_23_P252962|A_24_P111061|A_23_P91504	195301
HTR001801	N/A	N/A	Hs.21757	1555105_a_at|225475_at|240227_at	GE776244|GE792600	A_32_P128572|A_23_P305723|A_24_P230916	23136
HTR001802	NUDT1	nudix (nucleoside diphosphate linked moiety X)-type motif 1	Hs.534331	204766_s_at	GE53672	A_23_P134295	756502
HTR001803	AICDA	activation-induced cytidine deaminase	Hs.149342	219841_at|224499_s_at	GE80704	A_23_P36641
HTR001804	KCNIP2	Kv channel interacting protein 2	Hs.97044	1555230_a_at|221321_s_at|223727_at	GE55322|GE81943|GE63367	A_24_P12998|A_23_P202189	2304689
HTR001805	CD1E	CD1E antigen, e polypeptide	Hs.249217	208592_s_at|215784_at	GE61429|GE83187	A_23_P201160|A_23_P310410	308861
HTR001806	PKM2	pyruvate kinase, muscle	Hs.198281	201251_at|209446_s_at|213700_s_at	GE81173	A_32_P147241|A_24_P187174|A_23_P399501|A_24_P482017	177768
HTR001808	ATP5A1	ATP synthase, H+ transporting, mitochondrial F1 complex, alpha subunit, isoform 1, cardiac muscle	Hs.298280	213738_s_at		A_24_P245358|A_24_P7380|A_24_P600622|A_24_P581618
HTR001810	GLTSCR2	glioma tumor suppressor candidate region gene 2	Hs.421907	217807_s_at|234339_s_at|234918_at	GE692989|GE56553	A_23_P39125|A_23_P39131|A_32_P111507|A_24_P332292	488927
HTR001811	APP	amyloid beta (A4) precursor protein (protease nexin-II, Alzheimer disease)	Hs.434980	200602_at|211277_x_at|214953_s_at	GE57419|GE84057|GE483752	A_24_P314159	323371
HTR001812	N/A	N/A	Hs.530412	217724_at|227369_at|228129_at	GE56341|GE540132	A_23_P337422|A_23_P337424|A_32_P187599|A_32_P105773	320296
HTR001813	VTI1B	vesicle transport through interaction with t-SNAREs homolog 1B (yeast)	Hs.226007	217042_at|217775_s_at|217776_at|225926_at|225928_at|232359_at	GE61090|GE85130	A_23_P14284|A_23_P25684	1723130|486527|50480
HTR001815	CDC20	CDC20 cell division cycle 20 homolog (S. cerevisiae)	Hs.524947		GE58880	A_23_P149200	129381|898062
HTR001816	RPS4Y1	ribosomal protein S4, Y-linked 1	Hs.282376		GE79500	A_23_P259314|A_24_P238386	309449
HTR001817	VEGF	vascular endothelial growth factor	Hs.73793	210512_s_at|210513_s_at|211527_x_at|212171_x_at	GE767555|GE54171	A_24_P179400|A_23_P70398|A_23_P81805|A_24_P12401	323783
HTR001818	TACC2	transforming, acidic coiled-coil containing protein 2	Hs.501252	1570025_at|1570546_a_at|202289_s_at|211382_s_at	GE61758|GE519013|GE792911	A_24_P462656|A_32_P12169|A_23_P127186	23444
HTR001819	CHC1	chromosome condensation 1	Hs.469723	206499_s_at|215011_at|215747_s_at	GE61172|GE59704|GE893116	A_24_P930442|A_23_P46309	172731|724615
HTR001820	SLC7A8	solute carrier family 7 (cationic amino acid transporter, y+ system), member 8	Hs.22891	202752_x_at|216092_s_at	GE60345	A_23_P205489	141738
HTR001821	TP73L	tumor protein p73-like	Hs.137569	1555581_a_at|207382_at	GE60333		357801
HTR001822	GCH1	GTP cyclohydrolase 1 (dopa-responsive dystonia)	Hs.86724	204224_s_at	GE78971	A_23_P163079|A_24_P167642	203750
HTR001823	CD209	CD209 antigen	Hs.278694	1555729_a_at|207277_at|207278_s_at	GE82595	A_24_P186539|A_24_P305345
HTR001824	IFNG	interferon, gamma	Hs.856	210354_at	GE80359	A_23_P151294	1579639
HTR001825	OFCC1	orofacial cleft 1 candidate 1	Hs.532138	1553076_at|1564590_a_at|1565065_at		A_24_P926284
HTR001826	RPS3A	ribosomal protein S3A	Hs.356572		GE86759	A_24_P76358
HTR001828	RPL4	ribosomal protein L4	Hs.432898		GE61383	A_24_P341376|A_23_P69431|A_24_P255763
HTR001829	COMMD1	copper metabolism (Murr1) domain containing 1	Hs.468702		GE87243	A_32_P131562|A_24_P508410
HTR001831	LAMR1P15	laminin receptor 1 pseudogene 15	Hs.530892			A_32_P219657
HTR001832	RFK	riboflavin kinase	Hs.37558	203224_at|203225_s_at	GE85667	A_23_P216708|A_32_P218883	301614
HTR001834	PSAP	prosaposin (variant Gaucher disease and variant metachromatic leukodystrophy)	Hs.523004	200866_s_at|200871_s_at	GE81192	A_24_P309317|A_23_P12680	156853
HTR001835	SQSTM1	sequestosome 1	Hs.529892	201471_s_at|213112_s_at|235530_at|239004_at|242568_s_at	GE79794	A_24_P612020|A_23_P81399	725272
HTR001836	SERPINA1	serine (or cysteine) proteinase inhibitor, clade A (alpha-1 antiproteinase, antitrypsin), member 1	Hs.525557	202833_s_at|230318_at	GE62796		4723774
HTR001837	PFKL	phosphofructokinase, liver	Hs.255093	201102_s_at|211065_x_at	GE665784|GE84424|GE59729	A_23_P29079|A_23_P29081	41473
HTR001838	TM4SF8	transmembrane 4 superfamily member 8	Hs.5062	200972_at|200973_s_at|232632_at	GE666181|GE80145|GE55753|GE86335	A_23_P14804	115191
HTR001839	CYR61	cysteine-rich, angiogenic inducer, 61	Hs.8867	201289_at|210764_s_at	GE81042	A_24_P370946|A_23_P46429|A_23_P46426	378488
HTR001840	CNOT1	CCR4-NOT transcription complex, subunit 1	Hs.460923	1554052_at|200860_s_at|200861_at	GE63184	A_24_P193570|A_23_P77371|A_24_P101114	66711
HTR001841	LGALS8	lectin, galactoside-binding, soluble, 8 (galectin 8)	Hs.4082	208933_s_at|208934_s_at|208935_s_at|208936_x_at|210731_s_at|210732_s_at	GE57801|GE86355|GE86354|GE86252|GE477570	A_23_P63017|A_24_P940979|A_23_P63026	199403|771032
HTR001842	N/A	N/A	Hs.108408	1554417_s_at|218389_s_at|237327_at	GE86437|GE58654	A_23_P930|A_23_P12329	125823|244346
HTR001843	ZFP106	zinc finger protein 106 homolog (mouse)	Hs.511143	217781_s_at|222407_s_at	GE63348	A_23_P77310	271982
HTR001844	TBCD	tubulin-specific chaperone d	Hs.464391	201759_at|211052_s_at|216128_at|229191_at|229192_s_at	GE55173|GE84884	A_23_P100602|A_24_P169258|A_24_P275873
HTR001845	N/A	N/A	Hs.546407	1556318_s_at|208838_at|208839_s_at|235224_s_at|239771_at|243910_x_at	GE62226	A_32_P150418|A_24_P93656|A_24_P47681|A_23_P25137|A_23_P25141
HTR001846	KIF1B	kinesin family member 1B	Hs.97858	209234_at|225878_at|226968_at	GE61447|GE53297|GE86374	A_24_P145066|A_24_P649624|A_23_P331638|A_23_P201287	345646|754208
HTR001847	PTPN11	protein tyrosine phosphatase, non-receptor type 11 (Noonan syndrome 1)	Hs.497183	201362_at|201363_s_at|206245_s_at	GE62344	A_23_P391506|A_23_P137514	193579
HTR001848	ANKRD17	ankyrin repeat domain 17	Hs.518804	212211_at|225852_at|229858_at	GE53397|GE627928	A_24_P195998|A_24_P220771|A_23_P144378|A_24_P510047	2303491|33346
HTR001850	PCQAP	PC2 (positive cofactor 2, multiprotein complex) glutamine/Q-rich-associated protein	Hs.517421				897575
HTR001851	HABP2	hyaluronan binding protein 2	Hs.516904	219107_at|221623_at|91920_at	GE56735	A_23_P160607|A_24_P358554	32687
HTR001852	BBX	bobby sox homolog (Drosophila)	Hs.124366	1557240_a_at|213015_at|213016_at|223134_at|223135_s_at|226331_at|232008_s_at	GE54476|GE678135|GE79097	A_32_P22191|A_23_P121356	150605
HTR001854	DDR1	discoidin domain receptor family, member 1	Hs.7946	212093_s_at|212095_s_at|212096_s_at	GE53869	A_23_P347169
HTR001855	MMS19L	MMS19-like (MET18 homolog, S. cerevisiae)	Hs.500721		GE54081		123679
HTR001856	SEC63	SEC63-like (S. cerevisiae)	Hs.529957	229969_at|235395_at		A_24_P123720|A_32_P27964
HTR001857	MYO10	myosin X	Hs.481720	1554026_a_at|201976_s_at|216222_s_at	GE55001	A_24_P46357|A_23_P7596|A_24_P924183	28796
HTR001858	MYBPC1	myosin binding protein C, slow type	Hs.506502	214087_s_at	GE84894|GE79432	A_23_P128362	278425
HTR001859	SMAD5	SMAD, mothers against DPP homolog 5 (Drosophila)	Hs.167700	205187_at|205188_s_at|225219_at|225223_at|235451_at	GE79186|GE55680	A_23_P144944	149058|214636|2156749
HTR001860	RAPGEF6	Rap guanine nucleotide exchange factor (GEF) 6	Hs.483329	1555247_a_at|1559060_a_at|219112_at|223997_at|228250_at|228768_at|230078_at|239438_at|243861_at	GE807895|GE62427|GE855574|GE79202	A_23_P144999|A_24_P922684|A_24_P222300|A_24_P923934	1461484|244267|278320|279743|757927
HTR001861	N/A	N/A	Hs.175414	218099_at	GE61006|GE82383	A_23_P4036
HTR001862	PTBP2	polypyrimidine tract binding protein 2	Hs.269895	1554614_a_at|1560271_at|218683_at	GE62927	A_24_P136711|A_23_P46396
HTR001863	GYPA	glycophorin A (includes MN blood group)	Hs.434973	1559520_at|205837_s_at|205838_at|211820_x_at	GE79929	A_24_P12059|A_23_P45180|A_24_P848379	754703
HTR001864	BTK	Bruton agammaglobulinemia tyrosine kinase	Hs.159494	205504_at	GE63153|GE61511	A_23_P137139	295208
HTR001865	CBFA2T1	core-binding factor, runt domain, alpha subunit 2	Hs.368431	1564642_at|205528_s_at|205529_s_at|216831_s_at|216832_at|228827_at|242845_at	GE776719|GE57212	A_23_P216307|A_23_P427278	178060|195198
HTR001866	MICB	MHC class I polypeptide-related sequence B	Hs.211580	206247_at	GE62259	A_23_P387471|A_32_P74983|A_24_P169688	6025253
HTR001867	ESR2	estrogen receptor 2 (ER beta)	Hs.443150	1569554_at|210780_at|211117_x_at|211118_x_at|211119_at|211120_x_at	GE54563|GE53128|GE593883	A_24_P488202|A_23_P54100	2310663|4825937
HTR001868	RPS3	ribosomal protein S3	Hs.546286	208692_at	GE84158	A_24_P218765|A_23_P139376|A_24_P84048
HTR001869	VIM	vimentin	Hs.533317	1555938_x_at|201426_s_at	GE81272	A_23_P161194|A_23_P161190|A_24_P596251	298677
HTR001870	KRT18	keratin 18	Hs.406013		GE748016	A_24_P230057|A_24_P109661|A_24_P584463|A_24_P247303|A_24_P187355|A_24_P42136|A_24_P256063|A_32_P151544|A_24_P358131|A_23_P99320|A_24_P41939|A_24_P264293|A_24_P255954	855521
HTR001871	ARF1	ADP-ribosylation factor 1	Hs.286221	1565651_at|200065_s_at|208750_s_at|232175_at|244504_x_at	GE745534|GE87748|GE63168	A_24_P566891|A_24_P259490|A_24_P190894|A_23_P201086	323474
HTR001872	RAN	RAN, member RAS oncogene family	Hs.10842	200749_at|200750_s_at	GE80197|GE61422	A_24_P47547|A_32_P506600|A_23_P128126	42093
HTR001873	APLP2	amyloid beta (A4) precursor-like protein 2	Hs.370247	208248_x_at|208702_x_at|208703_s_at|208704_x_at|211404_s_at|214875_x_at	GE81049	A_23_P202939|A_24_P300952	248618
HTR001874	EIF4A2	eukaryotic translation initiation factor 4A, isoform 2	Hs.478553	1555996_s_at	GE86023|GE56778	A_23_P121250|A_24_P502724|A_24_P16361
HTR001875	COL3A1	collagen, type III, alpha 1 (Ehlers-Danlos syndrome type IV, autosomal dominant)	Hs.443625	201852_x_at|215076_s_at|215077_at|232458_at	GE79081|GE620624|GE85484	A_23_P142533|A_24_P503729|A_24_P402242	307196
HTR001876	HLA-DRA	major histocompatibility complex, class II, DR alpha	Hs.520048	208894_at|210982_s_at	GE82473|GE88126	A_32_P87697	233265
HTR001877	EIF3S6IP	eukaryotic translation initiation factor 3, subunit 6 interacting protein	Hs.446852	217719_at	GE58677	A_32_P76399|A_24_P827738|A_23_P57521
HTR001878	PTTG1IP	pituitary tumor-transforming 1 interacting protein	Hs.474010	200677_at	GE60420|GE88010	A_23_P109345|A_24_P391260	505491
HTR001879	HLA-E	major histocompatibility complex, class I, E	Hs.381008	200904_at|200905_x_at|217456_x_at	GE61370|GE81522	A_24_P326082|A_23_P30848|A_32_P460973	220196
HTR001880	TIMP3	tissue inhibitor of metalloproteinase 3 (Sorsby fundus dystrophy, pseudoinflammatory)	Hs.297324	201147_s_at|201148_s_at|201149_s_at|201150_s_at	GE78973|GE61574	A_23_P399078	208744
HTR001881	SPP1	secreted phosphoprotein 1 (osteopontin, bone sialoprotein I, early T-lymphocyte activation 1)	Hs.313	209875_s_at	GE61335	A_23_P7313	37796
HTR001882	RTN3	reticulon 3	Hs.473761		GE81590	A_23_P76684|A_32_P83997|A_24_P335221	183413
HTR001883	ASCC3L1	activating signal cointegrator 1 complex subunit 3-like 1	Hs.246112	200058_s_at|214982_at|232931_at	GE84731|GE80285	A_23_P131626
HTR001884	MORF4L1	mortality factor 4 like 1	Hs.374503		GE79830|GE84573|GE86712	A_24_P398898
HTR001885	N/A	N/A	N/A			A_32_P164314
HTR001886	ANXA5	annexin A5	Hs.480653	200782_at	GE57487|GE58246	A_23_P69720	66470
HTR001887	MOBKL2A	MOB1, Mps One Binder kinase activator-like 2A (yeast)	Hs.512815	206592_s_at|208710_s_at|210974_s_at|225530_at|235163_at	GE54046|GE79452	A_23_P130919|A_23_P119526|A_23_P108135	246798|31821
HTR001888	N/A	N/A	Hs.513145	228541_x_at	GE766314|GE831040|GE82154	A_24_P289636|A_24_P341535
HTR001890	PSMD3	proteasome (prosome, macropain) 26S subunit, non-ATPase, 3	Hs.12970	201388_at	GE81195	A_23_P26783|A_24_P289726
HTR001891	RUVBL2	RuvB-like 2 (E. coli)	Hs.515846	1559945_at|1559946_s_at|201459_at	GE61004|GE53662	A_23_P39110	22267|2239322
HTR001892	N/A	N/A	Hs.500674	217758_s_at|222399_s_at|224755_at	GE55612	A_24_P218509|A_24_P309360
HTR001893	ITM2C	integral membrane protein 2C	Hs.111577	221004_s_at	GE83197	A_24_P379820|A_24_P402690	345524
HTR001894	SOD2	superoxide dismutase 2, mitochondrial	Hs.487046	215078_at|215223_s_at|216841_s_at|221477_s_at	GE56304|GE80932	A_24_P935819|A_23_P134176	149279
HTR001895	VPS35	vacuolar protein sorting 35 (yeast)	Hs.454528	1561146_at|222387_s_at|222388_s_at	GE61700		27286
HTR001896	NDRG2	NDRG family member 2	Hs.525205			A_23_P37205
HTR001897	RAB6C	RAB6C, member RAS oncogene family	Hs.503222	1559174_at|1564820_at|201045_s_at|201048_x_at	GE54459|GE787123	A_24_P13230|A_23_P203729	42151
HTR001898	RAB6C	RAB6C, member RAS oncogene family	Hs.440748		GE83318	A_23_P154297
HTR001900	RAB14	RAB14, member RAS oncogene family	Hs.371563	200927_s_at|200928_s_at|211503_s_at	GE82105|GE56875	A_24_P4272|A_24_P115511|A_23_P216984
HTR001901	FADS1	fatty acid desaturase 1	Hs.503546	208962_s_at|208963_x_at|208964_s_at	GE61115	A_24_P192994|A_23_P203419	234149
HTR001902	IDH3G	isocitrate dehydrogenase 3 (NAD+) gamma	Hs.410197	202471_s_at|214333_x_at	GE59134	A_23_P34115	810942
HTR001904	PDHB	pyruvate dehydrogenase (lipoamide) beta	Hs.161357	208911_s_at|211023_at	GE57444	A_23_P20932	815049
HTR001905	TPX2	TPX2, microtubule-associated protein homolog (Xenopus laevis)	Hs.244580	210052_s_at	GE53669	A_23_P68610	232837
HTR001907	N/A	N/A	Hs.516341	1558652_at|220950_s_at|223756_at|224318_s_at	GE86939	A_24_P174313|A_24_P174316|A_23_P209538
HTR001908	DSCR1	Down syndrome critical region gene 1	Hs.282326	1558181_at|208370_s_at|215253_s_at|215254_at	GE624850|GE502685|GE61659	A_23_P166248	321209
HTR001909	N/A	N/A	Hs.546381	217965_s_at|222475_at	GE81810|GE56044	A_23_P54953|A_24_P304987	126816
HTR001910	AKT3	v-akt murine thymoma viral oncogene homolog 3 (protein kinase B, gamma)	Hs.498292	212607_at|212609_s_at|219393_s_at|222880_at|224229_s_at|242879_x_at	GE88420|GE56492|GE776619	A_24_P110983|A_23_P160354|A_24_P45481	41818
HTR001911	DNAJC11	DnaJ (Hsp40) homolog, subfamily C, member 11	Hs.462640	1555360_a_at|215792_s_at	GE62281	A_23_P103942|A_24_P413735	44401
HTR001912	N/A	N/A	Hs.525419	217892_s_at|222456_s_at|222457_s_at	GE63140|GE544543|GE79840	A_23_P151267	139718
HTR001913	MLL5	myeloid/lymphoid or mixed-lineage leukemia 5 (trithorax homolog, Drosophila)	Hs.380021	226100_at|238552_at	GE83330	A_24_P411863	263062|269264|770042
HTR001914	GTF3C5	general transcription factor IIIC, polypeptide 5, 63kDa	Hs.495417	217876_at|233173_x_at	GE58454	A_23_P112406
HTR001915	JARID1B	Jumonji, AT rich interactive domain 1B (RBP2-like)	Hs.443650	201547_at|201548_s_at|201549_x_at|211202_s_at	GE55277	A_32_P70724|A_23_P1038	127619
HTR001917	CD99L2	CD99 antigen-like 2	Hs.522805	1554758_a_at|223041_at|233825_s_at	GE88682	A_23_P253052|A_24_P194524	824552
HTR001918	DENR	density-regulated protein	Hs.22393	221509_at|231896_s_at|234915_s_at|238982_at	GE58309	A_23_P162256|A_24_P347198	21770
HTR001919	CBS	cystathionine-beta-synthase	Hs.533013	1553972_a_at|212816_s_at|240517_at	GE57544	A_23_P166306|A_24_P48856	244875
HTR001920	N/A	N/A	Hs.456507	217929_s_at|222468_at	GE82977	A_23_P115534|A_24_P314597|A_24_P144936
HTR001921	NF1	neurofibromin 1 (neurofibromatosis, von Recklinghausen disease, Watson disease)	Hs.435956	204323_x_at|204325_s_at|210631_at|211094_s_at|211095_at|211914_x_at|212676_at|212678_at|216115_at	GE58128|GE54517	A_24_P917026|A_23_P207596|A_24_P1919	1750307
HTR001922	DNAJC10	DnaJ (Hsp40) homolog, subfamily C, member 10	Hs.516632	221781_s_at|221782_at|225174_at|229588_at	GE56768	A_24_P225604|A_24_P217063|A_23_P319133	2287986
HTR001923	IPO4	importin 4	Hs.411865	218305_at	GE82893	A_23_P162970	728613
HTR001924	SEMA6A	sema domain, transmembrane domain (TM), and cytoplasmic domain, (semaphorin) 6A	Hs.156967	215028_at|215479_at|220454_s_at|223449_at|225660_at	GE743134|GE53103|GE88384|GE82566|GE55621	A_24_P213478|A_24_P857669|A_23_P7752|A_23_P312840	152207
HTR001926	STC2	stanniocalcin 2	Hs.233160	203438_at|203439_s_at	GE79742	A_23_P110686|A_23_P416395	130057|3347440
HTR001927	HDAC6	histone deacetylase 6	Hs.6764	206846_s_at|211722_s_at|216224_s_at	GE56783	A_24_P205137|A_23_P250455	156159
HTR001928	DNAJA4	DnaJ (Hsp40) homolog, subfamily A, member 4	Hs.513053	1554333_at|1554334_a_at|220395_at|225061_at	GE82419|GE56603	A_23_P129279|A_23_P387649|A_23_P206140	195760
HTR001929	N/A	N/A	Hs.325081	225244_at|230810_at	GE505537	A_23_P393607	345724
HTR001930	KLHL3	kelch-like 3 (Drosophila)	Hs.96996	1555110_a_at|201054_at|201055_s_at|221221_s_at|229083_at	GE59019|GE53784	A_24_P374709|A_23_P252449|A_23_P133543|A_24_P371670|A_24_P303193|A_32_P5628
HTR001932	RPL14	ribosomal protein L14	Hs.446522			A_32_P18493
HTR001933	N/A	N/A	Hs.17936	204495_s_at|215087_at	GE856517|GE56497	A_23_P37514
HTR001934	N/A	N/A	Hs.443240	218179_s_at	GE56598	A_24_P320221|A_24_P328819|A_23_P170399	357856
HTR001935	KIF4A	kinesin family member 4A	Hs.279766		GE81784	A_23_P148475	759940
HTR001936	MUTYH	mutY homolog (E. coli)	Hs.271353	207727_s_at	GE80793|GE856959	A_24_P910898|A_23_P51660	268727
HTR001937	LIMS2	LIM and senescent cell antigen-like domains 2	Hs.469881	220765_s_at	GE55649|GE475956	A_23_P142796
HTR001939	RAB3IP	RAB3A interacting protein (rabin3)	Hs.258209	223471_at|238526_at	GE542869|GE87130	A_24_P93624|A_23_P128174	276371
HTR001940	ANK1	ankyrin 1, erythrocytic	Hs.268788	207089_at|235312_s_at|235313_at		A_24_P230703|A_23_P402765|A_24_P942161	611407
HTR001941	EDNRA	endothelin receptor type A	Hs.183713	243555_at|244832_at			2289473|250105|487341
HTR001942	ZFX	zinc finger protein, X-linked	Hs.370424	207920_x_at|214678_x_at|217176_s_at|229022_at	GE542177|GE59849	A_24_P290527|A_24_P940524|A_23_P125639	140771|232854
HTR001943	TCF7	transcription factor 7 (T-cell specific, HMG-box)	Hs.519580	205254_x_at|205255_x_at	GE59854	A_23_P7582	756272
HTR001944	ASPM	asp (abnormal spindle)-like, microcephaly associated (Drosophila)	Hs.121028	219918_s_at|232238_at|239002_at	GE625633|GE55782	A_23_P52017|A_24_P911179	1354125
HTR001945	NFKBIL1	nuclear factor of kappa light polypeptide gene enhancer in B-cells inhibitor-like 1	Hs.2764	209973_at	GE60034	A_23_P145301	2013642
HTR001946	N/A	N/A	Hs.145156	219365_s_at	GE82772	A_23_P29680	179857
HTR001947	ARNTL	aryl hydrocarbon receptor nuclear translocator-like	Hs.65734	1568845_at|209824_s_at|210971_s_at	GE54388	A_23_P162037	23820
HTR001948	ABCG2	ATP-binding cassette, sub-family G (WHITE), member 2	Hs.480218		GE575063|GE81445		32110
HTR001949	MAK	male germ cell-associated kinase	Hs.459183	214846_s_at|228342_s_at	GE53908|GE56404	A_23_P348728	1035904|362890
HTR001950	RGS20	regulator of G-protein signalling 20	Hs.368733	1569303_s_at|210138_at	GE54560	A_23_P73097	789103
HTR001951	TPO	thyroid peroxidase	Hs.467554	210342_s_at	GE755578|GE57469	A_24_P257224
HTR001952	CD209L	CD209 antigen-like	Hs.421437	207995_s_at|210481_s_at	GE53413	A_24_P53465|A_23_P208482|A_24_P246196
HTR001953	N/A	N/A	Hs.197680	235269_at	GE545180	A_23_P343963
HTR001954	CLU	clusterin (complement lysis inhibitor, SP-40,40, sulfated glycoprotein 2, testosterone-repressed prostate message 2, apolipoprotein J)	Hs.436657	1559228_at|208791_at|222043_at	GE84899|GE79935|GE61669	A_23_P215913	205996|2338241
HTR001955	NR1H2	nuclear receptor subfamily 1, group H, member 2	Hs.69855	219939_s_at|222975_s_at	GE683751|GE81730	A_23_P74595|A_24_P835943|A_24_P51485	201356
HTR001956	N/A	N/A	Hs.213061	217802_s_at|222424_s_at|224581_s_at|224582_s_at|229353_s_at	GE86146|GE82712	A_24_P145122|A_23_P149724|A_24_P216964|A_24_P216968|A_24_P374652
HTR001958	GFAP	glial fibrillary acidic protein	Hs.514227	203540_at|222197_s_at|229259_at	GE61325|GE594616	A_24_P623768|A_24_P59786|A_23_P66593|A_24_P31165	382693
HTR001959	PSMB4	proteasome (prosome, macropain) subunit, beta type, 4	Hs.89545	202243_s_at|202244_at	GE81194	A_23_P761	295783
HTR001960	MAGED2	melanoma antigen, family D, 2	Hs.522665	208682_s_at|213627_at	GE60455|GE85312	A_23_P33894|A_24_P160263	342195
HTR001961	PA2G4	proliferation-associated 2G4, 38kDa	Hs.118681	1563252_at|1563253_s_at|202454_s_at|214794_at|215638_at|226213_at	GE61650|GE59520	A_24_P919096|A_23_P116679|A_32_P11181|A_24_P918970|A_23_P349416	123164
HTR001963	NDRG1	N-myc downstream regulated gene 1	Hs.372914	200632_s_at	GE57422	A_24_P38387|A_23_P20494	249745
HTR001964	NUMA1	nuclear mitotic apparatus protein 1	Hs.523873	1554663_a_at|200747_s_at|214250_at|214251_s_at	GE81605	A_23_P162120
HTR001965	TRAP1	TNF receptor-associated protein 1	Hs.30345	1560536_at|201391_at	GE82100	A_23_P3849	897570
HTR001966	N/A	N/A	Hs.520205	217735_s_at|217736_s_at	GE80379	A_23_P251173|A_24_P123768	246201
HTR001967	N/A	N/A	Hs.515500	1555618_s_at	GE61854	A_24_P195621|A_23_P16337|A_24_P194000	259797
HTR001968	SLC38A1	solute carrier family 38, member 1	Hs.533770	218237_s_at|224579_at|224580_at	GE62003|GE86336	A_23_P363399|A_24_P261734	143656
HTR001969	CCNB1	cyclin B1	Hs.23960	214710_s_at|228729_at	GE57886	A_23_P122197
HTR001970	NUDC	nuclear distribution gene C homolog (A. nidulans)	Hs.263812		GE473638	A_23_P74653|A_24_P109614	294165
HTR001971	HRMT1L1	HMT1 hnRNP methyltransferase-like 1 (S. cerevisiae)	Hs.154163	202098_s_at|210384_at|216069_at|221564_at|228722_at|228725_x_at	GE804451|GE84868|GE85013|GE86003|GE81036	A_23_P80156|A_24_P151498|A_23_P211247|A_23_P211244	49876
HTR001972	MCM2	MCM2 minichromosome maintenance deficient 2, mitotin (S. cerevisiae)	Hs.477481	202107_s_at	GE57107	A_32_P103633	201930
HTR001973	SEPN1	selenoprotein N, 1	Hs.429353	224280_s_at|224659_at	GE88760|GE79494	A_23_P97195|A_23_P370625|A_24_P231250	809513
HTR001974	PDLIM5	PDZ and LIM domain 5	Hs.480311	1563487_at|203242_s_at|203243_s_at|211681_s_at|212412_at|213684_s_at|216803_at|216804_s_at|221994_at	GE54564|GE56217	A_24_P174641|A_24_P24263|A_23_P170761|A_32_P14610	196345|44445
HTR001975	TIMM17A	translocase of inner mitochondrial membrane 17 homolog A (yeast)	Hs.20716	201003_x_at|201821_s_at|201822_at|208270_s_at|215171_s_at|226674_at	GE82518|GE58398|GE79688	A_23_P126970|A_23_P97770|A_23_P115573|A_24_P650893|A_24_P68649	506032
HTR001976	N/A	N/A	Hs.75823	211071_s_at	GE58968	A_23_P23346	51270|812105
HTR001977	N/A	N/A	Hs.415534	218085_at|219356_s_at	GE704541|GE58629	A_32_P82424|A_24_P186862|A_24_P290257|A_23_P83278	730401
HTR001979	MTX1	metaxin 1	Hs.490874	210386_s_at	GE79986	A_23_P137865
HTR001980	N/A	N/A	Hs.512973	217777_s_at|222404_x_at|222405_at|234000_s_at	GE61680	A_23_P99927|A_23_P99920	31703
HTR001981	DNASE1L1	deoxyribonuclease I-like 1	Hs.77091	1569188_s_at|203912_s_at	GE60127	A_32_P108636|A_23_P85164|A_32_P161166	145383
HTR001982	MAN2B1	mannosidase, alpha, class 2B, member 1	Hs.401929	209166_s_at	GE62603	A_24_P370156|A_23_P27613
HTR001984	BIRC5	baculoviral IAP repeat-containing 5 (survivin)	Hs.514527	202094_at|202095_s_at|210334_x_at|240318_at	GE546421|GE59394	A_24_P867342|A_24_P33156|A_23_P118815	796694
HTR001985	N/A	N/A	Hs.517817	217795_s_at|222418_s_at|233480_at	GE87441	A_23_P121196|A_24_P664992	123934
HTR001986	B4GALT1	UDP-Gal:betaGlcNAc beta 1,4- galactosyltransferase, polypeptide 1	Hs.272011	201882_x_at|201883_s_at|211631_x_at|216627_s_at|238987_at	GE62066	A_23_P135271|A_24_P103803	740259
HTR001987	MKNK2	MAP kinase interacting serine/threonine kinase 2	Hs.515032	218205_s_at|223199_at	GE62565	A_23_P142310|A_23_P142304|A_24_P929754	6527053
HTR001988	PREB	prolactin regulatory element binding	Hs.279784		GE55973
HTR001989	CNOT2	CCR4-NOT transcription complex, subunit 2	Hs.133350	233054_at		A_24_P8049|A_24_P942296
HTR001990	SRP68	signal recognition particle 68kDa	Hs.514495				365110
HTR001991	RNF40	ring finger protein 40	Hs.65238	206845_s_at|239801_at	GE53371	A_23_P364890
HTR001992	MRPL47	mitochondrial ribosomal protein L47	Hs.435326	202666_s_at	GE87452|GE79733	A_23_P425492|A_23_P69249
HTR001993	COASY	Coenzyme A synthase	Hs.296422	201913_s_at	GE83136	A_23_P4144	300657
HTR001994	C6orf55	chromosome 6 open reading frame 55	Hs.431367	223021_x_at|223022_s_at|224437_s_at	GE88509	A_23_P42368|A_24_P294982	51132
HTR001995	IPO9	importin 9	Hs.497384	213785_at|242561_at|244703_x_at	GE884581|GE54664		195052|24672
HTR001996	NAV1	neuron navigator 1	Hs.497369	216155_at|224770_s_at|224771_at|224772_at|224773_at|224774_s_at|227584_at|233870_at	GE53799|GE744292	A_24_P102880|A_24_P212096|A_23_P103561	486984
HTR001997	BCL2L13	BCL2-like 13 (apoptosis facilitator)	Hs.546359	1560977_a_at|217955_at|223664_x_at|224035_s_at|226798_at	GE61161	A_23_P102965|A_24_P410389|A_24_P409494	122976
HTR001998	N/A	N/A	Hs.483259	221734_at|224643_at	GE566178	A_23_P92948|A_24_P294703	47129
HTR001999	DICER1	Dicer1, Dcr-1 homolog (Drosophila)	Hs.87889	206061_s_at|212888_at|213229_at|216260_at	GE53691	A_24_P22163|A_23_P37111	382643|39083
HTR002000	RALGDS	ral guanine nucleotide dissociation stimulator	Hs.106185	209050_s_at|209051_s_at	GE503857|GE61011	A_23_P135190|A_23_P135184	50887
HTR002001	FKBP10	FK506 binding protein 10, 65 kDa	Hs.463035	219249_s_at	GE56610	A_23_P15727
HTR002002	ZNF655	zinc finger protein 655	Hs.521064	1554726_at|223302_s_at|230277_at	GE61048	A_23_P215819|A_23_P345081	785110|811849
HTR002004	MAN2C1	mannosidase, alpha, class 2C, member 1	Hs.513039	203668_at|225135_at|238005_s_at|238006_at|238230_x_at	GE769628|GE58415|GE56490	A_23_P367676|A_23_P26117|A_24_P416059|A_24_P304760|A_23_P158897	154705|206656|26455|796090
HTR002005	USP36	ubiquitin specific protease 36	Hs.464243	1554836_at|220370_s_at|224979_s_at		A_24_P367864|A_23_P352957	204662
HTR002006	EVER1	epidermodysplasia verruciformis 1	Hs.16165	204328_at	GE53101	A_23_P101013
HTR002009	ZC3HDC7	zinc finger CCCH type domain containing 7	Hs.371856	218348_s_at|226897_s_at	GE54935|GE86480|GE55444	A_23_P26336|A_24_P119283|A_24_P256668	125207
HTR002010	SMC2L1	SMC2 structural maintenance of chromosomes 2-like 1 (yeast)	Hs.119023	1559444_at|204240_s_at|213253_at	GE902034|GE55807	A_23_P60271
HTR002011	SIAT4C	sialyltransferase 4C (beta-galactoside alpha-2,3-sialyltransferase)	Hs.504251	203759_at|215710_at	GE59993	A_24_P181055|A_23_P393856	813751
HTR002012	PHF20	PHD finger protein 20	Hs.517044	1569906_s_at|206567_s_at|209422_at|209423_s_at|235389_at	GE62860|GE811791	A_24_P181944|A_24_P375592|A_24_P297098|A_23_P210969|A_23_P428835	2348775|25807
HTR002013	C1orf2	chromosome 1 open reading frame 2	Hs.348308	203550_s_at	GE54179	A_23_P63101|A_23_P103690	125314
HTR002014	TTC4	tetratricopeptide repeat domain 4	Hs.412482	214147_at|218442_at|46167_at	GE786331|GE79338|GE784165|GE54688	A_23_P160226|A_23_P230	3462738|757848
HTR002015	MKL2	MKL/myocardin-like 2	Hs.49143	1558777_at|1558778_s_at|1562497_at|1570160_at|1570202_a_at|218259_at	GE53849|GE809859|GE494573	A_23_P54556|A_24_P375205	503214
HTR002016	DDX26	DEAD/H (Asp-Glu-Ala-Asp/His) box polypeptide 26	Hs.439440	1568695_s_at|218819_at|222239_s_at|235283_at	GE86320|GE56521	A_24_P167614|A_23_P25653|A_24_P913760
HTR002017	CLMN	calmin (calponin-like, transmembrane)	Hs.301478	213839_at|221042_s_at|225757_s_at|225759_x_at	GE53223|GE56493	A_32_P167471|A_23_P25706	121231|296537
HTR002018	TAF2	TAF2 RNA polymerase II, TATA box binding protein (TBP)-associated factor, 150kDa	Hs.122752			A_24_P16892
HTR002019	REV3L	REV3-like, catalytic subunit of DNA polymerase zeta (yeast)	Hs.232021	208070_s_at|238736_at	GE54710	A_23_P214139	27443
HTR002020	AACS	acetoacetyl-CoA synthetase	Hs.169054	218434_s_at	GE846788|GE87296	A_23_P204395	1556436
HTR002021	POU2F2	POU domain, class 2, transcription factor 2	Hs.515429	211660_at|211771_s_at|228343_at|229750_at	GE780842|GE81182	A_24_P296792	1358266
HTR002023	TP53	tumor protein p53 (Li-Fraumeni syndrome)	Hs.408312	201746_at|211300_s_at|224185_at	GE59259|GE58227	A_24_P265342|A_23_P26810	24415
HTR002025	TNFAIP8	tumor necrosis factor, alpha-induced protein 8	Hs.271955	208296_x_at|210260_s_at	GE54789	A_32_P219520
HTR002026	SLC7A7	solute carrier family 7 (cationic amino acid transporter, y+ system), member 7	Hs.513147	204588_s_at	GE55209	A_23_P99642
HTR002027	N/A	N/A	Hs.444247	218499_at|224407_s_at	GE53978	A_23_P32414	131281
HTR002028	N/A	N/A	Hs.503297	233733_at|32502_at	GE570171|GE87551	A_23_P87401|A_24_P261567
HTR002029	SULT1C1	sulfotransferase family, cytosolic, 1C, member 1	Hs.436123	205342_s_at|205343_at|211470_s_at|240200_at	GE79232|GE499609|GE692951	A_23_P51002	296479
HTR002030	N/A	N/A	Hs.101807	1554393_a_at|228000_at	GE88236	A_24_P11462|A_23_P103371
HTR002031	N/A	N/A	Hs.292449	1553196_a_at|231093_at		A_23_P358438|A_23_P103803	1582819|1643753
HTR002032	PRLR	prolactin receptor	Hs.368587	206346_at|210476_s_at|211917_s_at|216638_s_at|227629_at|231981_at|243755_at	GE55950|GE57926	A_24_P40737|A_24_P671164|A_23_P167468	138788
HTR002033	ETV7	ets variant gene 7 (TEL2 oncogene)	Hs.272398	224225_s_at		A_23_P42353	2338605
HTR002034	CCKBR	cholecystokinin B receptor	Hs.203	210381_s_at|234475_x_at	GE57056	A_23_P162010|A_24_P937806
HTR002035	AR	androgen receptor (dihydrotestosterone receptor	Hs.496240	211110_s_at|211621_at	GE58203	A_23_P113111	1203148|954356
HTR002036	TRPC4	transient receptor potential cation channel, subfamily C, member 4	Hs.262960	220817_at|220818_s_at|224219_s_at|224220_x_at	GE79429	A_23_P105873	2088679
HTR002037	B2M	beta-2-microglobulin	Hs.534255	201891_s_at|216231_s_at|232311_at	GE79364	A_24_P740662|A_23_P37441
HTR002038	HSPCB	heat shock 90kDa protein 1, beta	Hs.509736		GE57843	A_24_P170295|A_23_P145089|A_24_P531133	250699
HTR002039	N/A	N/A	N/A	234628_at
HTR002040	NHP2L1	NHP2 non-histone chromosome protein 2-like 1 (S. cerevisiae)	Hs.182255	201076_at|201077_s_at|230443_at	GE78982	A_23_P80362|A_24_P382765	24869
HTR002041	RPL7A	ribosomal protein L7a	Hs.499839			A_32_P134788|A_24_P135501|A_24_P178764	897581
HTR002042	ANXA2	annexin A2	Hs.511605	201590_x_at|210427_x_at	GE79122|GE61578	A_23_P146644|A_32_P94798
HTR002043	ANXA2P2	annexin A2 pseudogene 2	Hs.546235	210876_at		A_24_P204244
HTR002044	PPIA	peptidylprolyl isomerase A (cyclophilin A)	Hs.356331	217602_at|226336_at		A_24_P920125	1705178
HTR002047	PTMA	prothymosin, alpha (gene sequence 28)	Hs.459927			A_24_P332326
HTR002048	HSPB1	heat shock 27kDa protein 1	Hs.520973	201841_s_at	GE79739	A_32_P76247|A_24_P86537|A_23_P257704|A_24_P178167	2822325
HTR002049	G22P1	thyroid autoantigen 70kDa (Ku antigen)	Hs.292493	211436_at|215308_at	GE54465	A_23_P120947|A_24_P136911	842802
HTR002050	HMGB1	high-mobility group box 1	Hs.434102	224734_at	GE86118	A_24_P101601
HTR002051	BSG	basigin (OK blood group)	Hs.501293	208677_s_at	GE62772	A_24_P202769|A_24_P134266	239891
HTR002052	TRIM28	tripartite motif-containing 28	Hs.467408	200990_at	GE61192	A_24_P706901|A_23_P89884
HTR002053	GLUL	glutamate-ammonia ligase (glutamine synthase)	Hs.518525	200648_s_at|215001_s_at|242281_at	GE56844	A_32_P331700|A_24_P281264	4837475
HTR002054	EIF3S6	eukaryotic translation initiation factor 3, subunit 6 48kDa	Hs.405590	208697_s_at|235429_at|236989_at	GE79095	A_23_P43141|A_32_P229760|A_24_P206427	25964
HTR002055	CTNNA1	catenin (cadherin-associated protein), alpha 1, 102kDa	Hs.445981	1558214_s_at|200764_s_at|200765_x_at|210844_x_at|215883_at	GE696897|GE81085	A_24_P80633|A_23_P58647
HTR002056	TKT	transketolase (Wernicke-Korsakoff syndrome)	Hs.89643	208699_x_at|208700_s_at|228205_at	GE86737	A_23_P92082	42648
HTR002057	TGFB1I4	transforming growth factor beta 1 induced transcript 4	Hs.507916	215111_s_at|235315_at|239123_at|243133_at	GE88184|GE55238|GE838014	A_24_P193257|A_23_P162739	46106|47214
HTR002058	GHITM	growth hormone inducible transmembrane protein	Hs.352656	1554510_s_at|209248_at|209249_s_at	GE61214	A_23_P104387	43510
HTR002059	TIMP2	tissue inhibitor of metalloproteinase 2	Hs.104839	203167_at|224560_at|231579_s_at	GE618711|GE88514	A_23_P107401|A_24_P169896	842846
HTR002060	VIL2	villin 2 (ezrin)	Hs.487027	1564248_at|208621_s_at|208622_s_at|208623_s_at|217234_s_at|238645_at	GE81271	A_23_P19590|A_24_P290481|A_24_P51374|A_24_P51375	40907
HTR002061	ATP5C1	ATP synthase, H+ transporting, mitochondrial F1 complex, gamma polypeptide 1	Hs.271135	205711_x_at|208870_x_at|213366_x_at	GE57100	A_24_P409410|A_23_P63655	845519
HTR002062	FASN	fatty acid synthase	Hs.83190	212218_s_at|217006_x_at	GE59061	A_23_P44132
HTR002064	SLC3A2	solute carrier family 3 (activators of dibasic and neutral amino acid transport), member 2	Hs.502769	200924_s_at	GE53434|GE472388	A_23_P87216|A_23_P75811	754881
HTR002066	FUS	fusion (involved in t(12	Hs.513522	1565717_s_at|200959_at|217370_x_at|231108_at	GE58786|GE88499|GE85986|GE85981	A_23_P106887	296458|343181
HTR002067	FDFT1	farnesyl-diphosphate farnesyltransferase 1	Hs.546253	238666_at	GE84819|GE86416|GE59957|GE84920		112853
HTR002068	GDI1	GDP dissociation inhibitor 1	Hs.74576				179762
HTR002069	PRKAR1A	protein kinase, cAMP-dependent, regulatory, type I, alpha (tissue specific extinguisher 1)	Hs.280342	200603_at|200604_s_at|200605_s_at|242482_at	GE837236|GE87724|GE61216	A_24_P356592|A_23_P433753|A_24_P245322	22599
HTR002070	CSNK1A1	casein kinase 1, alpha 1	Hs.442592	208865_at|208866_at|208867_s_at|213086_s_at|213860_x_at|235464_at|240221_at|243338_at	GE85967|GE62794|GE57745	A_24_P251899|A_23_P213551|A_24_P183292|A_24_P316154	745402
HTR002071	IGFBP5	insulin-like growth factor binding protein 5	Hs.369982	1555997_s_at|203424_s_at|203425_s_at|203426_s_at|211958_at|211959_at	GE86121|GE54521	A_23_P376497|A_23_P154115|A_23_P383009
HTR002072	SPTAN1	spectrin, alpha, non-erythrocytic 1 (alpha-fodrin)	Hs.372331	208611_s_at|214925_s_at|215235_at	GE84723|GE81239	A_24_P910169|A_23_P20832	159470|29624
HTR002073	FSCN1	fascin homolog 1, actin-bundling protein (Strongylocentrotus purpuratus)	Hs.118400	201564_s_at|210933_s_at	GE58859	A_23_P168532|A_23_P168531	2961047
HTR002074	PABPC1	poly(A) binding protein, cytoplasmic 1	Hs.387804	1559509_at|1560770_at|236907_at	GE562818|GE643089	A_23_P82693|A_24_P290214	2005849
HTR002075	MGEA5	meningioma expressed antigen 5 (hyaluronidase)	Hs.500842	200898_s_at|200899_s_at|214972_at|223494_at|235868_at	GE690934|GE53386	A_23_P202170|A_24_P67898	146561|298050
HTR002076	PABPC3	poly(A) binding protein, cytoplasmic 3	Hs.458280		GE893884	A_23_P48307
HTR002077	CCND1	cyclin D1 (PRAD1: parathyroid adenomatosis 1)	Hs.523852	208711_s_at|208712_at		A_23_P202837|A_24_P124550|A_24_P193011	268927
HTR002079	PARP1	poly (ADP-ribose) polymerase family, member 1	Hs.177766				2222800
HTR002080	N/A	N/A	Hs.469244	221725_at	GE85798|GE86798	A_24_P76546|A_24_P148373
HTR002081	COL4A1	collagen, type IV, alpha 1	Hs.17441	211980_at|211981_at|233652_at	GE79587	A_24_P68342|A_23_P65240
HTR002082	CBX5	chromobox homolog 5 (HP1 alpha homolog, Drosophila)	Hs.349283	209715_at|212126_at|226085_at|231862_at|234990_at|241875_at|242069_at	GE788066|GE57575	A_24_P664995|A_23_P2355|A_24_P620621	123030
HTR002083	TOP3A	topoisomerase (DNA) III alpha	Hs.435124	204946_s_at|214299_at|214300_s_at	GE59166	A_23_P15829	266094
HTR002084	DSIPI	delta sleep inducing peptide, immunoreactor	Hs.522074	207001_x_at|208763_s_at	GE56426	A_23_P217688	282655
HTR002085	N/A	N/A	Hs.151220	1557535_at|1569904_x_at|200897_s_at|200906_s_at|200907_s_at|234135_x_at	GE61286	A_23_P213102	124594
HTR002086	N/A	N/A	Hs.509163	1554751_at|1554752_a_at|1562265_at|223847_s_at|224024_at|224576_at|224577_at	GE548368|GE771472|GE793905	A_24_P307885|A_23_P404871|A_24_P248982|A_23_P333218|A_23_P333227|A_24_P97770|A_24_P89257	266369
HTR002087	N/A	N/A	Hs.515134	224609_at|225175_s_at	GE55286	A_23_P208340|A_24_P10657	137581|324070
HTR002088	ANKRD10	ankyrin repeat domain 10	Hs.525163	218093_s_at|223251_s_at|241414_at	GE86415|GE55362|GE86412	A_23_P205046|A_24_P298077
HTR002089	TACC1	transforming, acidic coiled-coil containing protein 1	Hs.279245	1554690_a_at|1557305_at|200911_s_at|217437_s_at|234010_at|242290_at	GE800169|GE54430	A_24_P25354|A_23_P60047|A_24_P98249|A_24_P750992	193182
HTR002090	EIF5B	eukaryotic translation initiation factor 5B	Hs.158688	201024_x_at|201025_at|201027_s_at|214314_s_at	GE53452	A_23_P218608	279179
HTR002091	MOV10	Mov10, Moloney leukemia virus 10, homolog (mouse)	Hs.514941	223849_s_at|233917_s_at|235742_at	GE82570	A_23_P161125
HTR002092	RBM8A	RNA binding motif protein 8A	Hs.549095	1554602_at|213852_at|217856_at	GE61533	A_23_P305335	758330|781366
HTR002093	RBM9	RNA binding motif protein 9	Hs.282998	212104_s_at|213901_x_at|216215_s_at	GE86239|GE81908|GE56192	A_23_P103099	206827
HTR002094	TCF4	transcription factor 4	Hs.200285	203753_at|212382_at|212385_at|212386_at|212387_at|213891_s_at|215164_at|222146_s_at|228837_at	GE88135|GE58073	A_23_P27332|A_24_P918527|A_24_P931428	190272|28689|50994
HTR002095	SSB	Sjogren syndrome antigen B (autoantigen La)	Hs.546301	201138_s_at|201139_s_at	GE691237|GE61275	A_24_P289973|A_23_P154025|A_32_P35512	49970
HTR002096	WDR48	WD repeat domain 48	Hs.109778	221735_at|222157_s_at|56919_at|65591_at	GE56870	A_23_P80409
HTR002097	MGLL	monoglyceride lipase	Hs.277035	211026_s_at|225102_at	GE85097|GE59353|GE54874	A_24_P226008	49200
HTR002098	DAF	decay accelerating factor for complement (CD55, Cromer blood group system)	Hs.527653	1555950_a_at|201925_s_at|201926_s_at	GE61268	A_24_P188377|A_23_P103951|A_23_P312008|A_23_P374862	142898
HTR002099	LEPR	leptin receptor	Hs.23581	1556919_at|1556996_at|1556997_a_at|202377_at|202378_s_at|207255_at|209894_at|227095_at	GE87788|GE81143|GE506419|GE88626|GE60300|GE490401	A_24_P148094|A_23_P161135|A_24_P231104|A_23_P1126	2446045|296229
HTR002101	PCMT1	protein-L-isoaspartate (D-aspartate) O-methyltransferase	Hs.279257	205202_at|208857_s_at|210156_s_at	GE57075	A_24_P247608|A_24_P140827|A_24_P283320
HTR002102	LRRFIP1	leucine rich repeat (in FLII) interacting protein 1	Hs.471779	201861_s_at|201862_s_at|211452_x_at|215375_x_at|219957_at|223492_s_at|227391_x_at|239379_at	GE85029|GE771944|GE62321	A_23_P435183|A_24_P926666|A_24_P316939|A_23_P56422	1650040|1683012
HTR002103	N/A	N/A	Hs.157351	219293_s_at|224525_s_at	GE79863|GE62853	A_23_P28420|A_24_P114438	40449
HTR002104	BZW2	basic leucine zipper and W2 domains 2	Hs.487635	217809_at	GE58549	A_23_P157215	2246760|785906
HTR002105	NISCH	nischarin	Hs.435290	201591_s_at|227392_at	GE55813	A_24_P405621|A_24_P925709|A_23_P41021	124292|183593
HTR002106	TCOF1	Treacher Collins-Franceschetti syndrome 1	Hs.519672	244686_at		A_24_P243396	815535
HTR002108	EIF4E2	eukaryotic translation initiation factor 4E member 2	Hs.292026	209393_s_at|213570_at|213571_s_at|226734_at	GE881093|GE54332|GE61535	A_24_P118512|A_23_P165722|A_24_P934755	724348
HTR002109	DNCI2	dynein, cytoplasmic, intermediate polypeptide 2	Hs.546250	211684_s_at|236698_at|242363_at	GE496423	A_23_P154108|A_24_P379629|A_32_P30926	147736|1646552
HTR002110	PRKCBP1	protein kinase C binding protein 1	Hs.446240	207130_at|209048_s_at|209049_s_at|214795_at|230533_at	GE82429|GE757653|GE53780	A_23_P369666|A_23_P131834|A_24_P324700|A_24_P87824|A_24_P926432	1559383|814595
HTR002111	C6orf89	chromosome 6 open reading frame 89	Hs.433381	1556359_at|224977_at|224987_at|224988_at|225729_at	GE87258|GE55967	A_32_P33937|A_24_P612441|A_24_P612446|A_23_P396842	344675
HTR002112	GNPDA1	glucosamine-6-phosphate deaminase 1	Hs.278500	202382_s_at	GE61986	A_23_P144622	43209
HTR002113	NEDD4L	neural precursor cell expressed, developmentally down-regulated 4-like	Hs.185677	1566115_at|212445_s_at|212448_at|226974_at|241396_at	GE775356|GE53186	A_23_P387856|A_24_P782308|A_24_P108311|A_23_P27279
HTR002115	HLA-DPB1	major histocompatibility complex, class II, DP beta 1	Hs.485130	201137_s_at|239975_at|244485_at	GE81120|GE61021|GE80299	A_32_P505730|A_24_P166443|A_24_P288836|A_23_P258769|A_24_P578437|A_23_P59167
HTR002116	N/A	N/A	Hs.356096	217943_s_at	GE86166	A_32_P22401|A_23_P149075
HTR002117	C19orf27	chromosome 19 open reading frame 27	Hs.465542		GE84127
HTR002118	U2AF1	U2(RNU2) small nuclear RNA auxiliary factor 1	Hs.365116	231904_at|232141_at|234731_at|242499_at	GE86286|GE62289	A_23_P6307|A_24_P917934|A_24_P101146	240902
HTR002119	STK16	serine/threonine kinase 16	Hs.153003	209622_at|238572_at	GE54558	A_23_P410673|A_23_P108514
HTR002120	WDR23	WD repeat domain 23	Hs.525251	201886_at|216389_s_at|229567_at	GE61446|GE863822	A_24_P326957|A_23_P117424|A_23_P99625	208659
HTR002121	USP39	ubiquitin specific protease 39	Hs.469173	217829_s_at	GE61836	A_32_P101301	713870
HTR002122	TBL3	transducin (beta)-like 3	Hs.513267	1564683_at|209820_s_at	GE58854|GE807261	A_32_P439561|A_23_P106720	725672
HTR002123	SLC5A6	solute carrier family 5 (sodium-dependent vitamin transporter), member 6	Hs.435735	204087_s_at	GE56379	A_24_P247732|A_23_P102508|A_23_P383060	135018|199652
HTR002124	N/A	N/A	Hs.325846	1559568_at|204216_s_at|213063_at|213064_at	GE753479|GE82956	A_23_P54230|A_24_P241330
HTR002125	GGA1	golgi associated, gamma adaptin ear containing, ARF binding protein 1	Hs.499158	1554670_at|217560_at|218114_at|45572_s_at|50277_at	GE61116	A_23_P132294|A_24_P926400
HTR002126	N/A	N/A	Hs.405873	222240_s_at		A_24_P418744|A_23_P5131
HTR002127	CES1	carboxylesterase 1 (monocyte/macrophage serine esterase 1)	Hs.499222			A_23_P206733
HTR002128	N/A	N/A	Hs.516837	212147_at|34868_at	GE53740	A_23_P322043
HTR002129	N/A	N/A	Hs.159430	229865_at|232472_at|232840_at|242029_at	GE759901|GE787511	A_24_P919304|A_24_P214556|A_23_P136849	345152
HTR002131	PPHLN1	periphilin 1	Hs.444157	1555350_at|1555351_s_at|225073_at|227025_at|234459_at	GE61389	A_32_P357301|A_23_P128436|A_24_P222454	295386
HTR002132	LUC7L2	LUC7-like 2 (S. cerevisiae)	Hs.530118	1570115_at|217842_at|220099_s_at|226758_at|236425_at|243852_at	GE55816|GE900193|GE85318	A_24_P263703|A_23_P59787|A_23_P59791	43729
HTR002133	PHIP	pleckstrin homology domain interacting protein	Hs.511817	212542_s_at|213074_at|244811_at	GE86313|GE56846|GE56153	A_24_P931503|A_24_P196400|A_24_P630039|A_23_P145437	2191396|814779
HTR002134	NMT1	N-myristoyltransferase 1	Hs.532790	201157_s_at|201158_at|201159_s_at	GE54377	A_23_P107373|A_24_P14010	756480
HTR002135	SYK	spleen tyrosine kinase	Hs.371720	207540_s_at|209269_s_at|226068_at|244023_at	GE57710|GE854889	A_23_P9255	42214
HTR002136	N/A	N/A	Hs.466539	212358_at|235243_at	GE56477	A_24_P279718|A_23_P50786	43071
HTR002138	AKR1C2	aldo-keto reductase family 1, member C2 (dihydrodiol dehydrogenase 2	Hs.498513	1560098_at|244266_at		A_24_P312578	3681970
HTR002139	N/A	N/A	Hs.413045	204373_s_at|213165_at|213956_at|213957_s_at	GE53213	A_23_P201816
HTR002140	DNAJA3	DnaJ (Hsp40) homolog, subfamily A, member 3	Hs.459779	225867_at	GE79611	A_23_P129695	754257
HTR002141	KIAA0859	KIAA0859	Hs.494705	206468_s_at|212405_s_at|212407_at|234900_at	GE84980|GE56189	A_23_P201672|A_23_P201676	125080
HTR002142	N/A	N/A	Hs.118666	205661_s_at|212541_at	GE87781|GE59434	A_32_P318086|A_23_P34527|A_32_P6917
HTR002143	SLC12A8	solute carrier family 12 (potassium/chloride transporters), member 8	Hs.380334	1559707_at|203318_s_at|203319_s_at|219874_at|228545_at|230821_at|235166_at|238711_s_at|239024_at	GE55259|GE628840|GE681073|GE82885	A_23_P139408|A_23_P110108|A_32_P131050	148677
HTR002144	ATP13A1	ATPase type 13A1	Hs.501794	218052_s_at	GE86742	A_23_P5163	153017
HTR002145	SLC12A4	solute carrier family 12 (potassium/chloride transporters), member 4	Hs.10094	209401_s_at|209402_s_at|211112_at	GE54500	A_23_P389391	159563
HTR002146	N/A	N/A	Hs.508769	225149_at		A_24_P110937	309803
HTR002147	C6orf85	chromosome 6 open reading frame 85	Hs.132340	1568718_at|1568719_s_at|223194_s_at|233206_at	GE773455|GE56442|GE55593	A_24_P350228|A_24_P252223|A_23_P7882	298711
HTR002148	N/A	N/A	Hs.437647	218274_s_at	GE55735	A_23_P119907
HTR002149	RUSC1	RUN and SH3 domain containing 1	Hs.226499	206949_s_at	GE61929	A_24_P2948
HTR002150	MLLT10	myeloid/lymphoid or mixed-lineage leukemia (trithorax homolog, Drosophila)	Hs.30385	205408_at|216503_s_at|216506_x_at|225992_at|230122_at|243003_at	GE81423|GE509019|GE824933|GE624070	A_23_P347720|A_24_P406714|A_24_P84540|A_24_P316102|A_23_P149912|A_23_P311834	112114|145236|229726
HTR002151	ELN	elastin (supravalvular aortic stenosis, Williams-Beuren syndrome)	Hs.252418	212670_at	GE59419|GE80918	A_24_P186936|A_24_P186943|A_23_P215459|A_23_P215454	152625
HTR002152	SEC8L1	SEC8-like 1 (S. cerevisiae)	Hs.321273	1557772_at|1560483_at|216538_at|224926_at|233099_at|235974_at|240528_s_at	GE591322|GE748292|GE740560|GE600576|GE62357	A_23_P135437|A_24_P7946	38154
HTR002153	IFNAR2	interferon (alpha, beta and omega) receptor 2	Hs.549042	204785_x_at|204786_s_at|227125_at	GE80961|GE88322	A_23_P211080	123950|811044
HTR002154	N/A	N/A	Hs.300887	226115_at		A_32_P157228|A_23_P63584	277732
HTR002156	KIAA1008	KIAA1008	Hs.531029	214194_at|218362_s_at|222607_s_at|234660_s_at|234757_at|236560_at	GE53651	A_23_P48416|A_24_P219024|A_24_P395317
HTR002157	SH3YL1	SH3 domain containing, Ysc84-like 1 (S. cerevisiae)	Hs.515951	1554198_at|204019_s_at	GE56299	A_24_P922367	108422
HTR002158	IBTK	inhibitor of Bruton agammaglobulinemia tyrosine kinase	Hs.306425	210970_s_at	GE56290	A_23_P358995|A_24_P929724	758592
HTR002159	GTF3C3	general transcription factor IIIC, polypeptide 3, 102kDa	Hs.470996	1555439_at|1569058_at|218343_s_at|222604_at	GE58453	A_24_P50818|A_23_P56437|A_23_P429535	139586|211184
HTR002160	PFKM	phosphofructokinase, muscle	Hs.75160	210976_s_at	GE59024	A_24_P98914	489626
HTR002162	EPHX2	epoxide hydrolase 2, cytoplasmic	Hs.212088	209368_at	GE57562	A_23_P8834	156473
HTR002163	N/A	N/A	Hs.506481	221220_s_at|224960_at|224961_at	GE53929	A_24_P236008|A_23_P204550
HTR002164	MCCC1	methylcrotonoyl-Coenzyme A carboxylase 1 (alpha)	Hs.47649	218440_at	GE62612	A_23_P58036
HTR002165	ARHGAP12	Rho GTPase activating protein 12	Hs.499264	207606_s_at|243216_x_at	GE55610	A_23_P149775	242669|758056
HTR002166	SIAT9	sialyltransferase 9 (CMP-NeuAc:lactosylceramide alpha-2,3-sialyltransferase	Hs.415117	203217_s_at	GE61818	A_23_P311869|A_23_P136573	120864
HTR002167	N/A	N/A	Hs.237323	210041_s_at|221788_at	GE61109	A_23_P19592|A_24_P393658|A_24_P944723	471743
HTR002168	FMNL1	formin-like 1	Hs.100217	1569257_at|204789_at	GE55183	A_24_P390668	25975
HTR002169	DNAJC14	DnaJ (Hsp40) homolog, subfamily C, member 14	Hs.505676	1554451_s_at|223420_at|224914_s_at|229069_at|242347_at	GE88803|GE83399	A_23_P43946|A_24_P324368|A_23_P433079|A_24_P539226|A_24_P278653|A_32_P165713
HTR002170	AHI1	Abelson helper integration site	Hs.386684	220841_s_at|220842_at|221569_at|232461_at|244699_at	GE82195|GE635731|GE712458	A_24_P213710|A_24_P38143|A_24_P943484|A_23_P70746	796199|898255
HTR002171	ZNF317	zinc finger protein 317	Hs.465829	1555337_a_at|225296_at		A_24_P258955
HTR002172	POLR3A	polymerase (RNA) III (DNA directed) polypeptide A, 155kDa	Hs.436896	1564318_at		A_24_P85283
HTR002173	CTAGE5	CTAGE family, member 5	Hs.509200	204055_s_at|215930_s_at|235790_at	GE81577	A_32_P121362|A_24_P333326|A_23_P128773
HTR002174	N/A	N/A	Hs.483993	232187_at			128994
HTR002175	NALP2	NACHT, leucine rich repeat and PYD containing 2	Hs.369279	221690_s_at	GE55530	A_24_P213161
HTR002177	PDE8B	phosphodiesterase 8B	Hs.78106	1554789_a_at|213228_at|235115_at	GE54714	A_24_P197537
HTR002178	N/A	N/A	Hs.7099	1563842_at|218652_s_at|233654_at	GE82214|GE56799	A_24_P247879|A_23_P136547|A_23_P136552	2181772|321989
HTR002179	TRO	trophinin	Hs.434971	210882_s_at|211700_s_at|211701_s_at	GE61666	A_23_P217228	897720
HTR002180	SMC6L1	SMC6 structural maintenance of chromosomes 6-like 1 (yeast)	Hs.526728	218781_at|236535_at	GE63278	A_23_P209962
HTR002181	RNF20	ring finger protein 20	Hs.168095	222683_at	GE56003|GE88753	A_24_P98385
HTR002182	C21orf106	chromosome 21 open reading frame 106	Hs.189585	1552677_a_at|1554967_at|1554969_x_at|1555301_a_at|1556127_at|1561286_a_at|215529_x_at|227199_at	GE594572|GE87153|GE84343	A_23_P68752|A_24_P7179	1940318
HTR002183	N/A	N/A	Hs.369285	1570173_at|218783_at|222250_s_at	GE776267|GE56586	A_23_P52082	767761
HTR002184	C21orf18	chromosome 21 open reading frame 18	Hs.473727	213989_x_at|219482_at	GE85671	A_24_P228637|A_23_P211106	343648
HTR002185	N/A	N/A	Hs.266331	235372_at|235400_at|235401_s_at		A_23_P46039|A_24_P276576	291929
HTR002186	C20orf6	chromosome 20 open reading frame 6	Hs.369284	218859_s_at|222765_x_at	GE55467	A_24_P205263|A_24_P404540
HTR002187	RECQL5	RecQ protein-like 5	Hs.514480	1561720_at|210309_at|211468_s_at|221686_s_at|34063_at	GE812982|GE63261|GE86554|GE53126	A_23_P332042|A_23_P324989
HTR002188	PDE4A	phosphodiesterase 4A, cAMP-specific (phosphodiesterase E2 dunce homolog, Drosophila)	Hs.89901	204735_at|211447_s_at|211591_s_at|211901_s_at	GE81609	A_23_P208334|A_24_P322474
HTR002189	TNNT2	troponin T2, cardiac	Hs.533613	1563655_at|215389_s_at	GE61883|GE79297	A_24_P257022|A_23_P34700	298062
HTR002190	P2RX5	purinergic receptor P2X, ligand-gated ion channel, 5	Hs.408615	210448_s_at	GE85064|GE59203	A_23_P433785|A_23_P413760	24793
HTR002191	MPHOSPH1	M-phase phosphoprotein 1	Hs.240	205235_s_at|234748_x_at	GE56486	A_23_P75071	241815
HTR002192	PDE9A	phosphodiesterase 9A	Hs.473927	205593_s_at|237139_at	GE53429	A_24_P931859|A_23_P29096	34950
HTR002193	DLEU2	deleted in lymphocytic leukemia, 2	Hs.508041	1556820_a_at|1556821_x_at|1563229_at|1569600_at|242854_x_at	GE60323	A_23_P22072	207132|270136
HTR002194	BCMSUNL	BCMS upstream neighbor-like	Hs.269768	226800_at	GE567992	A_24_P118608|A_32_P137266
HTR002195	CHRNA3	cholinergic receptor, nicotinic, alpha polypeptide 3	Hs.89605	210221_at|211587_x_at|211772_x_at	GE57959	A_23_P253911	43346
HTR002196	N/A	N/A	Hs.415950	1555799_at|224404_s_at|224405_at|224406_s_at|231647_s_at	GE83223	A_24_P376848|A_23_P201211
HTR002197	TNFSF13B	tumor necrosis factor (ligand) superfamily, member 13b	Hs.525157	223501_at|223502_s_at	GE81653|GE61368	A_23_P14174	115371
HTR002198	CACNB2	calcium channel, voltage-dependent, beta 2 subunit	Hs.59093	1555098_a_at|1559419_at|1559420_x_at|207776_s_at|213714_at|215365_at	GE745419|GE79918|GE58785	A_23_P326852|A_32_P146309	46551
HTR002199	MBNL3	muscleblind-like 3 (Drosophila)	Hs.105134	219814_at|229498_at|230113_at|234164_at	GE876086|GE595949|GE56640	A_32_P192480|A_23_P385851|A_32_P204048|A_32_P165297	149698|1639602|754086
HTR002201	NR5A2	nuclear receptor subfamily 5, group A, member 2	Hs.33446	1560469_at|208337_s_at|208343_s_at|210174_at	GE53511|GE81325	A_24_P920090|A_23_P993|A_23_P161004
HTR002202	SARDH	sarcosine dehydrogenase	Hs.198003	207889_at|210063_at|210862_s_at|211322_s_at	GE61029|GE80524	A_24_P115507|A_23_P135079|A_24_P35400
HTR002203	GPR64	G protein-coupled receptor 64	Hs.146978	206002_at	GE81554	A_23_P253692|A_24_P932547
HTR002204	OPRL1	opiate receptor-like 1	Hs.2859	206563_s_at|206564_at	GE80259	A_23_P345564	32221
HTR002205	SCN3A	sodium channel, voltage-gated, type III, alpha	Hs.435274	210432_s_at	GE537773	A_23_P67896|A_24_P85888
[truncated: 24,104 more rows]
