# Supplementary material for: Establishment of the epithelial-specific transcriptome of normal and malignant human breast cells based on MPSS and array expression data
Source: Breast Cancer Res. 2006 Oct 2;8(5):R56. doi: 10.1186/bcr1604 (PMC1779497; doi:10.1186/bcr1604)
Supplement: Additional file 6 — An Excel file containing a table showing the semi-quantitative RT-PCR of transcripts belonging to the three groups (MPSS-only, MPSS-array confirmed and Array-only). Transcripts with their respective annotation, RT-PCR primer sequence and level of expression detected by RT-PCR are shown. [file bcr1604-S6.xls]

## Sheet: Sheet1
HTR_cluster	HUGO Name	Description	UniGene #	confirmed by PCR	5' RT-PCR primer	3' RT-PCR primer	normal luminal epithelium based on RT_PCR	malignant epithelium basedon RT_PCR
HTR000078	DCN	decorin; aggrecan 1 (chondroitin sulfate proteoglycan 1, large aggregating proteoglycan, antigen identified by monoclonal antibody A0122)	Hs.156316	Right	GTCCAAGAATCAGCTGAAGG	GAAGACCTTGAGGAATGCTG	_	+++	"-" = no expression
HTR000115	COL6A3	collagen, type VI, alpha 3	Hs.233240	Right	TCAGGAAACAGTGTGATTGGT	AGGCTTTGTTGTGGTGGTT	+	++++	"+" < "++" , "+++" "++++" indicates the level of expression seen by RT-PCR
HTR000491	CSF3	colony stimulating factor 3 (granulocyte)	Hs.2233	Right	TGAGTGTGCCACCTACAAGC	GACACCTCCAGGAAGCTCTG	-	++
HTR000532	COL11A1	collagen, type XI, alpha 1	Hs.523446	Right	AACTCAGTGCCCCAACAA	GGCAGGTTTTCCAGTGTG	+	++
HTR000648	COL1A1	collagen, type I, alpha 1; platelet-derived growth factor beta polypeptide (simian sarcoma viral (v-sis) oncogene homolog)	Hs.172928	Right	CCAAGGGTCTGACTGGAAGC	CAGGGCCTTGTTCACCTCTC	-	++
HTR000778	RGS5	regulator of G-protein signalling 5	Hs.24950	Right	GTGAGGAAAACCTTGAGTTCTG	TAATGGGAAATGCAGGGTTA	-	+++
HTR000795	BMPR2	bone morphogenetic protein receptor, type II (serine/threonine kinase)	Hs.471119	Right	AGCCCTGGTGAAAATGGAG	GGGACCAGCTTCACCCTTA	-	+
HTR000798	CA12	carbonic anhydrase XII	Hs.210995	Right	CCTTCCCCCAGAGAAATGAT	TGGCTGGCTTGTAAATGACTC	+	+++
HTR001193	OAS2	2'-5'-oligoadenylate synthetase 2, 69/71kDa	Hs.414332	Right	AGACACTGATCGACGAGATGG	GTGAACACCTGGATGGTGAAC	++	+++
HTR001875	COL3A1	collagen, type III, alpha 1 (Ehlers-Danlos syndrome type IV, autosomal dominant)	Hs.443625	Right	CTGGCCAACCAGGAGAGA	CCAGCCAGACCAGGAAGA	+	+++
HTR001928	DNAJA4	DnaJ (Hsp40) homolog, subfamily A, member 4	Hs.513053	Right	AGGTATGAAAGATGGGCAAA	TTTGTAGATGGGCATTCCTT	++	+++
HTR002094	TCF4	transcription factor 4	Hs.200285	Right	CATGCATGGAATCATTGGAC	GAGCTGCCAGAGGAGACACT	+	+++
HTR002439	IGF1	insulin-like growth factor 1 (somatomedin C); insulin-like growth factor binding protein 1	Hs.160562	Right	CTTCAGAAGCAATGGGAAAAAT	TTGAAATAAAAGCCCCTGTCTC	+	+++
HTR002464	IL6	interleukin 6 (interferon, beta 2)	Hs.512234	Right	TGAGAAAGGAGACATGTAACAAGAGT	TTGTTCCTCACTACTCTCAAATCTGT	++	+++
HTR002826	MMP1	matrix metalloproteinase 1 (interstitial collagenase)	Hs.83169	Right	TCTACTGATATCGGGGCTTTG	GGCCAGAAAACAGAAATGAAA	++	+++
HTR003021	BGN	biglycan	Hs.821	Right	CTGGTGAACAACAAGATCTCCA	CCAGGTTCAAAGCCACTGTT	-	++
HTR003046	IL8	interleukin 8	Hs.624	Right	AGGGTTGCCAGATGCAATAC	AAACCAAGGCACAGTGGAAC	++	+++
HTR003100	NR4A1	nuclear receptor subfamily 4, group A, member 1	Hs.524430	Right	TGGCACCCACTTCTCCAC	TTGTCCACAGGGCAGTCC	+	+++
HTR003215	ITGB2	integrin, beta 2 (antigen CD18 (p95), lymphocyte function-associated antigen 1; macrophage antigen 1 (mac-1) beta subunit); selectin L (lymphocyte adhesion molecule 1)	Hs.375957	Right	GGAGCACTTGGTGAAGACAA	TCCTGACTTGCACAGGAAAC	++	+++
HTR003445	ALPL	alkaline phosphatase, liver/bone/kidney	Hs.75431	Right	CCACCACGAGAGTGAACCA	CAGGTGTCAACGAGGTCCA	+	+++
HTR003781	CXCL14	chemokine (C-X-C motif) ligand 14	Hs.483444	Right	CAGGAGCAGGTCTCTCTGCAT	GCTGACAGTGTTGGGAACCTC	-	++
HTR004397	CYP1A1	cytochrome P450, family 1, subfamily A, polypeptide 1; cytochrome P450, family 27, subfamily B, polypeptide 1	Hs.524528	Right	CTTGGACCTCTTTGGAGCTG	CGAAGGAAGAGTGTCGGAAG	+	+++
HTR004560	SPARC	secreted protein, acidic, cysteine-rich (osteonectin)	Hs.111779	Right	GTGCAGAGGAAACCGAAGAG	AAGTGGCAGGAAGAGTCGAA	++	+++
HTR004654	PPAP2B	phosphatidic acid phosphatase type 2B	Hs.405156	Right	CATCATCGAGACAAGCACCAT	GCACAGCCAAAGAGGAAGC	+	+++
HTR004784	IMAGE:3897094	N/A	Hs.438689	Right	ACAGCTTGGGCAATGGTAGA	TGACTCTTATCAGGCACATCCA	+	++
HTR004930	CXCL12	chemokine (C-X-C motif) ligand 12 (stromal cell-derived factor 1)	Hs.522891	Right	GGTTTGCCAGCATTTAGACC	ATGCTCCAAACAAGCCAAAT	-	++
HTR005012	PAPSS2	3'-phosphoadenosine 5'-phosphosulfate synthase 2	Hs.524491	Right	ATGTCGGGGATCAAGAAGC	GGGCATTCTCACGATCCTT	++	+++
HTR005131	HMOX1	heme oxygenase (decycling) 1	Hs.517581	Right	TCTTTGAGGAGTTGCAGGAG	CTGAGTGTAAGGACCCATCG	++	+++
HTR005430	BMP7	bone morphogenetic protein 7 (osteogenic protein 1)	Hs.473163	Right	GGAACGCTTCGACAATGAG	CATGAAGGGCTGCTTGTTC	-	+
HTR005505	CLECSF2	C-type (calcium dependent, carbohydrate-recognition domain) lectin, superfamily member 2 (activation-induced)	Hs.85201	Right	ATTCAAGCCCTGCAGACAG	CACTTGCCCTGAGCTGATT	-	+
HTR005687	CCL20	chemokine (C-C motif) ligand 20	Hs.75498	Right	GCAAGCAACTTTGACTGCTG	CAAGTCCAGTGAGGCACAAA	+	+++
HTR005723	COL1A2	collagen, type I, alpha 2	Hs.489142	Right	TGGACCTCCAGGTGTAAGC	ACATCCCAGCCAAGAACTG	-	+++
HTR005799	BCL2A1	BCL2-related protein A1	Hs.227817	Right	CACGAAAGTGACTAGGAGGAA	CCAGGTTGTGGTATCTGTAGG	+	+++
HTR006000	LUM	lumican	Hs.406475	Right	GAGCTTCAATCAGATAGCCAGACT	TTTCAAGGTTTTCATTGACAGTTG	+	+++
HTR006125	KLF2	Kruppel-like factor 2 (lung)	Hs.107740	Right	ACGATCCTCCTTGACGAGTTT	AAAATGCCCACCTGTCTCTCT	+	+++
HTR006127	POSTN	periostin, osteoblast specific factor	Hs.136348	Right	GACTCAAGATGATTCCCTTTTTACC	GCAACATTCATATAACACAGTCGTTT	-	+++
HTR006209	C10orf45	chromosome 10 open reading frame 45	Hs.446315	Right	ACAGGGAGAATGCAGTTGAAA	TCACCTTCTGCAATTCTGGTT	+++	++++
HTR006239	AEBP1	AE binding protein 1	Hs.439463	Right	AACTGGCAGAATCCAGGAGA	CTTCACAGGAGGCTCAATCC	+	++
HTR006394	FRZB	frizzled-related protein	Hs.128453	Right	TCCTCTCTGGTAAACATTCCAC	TCCACCAAGAGTAATCTGGAAC	+	++
HTR006520	RGS1	regulator of G-protein signalling 1	Hs.75256	Right	CTTCTTGCCAACCAAACTGG	CTGATTTGAGGAACCTGGGA	-	++
HTR006534	SQLE	squalene epoxidase	Hs.71465	Right	GGGGCAGTACAAGGATAAAGAGA	CCTTGGCATTTCTCCTCTAATGT	+++	++++
HTR007822	IGFBP4	insulin-like growth factor binding protein 4	Hs.462998	Right	AAGCCCCTGCACACACTGA	GCTGGGTGACACTGCTTGG	+	++
HTR007878	APOD	apolipoprotein D	Hs.522555	Right	GGTGCAGGAGAATTTTGACG	GTGGCTTCACCTTCGATTTG	++	++++
HTR007934	EGR1	early growth response 1	Hs.326035	Right	GACCGCAGAGTCTTTTCCTGA	GGGTTGGTCATGCTCACTAGG	+	++++
HTR007958	PRELP	proline arginine-rich end leucine-rich repeat protein	Hs.76494	Right	TTAATATCTCCAACCTGCTTGTGC	CGTTGATTTTCTCGATGCTATTGT	+	++
HTR008307	TNFAIP3	tumor necrosis factor, alpha-induced protein 3	Hs.211600	Right	CTTCCTGTCACCAGCGTTC	CGCTGTGGGACTGACTTTC	+	+++
HTR008741	GEM	GTP binding protein overexpressed in skeletal muscle; killer cell immunoglobulin-like receptor, three domains, long cytoplasmic tail, 1	Hs.345139	Right	CTGCCATGACCTCTCTGTACTC	GTGAACACCAAACACATCCTCT	+	++++
HTR008805	NR4A2	nuclear receptor subfamily 4, group A, member 2	Hs.165258	Right	ACCTGTGAGGGCTGCAAA	CCAACAGCCAGGCACTTC	+	+++
HTR008961	SCUBE2	signal peptide, CUB domain, EGF-like 2	Hs.523468	Right	GAGCTCAATGGAGGCTGTGT	GCCTCCTTGCAGATGTGACT	-	+
HTR009030	SNAI1	snail homolog 1 (Drosophila)	Hs.48029	Right	CTCTAGGCCCTGGCTGCT	CTTGTGGAGCAGGGACATTC	+++	++++
HTR009442	S100A7	S100 calcium binding protein A7 (psoriasin 1)	Hs.112408	Right	ACACTCAAGCTGAGAGGTCCA	GGTCTCTGGAGGCCCATT	-	++
HTR009683	ADAMTS4	a disintegrin-like and metalloprotease (reprolysin type) with thrombospondin type 1 motif, 4	Hs.211604	Right	GACCTGGGGCTCACATCCTA	TGACCCCAGGATCACTAGCC	-	++
HTR010175	BST2	bone marrow stromal cell antigen 2	Hs.118110	Right	CCAGCTCCCAGGACTCCA	CCCTCCAGACCTGCTCCA	++	+++
HTR010539	SFRP4	secreted frizzled-related protein 4	Hs.105700	Right	ACGGTGGTGGATGTAAAAGAG	GGCTGTTTTCTTCTTGTCCTG	+	++
HTR010940	PRDM1	PR domain containing 1, with ZNF domain	Hs.436023	Right	CAGGTCTGCCACAAGAGATTT	GGTGAACCTTGAGGCTACAGA	+	++
HTR010988	MSX1	msh homeo box homolog 1 (Drosophila)	Hs.424414	Right	GACTCCTCAAGCTGCCAGAAG	TTCTCCAGCTCTGCCTCTTGT	-	+
HTR011366	SELE	selectin E (endothelial adhesion molecule 1)	Hs.89546	Right	GGTGCTCTGGAAGAGAGGAA	CTCAAACACAAACCACACTGG	-	++++
HTR012421	BMP2	bone morphogenetic protein 2	Hs.73853	Right	GGAGGAGTTTATCACCTCAGCAG	GTGACATCAAAACTTTCCCACCT	+	++
HTR012586	COL10A1	collagen, type X, alpha 1(Schmid metaphyseal chondrodysplasia)	Hs.520339	Right	AAAAGGCCCACTACCCAAC	CAACATCTCCTTTTGGTCCAT	-	++
HTR012635	LOC11843	N/A	Hs.348419	Right	CCCCTGATGCTGAAACCAC	TGATTCCATCTCAGGGACACA	-	++
HTR012754	SCGB2A2	secretoglobin, family 2A, member 2	Hs.46452	Right	AGCGGCTTCCTTGATCCT	GCAGCAATCCGTAGTTGGTT	+	+++
HTR012821	RUNX2	runt-related transcription factor 2	Hs.122116	Right	GGACGAGGCAAGAGTTTCAC	GAGGCGGTCAGAGAACAAAC	+	+++
HTR012891	BMP6	bone morphogenetic protein 6	Hs.285671	Right	ACATGGTCATGAGCTTTGTG	TATGCTGTGGAGTCACAACC	+	++
HTR014891	SFRP2	secreted frizzled-related protein 2	Hs.481022	Right	CCGAGGAAGCTCCAAAGGT	CTGTCCCATGACCAGATAGGG	-	+++
HTR015096	ZNF331	zinc finger protein 331	Hs.185674	Right	GAGTGTGGGAAGGCTTTCAT	TTGTGGATCCTCTGATGTTCTC	+	+++
HTR015534	LOC90637	N/A	Hs.116567	Right	AGTGTCCGTTTGCATTCCAG	AGAAGTTGCCGTGACATTGG	+	+++
HTR016548	TEAD4	TEA domain family member 4	Hs.94865	Right	AGCATTTTGTTTGACTCCACCT	TGTTTCTCTCACATTTGGATCTGT	+	++
HTR017515	RAB31	RAB31, member RAS oncogene family	Hs.99528	Right	GGAGGTTCCCCTGAAGGAT	GCATGGTTGGCTTCTCAACT	++	+++
HTR018377	TRIB1	tribbles homolog 1 (Drosophila)	Hs.444947	Right	GGCTTCTGGAGTGAAACAGC	AAACAAGCCTCAAAGCCAGA	++	+++
HTR051567	ADAMTS9	a disintegrin-like and metalloprotease (reprolysin type) with thrombospondin type 1 motif, 9	Hs.549184	Right	TATTCTGCCTGGACTGAATGT	CATAGATGTTGGCTTGGTCTC	+	+++
HTR000065	BMP1	bone morphogenetic protein 1; Purkinje cell protein 2; bone morphogenetic protein 15	Hs.1274	Right	GAGGTGAACGGGGTGAAAC	CAGAAGCCATCTCGGACCT	+++	++
HTR000233	KLK8	kallikrein 8 (neuropsin/ovasin)	Hs.104570	Right	TTTCCCCAGAAGAAGTGTGA	TTAAGGGAGATCTAGTGCTTATCC	+++	+
HTR000810	KLK5	kallikrein 5	Hs.50915	Right	AAGGTCCTCCAGTGCTTGAA	GAAGCAGACCCTGAGTCCAG	+++	-
HTR001396	KLK7	kallikrein 7 (chymotryptic, stratum corneum)	Hs.151254	Right	ATCTTGGCTCACTGCAACCT	TGCAGTCTGGGACATGTGTT	+++	-
HTR004983	KRTHB1	keratin, hair, basic, 1; keratin, hair, basic, 3	Hs.185568	Right	GGCCAATTGAACACCACCACCT	TTGAAACACAGATCAAGAGCAGA	+++	+
HTR010789	GABRP	gamma-aminobutyric acid (GABA) A receptor, pi	Hs.26225	Right	CTCTCCAAATCCAGCCAGAG	CCTCTTTTCACCAGCACTCC	++++	+
HTR003950	DRG1	developmentally regulated GTP binding protein 1	Hs.115242	Right	GTTTTCCATCTGTGGGGAAG	TCCCAAAGGTTTCAGGACAT	++++	+
HTR008564	GJB3	gap junction protein, beta 3, 31kDa (connexin 31)	Hs.27160	Right	ACAAGTACTCCACAGCGTTCG	AGTTGTCGTAGCAGACGTTGG	+++	+
HTR000576	WHSC1L1	Wolf-Hirschhorn syndrome candidate 1-like 1	Hs.32099	Wrong	AACCTAGATTGTCTGGGCAAC	GGTATGCTTTGGGACAGTCTT	+++	+++
HTR000750	TBX3	T-box 3 (ulnar mammary syndrome)	Hs.129895	Wrong	CCAATGACATCTTGAAACTCC	TCTTTCATCAAACACCCTCAT	+	+
HTR001007	COL12A1	collagen, type XII, alpha 1	Hs.101302	Wrong	ACAAATTGCCTCCACACCTT	TCATTGGTGTGAGGATGACTTT	+	+
HTR001137	ANKH	ankylosis, progressive homolog (mouse)	Hs.156727	Wrong	ATCAGTCGGCCTATTGTCAAC	AGGATACACAGCACGGATTTC	+++	+++
HTR002346	STX16	syntaxin 16; aminopeptidase-like 1	Hs.307913	Wrong	AGTATGATGTTGGCCGGATT	TGTTATCGTCTCCATCATCCAT	++	++
HTR003281	TFIP11	tuftelin interacting protein 11	Hs.20225	Wrong	GAAAGGGAAAAGGTGCTGTG	TTGCTTCCACTTGGGTCTTT	++	++
HTR003700	ETS2	v-ets erythroblastosis virus E26 oncogene homolog 2 (avian)	Hs.517296	Wrong	TTCTCATGACTCCGCCAACT	CCGAACCTCTGCAGATTCAC	+++	+++
HTR003949	CYB5	cytochrome b-5	Hs.465413	Wrong	TCCATCCAGATGACAGACCA	GCAGGGATCACCCAGTTG	+++	+++
HTR004521	CALCA	calcitonin/calcitonin-related polypeptide, alpha	Hs.546242	Wrong	CTGGCTCTCAGCATCTTGGT	CAGCTCACTGGCCTTCATCT	++	++
HTR005228	DNAJC1	DnaJ (Hsp40) homolog, subfamily C, member 1	Hs.499000	Wrong	AACTGGGGATTTGGTTTTGC	TCCTGTTTTCCAACCAATCATC	++	+
HTR006213	CDC42SE2	CDC42 small effector 2	Hs.549183	Wrong	AGGAGACCTGTTCAGTGGAA	ACTCACTGGAGAAAGGACCA	++++	++++
HTR007178	INHBA	inhibin, beta A (activin A, activin AB alpha polypeptide)	Hs.28792	Wrong	AAGCCCCTGCACACACTGA	GCTGGGTGACACTGCTTGG	+	+
HTR008008	FBN1	fibrillin 1 (Marfan syndrome)	Hs.146447	Wrong	TTTTACTGTGATCAGCAACCAG	TCATTAAGTTTGTGTCCAGCAG	++	++
HTR011020	PIK3CA	phosphoinositide-3-kinase, catalytic, alpha polypeptide	Hs.85701	Wrong	ATTTTGGACACTTTTTGGATCAC	TCATGAAATACTCCAAAGCCTCT	++	++
HTR012486	LIF	leukemia inhibitory factor (cholinergic differentiation factor)	Hs.2250	Wrong	ATCTGAGGTTTCCTCCAAGG	GTGCCAAGGTACACGACTATG	++	+
HTR017611	SPRY1	sprouty homolog 1, antagonist of FGF signaling (Drosophila)	Hs.436944	Wrong	CTCCCAGGACCCTACCATC	CATAACACCTCCTGCACAGC	++	++
HTR026345	NCOA7	nuclear receptor coactivator 7	Hs.171426	Wrong	AAACGGAGAAAGCAGCCAGA	ATACCCTTGCACCCTTGCAG	+	+
HTR004330	SRD5A1	steroid-5-alpha-reductase, alpha polypeptide 1 (3-oxo-5 alpha-steroid delta 4-dehydrogenase alpha 1)	Hs.552	Wrong	GGGTAACAGATCCCCGTTTTCTA	GTTGGCTGCAGTTACGTATTCAAA	++	++
HTR004857	ALDH3A2	aldehyde dehydrogenase 3 family, member A2	Hs.499886	Wrong	CGACCTGTGCAAGAGTGAAT	CATGGTGAGCACGTTCTTCT	++	++
HTR010379	STS	steroid sulfatase (microsomal), arylsulfatase C, isozyme S	Hs.522578	Wrong	TCCTGGGTGCTATGGGAAC	CTCATCCCAAGGTGCCATT	+	+
HTR011067	TFCP2L2	transcription factor CP2-like 2	Hs.546382	Wrong	CCAGTTCAGCTCTGGTGCTC	CACTGCTGCTCACCTCCTTC	+++	++
HTR000690	ANKRD15	ankyrin repeat domain 15	Hs.493272	Wrong	TGAGGAACCCTGACTTCCAG	TCTGAGGTCCCCACTTCTTG	++	++
MPSS-only
HTR018424	MICAL3	microtubule associated monoxygenase, calponin and LIM domain containing 3	Hs.165551	Right	GAGAGAGGTCCCTCCCAAG	GGAGAGTGCACAGCTTTCAG	++	-
HTR004594	CLSTN1	calsyntenin 1	Hs.29665	Right	GACAGCATTTTGAGGGTGGA	TCCTGTTGTTCCATCCTTGC	+++	+
HTR058276	dJ222E13.2(ZG14)	N/A	Hs.387850	Right	CGGGTTTCCAGGTAGCCTAT	CCTTGGCCTTAGCTTCTTCC	++	+
HTR005688	LRCH3	leucine-rich repeats and calponin homology (CH) domain containing 3	Hs.518414	Right	GAACCTCAGGCACCTACAGA	ACAGTTCTTCATGGCAGGAG	++	+
HTR006244	SMARCA5	SWI/SNF related, matrix associated, actin dependent regulator of chromatin, subfamily a, member 5	Hs.135705	Right	ACTATCCGTTGGCGATTACC	CATCTGCAAGGATACCATTGAT	++	+++
HTR015998	VPS11	vacuolar protein sorting 11 (yeast)	Hs.234282	Right	TTGCACAAGGGCAACTATCC	TAAACCAGTGGGCAATGAGC	++	+
HTR004915	SCLY	selenocysteine lyase	Hs.512606	Wrong	CCTTTGTCCCGGTGTCCA	CCACCCGTTCCTGGTTCA	++	+
HTR006699	FLJ20272	N/A	Hs.468125	Wrong	ATTTGGACACAACGGAAAGAC	TTCGAGGTCAGGCTGTAGATT	++	+
HTR007956	TFDP1	transcription factor Dp-1	Hs.79353	Wrong	AGGGACCACTTCCTACAACG	TCAAGTCTCCTCTGTCTTTCCA	+++	+++
HTR009296	BITE	Homo sapiens p10-binding protein BITE	Hs.531962	Wrong	TACAGAAATCTGGATGCCTCAC	GTCAATTAGGGCCTGTTGCT	+++	++
HTR010775	UCHL3	ubiquitin carboxyl-terminal esterase L3 (ubiquitin thiolesterase)	Hs.162241	Wrong	CAGATACCTGGAGAACTATGATGC	AGAGATGCCCATCTACATGAACTA	+++	++
HTR058291	AKAP2	A kinase (PRKA) anchor protein 2	Hs.259461	Wrong	GAGGCTGGAGCAAGAAATACA	TCCTTTAGCAGCACATTCTCC	+++	+++
HTR046183	C1S	complement component 1, s subcomponent	Hs.458355	Wrong	GCAGTAACAATCCCCACTCTC	GAAGTGGCTACAAGGGACATC	++	+
HTR000823	CASP9	caspase 9, apoptosis-related cysteine protease; agmatine ureohydrolase (agmatinase)	Hs.329502	Wrong	CCTGACTGCCAAGAAAATGG	CACAGGCCTGGATGAAAAAG	++	+
HTR006131	ETFA	electron-transfer-flavoprotein, alpha polypeptide (glutaric aciduria II); TYRO3P protein tyrosine kinase pseudogene	Hs.39925	Wrong	ACCTTTTGCCCAGAGTAGCA	TTCTGGTCAAGCCACTCTGATA	+++	+++
HTR021439	FTMT	ferritin mitochondrial	Hs.105324	Wrong	GGAGTGTGCTCTACTCTTGGA	AGACTTCACCTGCTCATTCAG	+++	+
HTR011138	H1F0	H1 histone family, member 0	Hs.226117	Wrong	CGACGAACCCAAGAAGTCAG	CCTCTTGGCACTGGACTTTG	+++	+++
HTR011945	LOH12CR1	loss of heterozygosity, 12, chromosomal region 1	Hs.504805	Wrong	AGAGGCCGTTGCTTTTGAC	TCGTTCACTTTCTGGATCTGC	++	++
HTR000059	TREX1	three prime repair exonuclease 1	Hs.344812	Wrong	CAACCTGGCCAACCTGCT	CACAGAAGGCACCATCCAGA	+++	+++
HTR007338	ZNF553	zinc finger protein 553	Hs.513501	Wrong	CTGTGGTGAATGTGGCAAG	CACACATCACAGCCAAAGG	++	++
Array-only
HTR001881	SPP1	secreted phosphoprotein 1 (osteopontin, bone sialoprotein I, early T-lymphocyte activation 1)	Hs.313	Right	GGTGATAGTGTGGTTTATGGACTG	TGACTCGTTTCATAACTGTCCTTC	+	+++
HTR002844	MRPS30	mitochondrial ribosomal protein S30	Hs.124165	Right	TACGAGGAGAGCGAGGTCATA	AATCCAATGGCACAAACTCTG	-	++
HTR003528	PTGIS	prostaglandin I2 (prostacyclin) synthase	Hs.302085	Right	GCTTGATAGCGTGCTGAGTG	GGGTTCAGGAATCGGTTGT	-	+
HTR004480	ZNF85	zinc finger protein 85 (HPF4, HTF1); platelet factor 4 (chemokine (C-X-C motif) ligand 4)	Hs.37138	Right	CAAAGGAGGTTGTAATGGACTT	GTTTAGTAAGGGTTGAGGACCA	+	++
HTR005572	ASPN	asporin (LRR class 1)	Hs.435655	Right	TCCTAAAGGCTTACCACCAACT	TCTGGAGGTATTTCAACTCTGGTA	-	++
HTR006651	NLK	nemo like kinase	Hs.208759	Right	AGCCCCAGCTCAGGTACAG	GTCAATGTGTGGAGGTTGGAG	-	+
HTR007037	ABCA8	ATP-binding cassette, sub-family A (ABC1), member 8	Hs.58351	Right	GAAGAGGTGGAACAGGAGAAGA	TCTCTTCTTGAGGGTGGACTTC	-	++
HTR007443	PIP	prolactin-induced protein	Hs.99949	Right	TCCCTCTACAAGGTGCATTT	AACAGACAGGGCTTCCATTA	+	+++
HTR007573	TWIST1	twist homolog 1 (acrocephalosyndactyly 3; Saethre-Chotzen syndrome) (Drosophila)	Hs.66744	Right	CGGCCAGGTACATCGACT	CTAGTGGGACGCGGACAT	+	++
HTR007933	S100A8	S100 calcium binding protein A8 (calgranulin A)	Hs.416073	Right	ATTTCCATGCCGTCTACAGG	ACGCCCATCTTTATCACCAG	+	++
HTR010998	CCL18	chemokine (C-C motif) ligand 18 (pulmonary and activation-regulated)	Hs.143961	Right	CATGGCCCTCTGCTCCTG	TGGGCCCACCAAGTTCAC	-	+++
HTR011436	SCGB2A1	secretoglobin, family 2A, member 1	Hs.97644	Right	ATTCTGGCTGCAAACTCCTG	TGTAGCCCTCTGAGCCAAAC	-	+++
HTR011587	CRISP3	cysteine-rich secretory protein 3	Hs.404466	Right	CACAGGTTGTTTGGTACTCTTCAT	CTGACCAACTGATGTTTACAGGTT	-	+++
HTR013710	SOCS3	suppressor of cytokine signaling 3	Hs.527973	Right	GTGGAGCCTGGGAAAGGT	GTCACCCCAAGCCCTTCT	-	++
HTR014380	TTC14	tetratricopeptide repeat domain 14	Hs.43213	Right	ATGAGAGGCCTACAAAGCAAA	CTGGCAGAGGTATTTTCTTGC	+	++
HTR016415	C9orf103	chromosome 9 open reading frame 103	Hs.530261	Right	AGGAAGATGGGAAAAGGCATAC	GGGCATAAAATGTCCCTCTCTT	+	++
HTR018296	HSPA12A	heat shock 70kDa protein 12A	Hs.524617	Right	GAGTCCAGATGCCATGAACG	GGTTCAGCACGCCTACCC	-	++
HTR019202	FLJ13446	N/A	Hs.201925	Right	ACAGGGCACAAACTGGATTC	TGGCCTCTGCAAGCTTTAAT	-	+
HTR029603	ANKRD37	N/A	Hs.508154	Right	TTCCAAGGACTCTTGTCATCTG	CACTCCAGGCTTCCAACTTT	-	++
HTR051441	PTPRC	Protein tyrosine phosphatase, receptor type, C	Hs.192039	Right	GATGCCTACCTTAATGCCTCTG	TCCACATTCCACATTCTCATTAAC	-	++
HTR055419	RNPC2	RNA-binding region (RNP1, RRM) containing 2	Hs.282901	Right	ATGAGTGGCTCTTTGGCATTT	ACATTGCCCTGAGCTGAATTT	+	+++
HTR000991	LIMK2	LIM domain kinase 2	Hs.474596	Right	GAGTGCTTTGCCTGTATGAGCdidnt use yet the primers	GCTGTGAATAGCTGCTGGAAC	++	-
HTR001489	WNT5B	wingless-type MMTV integration site family, member 5B	Hs.306051	Right	AGTTCCACTGGTGCTGCTTC	ACCTTTGTGAGGCAGAGTGC	++
HTR001537	SCEL	sciellin	Hs.115166	Right	CACAAACAACCAAAGAAACCAA	GCTCCAGTGTTAGAGCTTCCAT	+++	+
HTR002900	IL18	interleukin 18 (interferon-gamma-inducing factor)	Hs.83077	Right	GTATAAAGATAGCCAGCCTAGAGGT	AGAATATGATGTCACTTTTTGTATCCT	+++	++
HTR002960	RhoA	Ras homolog gene family, member A	Hs.247077	Right	ACCCCAGAAGTCAAGCATTT	AGACAAGGCACCCAGATTTT	++	+
HTR007201	TEMEM139	N/A	Hs.17558	Right	TGTTTGCCTATCTCCTGGTC	TCTGGATGGCTAGGTTGTTC	++	+
HTR007358	CCNA1	cyclin A1	Hs.417050	Right	CCAAGCAAGGGTTTGACATCTA	TTGGGTCTGTGCCTTATTTCAG	++	+
HTR008909	SPRR1B	small proline-rich protein 1B (cornifin)	Hs.1076	Right	CAGAAGACCAAGCAGAAGTAATG	TGGTACTAAGACCTTCAGCTTCA	++
HTR009156	CDA	cytidine deaminase	Hs.466910	Right	CCAGTGACATGCAAGATGATT	GTTACAGGCAGTGGGCATT	+++	+
HTR011306	PPBP	pro-platelet basic protein (chemokine (C-X-C motif) ligand 7)	Hs.2164	Right	TAAAGACAACCTCTGGAATTCATC	GCCATCTTTTAACCAACCTTCT	+++	+
HTR011754	FLJ40773	N/A	Hs.498252	Right	CATGACCGCTTACAACAAGG	TTTGAGGCACTCTGCTTTTG	++	+
HTR012831	CLDN8	claudin 8	Hs.162209	Right	GGTGAAGGCTCACATTCTGC	GCTCCTCCAACAATCAGCAC	++	+
HTR015385	PCDH1	protocadherin 1 (cadherin-like 1)	Hs.79769	Right	AGGAGAAGCAACCACAGCTC	AGTCGAAGAAGACGCCTCAC	+++	++
HTR016236	SLC35F3	solute carrier family 35, member F3	Hs.158748	Right	AGCGATACAGGGAATGCTGT	AAGCCATCAGCGTAGGTCAT	++
HTR018332	ENSESTT00000052785	N/A		Right	AAGTTCTCCAAAGTCCAGCA	GCTGGAACAAGGACTTTCTG	+++	+
HTR052469	DCBLD2	Discoidin, CUB and LCCL domain containing 2	Hs.203691	Right	AAAGTTCTTTGGCTAACAACGTCAC	CAGGATTCTGTAGGCAGACACATAGTA	+++	++
HTR009355	PFC	properdin P factor, complement	Hs.53155	Wrong	AACAACGGACGTGCAATCAC	GGCAGTGCTGGATGCTGTAG	++	++
HTR006092	NPEPPS	aminopeptidase puromycin sensitive	Hs.443837	Wrong	AAGGAAAATTTGCGTTAGAGGTT	CCACCATTCCATAGTAACAAGATTT	++	++
HTR011245	SKIL	SKI-like	Hs.445725	Wrong	CTCACAAAGACAGAGGCAAGTA	TCTCTGACTAAGTTGCAAGTGG	++	++
