# Supplementary material for: Establishment of the epithelial-specific transcriptome of normal and malignant human breast cells based on MPSS and array expression data
Source: Breast Cancer Res. 2006 Oct 2;8(5):R56. doi: 10.1186/bcr1604 (PMC1779497; doi:10.1186/bcr1604)
Supplement: Additional file 7 — An Excel file containing a table showing the differential tumour epithelial transcriptome. All 8,051 differentially expressed normal luminal versus tumour genes are listed with their HTR cluster_ID, microarray_ID and their respective fold change for each microarray platform, comprising the differentially expressed epithelial tumour transcriptome. [file bcr1604-S7.xls]

## Sheet: upregulated
Genes upregulated in the malignant breast epithelium in comparison to the normal luminal epithelial sample.
For each microarray platform those microarray features are presented which showed the maximal differences.
HTR_cluster	HUGO name	Short description	MPSS_ratio	Affymetrix_ID_for_ontoexpress	Affymetrix_ID	Affymetrix_p	Affymetrix_ratio	Agilent_ID	Agilent_p	Agilent_ratio	Codelink_ID	Codelink_p	Codelink_ratio	Brk20k_ID	Brk20k_p	Brk20k_ratio
HTR005723	COL1A2	collagen, type I, alpha 2	10.2288	202404_s_at	202404_s_at	8.81e-13	8.51	A_24_P277934	2.72e-05	2.81	GE80889	9.55e-13	8.11739
HTR014891	SFRP2	secreted frizzled-related protein 2	9.2738	223122_s_at	223122_s_at	1.36e-11	6.73	A_24_P137501	7.07e-08	3.69	GE527352	1.35e-10	8.89396
HTR000115	COL6A3	collagen, type VI, alpha 3	9.15482	201438_at	201438_at	8.71e-12	7.7	A_23_P131614	3.7e-06	0.977	GE59766	8.27e-14	6.62929	193084	5.4e-12	1.58583
HTR004637	LYZ	lysozyme (renal amyloidosis)	8.83605	213975_s_at	213975_s_at	4.46e-11	7.39				GE79416	5.84e-09	3.47585
HTR009683	ADAMTS4	a disintegrin-like and metalloprotease (reprolysin type) with thrombospondin type 1 motif, 4	8.75154	1563222_at				A_23_P360754	1.14e-08	3.98	GE61341	0.000349616	5.0368
HTR015534	N/A	N/A	8.64746	226650_at	226650_at	7.17e-11	3.87	A_23_P336992	0.000182	2.41	GE87174	1.05e-11	2.79218	5263788	0.0052314	1.57589
HTR003768	CHI3L1	chitinase 3-like 1 (cartilage glycoprotein-39)	8.62814	209396_s_at	209396_s_at	4.78e-11	5.41	A_23_P137665	0.000165	1.94	GE80999	2.87e-10	3.55082	156920	2.69e-08	1.94656
HTR002115	HLA-DPB1	major histocompatibility complex, class II, DP beta 1; major histocompatibility complex, class II, DP beta 2 (pseudogene)	8.49586	201137_s_at	201137_s_at	5.02e-09	4.8	A_23_P258769	0.00314	2.08	GE61021	3.28e-05	6.6319
HTR007878	APOD	apolipoprotein D	8.45533	201525_at	201525_at	2.51e-10	4.53	A_23_P136777	0.00065	1.74	GE79130	1.99e-07	3.8547	130279	1.14e-05	2.1385
HTR004992	GNA13	guanine nucleotide binding protein (G protein), alpha 13	8.3443	227539_at	227539_at	8.32e-08	1.74	A_24_P941441	2.37e-05	1.42	GE80003	1.53e-05	2.14429	32793	1.74e-11	0.996389
HTR009570	CXCL2	chemokine (C-X-C motif) ligand 2; chemokine (C-X-C motif) ligand 3; pro-platelet basic protein-like 2	8.3187	209774_x_at	209774_x_at	4.78e-11	4.77	A_23_P315364	2.5e-09	3.83	GE81114	2.09e-13	4.04684	1556433	1.05e-16	2.31532
HTR004560	SPARC	secreted protein, acidic, cysteine-rich (osteonectin)	8.20945	212667_at	212667_at	4.31e-11	4.51							250654	4.99e-17	3.25435
HTR003021	BGN	biglycan	8.00562	213905_x_at	213905_x_at	5.63e-09	3.63							229844	0.000156978	0.992039
HTR002656	CCNL1	cyclin L1	7.94837	1555827_at	1555827_at	7.34e-08	3.5							740552	5.67e-14	1.81258
HTR006239	AEBP1	AE binding protein 1	7.91886	201792_at	201792_at	3.79e-10	3.21	A_23_P157299	0.00786	1.2	GE85541	1.7e-08	5.95729	152381	0.0436829	0.260129
HTR005987	A2M	alpha-2-macroglobulin	7.85175	218135_at							GE57808	8.17e-10	5.82984	25715	4.69e-08	3.37429
HTR046371	TSPYL2	TSPY-like 2	7.79442	218012_at	218012_at	6.12e-06	1.43	A_23_P158485	0.000919	0.554
HTR007850	FOS	v-fos FBJ murine osteosarcoma viral oncogene homolog	7.73471	209189_at	209189_at	5.65e-09	3.88				GE79024	1.8e-12	4.70621	26474	2.92e-07	2.78245
HTR000544	IGF2	insulin-like growth factor 2 (somatomedin A); insulin	7.71425	202409_at	202409_at	8.07e-09	4.8	A_23_P150609	0.000746	1.61	GE782559	7.32e-13	4.9585
HTR010175	BST2	bone marrow stromal cell antigen 2	7.67948	201641_at	201641_at	4.45e-10	3.6				GE78965	1.92e-09	3.32981	811024	2.8e-10	1.67576
HTR010552	CEBPB	CCAAT/enhancer binding protein (C/EBP), beta	7.67243	212501_at	212501_at	1.03e-06	1.52	A_23_P411296	0.00273	0.911	GE59775	2.15e-08	1.66043
HTR004917	EIF2C2	eukaryotic translation initiation factor 2C, 2	7.66534	1561042_at	1561042_at	0.00164	1.01	A_23_P112159	0.000188	0.872	GE56259	6.37e-07	1.61743
HTR007934	EGR1	early growth response 1	7.65821	201693_s_at	201693_s_at	9.36e-07	2.57	A_23_P214080	3.59e-06	2.36	GE81094	1.22e-10	2.23352
HTR012635	N/A	N/A	7.58496	1553602_at	1553602_at	1.04e-11	5.83	A_23_P150979	0.0061	1.81	GE515737	1.48e-11	5.518
HTR000798	CA12	carbonic anhydrase XII	7.48382	203963_at	203963_at	4.5e-11	4.23	A_23_P372234	0.000207	2.39	GE56230	3.09e-10	3.66336	594633	8.94e-09	1.29679
HTR004922	RB1CC1	RB1-inducible coiled-coil 1	7.47573	202034_x_at	202034_x_at	0.0054	0.569				GE57364	0.00115181	0.772703
HTR015272	RYBP	RING1 and YY1 binding protein	7.39232	#N/A										294874	2.91e-08	0.535747
HTR015096	ZNF331	zinc finger protein 331	7.3837	219228_at	219228_at	1.75e-09	2.73	A_23_P433690	0.0311	0.98	GE79003	3.6e-10	3.33832	3355780	0.0273038	1.17363
HTR010913	DUSP2	dual specificity phosphatase 2	7.34873	204794_at	204794_at	3.71e-09	3.5				GE57610	3.13e-10	3.02558
HTR003781	CXCL14	chemokine (C-X-C motif) ligand 14	7.33092	218002_s_at	218002_s_at	4.63e-10	4.62	A_23_P213745	0.0139	1.87	GE54690	1.68e-11	5.5903
HTR002750	CXCR4	chemokine (C-X-C motif) receptor 4; neuropeptide Y receptor Y1	7.32193	217028_at	217028_at	4.82e-10	6.12	A_23_P102000	6.25e-09	3.68	GE54062	7.62e-13	6.19461	753931	3.84e-17	2.37101
HTR002826	MMP1	matrix metalloproteinase 1 (interstitial collagenase)	7.31288	204475_at	204475_at	5.69e-10	2.68	A_23_P1691	1.7e-06	1.77	GE80495	1.72e-11	4.35455	325050	8.68e-17	1.79287
HTR003393	RASD1	RAS, dexamethasone-induced 1	7.26679	223467_at	223467_at	2.13e-10	3.03	A_23_P118392	0.00236	1.28	GE58676	8.97e-11	2.8789
HTR006209	C10orf45	chromosome 10 open reading frame 45	7.25739	223058_at	223058_at	5.71e-09	2.3	A_23_P149975	8.51e-05	1.56	GE85863	1.1e-07	1.82236	781505	2.07e-07	0.786522
HTR010539	SFRP4	secreted frizzled-related protein 4	7.2384	204051_s_at	204051_s_at	1.04e-11	5.16	A_23_P215328	0.0162	2.56	GE81222	5.26e-07	6.93418
HTR006727	STC1	stanniocalcin 1	7.2384	204597_x_at	204597_x_at	2.87e-09	2.64				GE79483	7.65e-05	4.4715
HTR006447	RGS16	regulator of G-protein signalling 16	7.22882	209325_s_at	209325_s_at	1.74e-09	3.03	A_23_P320578	0.000207	1.86	GE61520	1.88e-13	4.93098	813707	0.0361872	1.2402
HTR009514	CCR7	chemokine (C-C motif) receptor 7	7.14975	206337_at	206337_at	2.41e-11	6.61	A_23_P343398	7.84e-07	3.42	GE81076	9.07e-06	0.913976	2323469	1.04e-08	0.645476
HTR046910	THBS2	thrombospondin 2	7.11894	203083_at	203083_at	1.27e-11	5.18	A_23_P62021	0.00568	1.45	GE57615	5.09e-07	1.43561	267065	1.88e-11	1.8087
HTR010940	PRDM1	PR domain containing 1, with ZNF domain	7.11894	228964_at	228964_at	2.21e-07	1.64				GE88378	3.41e-07	0.970264	2337259	4.9e-06	0.994683
HTR008160	C1QB	complement component 1, q subcomponent, beta polypeptide	7.07682	202953_at	202953_at	1.55e-09	3.45	A_23_P137366	0.00948	1.09	GE59647	1.42e-06	4.27467
HTR008146	SLC39A6	solute carrier family 39 (zinc transporter), member 6	7	1555460_a_at	1555460_a_at	8.77e-05	1.86	A_23_P50167	0.0125	1.95	GE59141	1.1e-08	2.90763	166966	1.19e-06	0.540015
HTR051567	N/A	N/A	7	226814_at	226814_at	1.46e-08	2.65	A_32_P196263	0.00267	1.37	GE86691	3.21e-10	2.06169	754163	0.00322152	1.43393
HTR005658	GALNT6	UDP-N-acetyl-alpha-D-galactosamine:polypeptide N-acetylgalactosaminyltransferase 6 (GalNAc-T6)	6.9542	219956_at	219956_at	1.33e-07	2.22				GE56893	1.47e-07	1.63399	2140732	4.36e-05	0.291014
HTR016217	N/A	N/A	6.94251	227300_at	227300_at	4.09e-06	1.45
HTR012336	BCL3	B-cell CLL/lymphoma 3	6.90689	204908_s_at	204908_s_at	6.08e-06	1.51	A_23_P4662	4.32e-05	0.929	GE81476	1.17e-05	1.06041
HTR044504	N/A	N/A	6.88264	229700_at				A_24_P788878	0.039	1.37
HTR002720	EPHX1	epoxide hydrolase 1, microsomal (xenobiotic)	6.83289	202017_at	202017_at	0.00874	0.737				GE58208	1.36e-06	1.3532
HTR011337	EREG	epiregulin	6.83289	205767_at	205767_at	3.89e-10	4.47	A_23_P41344	0.00141	2.68	GE80239	2.25e-09	4.11707
HTR000576	WHSC1L1	Wolf-Hirschhorn syndrome candidate 1-like 1	6.79442	238496_at	238496_at	0.00469	0.532				GE55457	0.00320524	0.582389
HTR018709	JMJD1C	jumonji domain containing 1C	6.76818	228793_at	228793_at	1.82e-06	1.23	A_23_P427217	0.00651	1.18	GE53939	9e-08	1.77231
HTR001913	MLL5	myeloid/lymphoid or mixed-lineage leukemia 5 (trithorax homolog, Drosophila)	6.75489	226100_at	226100_at	0.0036	0.932
HTR006635	ENTPD1	ectonucleoside triphosphate diphosphohydrolase 1	6.72792	209474_s_at	209474_s_at	8.93e-05	2.35	A_23_P24260	0.00526	0.682	GE79307	1.32e-05	3.09033	141597	0.00173773	0.677535
HTR008194	APPBP2	amyloid beta precursor protein (cytoplasmic tail) binding protein 2	6.70044	202631_s_at	202631_s_at	1.17e-06	1.9				GE57379	0.000742344	2.34699
HTR014422	HLA-DQA1	major histocompatibility complex, class II, DQ alpha 1; major histocompatibility complex, class II, DQ alpha 2	6.70044	213831_at	213831_at	2.65e-10	5.15				GE890404	2.71e-13	6.46015
HTR012384	ADAM8	a disintegrin and metalloproteinase domain 8	6.67243	205180_s_at	205180_s_at	7.58e-05	1.11				GE57140	3.2e-06	1.25689
HTR010007	COL5A2	collagen, type V, alpha 2	6.67243	221729_at	221729_at	4.18e-12	5.42	A_23_P33196	0.00294	1.23				796613	1.51e-06	1.46978
HTR016411	N/A	N/A	6.67243	225893_at	225893_at	0.000184	0.741
HTR010602	LPXN	leupaxin	6.65821	216250_s_at	216250_s_at	2e-08	2.59	A_23_P87150	0.00022	1.3	GE79192	1.24e-09	2.34437	325128	1.06e-06	1.23719
HTR008398	APOE	apolipoprotein E; apolipoprotein C-I	6.62936	203381_s_at	203381_s_at	5.25e-09	3.41	A_24_P109214	5.78e-06	2.45	GE505140	8.63e-13	4.26509	234314	0.00233223	1.95357
HTR003100	NR4A1	nuclear receptor subfamily 4, group A, member 1	6.62571	1555380_at				A_23_P128230	3.61e-12	3.85				3921259	0.00309241	1.06674
HTR000053	CD97	CD97 antigen	6.61471	202910_s_at	202910_s_at	0.00296	0.795				GE61077	0.0364863	0.314201
HTR003215	ITGB2	integrin, beta 2 (antigen CD18 (p95), lymphocyte function-associated antigen 1; macrophage antigen 1 (mac-1) beta subunit); selectin L (lymphocyte adhesion molecule 1)	6.59991	202803_s_at	202803_s_at	4.19e-07	2	A_23_P329573	8.86e-06	1.78	GE62084	7.13e-08	1.36963	50503	0.000610055	1.54989
HTR004066	EMILIN1	elastin microfibril interfacer 1	6.59991	204163_at	204163_at	0.000351	1.88
HTR003836	EFHD1	EF hand domain containing 1	6.59991	209343_at	209343_at	1.13e-08	2.83	A_23_P154338	0.00401	1.33	GE86654	2.6e-09	2.46648	152538	3.31e-08	1.37213
HTR004229	KLF4	Kruppel-like factor 4 (gut)	6.58496	220266_s_at	220266_s_at	5.12e-07	3.05	A_23_P32233	0.00204	0.833	GE86000	1.71e-09	2.13156	151883	4.28e-12	1.53668
HTR004697	GPNMB	glycoprotein (transmembrane) nmb; neuromedin B	6.56986	201141_at	201141_at	7.31e-11	3.87	A_23_P134426	1.65e-07	2.22	GE86128	2.38e-10	2.68911
HTR008805	NR4A2	nuclear receptor subfamily 4, group A, member 2	6.56986	216248_s_at	216248_s_at	2.13e-10	4.26	A_23_P131208	1.96e-05	1.59	GE590498	0.0297098	2.24073	38452	6.27e-06	0.337162
HTR001338	COL8A1	collagen, type VIII, alpha 1	6.55459	226237_at	226237_at	2.82e-09	3.88	A_24_P139152	0.000868	1.71	GE79165	2.03e-08	2.22395	278753	9.36e-10	1.59487
HTR044414	VWF	von Willebrand factor	6.50779	202112_at	202112_at	2.23e-10	3.76	A_23_P105562	0.000198	1.59
HTR004960	PDGFRB	platelet-derived growth factor receptor, beta polypeptide; colony stimulating factor 1 receptor, formerly McDonough feline sarcoma viral (v-fms) oncogene homolog	6.50779	202273_at	202273_at	9.79e-08	2.47	A_23_P421401	0.000635	2.23	GE57480	1.86e-05	1.08694	35369	0.0482949	1.4741
HTR018422	N/A	N/A	6.50779	#N/A				A_24_P222844	0.00121	0.824				259280	0.00638492	0.314941
HTR008040	PPP1R15A	protein phosphatase 1, regulatory (inhibitor) subunit 15A	6.47573	202014_at	202014_at	6.53e-10	3.36				GE81913	1.01e-08	4.00341
HTR008643	N/A	N/A	6.45943	209596_at	209596_at	2.08e-09	2.59	A_23_P258136	0.000133	0.714	GE56210	3.9e-05	2.40872	742056	2.38e-08	0.839094
HTR003085	TERF2IP	telomeric repeat binding factor 2, interacting protein	6.44294	201174_s_at	201174_s_at	8.04e-05	0.69	A_23_P129704	0.00946	0.518
HTR006576	ITPKB	inositol 1,4,5-trisphosphate 3-kinase B	6.44294	203723_at	203723_at	1.68e-07	1.9				GE59824	1.52e-10	2.56224
HTR012421	BMP2	bone morphogenetic protein 2	6.44294	205290_s_at	205290_s_at	2.67e-06	1.65				GE57870	2.93e-09	1.84048
HTR023224	CHD7	chromodomain helicase DNA binding protein 7	6.42626	218829_s_at	218829_s_at	0.00067	0.655				GE569682	0.00103467	0.960167
HTR013615	HSPA1A	heat shock 70kDa protein 1A	6.41222	1558450_at							GE897263	8.37e-08	5.44229
HTR004781	IGFBP2	insulin-like growth factor binding protein 2, 36kDa; insulin-like growth factor binding protein 1	6.40939	202718_at	202718_at	1.68e-07	2.72	A_23_P119943	5.69e-07	1.58	GE62988	5.42e-10	2.08259
HTR006336	C10orf58	chromosome 10 open reading frame 58	6.40939	222815_at							GE61119	0.000233919	0.860491	150293	7.29e-05	0.463628
HTR006534	SQLE	squalene epoxidase	6.39232	1557352_at	1557352_at	8.4e-06	2.88	A_23_P146284	3.06e-07	1.27	GE57294	4.71e-05	0.896987	32834	9.75e-11	0.624126
HTR005521	N/A	N/A	6.39232	218936_s_at	218936_s_at	0.00131	0.541	A_32_P120084	0.0107	0.644				300158	0.000170246	0.34134
HTR002335	CP	ceruloplasmin (ferroxidase)	6.39232	227253_at	227253_at	3.05e-11	5.02	A_24_P464238	0.0346	0.434	GE57820	4.68e-12	5.97045
HTR000690	ANKRD15	ankyrin repeat domain 15	6.37504	220073_s_at							GE57311	0.00028213	0.899396
HTR056641	IFIT1	interferon-induced protein with tetratricopeptide repeats 1	6.35755	203153_at	203153_at	4.74e-09	2.14	A_23_P52266	0.0107	1.06	GE59650	1.35e-08	1.71374
HTR005286	TNFRSF1B	tumor necrosis factor receptor superfamily, member 1B; tumor necrosis factor receptor superfamily, member 1A	6.35755	203508_at	203508_at	2.87e-06	2.43				GE57933	1.59e-09	2.25293
HTR006533	ISLR	immunoglobulin superfamily containing leucine-rich repeat	6.35755	207191_s_at	207191_s_at	4.68e-08	2.8				GE53667	3.3e-06	1.624
HTR024605	COL14A1	collagen, type XIV, alpha 1 (undulin)	6.35755	212865_s_at	212865_s_at	6.33e-09	4.68	A_23_P216361	2.8e-06	1.2	GE544996	4.14e-08	3.13398
HTR005028	CREB3L1	cAMP responsive element binding protein 3-like 1	6.35755	213059_at	213059_at	0.000101	1.11
HTR008661	CTHRC1	collagen triple helix repeat containing 1	6.35755	225681_at	225681_at	2.11e-12	7.13	A_23_P111888	0.000576	1.71	GE87326	1.14e-12	6.80733	753428	3.22e-10	1.83851
HTR002705	N/A	N/A	6.33985	233177_s_at	233177_s_at	3.33e-05	0.742				GE831226	8.45e-06	0.825964
HTR046221	CD79A	CD79A antigen (immunoglobulin-associated alpha); immunoglobulin kappa variable group; immunoglobulin lambda variable group; immunoglobulin heavy variable group; immunoglobulin kappa constant; immunoglobulin kappa variable 1-5; immunoglobulin lambda locus; immunoglobulin heavy constant mu; cerebellar degeneration-related protein 2, 62kDa; solute carrier family 14 (urea transporter), member 1 (Kidd…	6.32193	216829_at	216829_at	1.04e-05	1.56	A_24_P626951	0.000773	1.35
HTR008514	ATF6	activating transcription factor 6	6.32193	243581_at	243581_at	0.000398	1.58				GE561064	0.000109143	2.28263	158183	0.0446624	0.372208
HTR007546	ZNF267	zinc finger protein 267	6.30378	219540_at	219540_at	1.51e-08	2.09	A_23_P66260	0.000133	1.48	GE60044	1.91e-05	3.65466	4828269	9.37e-09	1.81591
HTR044012	PARP10	poly (ADP-ribose) polymerase family, member 10	6.30378	229350_x_at	229350_x_at	7.08e-05	0.897
HTR007219	TRAF1	TNF receptor-associated factor 1	6.2854	205599_at	205599_at	6.75e-09	2.74	A_23_P216970	0.0031	0.687	GE58373	3.15e-12	4.26821	155583	0.00843059	1.25704
HTR004930	CXCL12	chemokine (C-X-C motif) ligand 12 (stromal cell-derived factor 1)	6.2854	209687_at	209687_at	3.91e-10	4.72	A_24_P412156	0.00125	1.84	GE61544	5.27e-09	3.63782	245959	2.41e-08	1.40177
HTR017611	SPRY1	sprouty homolog 1, antagonist of FGF signaling (Drosophila)	6.2854	212558_at	212558_at	1.01e-08	2.57	A_23_P144476	0.000247	1.07	GE54355	5.5e-05	4.8741	156661	0.0360523	0.158613
HTR001116	C1QA	complement component 1, q subcomponent, alpha polypeptide; complement component 1, q subcomponent, gamma polypeptide	6.2854	225353_s_at	225353_s_at	2.45e-10	4.78	A_24_P222655	0.0373	0.701	GE79267	1.68e-05	6.4215
HTR011067	TFCP2L2	transcription factor CP2-like 2	6.26679	1570143_at							GE80294	0.00153782	0.35612
HTR014604	CEACAM6	carcinoembryonic antigen-related cell adhesion molecule 6 (non-specific cross reacting antigen); carcinoembryonic antigen-related cell adhesion molecule 5	6.26679	201884_at	201884_at	7.89e-08	2.05	A_23_P421483	1.7e-08	1.52	GE79541	2.1e-06	1.25723	586706	0.00610402	0.40647
HTR052694	PROL3	proline rich 3; proline rich 5 (salivary)	6.26679	214566_at	214566_at	7.49e-11	6.69	A_23_P29965	0.0347	0.621	GE81794	1.61e-09	2.99944
HTR018839	THRAP2	thyroid hormone receptor associated protein 2	6.26679	216109_at	216109_at	2.69e-06	1.44				GE703259	4.51e-06	0.995784
HTR011344	IL23A	interleukin 23, alpha subunit p19	6.26679	220054_at	220054_at	1.38e-08	3.14	A_23_P76078	0.000113	2.81	GE53760	2.14e-09	4.02826
HTR004784	N/A	N/A	6.24793	205085_at							GE82227	6.49e-06	0.833926
HTR015946	N/A	N/A	6.22882	216867_s_at							GE86183	0.00579863	0.817137
HTR008961	SCUBE2	signal peptide, CUB domain, EGF-like 2	6.20945	219197_s_at	219197_s_at	6.53e-11	5.16	A_23_P105144	0.00114	1.68	GE82571	3.95e-12	5.93134
HTR015490	HIVEP1	human immunodeficiency virus type I enhancer binding protein 1	6.18982	204512_at	204512_at	2.13e-05	0.811				GE59756	0.00708117	0.482079
HTR020264	KBTBD2	kelch repeat and BTB (POZ) domain containing 2	6.18982	223584_s_at	223584_s_at	0.014	1.05	A_24_P12539	0.0039	0.873	GE56501	1.64e-05	1.18702
HTR014724	ARL8	ADP-ribosylation factor-like 8	6.18982	242727_at	242727_at	3.26e-07	2.09				GE80039	1.95e-09	3.28332	1055144	0.00440483	1.56634
HTR052780	RBM16	RNA binding motif protein 16	6.16993	206500_s_at							GE63054	1.27e-06	1.02554
HTR007928	SPDEF	SAM pointed domain containing ets transcription factor	6.16993	220192_x_at	220192_x_at	1.77e-07	1.73				GE79404	1e-09	5.19585
HTR012837	ANKRD30A	ankyrin repeat domain 30A	6.16993	223864_at	223864_at	1.77e-07	2.58
HTR026345	NCOA7	nuclear receptor coactivator 7	6.16993	225344_at	225344_at	4.04e-07	1.61	A_24_P12435	0.00141	1.31	GE78999	5.39e-12	3.95699
HTR006125	KLF2	Kruppel-like factor 2 (lung)	6.14975	219371_s_at	219371_s_at	2.16e-08	2.49	A_23_P119196	0.000137	1.19	GE60553	0.000162674	4.64569
HTR000320	NASP	nuclear autoantigenic sperm protein (histone-binding)	6.12928	201970_s_at	201970_s_at	2.19e-06	1.39	A_32_P28365	0.000139	1.22	GE88417	0.010211	3.06485
HTR054088	JMJD3	jumonji domain containing 3	6.12928	213146_at	213146_at	1.26e-06	1.56
HTR020811	SIPA1L2	signal-induced proliferation-associated 1 like 2	6.12928	225056_at	225056_at	0.00011	0.789				GE53946	0.0025316	0.619405
HTR006213	CDC42SE2	CDC42 small effector 2	6.12928	234260_at	234260_at	0.0422	0.81				GE480546	6.05e-06	0.763502
HTR016519	N/A	N/A	6.08746	1563536_at							GE668993	0.00231708	0.311834
HTR001922	DNAJC10	DnaJ (Hsp40) homolog, subfamily C, member 10	6.08746	201063_at							GE56768	0.000351731	0.920793
HTR005943	HAMP	hepcidin antimicrobial peptide	6.08746	220491_at	220491_at	2.49e-05	2.11				GE82598	8.18e-10	5.49648	2467519	0.0177548	1.34043
HTR017573	FOXP1	forkhead box P1	6.08746	224838_at	224838_at	0.000417	0.751				GE61875	0.018661	0.884323
HTR010217	COMP	cartilage oligomeric matrix protein	6.08746	233694_at							GE53986	1.93e-09	4.73234
HTR001297	METTL2	methyltransferase like 2	6.04439	1554452_a_at	1554452_a_at	6.94e-06	1.82	A_23_P20022	0.00013	1.44	GE58521	2.6e-08	1.33596
HTR014877	IFI27	interferon, alpha-inducible protein 27	6.04439	202411_at	202411_at	1.58e-09	3.66	A_24_P270460	1.4e-07	2.87	GE88530	5.42e-09	2.9532	3915505	8.67e-05	2.21662
HTR001011	ZBED1	zinc finger, BED domain containing 1; dehydrogenase/reductase (SDR family) X-linked	6.04439	206140_at							GE53488	0.00420901	1.74188
HTR000626	NRP2	neuropilin 2	6.04439	214632_at	214632_at	0.0182	0.605				GE82398	0.00200168	0.555372
HTR014943	ARRDC3	arrestin domain containing 3	6.04439	224797_at	224797_at	0.00197	0.97				GE53936	0.0495667	1.28762
HTR012878	IFI16	interferon, gamma-inducible protein 16	6.02237	208966_x_at	208966_x_at	3.23e-07	1.41	A_23_P217866	0.000312	1.06	GE560962	0.0050735	0.861807
HTR044031	TM4SF7	transmembrane 4 superfamily member 7	6.02237	209264_s_at	209264_s_at	6.06e-05	1.22				GE54174	7.41e-05	1.17199
HTR007409	CCL19	chemokine (C-C motif) ligand 19	6.02237	210072_at	210072_at	9.16e-11	4.03	A_23_P123853	0.00374	1.27	GE53023	1.99e-07	2.25086
HTR002167	N/A	N/A	6.02237	221788_at	221788_at	0.00844	0.53				GE61109	2.09e-05	1.37993
HTR006310	LRIG1	leucine-rich repeats and immunoglobulin-like domains 1	6	202580_x_at										592594	5.3e-15	2.8448
HTR008562	TYROBP	TYRO protein tyrosine kinase binding protein	6	204122_at	204122_at	1.44e-09	4.17	A_23_P27994	0.00034	1.45	GE54154	2.12e-10	8.90034	152679	0.0371451	1.22166
HTR010947	RELB	v-rel reticuloendotheliosis viral oncogene homolog B, nuclear factor of kappa light polypeptide gene enhancer in B-cells 3 (avian)	6	205205_at	205205_at	0.0181	0.577				GE58104	5.7e-06	1.09651
HTR002686	NRP1	neuropilin 1	6	212298_at	212298_at	1.39e-07	2.36	A_24_P928052	0.000523	1.19	GE56542	3.14e-06	1.43332
HTR010463	WEE1	WEE1 homolog (S. pombe)	6	215711_s_at	215711_s_at	0.00292	1.22				GE81274	1.79e-08	2.0869	183173	9.67e-08	0.597879
HTR000750	TBX3	T-box 3 (ulnar mammary syndrome)	6	219682_s_at	219682_s_at	2.3e-08	2.33	A_23_P383819	0.000249	1.13	GE62199	4.14e-06	1.24445
HTR012312	ZHX2	zinc fingers and homeoboxes 2	6	233121_at	233121_at	4.42e-05	1.45				GE53542	8.9e-10	1.84966	280823	0.000863942	0.208465
HTR010098	DUSP1	dual specificity phosphatase 1	5.99479	201041_s_at	201041_s_at	1.2e-09	2.58	A_23_P110712	0.0116	1.73	GE61271	3.53e-09	3.24613	210429	5.52e-06	1.63532
HTR011175	N/A	N/A	5.97728	1553338_at	1553338_at	0.000475	1.08	A_32_P64475	0.00104	0.579	GE832260	4.56e-08	1.4001
HTR010349	IL1R1	interleukin 1 receptor, type I	5.97728	202948_at	202948_at	8.32e-10	2.98				GE57896	2.88e-05	2.00631	150510	2.06e-07	0.451551
HTR002153	IFNAR2	interferon (alpha, beta and omega) receptor 2	5.97728	227125_at	227125_at	1.31e-05	1.03				GE88322	6.27e-05	0.991539
HTR008758	CDW52	CDW52 antigen (CAMPATH-1 antigen)	5.97728	34210_at	34210_at	5.19e-11	3.78	A_23_P85800	0.0256	1.07	GE62887	3.33e-12	4.50081
HTR005177	N/A	N/A	5.9542	203320_at	203320_at	1.78e-07	2.68	A_24_P201739	0.00292	1.11	GE54525	2.68e-08	2.13193	125082	0.000665031	1.13959
HTR004083	UGDH	UDP-glucose dehydrogenase	5.9542	203343_at	203343_at	0.0265	0.77				GE54562	2.31e-10	2.12433	139835	0.00567966	0.444914
HTR010907	MANBA	mannosidase, beta A, lysosomal	5.9542	203778_at	203778_at	2.69e-05	0.878				GE59271	0.00584869	0.622873
HTR006153	ADFP	adipose differentiation-related protein	5.9542	209122_at	209122_at	5.24e-09	2.42	A_23_P134953	2.72e-05	2.19	GE60192	1.53e-10	3.0243	324282	3.91e-11	1.50914
HTR004950	PHF3	PHD finger protein 3	5.9542	217952_x_at	217952_x_at	0.00153	0.484							1588370	0.0379541	0.501268
HTR029498	RBBP7	retinoblastoma binding protein 7	5.93074	201092_at	201092_at	8.27e-05	0.695	A_23_P114221	0.0167	0.724	GE59981	0.000258465	0.759246
HTR018409	NUDT8	nudix (nucleoside diphosphate linked moiety X)-type motif 8	5.93074	204495_s_at							GE87074	2.03e-06	0.746268
HTR006406	CDC5L	CDC5 cell division cycle 5-like (S. pombe)	5.93074	209056_s_at	209056_s_at	0.00932	0.338	A_23_P156471	0.0205	0.604
HTR049315	FCGR2A	Fc fragment of IgG, low affinity IIa, receptor for (CD32); heat shock 70kDa protein 6 (HSP70B')	5.93074	213418_at	213418_at	2.1e-12	7.32	A_23_P114903	0.00074	2.3	GE57930	1.64e-09	3.79132
HTR005162	N/A	N/A	5.93074	220532_s_at	220532_s_at	5.88e-08	3.53				GE81845	1.34e-09	3.38311
HTR002375	GPR124	G protein-coupled receptor 124	5.93074	221814_at	221814_at	0.00174	1.96	A_23_P43276	0.00257	0.962	GE83515	8.39e-10	4.40078
HTR002066	FUS	fusion (involved in t(12;16) in malignant liposarcoma); v-ets erythroblastosis virus E26 oncogene like (avian)	5.93074	231108_at	231108_at	0.00327	1.19				GE85986	3.41e-07	2.50224	343181	0.0014974	0.276211
HTR006823	N/A	N/A	5.90689	203719_at										280571	0.000705666	0.25991
HTR020612	N/A	N/A	5.88264	1569140_at										3922534	0.0230563	0.333854
HTR007086	CLDN5	claudin 5 (transmembrane protein deleted in velocardiofacial syndrome)	5.88264	204482_at	204482_at	3.29e-05	1.1	A_23_P6321	0.0154	0.889	GE54025	2.32e-06	1.94189
HTR008763	MSC	musculin (activated B-cell factor-1)	5.88264	209928_s_at	209928_s_at	0.0116	0.54
HTR016388	N/A	N/A	5.88264	213285_at	213285_at	9.99e-05	0.741				GE56327	4.54e-07	1.63128
HTR004020	PHF13	PHD finger protein 13	5.88264	225005_at	225005_at	0.000798	0.659				GE56540	0.0131542	0.525695
HTR003350	IL1RN	interleukin 1 receptor antagonist; interleukin 1 receptor, type I	5.86419	212657_s_at	212657_s_at	1.19e-08	1.78				GE59320	1.21e-06	1.3232
HTR002158	IBTK	inhibitor of Bruton agammaglobulinemia tyrosine kinase	5.85798	204394_at							GE56290	6.48e-09	2.36328
HTR005196	TMEFF1	transmembrane protein with EGF-like and two follistatin-like domains 1	5.85798	205122_at	205122_at	0.000589	1.06
HTR002769	CREM	cAMP responsive element modulator	5.85798	207630_s_at	207630_s_at	1.68e-09	3.92	A_24_P171075	3.88e-10	3.21	GE57091	1.16e-07	3.31071	256911	0.00795778	0.396169
HTR010360	FOSL1	FOS-like antigen 1	5.85798	#N/A				A_23_P161624	0.00707	0.493
HTR003853	HMGCS1	3-hydroxy-3-methylglutaryl-Coenzyme A synthase 1 (soluble)	5.84549	205822_s_at	205822_s_at	5.24e-06	2.13	A_24_P63522	0.000118	1.5	GE59927	4.03e-11	2.41545
HTR007058	ZBTB33	zinc finger and BTB domain containing 33	5.83289	1556620_at										1715300	9.42e-08	0.70545
HTR029693	MLF1	myeloid leukemia factor 1	5.83289	204784_s_at	204784_s_at	1.77e-06	1.24	A_23_P143906	5.8e-05	0.986	GE88323	4.56e-07	1.02898
HTR046502	CYP4Z1	cytochrome P450, family 4, subfamily Z, polypeptide 1	5.83289	210226_at				A_23_P103971	7.87e-09	2.96	GE87311	4.08e-12	7.85096
HTR007129	N/A	N/A	5.83289	218929_at	218929_at	8.48e-06	1.07
HTR001152	ODF2	outer dense fiber of sperm tails 2	5.83289	225617_at	225617_at	0.000152	0.852				GE54116	9.89e-06	1.3867
HTR008671	CSRP2	cysteine and glycine-rich protein 2	5.80735	207030_s_at	207030_s_at	2.04e-08	2.08	A_23_P44724	4.92e-05	1.61	GE61242	3.1e-08	1.64828	323643	4.87e-08	1.26887
HTR008585	DNAJC12	DnaJ (Hsp40) homolog, subfamily C, member 12	5.80735	218976_at	218976_at	1.9e-11	5.49	A_23_P127220	1.01e-07	2.3	GE61820	1.44e-13	4.98529	246991	3.48e-13	1.4787
HTR009368	N/A	N/A	5.80735	219694_at	219694_at	0.000339	0.967				GE55978	1.36e-07	1.7466
HTR029586	N/A	N/A	5.80735	223303_at	223303_at	5.64e-06	1.35				GE87691	1.16e-08	3.45265
HTR037395	H19	H19, imprinted maternally expressed untranslated mRNA	5.80735	224997_x_at	224997_x_at	8.49e-10	3.89				GE80764	1.77e-11	3.78
HTR009442	S100A7	S100 calcium binding protein A7 (psoriasin 1)	5.80735	#N/A				A_23_P103310	0.000119	1.31	GE79149	2.26e-07	1.56171	1088345	4.52e-08	1.34552
HTR002283	ELOVL5	ELOVL family member 5, elongation of long chain fatty acids (FEN1/Elo2, SUR4/Elo3-like, yeast); elongation of very long chain fatty acids (FEN1/Elo2, SUR4/Elo3, yeast)-like 2	5.78136	1566079_at	1566079_at	7.97e-11	4.2	A_23_P156497	0.000159	1.94	GE62983	7.32e-10	2.2446	28425	6.94e-15	1.56553
HTR010502	HAT1	histone acetyltransferase 1	5.78136	203138_at	203138_at	0.000559	0.646				GE54236	3.82e-05	0.716741
HTR011415	SLAMF1	signaling lymphocytic activation molecule family member 1	5.78136	206181_at	206181_at	6.91e-08	3.7	A_23_P62647	0.0133	1.39	GE59089	3.63e-07	9.11539
HTR011032	N/A	N/A	5.78136	219438_at	219438_at	0.000668	1.03							1622762	0.000130474	0.198882
HTR004514	LILRB5	leukocyte immunoglobulin-like receptor, subfamily B (with TM and ITIM domains), member 5	5.78136	219855_at				A_23_P4773	0.0317	0.514	GE54198	5.01e-07	1.88859
HTR051194	RCN3	reticulocalbin 3, EF-hand calcium binding domain	5.78136	61734_at	61734_at	1.84e-06	1.29
HTR005444	N/A	N/A	5.75489	1556381_at							GE61027	2.98e-07	1.07727
HTR004863	CPD	carboxypeptidase D	5.75489	1561151_a_at							GE59315	3.28e-05	0.77427
HTR002848	PCNT2	pericentrin 2 (kendrin)	5.75489	203660_s_at	203660_s_at	0.0047	0.472
HTR008740	MAOB	monoamine oxidase B	5.75489	204041_at	204041_at	1.26e-08	3.33	A_23_P85015	0.0487	0.474	GE58052	1.16e-09	2.4654
HTR010534	PPP1R3C	protein phosphatase 1, regulatory (inhibitor) subunit 3C	5.75489	204284_at	204284_at	0.037	0.271
HTR009167	NOTCH4	Notch homolog 4 (Drosophila)	5.75489	205247_at	205247_at	0.000221	0.727	A_23_P365614	0.00661	0.851
HTR010406	MYCN	v-myc myelocytomatosis viral related oncogene, neuroblastoma derived (avian)	5.75489	209757_s_at	209757_s_at	0.00181	1.02				GE81500	0.000264098	2.63727
HTR000143	38231	septin 4	5.75489	210657_s_at	210657_s_at	1.92e-05	1.95				GE54288	5.03e-11	3.61918
HTR024817	MUC5B	mucin 5, subtype B, tracheobronchial	5.75489	213432_at	213432_at	2.54e-07	1.74				GE60272	2.87e-07	1.2392
HTR009253	N/A	N/A	5.75489	227058_at	227058_at	7.63e-09	2.59	A_23_P99515	0.00229	1.37	GE83553	3.79e-09	2.91436
HTR001035	N/A	N/A	5.75489	231784_s_at	231784_s_at	0.00733	0.564
HTR003481	ARG2	arginase, type II	5.75489	#N/A										39074	0.000648468	0.754803
HTR015952	N/A	N/A	5.72792	1568616_a_at	1568616_a_at	0.0204	0.318	A_32_P12504	0.00602	1.22
HTR002980	SEPP1	selenoprotein P, plasma, 1	5.72792	201427_s_at	201427_s_at	1.24e-07	2.08	A_23_P121926	5.18e-05	1.58				530814	3.71e-12	1.67844
HTR007092	RASA2	RAS p21 protein activator 2	5.72792	202265_at							GE62402	2.05e-09	1.8242
HTR025679	SMOX	spermine oxidase	5.72792	210357_s_at	210357_s_at	0.0231	0.4				GE55611	0.0209664	0.317856
HTR008682	MFAP5	microfibrillar associated protein 5	5.72792	213764_s_at	213764_s_at	6.23e-09	3.48				GE58302	1.76e-05	0.662218
HTR015337	N/A	N/A	5.72792	231166_at							GE492362	1.91e-09	1.59949
HTR009159	RASEF	RAS and EF hand domain containing	5.72792	235144_at	235144_at	0.00024	1.06				GE88351	5.86e-05	0.870731
HTR007914	SH3BGRL	SH3 domain binding glutamic acid-rich protein like	5.71425	201311_s_at	201311_s_at	0.000378	1.26				GE79203	1.21e-08	1.34123	488908	3.97e-05	0.404626
HTR008675	FCER1G	Fc fragment of IgE, high affinity I, receptor for; gamma polypeptide	5.70044	1554899_s_at	1554899_s_at	1.73e-10	5.2	A_23_P160849	0.000132	0.961	GE61721	6.65e-12	6.541	235155	3.9e-05	1.27988
HTR002136	N/A	N/A	5.70044	1556542_a_at							GE56477	9.78e-05	0.704592
HTR010741	SAP30	sin3-associated polypeptide, 30kDa	5.70044	204900_x_at	204900_x_at	9.41e-06	1.19	A_23_P121602	0.00508	0.642	GE79920	0.0330549	0.425013	502142	4.55e-08	0.690942
HTR011659	PNMT	phenylethanolamine N-methyltransferase	5.70044	206793_at	206793_at	1.63e-06	1.89	A_23_P100642	0.0222	0.85	GE59778	1.79e-09	2.09004
HTR002902	PEX13	peroxisome biogenesis factor 13	5.70044	206804_at				A_23_P257131	0.047	0.386	GE63226	0.00218021	0.582302
HTR009249	INDO	indoleamine-pyrrole 2,3 dioxygenase	5.70044	210029_at	210029_at	1.09e-06	2.76				GE57942	9.02e-05	2.36334	740925	9.88e-07	1.04685
HTR000800	HP	haptoglobin; deleted in liver cancer 1	5.70044	210762_s_at	210762_s_at	6.95e-09	2.74	A_24_P940115	9.76e-06	1.62	GE56511	1.93e-08	2.44213
HTR004246	PAPD5	PAP associated domain containing 5	5.70044	229043_at	229043_at	0.000197	0.634				GE561404	2.58e-05	0.982172	2379358	0.000151609	1.3541
HTR010780	MAP3K8	mitogen-activated protein kinase kinase kinase 8	5.67243	205027_s_at	205027_s_at	5.68e-10	4.34	A_23_P23947	0.0113	1.31	GE57079	8.79e-12	4.26125	210338	0.000949915	0.359889
HTR007721	ZNF165	zinc finger protein 165	5.67243	206683_at	206683_at	3.13e-08	2.48	A_23_P93269	0.000182	1.75
HTR044454	N/A	N/A	5.67243	229544_at	229544_at	0.000344	0.595
HTR006318	ARFRP1	ADP-ribosylation factor related protein 1; nuclear receptor subfamily 2, group F, member 2	5.67243	231609_at							GE84387	5.11e-05	2.85621
HTR002057	TGFB1I4	transforming growth factor beta 1 induced transcript 4	5.65344	215111_s_at	215111_s_at	7.1e-08	1.56	A_23_P162739	0.0259	1.14	GE838014	0.0466155	1.85403	47214	8.99e-10	0.970173
HTR008100	ZMYND11	zinc finger, MYND domain containing 11	5.64386	1562411_at							GE60106	0.00100561	1.28767
HTR001509	SOCS5	suppressor of cytokine signaling 5	5.64386	209648_x_at	209648_x_at	0.00023	0.832				GE53378	1.42e-05	1.09098	247794	0.012027	0.395986
HTR001996	NAV1	neuron navigator 1	5.61471	216155_at	216155_at	0.0293	0.736				GE744292	1.6e-07	1.13998
HTR007020	SIAT4B	sialyltransferase 4B (beta-galactoside alpha-2,3-sialyltransferase)	5.61471	217650_x_at	217650_x_at	0.00685	0.618							1408710	0.00287642	0.285854
HTR005290	N/A	N/A	5.61471	222872_x_at	222872_x_at	0.000126	0.751
HTR001164	COL27A1	collagen, type XXVII, alpha 1	5.61471	225288_at	225288_at	4.74e-08	2.84	A_23_P158096	4.9e-07	1.6	GE83326	2.13e-09	3.23216	3953131	0.000255908	0.693367
HTR018632	N/A	N/A	5.61471	230477_at	230477_at	2.57e-06	1.61				GE843542	2.48e-05	1.05642
HTR003717	TRIO	triple functional domain (PTPRF interacting)	5.61471	235705_at	235705_at	1.94e-05	0.749				GE54768	2.32e-07	0.982061
HTR005582	SERPINB9	serine (or cysteine) proteinase inhibitor, clade B (ovalbumin), member 9	5.61471	242814_at	242814_at	3.47e-06	3.7	A_24_P295010	7.54e-06	1.02	GE61464	2.89e-08	3.00274	505385	0.00173528	0.622587
HTR001084	ICAM1	intercellular adhesion molecule 1 (CD54), human rhinovirus receptor; intercellular adhesion molecule 4, Landsteiner-Wiener blood group	5.59991	202638_s_at	202638_s_at	1.02e-10	3.61	A_23_P153320	0.000581	1.85	GE62810	0.000947278	0.470195	1743091	2.52e-07	0.642119
HTR005305	GTPBP5	GTP binding protein 5 (putative)	5.58496	1559139_at							GE576491	1.03e-06	1.22902
HTR018576	N/A	N/A	5.58496	1569003_at	1569003_at	0.00431	1.44
HTR004186	ADA	adenosine deaminase	5.58496	204639_at	204639_at	8.96e-05	0.932	A_23_P210482	0.0217	0.46	GE59645	0.000335064	0.650272
HTR005769	CBR3	carbonyl reductase 3	5.58496	205379_at	205379_at	3.27e-07	2.03	A_23_P40453	0.00586	0.716	GE56879	0.00976102	1.95213
HTR014298	RAB6IP1	RAB6 interacting protein 1	5.58496	212561_at	212561_at	1.32e-08	1.89	A_23_P321201	0.000401	0.874	GE56471	1.06e-10	2.79234
HTR008617	CDC37L1	cell division cycle 37 homolog (S. cerevisiae)-like 1	5.58496	219343_at	219343_at	0.00747	0.439
HTR002920	DCLRE1B	DNA cross-link repair 1B (PSO2 homolog, S. cerevisiae)	5.58496	219490_s_at	219490_s_at	3.24e-05	1.01				GE82730	6.15e-06	1.59442
HTR006035	NME7	non-metastatic cells 7, protein expressed in (nucleoside-diphosphate kinase)	5.58496	227556_at	227556_at	9.35e-05	1.09
HTR003252	WHSC2	Wolf-Hirschhorn syndrome candidate 2	5.55459	1557300_s_at	1557300_s_at	0.00572	0.585
HTR043989	CD163	CD163 antigen	5.55459	203645_s_at	203645_s_at	1.2e-09	4.46	A_23_P33723	0.0142	0.912	GE60372	2.35e-05	5.83629	296601	0.000530499	0.216686
HTR010200	MMP11	matrix metalloproteinase 11 (stromelysin 3)	5.55459	203878_s_at	203878_s_at	1.89e-07	1.6				GE59829	0.00734292	1.61402
HTR003066	EVL	Enah/Vasp-like	5.55459	217838_s_at	217838_s_at	2.04e-07	1.64	A_23_P140427	4.25e-05	0.962	GE82108	0.000102494	1.12321
HTR005552	SLC2A10	solute carrier family 2 (facilitated glucose transporter), member 10	5.55459	221024_s_at	221024_s_at	0.00492	0.464
HTR017644	OTUD1	OTU domain containing 1	5.55459	226140_s_at	226140_s_at	1.99e-06	1.25	A_24_P374834	0.0079	0.493	GE728782	2.35e-08	1.59695	322058	0.000574157	0.726825
HTR008999	N/A	N/A	5.55459	226770_at	226770_at	0.000251	0.698
HTR009058	PDCD1LG1	programmed cell death 1 ligand 1	5.55459	227458_at	227458_at	4.48e-09	2.51				GE55952	5.81e-05	2.01389
HTR001737	HLA-DRB1	major histocompatibility complex, class II, DR beta 1; major histocompatibility complex, class II, DQ beta 1; major histocompatibility complex, class II, DR beta 3; major histocompatibility complex, class II, DR beta 6 (pseudogene); major histocompatibility complex, class II, DR beta 4; major histocompatibility complex, class II, DR beta 5; major histocompatibility complex, class II, DQ beta 2; m…	5.53694	209312_x_at	209312_x_at	1.08e-10	5.35	A_24_P343233	6.4e-06	1.75	GE532983	2.42e-12	4.7853	186767	2.43e-07	1.94234
HTR007416	RAPGEF4	Rap guanine nucleotide exchange factor (GEF) 4	5.52356	205651_x_at	205651_x_at	1.1e-09	4.02				GE59426	6.04e-08	3.67788	51682	0.00111551	1.60418
HTR025086	MEG3	maternally expressed 3	5.52356	210794_s_at	210794_s_at	0.00415	0.491				GE55694	8.51e-06	2.47675
HTR006016	HNRPL	heterogeneous nuclear ribonucleoprotein L	5.52356	221860_at	221860_at	3.47e-07	1.87				GE59731	0.00118434	0.613899
HTR014709	KIAA1754	KIAA1754	5.52356	225582_at	225582_at	1.12e-06	1.3	A_23_P340333	0.00185	0.681				139883	0.000125841	0.779788
HTR005834	C9orf111	chromosome 9 open reading frame 111	5.49185	201799_s_at							GE724427	0.0125537	2.18304
HTR002358	SENP6	SUMO1/sentrin specific protease 6	5.49185	202318_s_at	202318_s_at	0.0144	0.378
HTR008213	ROCK2	Rho-associated, coiled-coil containing protein kinase 2	5.49185	202762_at	202762_at	0.0159	0.381				GE58346	3.7e-06	1.08379
HTR010352	BTBD3	BTB (POZ) domain containing 3	5.49185	202946_s_at	202946_s_at	0.00522	0.459				GE56803	0.000126108	0.543594
HTR009070	CXCL13	chemokine (C-X-C motif) ligand 13 (B-cell chemoattractant)	5.49185	205242_at	205242_at	8.2e-10	5.66				GE54387	2.32e-08	2.56906	753794	3.5e-06	2.57141
HTR008130	PRPS1	phosphoribosyl pyrophosphate synthetase 1	5.49185	208447_s_at	208447_s_at	0.014	0.807							26210	0.00251857	0.619046
HTR004870	AQP1	aquaporin 1 (channel-forming integral protein, 28kDa)	5.49185	209047_at	209047_at	2.67e-10	4.12	A_23_P372834	0.0162	1.56	GE59145	8.16e-05	1.7942	51950	0.0012184	0.708594
HTR006849	ARHGEF6	Rac/Cdc42 guanine nucleotide exchange factor (GEF) 6	5.49185	209539_at	209539_at	4.12e-07	2.38				GE57127	1.32e-10	3.50207
HTR005819	BBC3	BCL2 binding component 3	5.49185	211692_s_at	211692_s_at	0.0195	0.697	A_23_P382775	0.0085	0.713
HTR015266	MCM4	MCM4 minichromosome maintenance deficient 4 (S. cerevisiae)	5.49185	212630_at							GE59996	0.0043616	0.549836
HTR004210	MPDZ	multiple PDZ domain protein	5.49185	213306_at	213306_at	5.11e-07	1.56	A_23_P396328	0.000926	0.908	GE81327	5.25e-07	1.61026	469981	0.000443382	0.669214
HTR017515	RAB31	RAB31, member RAS oncogene family	5.49185	217762_s_at	217762_s_at	8.81e-07	1.72	A_24_P236799	0.012	0.819	GE88629	4.18e-07	1.79571
HTR005524	PLEKHA4	pleckstrin homology domain containing, family A (phosphoinositide binding specific) member 4	5.49185	219011_at	219011_at	0.00558	0.701	A_24_P408047	0.00203	0.878
HTR003133	DDR2	discoidin domain receptor family, member 2; transketolase (Wernicke-Korsakoff syndrome)	5.49185	227561_at	227561_at	3.73e-08	2.78				GE861252	3.15e-05	2.01216
HTR009065	N/A	N/A	5.49185	#N/A							GE85390	0.00268935	0.653139
HTR013506	DCD	dermcidin	5.45943	1553946_at	1553946_at	2.06e-08	3.66	A_23_P76218	0.00011	2.54	GE535914	3.17e-09	8.20897
HTR011168	N/A	N/A	5.45943	206003_at	206003_at	0.00115	0.787				GE81949	3.38e-05	0.960954	151984	0.00886061	0.194473
HTR046284	PTP4A3	protein tyrosine phosphatase type IVA, member 3	5.45943	209695_at	209695_at	1.43e-05	1.64
HTR005084	SFRS12	splicing factor, arginine/serine-rich 12	5.45943	212721_at	212721_at	0.00161	0.463				GE56150	0.000342593	0.68001
HTR006717	DNAJB5	DnaJ (Hsp40) homolog, subfamily B, member 5	5.45943	212817_at	212817_at	0.000764	0.554
HTR005173	ANGPTL2	angiopoietin-like 2	5.45943	213001_at	213001_at	1.56e-08	2.2	A_23_P20864	0.000518	0.811	GE79622	7.81e-09	5.54688
HTR046290	STIP1	stress-induced-phosphoprotein 1 (Hsp70/Hsp90-organizing protein)	5.45943	213330_s_at	213330_s_at	0.000817	0.76				GE58119	5.22e-11	2.13787
HTR014772	PON3	paraoxonase 3	5.45943	213695_at	213695_at	3.34e-05	1.15	A_23_P215549	0.00143	0.526	GE57783	5.83e-06	1.93643
HTR002009	ZC3HDC7	zinc finger CCCH type domain containing 7	5.45943	218348_s_at	218348_s_at	0.0126	0.381				GE55444	0.000385424	1.47513
HTR002883	NCOA6IP	nuclear receptor coactivator 6 interacting protein	5.45943	219231_at	219231_at	0.0105	0.427
HTR015487	NRF1	nuclear respiratory factor 1	5.45943	224828_at							GE503225	2.95e-05	0.776782
HTR008354	ME2	malic enzyme 2, NAD(+)-dependent, mitochondrial	5.42626	1562033_at							GE623629	1.19e-08	1.55143
HTR005012	PAPSS2	3'-phosphoadenosine 5'-phosphosulfate synthase 2	5.42626	203060_s_at	203060_s_at	1.95e-09	3.5	A_24_P940166	0.000585	1.22
HTR039216	IMPA2	inositol(myo)-1(or 4)-monophosphatase 2	5.42626	203126_at	203126_at	0.000459	0.755				GE58573	0.0015134	0.278061
HTR006394	FRZB	frizzled-related protein	5.42626	203698_s_at	203698_s_at	4.11e-08	3.07	A_23_P363778	0.0388	1.11	GE59565	3.56e-11	3.36532	131669	3.3e-07	1.8421
HTR004380	SLC4A7	solute carrier family 4, sodium bicarbonate cotransporter, member 7	5.42626	210286_s_at	210286_s_at	0.0303	1.04				GE81310	0.00054662	1.24763
HTR008402	FANCL	Fanconi anemia, complementation group L	5.42626	218397_at	218397_at	0.000282	0.717
HTR011246	N/A	N/A	5.42626	219474_at	219474_at	2.75e-05	1.2
HTR004838	NR3C1	nuclear receptor subfamily 3, group C, member 1 (glucocorticoid receptor)	5.42626	232431_at	232431_at	2.78e-06	2.14				GE59027	0.0013038	2.77992
HTR016428	CKLFSF8	chemokine-like factor super family 8	5.42626	235099_at	235099_at	0.000387	0.908				GE87511	0.00057948	0.881677
HTR015967	STAT5A	signal transducer and activator of transcription 5A	5.39232	203010_at	203010_at	0.000149	0.9	A_23_P207367	0.0151	0.45	GE81241	7.16e-08	1.76689
HTR007043	CPT1A	carnitine palmitoyltransferase 1A (liver)	5.39232	203633_at	203633_at	5.43e-06	1.21				GE81082	0.000157667	0.921564	2315927	1.83e-10	0.752974
HTR044043	CRIP1	cysteine-rich protein 1 (intestinal); chromosome 14 open reading frame 80	5.39232	205081_at	205081_at	1.59e-10	4.81	A_24_P110601	0.00013	2.07	GE58909	1.17e-12	4.41923
HTR011004	LCP2	lymphocyte cytosolic protein 2 (SH2 domain containing leukocyte protein of 76kDa)	5.39232	205269_at	205269_at	1.44e-10	5.32	A_23_P30547	0.00168	1.22	GE79323	1.56e-05	6.75337
HTR011224	EGR3	early growth response 3	5.39232	206115_at	206115_at	9.05e-09	2.78				GE59900	8.38e-07	3.4399	26568	0.000283548	2.01328
HTR005202	KCTD15	potassium channel tetramerisation domain containing 15	5.39232	222664_at	222664_at	0.00264	0.55				GE82788	0.00299882	0.76214	195244	0.0390226	0.317247
HTR012244	ABT1	activator of basal transcription 1	5.39232	226745_at							GE53686	1.52e-06	0.813615
HTR007847	CPE	carboxypeptidase E	5.37504	201117_s_at	201117_s_at	1.05e-07	2.31	A_23_P259442	0.000443	1.18	GE510407	0.0498261	1.41455	36500	0.0407392	0.948679
HTR006548	C1QR1	complement component 1, q subcomponent, receptor 1	5.35755	202878_s_at	202878_s_at	5.06e-12	6.39	A_32_P56001	0.00392	2.08	GE62664	0.000881198	3.0971	162619	7.37e-05	1.6774
HTR004507	ANGPT2	angiopoietin 2	5.35755	205572_at	205572_at	2.96e-10	6.33	A_23_P60079	0.000178	2.63	GE79586	6.19e-08	10.176
HTR005553	PTX3	pentaxin-related gene, rapidly induced by IL-1 beta	5.35755	206157_at	206157_at	6.96e-11	5.17	A_23_P121064	0.00107	1.74	GE79481	4.11e-10	4.68876
HTR004879	TFPI	tissue factor pathway inhibitor (lipoprotein-associated coagulation inhibitor)	5.35755	213258_at	213258_at	1.83e-09	4	A_23_P17095	0.00311	1.44				241038	0.000394589	0.435219
HTR008080	U2AF2	U2 (RNU2) small nuclear RNA auxiliary factor 2	5.35755	218381_s_at	218381_s_at	0.0487	0.359
HTR005340	ZNF574	zinc finger protein 574	5.35755	218762_at	218762_at	0.0112	0.582
HTR011068	N/A	N/A	5.35755	227856_at	227856_at	2.12e-08	2.16	A_23_P58390	0.000528	0.983				306172	4e-09	1.18508
HTR003575	CD74	CD74 antigen (invariant polypeptide of major histocompatibility complex, class II antigen-associated)	5.35675	209619_at	209619_at	1.66e-10	4.23							66999	1.38e-06	1.8821
HTR008865	PARP16	poly (ADP-ribose) polymerase family, member 16	5.32193	1560071_a_at										159478	0.00496845	0.189076
HTR031163	N/A	N/A	5.32193	1560443_at	1560443_at	0.000421	0.696	A_23_P38723	0.00571	0.56	GE615905	0.000400306	1.29084
HTR006114	EEF1A2	eukaryotic translation elongation factor 1 alpha 2	5.32193	204540_at	204540_at	0.000267	0.942				GE59974	0.00979248	0.879006
HTR009109	RHOH	ras homolog gene family, member H	5.32193	204951_at	204951_at	6.37e-07	2.18				GE62473	9.63e-07	2.47722	302591	0.00856059	1.0157
HTR031463	PLCL1	phospholipase C-like 1	5.32193	205934_at	205934_at	1.41e-05	1.69				GE57210	6.04e-08	3.62764	754601	0.0025426	1.06384
HTR010526	FZD4	frizzled homolog 4 (Drosophila)	5.32193	218665_at	218665_at	0.000245	1.05	A_23_P64617	5.94e-06	1.78
HTR004412	SOX18	SRY (sex determining region Y)-box 18; SRY (sex determining region Y)-box 8	5.32193	219568_x_at	219568_x_at	1.87e-05	0.869				GE85708	6.77e-09	2.14936
HTR003983	RNF19	ring finger protein 19	5.32193	223085_at	223085_at	5.99e-06	1.25				GE56563	4.2e-09	2.62665	486655	0.00689982	0.459437
HTR015446	TCEA3	transcription elongation factor A (SII), 3	5.32193	226388_at	226388_at	1.2e-08	3.44	A_23_P34375	0.000182	1.86	GE61062	5.56e-07	4.11135
HTR051778	N/A	N/A	5.32193	#N/A										1884426	0.000165564	0.455725
HTR010586	NFKBIE	nuclear factor of kappa light polypeptide gene enhancer in B-cells inhibitor, epsilon	5.30378	203927_at	203927_at	6.53e-08	1.83	A_23_P30655	0.00369	0.873	GE81408	6.12e-09	1.41478
HTR011378	HSPA1L	heat shock 70kDa protein 1-like	5.2854	210189_at	210189_at	2.67e-05	1.67	A_23_P70547	2.28e-07	1.85	GE57353	1.07e-05	2.08401	35091	0.0123981	1.70179
HTR014500	PHF8	PHD finger protein 8	5.2854	212916_at	212916_at	0.00298	0.509							219915	0.000137186	0.406965
HTR011020	PIK3CA	phosphoinositide-3-kinase, catalytic, alpha polypeptide	5.2854	215212_at	215212_at	0.018	0.492				GE60386	0.00397218	0.685664
HTR012321	N/A	N/A	5.2854	223363_at	223363_at	0.000309	0.939				GE83369	0.000678867	0.680583
HTR000341	ANTXR1	anthrax toxin receptor 1	5.2854	224694_at	224694_at	8.13e-08	1.96	A_24_P131522	0.00154	1.07	GE56034	0.0268546	0.330113
HTR007982	TP53BP1	tumor protein p53 binding protein, 1	5.2854	225254_at							GE54711	0.00354508	0.437466
HTR009129	PIK3R5	phosphoinositide-3-kinase, regulatory subunit 5, p101	5.2854	227645_at	227645_at	1.67e-06	2.21				GE80421	0.000256047	0.915952	241888	0.000856813	1.77816
HTR010915	CCR1	chemokine (C-C motif) receptor 1	5.24793	205098_at	205098_at	9.81e-06	1.02				GE57048	0.000605495	1.1087
HTR000637	MS4A7	membrane-spanning 4-domains, subfamily A, member 7; membrane-spanning 4-domains, subfamily A, member 6E	5.24793	223343_at	223343_at	3.32e-11	5.34				GE79732	4.73e-06	7.77148	140263	0.000409582	3.10591
HTR003895	ESAM	endothelial cell adhesion molecule	5.24793	225369_at	225369_at	6.72e-07	2.12	A_24_P13190	0.00196	1.68	GE85664	1.68e-12	4.95983	139339	0.00188833	0.878642
HTR010903	RERG	RAS-like, estrogen-regulated, growth inhibitor	5.24793	227758_at	227758_at	3.73e-06	2.11				GE87411	2.57e-07	2.09048
HTR011544	N/A	N/A	5.24793	244828_x_at	244828_x_at	0.0204	0.69
HTR005795	CYP1A1	cytochrome P450, family 1, subfamily A, polypeptide 1; P450 (cytochrome) oxidoreductase	5.24159	205749_at	205749_at	2.26e-07	1.64				GE57540	3.93e-08	1.97943	768064	0.00480822	0.560731
HTR014976	RANBP10	RAN binding protein 10	5.20945	204366_s_at							GE62142	0.00443499	0.404527
HTR012586	COL10A1	collagen, type X, alpha 1(Schmid metaphyseal chondrodysplasia)	5.20945	217428_s_at	217428_s_at	2.49e-11	4.97	A_23_P214144	5.15e-05	0.993
HTR005464	N/A	N/A	5.20945	218732_at	218732_at	0.00305	0.406	A_23_P15493	0.00327	0.874				727712	0.000120193	0.367743
HTR006613	EGFL7	EGF-like-domain, multiple 7	5.20945	218825_at	218825_at	0.00247	0.864				GE58705	0.00439648	1.14779
HTR046294	N/A	N/A	5.20945	219359_at	219359_at	1.33e-06	2.08				GE637297	6.09e-10	1.85988
HTR014365	FLT1	fms-related tyrosine kinase 1 (vascular endothelial growth factor/vascular permeability factor receptor)	5.20945	226498_at	226498_at	2.11e-10	3.71	A_24_P42755	0.00945	0.792	GE59757	0.0120888	2.77142
HTR014383	UBR2	ubiquitin protein ligase E3 component n-recognin 2	5.20945	227142_at										207568	9.77e-05	0.336045
HTR006298	HMGCR	3-hydroxy-3-methylglutaryl-Coenzyme A reductase	5.20945	227708_at							GE61694	1.85e-06	0.845173
HTR012700	OSM	oncostatin M	5.20945	230170_at	230170_at	5.39e-05	1.41	A_23_P166408	0.0334	0.4	GE80501	3.73e-08	3.77103
HTR000726	CTSL	cathepsin L	5.19134	202087_s_at	202087_s_at	2.27e-09	2.54	A_23_P94533	7.81e-07	1.54	GE63282	2.42e-09	2.63996	345538	6.99e-10	1.94191
HTR017659	ANKRD12	ankyrin repeat domain 12	5.17991	212286_at	212286_at	1.55e-06	1.42	A_24_P179183	0.0296	0.544	GE55349	0.00411072	1.37346
HTR002619	CXXC5	CXXC finger 5	5.16993	1554736_at							GE83879	5.83e-05	1.02098
HTR029518	SPOCK	sparc/osteonectin, cwcv and kazal-like domains proteoglycan (testican)	5.16993	202363_at	202363_at	5.61e-06	1.49				GE54996	0.000815392	0.711305
HTR004948	ITM2A	integral membrane protein 2A; integral membrane protein 2C	5.16993	202746_at	202746_at	6.44e-10	2.59				GE56055	1.58e-09	2.45307	194117	3.97e-06	1.24111
HTR002468	N/A	N/A	5.16993	204244_s_at	204244_s_at	1.03e-06	1.37	A_23_P254612	0.0193	0.752	GE53690	4.36e-06	1.02224	5273059	0.0103188	0.555395
HTR000835	BDKRB2	bradykinin receptor B2; bradykinin receptor B1	5.16993	207510_at	207510_at	5e-09	2.94	A_24_P919850	8.46e-05	2.16	GE80939	2.02e-11	5.99319	324760	4.24e-09	1.40095
HTR004897	C14orf147	chromosome 14 open reading frame 147	5.16993	213508_at	213508_at	2.94e-05	0.834				GE87543	8.35e-05	0.56105
HTR000780	THY1	Thy-1 cell surface antigen	5.16993	213869_x_at	213869_x_at	6.55e-07	1.78				GE56847	1.87e-10	3.32413
HTR015807	CD33L3	CD33 antigen-like 3	5.16993	215856_at	215856_at	0.000745	0.596				GE83997	5.77e-08	2.91556
HTR000365	BCCIP	BRCA2 and CDKN1A interacting protein	5.16993	218264_at	218264_at	0.0211	0.432	A_24_P779258	0.0354	1.03
HTR003809	TNS	tensin	5.16993	221748_s_at	221748_s_at	2.97e-08	3.31				GE56496	4.95e-07	2.03939	755824	3.25e-05	0.255728
HTR002858	ROBO4	roundabout homolog 4, magic roundabout (Drosophila)	5.16993	226028_at	226028_at	4.74e-07	1.43				GE55628	0.0254526	0.946785
HTR043088	N/A	N/A	5.16993	227672_at	227672_at	0.00711	0.435				GE557319	1.14e-08	1.34443
HTR003442	VPS54	vacuolar protein sorting 54 (yeast)	5.16993	233656_s_at	233656_s_at	0.042	0.302
HTR009412	CAPN13	calpain 13	5.16993	234709_at	234709_at	0.000189	0.8				GE79848	1.42e-10	2.03744
HTR012220	KLF9	Kruppel-like factor 9	5.12928	203543_s_at	203543_s_at	0.000124	1.5				GE79983	0.00769811	1.14716	302549	0.0232923	0.518045
HTR010451	VSNL1	visinin-like 1	5.12928	203798_s_at	203798_s_at	0.00395	0.792				GE87666	7.01e-06	0.761517
HTR004157	LIN7C	lin-7 homolog C (C. elegans)	5.12928	203818_s_at							GE79774	0.010133	0.540981
HTR005612	AOC3	amine oxidase, copper containing 3 (vascular adhesion protein 1)	5.12928	204894_s_at	204894_s_at	3.76e-07	2.2							484535	0.0203376	0.463699
HTR001673	RELN	reelin	5.12928	205923_at	205923_at	1.1e-05	1.47
HTR011109	MMP13	matrix metalloproteinase 13 (collagenase 3)	5.12928	205959_at	205959_at	5.53e-07	2.19	A_23_P138931	0.0137	0.667	GE518683	4.42e-10	2.45945	786029	0.0283298	0.43631
HTR055535	IL3RA	interleukin 3 receptor, alpha (low affinity)	5.12928	206148_at	206148_at	0.000416	1.25	A_32_P217750	0.0108	0.963	GE81129	4.7e-07	4.45868
HTR002790	CD34	CD34 antigen	5.12928	209543_s_at	209543_s_at	0.015	0.508	A_32_P220798	0.0269	1.19	GE58781	3.61e-06	1.44554
HTR013924	HIST1H2AE	histone 1, H2ae	5.12928	214469_at	214469_at	3.81e-08	2.84	A_23_P59045	7.69e-05	1.31	GE62562	7.05e-10	2.55574
HTR007397	N/A	N/A	5.12928	215146_s_at	215146_s_at	3.82e-06	1.43				GE578270	0.0195607	2.55736
HTR008442	N/A	N/A	5.12928	218974_at	218974_at	2.02e-08	2.99				GE55678	2.99e-08	4.15373
HTR011131	C4orf7	chromosome 4 open reading frame 7	5.12928	229152_at	229152_at	4.18e-09	2.25				GE508987	2.09e-07	1.62931	2032251	0.0119709	0.861353
HTR000422	TAGAP	T-cell activation GTPase activating protein	5.12928	229723_at	229723_at	4.55e-09	3.54	A_23_P253145	0.0133	0.969	GE88577	1.42e-07	2.11843	2453691	2.03e-06	1.86738
HTR009080	N/A	N/A	5.12928	230061_at	230061_at	2.66e-08	4.06	A_24_P120251	0.0461	0.628	GE88550	1.57e-09	2.96703
HTR000472	FYN	FYN oncogene related to SRC, FGR, YES	5.12928	243006_at	243006_at	1.7e-05	1.48	A_32_P224888	0.0162	0.918	GE63079	1.03e-07	2.0678
HTR005661	QTRTD1	queuine tRNA-ribosyltransferase domain containing 1	5.12928	#N/A							GE82888	0.000350381	1.16292
HTR003881	PRPF4B	PRP4 pre-mRNA processing factor 4 homolog B (yeast)	5.08746	202127_at	202127_at	4.64e-06	1.06	A_24_P941787	0.0183	0.506
HTR004936	PRKACB	protein kinase, cAMP-dependent, catalytic, beta	5.08746	202742_s_at	202742_s_at	0.00771	0.719							486136	0.00698477	0.31461
HTR010627	MMP3	matrix metalloproteinase 3 (stromelysin 1, progelatinase)	5.08746	205828_at	205828_at	1.05e-09	3.75	A_23_P161698	0.0312	1.22	GE79854	1.74e-10	3.74116	324700	6.83e-08	1.68493
HTR009281	SYCP2	synaptonemal complex protein 2	5.08746	206546_at	206546_at	4.25e-07	2.17				GE62624	0.000260241	2.15781	728123	0.042607	0.597012
HTR004385	ALPK1	alpha-kinase 1	5.08746	207133_x_at	207133_x_at	0.000531	0.64
HTR001111	N/A	N/A	5.08746	208993_s_at							GE84694	9.46e-05	1.00661
HTR014883	N/A	N/A	5.08746	212400_at	212400_at	5.47e-08	1.96	A_23_P112531	1.18e-06	1.7				703728	0.0240185	0.673136
HTR035894	SP3	Sp3 transcription factor	5.08746	217802_s_at							GE614286	0.000999969	0.664533
HTR008806	ZBTB10	zinc finger and BTB domain containing 10	5.08746	219312_s_at	219312_s_at	4.48e-08	3.03				GE82752	6.66e-08	2.53473
HTR009976	TNIP3	TNFAIP3 interacting protein 3	5.08746	220655_at	220655_at	1.28e-08	2.72				GE82976	9.48e-09	3.98919
HTR018852	N/A	N/A	5.08746	225671_at	225671_at	0.000346	0.873	A_24_P8371	0.00945	0.911
HTR007557	HOOK1	hook homolog 1 (Drosophila)	5.08746	225792_at	225792_at	0.000395	0.713				GE88193	0.000119206	1.18505
HTR013647	ZNF297B	zinc finger protein 297B	5.08746	227991_x_at	227991_x_at	2.18e-05	1.01				GE53169	3e-05	1.29889
HTR010276	ROCK1	Rho-associated, coiled-coil containing protein kinase 1	5.08746	228149_at							GE86709	5.39e-07	1.26781
HTR008697	TSNAX	translin-associated factor X	5.08746	#N/A							GE60168	0.0139573	0.450108	740027	0.00162784	0.629626
HTR000807	N/A	N/A	5.04439	1554745_at							GE737183	0.0094618	0.992979
HTR024713	FMR1	fragile X mental retardation 1; fragile X mental retardation, autosomal homolog 1	5.04439	215362_at							GE78993	0.000241771	0.577924
HTR002906	RGL1	ral guanine nucleotide dissociation stimulator-like 1; Rho GTPase activating protein 9	5.04439	224451_x_at	224451_x_at	1.84e-06	1.55				GE83428	3.29e-10	4.75021
HTR001007	COL12A1	collagen, type XII, alpha 1	5.04439	225664_at	225664_at	1.75e-09	3.04	A_23_P214168	6.17e-05	1.75	GE56388	1.27e-07	1.42155	120622	2.41e-06	1.83362
HTR012446	DCAMKL1	doublecortin and CaM kinase-like 1	5.04439	229800_at	229800_at	5.61e-05	1.21				GE53087	0.0112171	1.37063
HTR006672	PPP3CC	protein phosphatase 3 (formerly 2B), catalytic subunit, gamma isoform (calcineurin A gamma)	5.04439	32541_at	32541_at	0.00413	0.642				GE58778	0.00513927	0.588137
HTR025792	IGKV@	immunoglobulin kappa variable group; immunoglobulin lambda variable group; immunoglobulin heavy variable group	5.04439	#N/A							GE803794	1.25e-05	1.48114
HTR004069	CABLES1	Cdk5 and Abl enzyme substrate 1	5.02237	1558621_at	1558621_at	0.00021	0.779				GE56999	0.000267456	0.723819
HTR006468	KLF10	Kruppel-like factor 10	5.02237	202393_s_at	202393_s_at	0.00456	0.529
HTR003760	RBM5	RNA binding motif protein 5	5	201394_s_at	201394_s_at	8.65e-05	0.872	A_24_P328646	0.00819	0.515	GE61282	4.34e-05	1.1246	243503	0.00040104	0.344129
HTR001503	CD40	CD40 antigen (TNF receptor superfamily member 5)	5	205153_s_at	205153_s_at	6.98e-07	1.58				GE59862	5.11e-06	2.16634	152683	9.13e-06	0.50912
HTR005637	MAP3K14	mitogen-activated protein kinase kinase kinase 14	5	205192_at	205192_at	3.2e-05	1.32
HTR011054	CTSG	cathepsin G	5	205653_at	205653_at	1.47e-07	1.72				GE57841	3.75e-09	3.00047
HTR008640	PSCDBP	pleckstrin homology, Sec7 and coiled-coil domains, binding protein	5	209606_at	209606_at	3.85e-11	5.75	A_23_P90626	0.0227	1.06	GE54611	6.22e-07	3.51387	824531	2.67e-09	2.16432
HTR011759	BMPR1B	bone morphogenetic protein receptor, type IB	5	210523_at	210523_at	0.00522	1.17				GE62438	8.8e-05	2.47559
HTR052212	CHD1L	chromodomain helicase DNA binding protein 1-like	5	212539_at	212539_at	0.00398	0.458
HTR016920	ARID5B	AT rich interactive domain 5B (MRF1-like)	5	212614_at	212614_at	6.69e-07	1.36	A_24_P170667	0.00136	0.862	GE715714	0.0074813	5.00636
HTR005605	ERG	v-ets erythroblastosis virus E26 oncogene like (avian)	5	213541_s_at	213541_s_at	3.94e-08	2.86	A_23_P57323	0.0388	0.945	GE57851	5.78e-06	2.57812	123755	4.56e-08	2.29934
HTR003380	N/A	N/A	5	218533_s_at										39254	3.19e-05	0.321711
HTR005656	KIF18A	kinesin family member 18A	5	221258_s_at	221258_s_at	0.000813	0.665				GE83216	2.52e-06	1.15026	1643912	0.0357307	0.309935
HTR000511	SEMA6B	sema domain, transmembrane domain (TM), and cytoplasmic domain, (semaphorin) 6B	5	223567_at	223567_at	0.0407	0.809
HTR014686	MYEF2	myelin expression factor 2	5	228792_at	228792_at	0.0344	0.356
HTR007985	AP1S2	adaptor-related protein complex 1, sigma 2 subunit	5	230264_s_at	230264_s_at	4.24e-08	1.85				GE513371	0.000601386	0.907113	287592	0.0104926	0.663612
HTR047878	N/A	N/A	5	#N/A										754449	1.79e-06	1.22478
HTR002714	FOXM1	forkhead box M1	5	#N/A										564803	1.01e-12	3.02763
HTR007249	PCGF6	polycomb group ring finger 6	4.96963	201944_at										743876	1.48e-09	0.639506
HTR000795	BMPR2	bone morphogenetic protein receptor, type II (serine/threonine kinase)	4.9542	1553872_at							GE671520	0.000160142	0.907593	2108253	6.05e-09	0.799995
HTR015705	PCSK4	proprotein convertase subtilisin/kexin type 4	4.9542	1554409_at							GE56620	0.00512088	0.42923
HTR009083	N/A	N/A	4.9542	1556153_s_at										282900	0.00979074	0.62891
HTR002245	FHL1	four and a half LIM domains 1	4.9542	201540_at	201540_at	2.46e-10	3.19							502412	7.45e-06	0.617821
HTR010425	CUL7	cullin 7	4.9542	203890_s_at										356946	9.16e-05	0.351052
HTR008860	GNG11	guanine nucleotide binding protein (G protein), gamma 11	4.9542	204115_at	204115_at	4.24e-10	4.6	A_23_P111701	2.52e-05	2.85	GE62064	0.000169803	4.83412	270602	3.93e-13	2.15814
HTR012247	MFNG	manic fringe homolog (Drosophila)	4.9542	204153_s_at	204153_s_at	0.000359	0.684
HTR005530	BACH1	BTB and CNC homology 1, basic leucine zipper transcription factor 1	4.9542	204194_at	204194_at	4.24e-07	1.36							148401	0.0174457	0.314764
HTR006570	MFHAS1	malignant fibrous histiocytoma amplified sequence 1	4.9542	213457_at	213457_at	7.93e-05	1.07
HTR004021	ZNF451	zinc finger protein 451	4.9542	215012_at	215012_at	6.63e-07	1.42							44316	0.00348253	0.213694
HTR009306	N/A	N/A	4.9542	219363_s_at	219363_s_at	0.000176	0.824	A_24_P243834	0.0134	0.528	GE58621	2.47e-05	0.98903
HTR017841	SPRY4	sprouty homolog 4 (Drosophila)	4.9542	221489_s_at	221489_s_at	1.08e-07	2.06							49536	0.0254605	1.5589
HTR008456	COIL	coilin	4.9542	221547_at							GE58885	8.19e-05	1.11249
HTR015345	MSRB3	methionine sulfoxide reductase B3	4.9542	225782_at	225782_at	1.11e-06	1.53							233512	0.00493947	0.479718
HTR010736	BMF	Bcl2 modifying factor	4.9542	226530_at	226530_at	0.0455	0.43
HTR014568	FILIP1	filamin A interacting protein 1	4.9542	235183_at	235183_at	7.95e-07	2.03	A_32_P45229	0.0359	0.294	GE53860	4.36e-05	1.30922
HTR005822	N/A	N/A	4.9542	238229_at	238229_at	0.0442	0.347
HTR010508	N/A	N/A	4.9542	238476_at	238476_at	1.72e-06	1.98				GE533638	4.33e-07	2.70246
HTR012768	RSAD2	radical S-adenosyl methionine domain containing 2	4.9542	242625_at	242625_at	7.29e-08	2.31				GE513353	2.32e-06	1.72906
HTR004605	HSPD1	heat shock 60kDa protein 1 (chaperonin); alpha 1,4-galactosyltransferase	4.9542	243372_at	243372_at	0.000197	1.65	A_32_P25273	3.27e-10	2.34
HTR010162	MSI2	musashi homolog 2 (Drosophila)	4.9542	243579_at	243579_at	6.07e-06	1.04	A_23_P44195	0.0223	0.334	GE749435	0.038185	4.56579	240584	0.00134084	0.276745
HTR017753	MAP3K1	mitogen-activated protein kinase kinase kinase 1	4.9386	225927_at	225927_at	5.4e-07	1.26				GE88576	5.69e-05	1.33676	146134	0.000311161	0.626876
HTR001894	SOD2	superoxide dismutase 2, mitochondrial	4.92264	215078_at	215078_at	1.61e-09	4.35	A_23_P134176	3.27e-07	2.4	GE56304	2.85e-09	3.66619	149279	8.78e-09	1.88329
HTR010431	MMP9	matrix metalloproteinase 9 (gelatinase B, 92kDa gelatinase, 92kDa type IV collagenase); matrix metalloproteinase 2 (gelatinase A, 72kDa gelatinase, 72kDa type IV collagenase)	4.91886	203936_s_at	203936_s_at	1.66e-10	5.21	A_23_P40174	0.0056	0.913	GE57525	2.85e-08	2.10574
HTR007929	JUN	v-jun sarcoma virus 17 oncogene homolog (avian)	4.90918	201465_s_at	201465_s_at	5.37e-07	2.66	A_23_P201538	0.00546	0.869	GE57500	4.11e-05	2.96213
HTR016147	N/A	N/A	4.90689	1556375_at	1556375_at	0.0172	0.655
HTR003088	RNF13	ring finger protein 13	4.90689	201985_at							GE54296	3.59e-05	1.02753
HTR006342	PRPF3	PRP3 pre-mRNA processing factor 3 homolog (yeast)	4.90689	202251_at	202251_at	0.000105	0.914
HTR004999	N/A	N/A	4.90689	202793_at	202793_at	0.00876	0.569				GE81560	8.01e-06	1.02416
HTR008420	NR1H3	nuclear receptor subfamily 1, group H, member 3	4.90689	203920_at	203920_at	6.61e-06	1.39	A_23_P47135	0.00339	0.835	GE81543	0.0019889	1.26473
HTR002049	G22P1	thyroid autoantigen 70kDa (Ku antigen)	4.90689	208806_at							GE54465	0.00299373	1.98211
HTR013576	LRRC15	leucine rich repeat containing 15	4.90689	213909_at	213909_at	8.61e-09	3.15				GE86930	1.25e-06	1.30697
HTR002325	ATP2B1	ATPase, Ca++ transporting, plasma membrane 1	4.90689	215716_s_at	215716_s_at	7.22e-06	1.42				GE54654	2.34e-05	1.06723
HTR010496	THOC4	THO complex 4	4.90689	217993_s_at							GE62820	0.0030828	0.536946
HTR003751	RAB3D	RAB3D, member RAS oncogene family	4.90689	225003_at	225003_at	6.77e-05	1.05	A_23_P90099	0.000129	0.919	GE80402	0.000725013	0.540687	740322	1.38e-07	0.768094
HTR001151	LGALS9	lectin, galactoside-binding, soluble, 9 (galectin 9); kinase suppressor of ras	4.90689	235252_at	235252_at	2.65e-05	1.32				GE87872	1.79e-05	0.90717
HTR029864	N/A	N/A	4.90689	235272_at	235272_at	0.000881	0.71				GE87988	3.37e-09	1.45926
HTR001614	PSCD1	pleckstrin homology, Sec7 and coiled-coil domains 1(cytohesin 1)	4.90087	1557551_at	1557551_at	1.01e-05	1.28	A_23_P83781	0.000979	0.668	GE80345	3.14e-06	1.23356	814546	0.000638544	0.348726
HTR006157	RBM17	RNA binding motif protein 17	4.88264	225751_at	225751_at	0.00229	0.739	A_23_P423315	0.00114	1.05	GE85300	6.3e-08	1.33308
HTR001584	BAZ1B	bromodomain adjacent to zinc finger domain, 1B	4.87915	208445_s_at	208445_s_at	7.34e-05	0.735
HTR012296	RDH10	retinol dehydrogenase 10 (all-trans)	4.85798	1552378_s_at	1552378_s_at	0.00381	0.665				GE87482	8.16e-05	0.906215
HTR056443	N/A	N/A	4.85798	1561964_at	1561964_at	0.0354	0.339	A_24_P861568	0.035	0.662	GE528132	1.62e-05	0.950958
HTR044197	HCLS1	hematopoietic cell-specific Lyn substrate 1	4.85798	202957_at	202957_at	1e-08	3.55	A_23_P73429	0.0177	0.63	GE61867	0.000437307	3.02945
HTR004952	PRP19	PRP19/PSO4 homolog (S. cerevisiae)	4.85798	203103_s_at	203103_s_at	0.0281	0.437
HTR013692	EBI2	Epstein-Barr virus induced gene 2 (lymphocyte-specific G protein-coupled receptor)	4.85798	205419_at	205419_at	1.1e-10	6.62	A_23_P25566	0.00278	2.31	GE57589	1.7e-12	7.85996
HTR012441	HOXD9	homeo box D9	4.85798	205604_at	205604_at	0.0167	0.449
HTR008193	PDK4	pyruvate dehydrogenase kinase, isoenzyme 4	4.85798	205960_at	205960_at	0.000142	2.94	A_24_P243749	0.00775	1.11	GE59241	0.00159954	3.34711
HTR004842	GPC3	glypican 3	4.85798	209220_at	209220_at	2.72e-06	1.52	A_24_P57631	0.0165	0.424	GE58338	0.000308375	0.642125
HTR005332	ATAD2	ATPase family, AAA domain containing 2	4.85798	218782_s_at	218782_s_at	0.0482	0.568				GE83400	5.25e-05	1.59213
HTR014312	FOXP4	forkhead box P4	4.85798	219370_at							GE511708	2.72e-06	1.13679
HTR001373	COLEC12	collectin sub-family member 12	4.85798	221019_s_at	221019_s_at	5.57e-09	3.05	A_23_P27306	0.00096	1.47	GE62208	1.47e-10	6.50379
HTR006759	N/A	N/A	4.85798	221541_at	221541_at	5.69e-10	3.33				GE83258	1.64e-08	2.37013
HTR008708	SDPR	serum deprivation response (phosphatidylserine binding protein)	4.85798	222717_at	222717_at	2.37e-05	1.08				GE61491	5.04e-07	1.44951
HTR044509	N/A	N/A	4.85798	227782_at	227782_at	0.0172	0.418
HTR006073	ZFP36	zinc finger protein 36, C3H type, homolog (mouse)	4.85742	201531_at	201531_at	1.73e-08	3.27				GE58147	1.23e-12	2.87225
HTR008802	N/A	N/A	4.84549	218810_at	218810_at	4.31e-09	2.59	A_23_P326160	0.0324	1.52	GE87290	4.34e-07	2.03509	429621	0.00431486	0.693321
HTR008008	FBN1	fibrillin 1 (Marfan syndrome)	4.83289	202766_s_at	202766_s_at	3.34e-09	2.81	A_23_P65678	0.00465	1.38	GE59892	1.22e-05	4.08915
HTR002125	GGA1	golgi associated, gamma adaptin ear containing, ARF binding protein 1	4.80735	1554670_at	1554670_at	3.26e-05	0.936
HTR001665	FST	follistatin	4.80735	200722_s_at							GE62005	6.83e-06	0.648605
HTR000503	CDYL	chromodomain protein, Y-like	4.80735	203099_s_at	203099_s_at	0.000227	0.821				GE79141	5.01e-08	1.23221
HTR002821	ZFHX1B	zinc finger homeobox 1b	4.80735	203603_s_at	203603_s_at	4.61e-08	5.28				GE53282	1.03e-06	4.09947	824109	0.000147192	1.231
HTR000842	G1P2	interferon, alpha-inducible protein (clone IFI-15K)	4.80735	205483_s_at	205483_s_at	6.36e-08	2.1	A_23_P819	0.00325	1.1	GE62795	4.69e-08	1.42315
HTR011033	CST1	cystatin SN; cystatin SA; cystatin S	4.80735	206224_at	206224_at	0.000195	1.03
HTR014257	KIAA1199	KIAA1199	4.80735	212942_s_at	212942_s_at	1.35e-05	3.06				GE53820	0.0332586	1.24229
HTR032747	N/A	N/A	4.80735	213216_at	213216_at	0.0161	0.581				GE53199	0.0123707	0.381902
HTR047129	N/A	N/A	4.80735	215892_at							GE535078	0.0153935	0.263133
HTR008510	C6orf211	chromosome 6 open reading frame 211	4.80735	218195_at	218195_at	0.00486	0.576
HTR005748	PLEKHF1	pleckstrin homology domain containing, family F (with FYVE domain) member 1	4.80735	219566_at	219566_at	0.0132	0.387
HTR007028	DCHS1	dachsous 1 (Drosophila)	4.80735	222101_s_at	222101_s_at	8.72e-09	2.36
HTR046738	N/A	N/A	4.80735	224916_at	224916_at	5.28e-05	1.5	A_23_P61371	0.0083	0.444	GE88570	1.96e-06	1.0738
HTR020655	ZSWIM6	zinc finger, SWIM domain containing 6	4.80735	226208_at	226208_at	0.0407	0.323
HTR018588	N/A	N/A	4.80735	232145_at	232145_at	0.0429	0.336
HTR010372	DUSP5	dual specificity phosphatase 5	4.76818	209457_at	209457_at	2.55e-08	2.73	A_23_P150018	0.00413	1.01	GE58962	0.00944592	1.61737	342378	2.85e-05	1.73597
HTR032599	SYNE2	spectrin repeat containing, nuclear envelope 2	4.75489	1557924_s_at							GE86213	0.00246901	0.996372
HTR006301	MAN2A2	mannosidase, alpha, class 2A, member 2	4.75489	202032_s_at	202032_s_at	0.0256	0.302
HTR010211	PKIG	protein kinase (cAMP-dependent, catalytic) inhibitor gamma	4.75489	202732_at	202732_at	3.09e-08	1.83				GE53513	0.000319174	0.841992
HTR018313	PTPRG	protein tyrosine phosphatase, receptor type, G; inhibitor of DNA binding 2B, dominant negative helix-loop-helix protein	4.75489	204944_at	204944_at	5.27e-07	1.95				GE527935	0.00968925	3.12445
HTR008373	IDUA	iduronidase, alpha-L-	4.75489	205059_s_at	205059_s_at	0.0306	0.667
HTR007331	C4BPA	complement component 4 binding protein, alpha; complement component 4B	4.75489	205654_at	205654_at	1.06e-05	1.27	A_23_P97541	0.00893	0.589	GE79321	9.48e-05	4.68465
HTR003135	N/A	N/A	4.75489	208884_s_at	208884_s_at	6.76e-05	0.941				GE85100	0.000279192	0.957912	30503	0.0260201	0.336689
HTR003835	HIPK1	homeodomain interacting protein kinase 1	4.75489	212293_at	212293_at	0.00347	0.674				GE53345	0.000333946	1.55364
HTR008596	N/A	N/A	4.75489	215732_s_at							GE53211	2.41e-05	1.45747
HTR001594	SMARCA1	SWI/SNF related, matrix associated, actin dependent regulator of chromatin, subfamily a, member 1	4.75489	221478_at							GE58126	0.0131933	0.733808
HTR010377	MAN1A1	mannosidase, alpha, class 1A, member 1	4.75489	221760_at	221760_at	2.97e-08	3.6	A_23_P156431	0.00063	0.457	GE59997	6.92e-08	4.07822	823688	1.36e-12	1.77024
HTR003381	N/A	N/A	4.75489	221898_at	221898_at	6.39e-05	1.38	A_23_P430068	0.0109	1.59	GE81644	4.88e-08	1.57482
HTR004908	CYBRD1	cytochrome b reductase 1	4.75489	222453_at	222453_at	2.23e-06	2	A_23_P209564	0.0307	0.395				257425	2.88e-12	1.00932
HTR004763	N/A	N/A	4.75489	224909_s_at	224909_s_at	4.16e-09	2.76	A_23_P413641	0.0021	2.24	GE53958	0.000638416	0.615176	813668	1.89e-08	2.12435
HTR003311	ANTXR2	anthrax toxin receptor 2	4.75489	225524_at	225524_at	0.000366	0.714
HTR007288	ZBTB2	zinc finger and BTB domain containing 2	4.75489	226284_at	226284_at	0.00151	0.866				GE721863	2.7e-08	1.92605
HTR013153	N/A	N/A	4.75489	226473_at	226473_at	3.43e-05	0.874				GE56825	3.31e-06	1.45829
HTR024575	N/A	N/A	4.75489	228702_at	228702_at	4.95e-08	2.57	A_24_P686263	0.0324	0.506	GE766454	1.75e-06	1.92198
HTR000532	COL11A1	collagen, type XI, alpha 1	4.75489	37892_at	37892_at	5.63e-09	3.66	A_23_P11806	0.0478	1.02	GE57506	1.39e-06	4.61493	260324	0.000343504	1.68744
HTR001801	N/A	N/A	4.75489
HTR003656	NOLC1	nucleolar and coiled-body phosphoprotein 1	4.71425	205895_s_at	205895_s_at	0.00381	0.671				GE57115	2.01e-07	1.13311
HTR008538	LASS4	LAG1 longevity assurance homolog 4 (S. cerevisiae)	4.71425	218922_s_at	218922_s_at	0.00155	0.762				GE62791	8.11e-07	2.15338
HTR021087	N/A	N/A	4.70044	1556427_s_at	1556427_s_at	7.07e-06	1.31
HTR000900	ZNF644	zinc finger protein 644	4.70044	1557751_at	1557751_at	0.000729	0.874
HTR011468	N/A	N/A	4.70044	202754_at							GE82873	3.58e-06	0.920366
HTR010337	PLEK	pleckstrin	4.70044	203471_s_at	203471_s_at	1.32e-08	3.57	A_23_P209678	0.0005	2.08	GE59697	7.24e-11	4.78346	124911	2.01e-05	0.792966
HTR010327	ZBTB17	zinc finger and BTB domain containing 17	4.70044	203602_s_at	203602_s_at	0.0219	0.435
HTR010452	SOD3	superoxide dismutase 3, extracellular	4.70044	205236_x_at	205236_x_at	0.0148	0.521	A_23_P254741	0.00122	0.97
HTR013898	HIST1H3H	histone 1, H3h; histone 1, H2ai	4.70044	206110_at	206110_at	2e-07	2.01				GE81292	0.00104246	1.91687
HTR006681	RARRES2	retinoic acid receptor responder (tazarotene induced) 2	4.70044	209496_at	209496_at	8.51e-07	2.12				GE79710	4.75e-11	2.84528
HTR005430	BMP7	bone morphogenetic protein 7 (osteogenic protein 1)	4.70044	209591_s_at	209591_s_at	3.56e-07	2.18	A_23_P68487	0.00199	2.25	GE59762	2.81e-09	3.76502
HTR014297	SULF1	sulfatase 1	4.70044	212353_at	212353_at	1.72e-10	5.79	A_23_P43164	4.91e-07	2.72	GE53732	3.23e-08	6.93553	469905	0.0192009	1.26642
HTR011442	TNFRSF4	tumor necrosis factor receptor superfamily, member 4	4.70044	214228_x_at	214228_x_at	5.62e-06	1.09
HTR000403	N/A	N/A	4.70044	218876_at	218876_at	3.53e-07	1.43				GE62103	1.99e-12	3.93909
HTR012082	ARID3B	AT rich interactive domain 3B (BRIGHT- like)	4.70044	218964_at	218964_at	0.011	0.459				GE54823	3.8e-05	0.867121
HTR004486	CLSTN2	calsyntenin 2	4.70044	219414_at	219414_at	1.72e-05	1.68				GE82662	0.0163258	1.61134
HTR005039	N/A	N/A	4.70044	219805_at							GE82308	0.00464208	0.504593
HTR000192	IL18BP	interleukin 18 binding protein	4.70044	222868_s_at	222868_s_at	0.0016	0.647				GE81544	1.21e-06	1.40333
HTR014982	USP37	ubiquitin specific protease 37	4.70044	226729_at	226729_at	4.81e-05	0.844							1840095	0.00292536	0.259399
HTR017829	MAGI1	membrane associated guanylate kinase interacting protein-like 1	4.70044	227481_at	227481_at	2.04e-08	2.42	A_23_P134085	9.64e-05	1.47				289016	0.000127361	0.758944
HTR018855	N/A	N/A	4.70044	236445_at	236445_at	1.53e-07	2.78				GE811139	7.36e-11	6.14123	156032	0.0120734	0.19699
HTR002627	BF	B-factor, properdin	4.68806	211920_at	211920_at	0.00104	1.34	A_23_P156687	0.000139	1.9				741977	0.000626477	1.28818
HTR058288	N/A	N/A	4.6865	239527_at	239527_at	0.00331	0.568				GE63067	1.11e-06	1.81009
HTR010488	HCFC1R1	host cell factor C1 regulator 1 (XPO1 dependant)	4.67243	45714_at	45714_at	0.00397	0.619
HTR002791	NUCB2	nucleobindin 2	4.66297	203675_at	203675_at	5.95e-08	1.78	A_24_P627415	2.75e-05	1.1	GE60025	2.22e-05	1.45138	257478	2.85e-07	1.00751
HTR004769	M6PR	mannose-6-phosphate receptor (cation dependent); insulin-like growth factor 2 receptor	4.64386	1554884_at							GE60227	0.000140701	0.981497
HTR058648	KIAA1430	KIAA1430	4.64386	1560977_a_at							GE551883	0.00109201	0.635899
HTR019931	N/A	N/A	4.64386	1563226_at							GE523484	0.00353571	1.05099
HTR020843	N/A	N/A	4.64386	1569052_at							GE772050	1.48e-05	0.979201
HTR021904	PHC2	polyhomeotic-like 2 (Drosophila)	4.64386	200919_at	200919_at	0.0237	0.305
HTR005100	TPP2	tripeptidyl peptidase II	4.64386	203374_s_at	203374_s_at	0.00507	0.491				GE58055	0.0117472	0.535659	241151	0.000498597	0.381986
HTR004243	N/A	N/A	4.64386	203688_at							GE62381	6.14e-07	1.39758
HTR001193	OAS2	2'-5'-oligoadenylate synthetase 2, 69/71kDa	4.64386	204972_at	204972_at	4.72e-05	0.991
HTR000445	NFX1	nuclear transcription factor, X-box binding 1	4.64386	210268_at	210268_at	0.00292	0.603				GE58959	0.000504265	0.737042
HTR003216	SPG20	spastic paraplegia 20, spartin (Troyer syndrome)	4.64386	212526_at	212526_at	0.0306	0.322
HTR008315	PIP5K2A	phosphatidylinositol-4-phosphate 5-kinase, type II, alpha	4.64386	212829_at	212829_at	2.22e-05	0.936	A_24_P673786	0.0354	0.512	GE58353	0.000969427	0.756627	214805	3.66e-06	0.687067
HTR005662	SASH1	SAM and SH3 domain containing 1	4.64386	213236_at	213236_at	1.38e-05	0.943	A_24_P658584	0.000349	0.793	GE53490	1.76e-06	0.936392
HTR012360	IFI44	interferon-induced protein 44	4.64386	214453_s_at	214453_s_at	9.11e-07	1.33				GE60483	6.72e-08	1.17046
HTR000577	SORBS1	sorbin and SH3 domain containing 1	4.64386	218087_s_at	218087_s_at	5.95e-07	2.74	A_24_P317907	0.0164	0.556	GE56479	1.13e-08	2.30945
HTR001745	N/A	N/A	4.64386	220132_s_at	220132_s_at	1.17e-06	2.89	A_23_P204689	0.0122	0.69	GE61399	3.02e-10	3.46134
HTR012300	N/A	N/A	4.64386	225659_at	225659_at	0.000928	0.738				GE87620	7.14e-05	0.810434
HTR010734	ZNF295	zinc finger protein 295	4.64386	233952_s_at	233952_s_at	4.36e-07	1.74	A_24_P339869	0.000261	0.645	GE82565	6.47e-07	2.47389	222293	0.00197209	0.301419
HTR007540	N/A	N/A	4.64386	238017_at	238017_at	4.72e-08	3.65	A_23_P257457	0.00534	0.833	GE79214	6.44e-06	3.34886
HTR014685	ZRF1	zuotin related factor 1	4.61471	213097_s_at	213097_s_at	2.04e-05	0.824	A_23_P254573	0.0121	0.768				259842	4.44e-06	0.640865
HTR006110	MGP	matrix Gla protein	4.60525	238481_at	238481_at	4e-09	2.53	A_23_P204286	6.12e-08	1.58	GE80964	1.53e-08	1.40094	590264	1.63e-14	1.58697
HTR029539	N/A	N/A	4.58496	1565935_at							GE83070	1.68e-05	0.877041
HTR003281	TFIP11	tuftelin interacting protein 11	4.58496	202750_s_at	202750_s_at	0.0489	0.316
HTR003253	SPAG5	sperm associated antigen 5	4.58496	203145_at	203145_at	0.000787	0.6				GE81642	0.00141795	0.721825
HTR000505	METTL1	methyltransferase-like 1	4.58496	204027_s_at	204027_s_at	0.0127	0.486
HTR056243	N/A	N/A	4.58496	204099_at				A_32_P187827	0.00739	0.44
HTR010580	IL2RG	interleukin 2 receptor, gamma (severe combined immunodeficiency)	4.58496	204116_at	204116_at	8.75e-05	1.07				GE57049	0.00138391	1.53867
HTR001600	RASGRP3	RAS guanyl releasing protein 3 (calcium and DAG-regulated)	4.58496	205801_s_at	205801_s_at	1.82e-09	3.35	A_24_P54390	0.0441	1.13	GE62258	7.36e-10	3.25841	133082	0.00105834	2.059
HTR008668	E2F3	E2F transcription factor 3	4.58496	208291_s_at							GE57194	0.000707287	3.04816
HTR044002	CORO1A	coronin, actin binding protein, 1A	4.58496	209083_at	209083_at	6.32e-05	0.972
HTR034212	ZDHHC11	zinc finger, DHHC domain containing 11	4.58496	209599_s_at							GE84840	0.0168672	0.497308
HTR001012	CDC2L5	cell division cycle 2-like 5 (cholinesterase-related cell division controller)	4.58496	211935_at							GE883062	3.18e-05	1.7631
HTR002805	JAM3	junctional adhesion molecule 3; junctional adhesion molecule 2	4.58496	212813_at	212813_at	5.12e-07	2.23				GE83529	7.15e-13	3.27752
HTR011354	TFAP2B	transcription factor AP-2 beta (activating enhancer binding protein 2 beta)	4.58496	214451_at	214451_at	4.36e-09	3.32	A_24_P20954	3.97e-06	2.45	GE60178	2.24e-07	3.03313
HTR008357	PITPNC1	phosphatidylinositol transfer protein, cytoplasmic 1	4.58496	219155_at	219155_at	0.000998	0.62	A_23_P66473	0.00545	0.523	GE633249	0.0007335	1.25159	45000	0.00744966	0.421948
HTR007082	ZNF143	zinc finger protein 143 (clone pHZ-1)	4.58496	221873_at	221873_at	0.00325	0.408
HTR003426	SLC27A3	solute carrier family 27 (fatty acid transporter), member 3	4.58496	222217_s_at	222217_s_at	0.000487	0.741	A_24_P179816	0.0403	0.444	GE82828	0.000227793	0.565516
HTR001211	IL17RB	interleukin 17 receptor B	4.58496	224156_x_at	224156_x_at	1.79e-08	2.84	A_24_P157370	0.00252	1.15	GE82444	4.3e-12	3.39992
HTR013901	ZCCHC3	zinc finger, CCHC domain containing 3	4.58496	225091_at	225091_at	0.000149	0.869	A_24_P399694	0.0253	0.447
HTR056975	N/A	N/A	4.58496	226832_at	226832_at	2.35e-05	1.05	A_32_P195291	0.0237	0.461	GE897139	1.42e-06	1.96858	133180	0.0150893	0.376421
HTR044258	EDG3	endothelial differentiation, sphingolipid G-protein-coupled receptor, 3; chromosome 9 open reading frame 47	4.58496	228176_at	228176_at	3.61e-08	1.88				GE739172	0.0103781	2.79256
HTR002170	AHI1	Abelson helper integration site	4.58496	244699_at	244699_at	0.0306	0.643				GE635731	1.06e-05	1.22508	898255	4.64e-07	0.642655
HTR014745	DFNB31	deafness, autosomal recessive 31	4.58496	47553_at	47553_at	0.000181	1.69	A_24_P376129	0.0296	0.687
HTR002346	STX16	syntaxin 16; aminopeptidase-like 1	4.56986	221499_s_at	221499_s_at	0.0216	0.478
HTR006508	C14orf130	chromosome 14 open reading frame 130	4.55459	218108_at	218108_at	0.00124	0.547				GE55763	3.59e-05	1.18829
HTR002862	FOXO3A	forkhead box O3A	4.55459	242320_at	242320_at	1.7e-05	0.968				GE85764	2.36e-07	1.68945
HTR005416	AXUD1	AXIN1 up-regulated 1	4.5502	225557_at	225557_at	4.33e-09	2.24	A_23_P121011	0.00512	0.359	GE56502	1.34e-09	1.68824	1475662	2.29e-06	1.10388
HTR018377	TRIB1	tribbles homolog 1 (Drosophila)	4.53743	202241_at	202241_at	9.56e-10	2.62	A_24_P252497	8.01e-06	1.74	GE55750	5.11e-09	2.31896
HTR001488	MTRR	5-methyltetrahydrofolate-homocysteine methyltransferase reductase	4.52356	203199_s_at	203199_s_at	0.00128	0.899
HTR003859	LSP1	lymphocyte-specific protein 1	4.52356	203523_at	203523_at	0.00134	0.756	A_23_P13382	0.0104	0.834	GE57935	7.91e-06	5.51413	214922	3.56e-06	0.333875
HTR053306	TATDN2	TatD DNase domain containing 2	4.52356	203648_at	203648_at	0.0439	0.288
HTR010873	IL10RA	interleukin 10 receptor, alpha	4.52356	204912_at	204912_at	1.39e-09	3.44	A_23_P203173	0.00238	1.26	GE58838	9.93e-09	3.5232
HTR006939	HDAC4	histone deacetylase 4	4.52356	207895_at							GE83586	0.00408461	1.23628
HTR001194	GATA2	GATA binding protein 2	4.52356	209710_at	209710_at	3.11e-05	1.3				GE87399	1.07e-09	3.04195	149809	4.38e-07	0.980934
HTR008311	KYNU	kynureninase (L-kynurenine hydrolase)	4.52356	217388_s_at	217388_s_at	2.4e-06	1.01				GE62213	0.00879681	0.48771	252515	5.36e-05	0.432616
HTR010517	N/A	N/A	4.52356	221601_s_at	221601_s_at	6e-05	1.02				GE79368	4.65e-05	3.03535
HTR008891	N/A	N/A	4.52356	223821_s_at	223821_s_at	5.92e-06	2.51	A_23_P201066	0.0236	0.455	GE61811	3.25e-09	2.14686
HTR000326	MBNL2	muscleblind-like 2 (Drosophila)	4.52356	236699_at	236699_at	3.95e-07	1.79				GE766740	5.32e-06	0.808749
HTR001926	STC2	stanniocalcin 2	4.49985	203439_s_at	203439_s_at	1.54e-07	1.92				GE79742	4.12e-08	1.42507	3347440	9.01e-06	1.04701
HTR005025	DNAJC7	DnaJ (Hsp40) homolog, subfamily C, member 7	4.49185	1556053_at	1556053_at	0.000298	0.609
HTR000393	PMP22	peripheral myelin protein 22	4.48382	210139_s_at	210139_s_at	1.61e-09	2.77	A_23_P100711	0.000569	1.6	GE57050	9.62e-11	3.26386	133273	2.04e-06	1.44159
HTR004699	PRG1	proteoglycan 1, secretory granule	4.47032	201858_s_at	201858_s_at	3.38e-10	6.51	A_23_P86653	0.000255	2.76	GE79777	1.39e-15	6.03231
HTR012545	OPHN1	oligophrenin 1	4.45943	1556984_at							GE828915	0.00428307	0.405244
HTR000561	CMAR	cell matrix adhesion regulator; spastic paraplegia 7, paraplegin (pure and complicated autosomal recessive)	4.45943	1558670_at							GE86834	0.00095785	0.422235
HTR006496	SSBP2	single-stranded DNA binding protein 2	4.45943	1561690_at	1561690_at	9.23e-06	1.22				GE56326	0.00277517	0.386155	324788	6.89e-05	0.418833
HTR017968	PNCK	pregnancy upregulated non-ubiquitously expressed CaM kinase	4.45943	1570314_at							GE767513	0.0177733	0.776561
HTR006398	DNAJB9	DnaJ (Hsp40) homolog, subfamily B, member 9	4.45943	202843_at	202843_at	4.74e-07	1.57	A_23_P258944	0.0466	0.674				151827	0.000377985	1.0543
HTR000473	RASSF2	Ras association (RalGDS/AF-6) domain family 2	4.45943	203185_at	203185_at	0.000108	1.57	A_23_P166087	0.0039	1.08
HTR047107	N/A	N/A	4.45943	204020_at							GE752024	3.68e-05	1.09134
HTR007066	CDH5	cadherin 5, type 2, VE-cadherin (vascular epithelium)	4.45943	204677_at	204677_at	1.27e-09	3.59				GE60059	7.27e-09	3.68546	46798	0.000217905	1.87848
HTR000414	RBP1	retinol binding protein 1, cellular; AT rich interactive domain 4A (RBP1-like)	4.45943	205062_x_at	205062_x_at	0.0447	0.428
HTR007684	MAFA	v-maf musculoaponeurotic fibrosarcoma oncogene homolog A (avian); killer cell lectin-like receptor subfamily G, member 1	4.45943	205779_at							GE476230	0.00127707	3.59282	203974	0.000138708	0.417727
HTR012431	NGFR	nerve growth factor receptor (TNFR superfamily, member 16)	4.45943	205858_at	205858_at	0.00539	0.518
HTR007186	N/A	N/A	4.45943	206043_s_at	206043_s_at	0.00114	0.783				GE494012	9.18e-05	0.770417
HTR003449	PDLIM1	PDZ and LIM domain 1 (elfin); LIM domain binding 1; LIM domain binding 2	4.45943	206481_s_at	206481_s_at	5.68e-10	2.92				GE816650	8.43e-05	5.49947	214858	0.0107395	0.593343
HTR005060	N/A	N/A	4.45943	213005_s_at							GE58477	0.000283949	0.897296
HTR000481	DUSP10	dual specificity phosphatase 10	4.45943	215501_s_at	215501_s_at	0.0324	0.487				GE53677	2.48e-06	1.39145
HTR016788	SHC2	SHC (Src homology 2 domain containing) transforming protein 2	4.45943	218393_s_at							GE53025	0.0100447	0.950827
HTR031573	N/A	N/A	4.45943	220525_s_at							GE540471	0.000122375	0.940559	1556794	0.0010303	0.538019
HTR026658	PHF19	PHD finger protein 19	4.45943	220882_at	220882_at	0.000159	1.72
HTR002444	KIAA1598	KIAA1598	4.45943	221802_s_at	221802_s_at	0.000723	0.553				GE56835	0.00370132	0.40638
HTR008161	N/A	N/A	4.45943	222495_at	222495_at	0.00966	0.412
HTR010961	BRMS1L	breast cancer metastasis-suppressor 1-like	4.45943	224484_s_at	224484_s_at	0.0495	0.396				GE83391	0.0248593	0.431525
HTR044373	N/A	N/A	4.45943	225290_at	225290_at	0.000126	1.08				GE56424	8.17e-05	1.09761
HTR004962	SLC7A2	solute carrier family 7 (cationic amino acid transporter, y+ system), member 2	4.45943	225516_at	225516_at	6.74e-09	3.37				GE81227	0.0045156	2.97448	135500	2.35e-06	2.70182
HTR008502	AEBP2	AE binding protein 2	4.45943	225889_at	225889_at	0.00233	0.578
HTR017553	MIDN	midnolin	4.45943	225954_s_at	225954_s_at	5.71e-05	0.893
HTR017940	C14orf27	chromosome 14 open reading frame 27	4.45943	226244_at	226244_at	0.000387	1.08	A_23_P65388	0.00574	0.909
HTR009735	ZNF440	zinc finger protein 440	4.45943	227298_at							GE566115	0.0134651	0.273303
HTR004964	DPH2L2	DPH2-like 2 (S. cerevisiae)	4.45943	229217_at							GE54487	4.51e-05	0.663053
HTR000964	ADAM33	a disintegrin and metalloproteinase domain 33	4.45943	232570_s_at	232570_s_at	0.000125	0.98				GE56458	1.59e-06	3.63459	131485	0.00864026	0.223222
HTR007166	PARVG	parvin, gamma	4.45943	233510_s_at	233510_s_at	0.0107	0.485				GE79679	1.26e-05	3.31577	26337	0.0119318	0.432014
HTR006133	EIF2S3	eukaryotic translation initiation factor 2, subunit 3 gamma, 52kDa	4.43741	210261_at							GE80077	3.07e-05	1.01737
HTR003042	MBNL1	muscleblind-like (Drosophila)	4.43296	235879_at	235879_at	1.44e-06	1.37	A_23_P357811	0.00755	0.599				143171	0.0241404	0.147452
HTR047945	NFKBIA	nuclear factor of kappa light polypeptide gene enhancer in B-cells inhibitor, alpha	4.43223	201502_s_at	201502_s_at	1.82e-09	3.13	A_23_P106002	1.18e-09	2.51	GE61601	1.03e-11	3.24618
HTR010189	IRF1	interferon regulatory factor 1	4.43105	202531_at	202531_at	9.95e-09	2.41				GE59715	2.67e-11	2.40301	323001	3.76e-14	1.29146
HTR006638	KHDRBS3	KH domain containing, RNA binding, signal transduction associated 3	4.42626	230249_at	230249_at	0.0167	0.902							756205	0.00805823	0.209562
HTR002390	CTNNAL1	catenin (cadherin-associated protein), alpha-like 1	4.41504	202468_s_at	202468_s_at	0.00017	0.724				GE58312	1.16e-07	1.09396	36498	0.00185889	0.449721
HTR019909	ZNF43	zinc finger protein 43 (HTF6)	4.39232	1568623_a_at				A_23_P5234	0.00209	1.05
HTR002441	N/A	N/A	4.39232	204436_at	204436_at	0.000202	0.749
HTR010749	RAMP1	receptor (calcitonin) activity modifying protein 1	4.39232	204916_at	204916_at	0.00147	0.502	A_23_P50946	0.000569	0.612	GE55135	8.38e-11	2.01462
HTR018051	GPR109A	G protein-coupled receptor 109A; G protein-coupled receptor 109B	4.39232	205220_at	205220_at	1.06e-09	3.14	A_23_P64721	0.0118	0.741	GE57047	3.87e-10	3.50349
HTR000440	PDCD8	programmed cell death 8 (apoptosis-inducing factor)	4.39232	205512_s_at	205512_s_at	0.0328	0.273
HTR009105	GGTLA1	gamma-glutamyltransferase-like activity 1	4.39232	205582_s_at	205582_s_at	0.0049	0.708				GE56457	7.71e-06	2.20709
HTR007184	RHPN1	rhophilin, Rho GTPase binding protein 1	4.39232	206158_s_at				A_23_P87432	0.0192	0.682	GE80358	0.000128569	0.699926
HTR009865	CCL22	chemokine (C-C motif) ligand 22	4.39232	207861_at	207861_at	1.87e-06	1.54
HTR000227	PPARG	peroxisome proliferative activated receptor, gamma	4.39232	208510_s_at	208510_s_at	7.27e-05	1.13				GE60128	5.65e-07	1.7272
HTR002796	SNX13	sorting nexin 13	4.39232	213292_s_at	213292_s_at	0.000802	0.615	A_23_P256342	0.0393	0.419
HTR012391	ZNF592	zinc finger protein 592	4.39232	213389_at	213389_at	0.0391	0.334
HTR051427	N/A	N/A	4.39232	215483_at	215483_at	4.32e-06	1.01				GE55218	0.00214298	0.664989
HTR001923	IPO4	importin 4	4.39232	218305_at	218305_at	0.0166	0.492
HTR013463	N/A	N/A	4.39232	220450_at	220450_at	0.00675	0.516
HTR006360	CYHR1	cysteine and histidine rich 1	4.39232	223421_at	223421_at	0.000135	0.731				GE85952	1.9e-05	1.45291
HTR023122	GLCCI1	glucocorticoid induced transcript 1	4.39232	225706_at	225706_at	3.64e-06	1.04
HTR007389	GNB4	guanine nucleotide binding protein (G protein), beta polypeptide 4	4.39232	225710_at	225710_at	0.00679	0.641
HTR002660	BCAT1	branched chain aminotransferase 1, cytosolic	4.39232	226517_at	226517_at	8.98e-08	2.12	A_24_P935986	0.00089	1.02	GE81520	0.00205624	2.00753
HTR027499	YPEL2	yippee-like 2 (Drosophila)	4.39232	227020_at	227020_at	3.86e-07	1.81	A_24_P787947	0.00131	1
HTR001601	KREMEN1	kringle containing transmembrane protein 1	4.39232	227250_at	227250_at	0.00109	0.694
HTR008231	P4HA1	procollagen-proline, 2-oxoglutarate 4-dioxygenase (proline 4-hydroxylase), alpha polypeptide I	4.39232	229411_at							GE57882	1.69e-05	0.774998
HTR013203	SIX4	sine oculis homeobox homolog 4 (Drosophila)	4.39232	231797_at	231797_at	0.0023	0.555
HTR012422	SUSD3	sushi domain containing 3	4.39232	#N/A				A_23_P401076	0.000451	1.95	GE86235	3.73e-08	3.5611
HTR032819	N/A	N/A	4.39232	#N/A							GE550853	8.25e-06	1.03751
HTR008998	IER5	immediate early response 5	4.36632	218611_at	218611_at	2.01e-09	2.35	A_23_P86330	1.68e-09	2.38	GE54944	1.47e-06	1.7822
HTR005245	GBP2	guanylate binding protein 2, interferon-inducible	4.36146	242907_at	242907_at	6.72e-07	2.25	A_23_P85693	0.0183	1	GE57976	2.16e-11	2.64325	298899	6.45e-08	0.937449
HTR002371	N/A	N/A	4.35755	1556008_a_at							GE540546	0.0100897	0.206507
HTR015393	SCHIP1	schwannomin interacting protein 1	4.35755	204030_s_at	204030_s_at	0.00238	0.572	A_32_P62863	0.00489	0.536	GE58602	0.00721255	0.324345
HTR012349	YAF2	YY1 associated factor 2	4.35755	204948_s_at							GE62593	0.000403749	0.647372
HTR013019	N/A	N/A	4.33985	226242_at							GE54243	8.5e-05	0.652252
HTR034666	N/A	N/A	4.3346	227099_s_at	227099_s_at	1.26e-11	5.17	A_32_P74409	0.00622	3.15
HTR055361	SERTAD2	SERTA domain containing 2	4.32193	202656_s_at	202656_s_at	1.01e-06	1.14	A_24_P294124	0.00526	1.04	GE57254	0.000196988	0.788783
HTR003905	WASPIP	Wiskott-Aldrich syndrome protein interacting protein	4.32193	202664_at	202664_at	9.61e-07	1.47
HTR008352	AHR	aryl hydrocarbon receptor	4.32193	202820_at	202820_at	0.041	0.572				GE62115	3.34e-07	1.92657
HTR008041	CD37	CD37 antigen	4.32193	204192_at	204192_at	7.61e-07	2.87				GE79258	3.9e-07	5.85048
HTR006674	ATXN7	ataxin 7	4.32193	204516_at	204516_at	0.00706	0.52				GE55130	0.022252	0.261317
HTR018989	FBXO46	F-box protein 46	4.32193	205310_at	205310_at	0.00223	0.6
HTR004422	IL1R2	interleukin 1 receptor, type II	4.32193	205403_at	205403_at	2.28e-07	2.31	A_23_P79398	0.00811	0.836
HTR012491	SDS	serine dehydratase	4.32193	205695_at	205695_at	1.58e-06	1.79							47761	0.0448154	0.314933
HTR029573	ATXN2L	ataxin 2-like	4.32193	207798_s_at	207798_s_at	0.00667	0.485
HTR009068	HCK	hemopoietic cell kinase	4.32193	208018_s_at	208018_s_at	5.75e-09	2.46				GE81118	0.000269413	4.46508
HTR000928	N/A	N/A	4.32193	208253_at							GE82948	0.00418806	2.88045
HTR010769	FGR	Gardner-Rasheed feline sarcoma viral (v-fgr) oncogene homolog	4.32193	208438_s_at	208438_s_at	0.000223	1.08	A_23_P103932	0.00371	0.894	GE79451	6.28e-05	5.06608
HTR004358	ZCWCC3	zinc finger, CW type with coiled-coil domain 3; chromatin assembly factor 1, subunit B (p60); membrane protein, palmitoylated 7 (MAGUK p55 subfamily member 7)	4.32193	213000_at	213000_at	0.00596	0.407				GE57259	0.000124103	0.829259
HTR006670	DPT	dermatopontin	4.32193	213068_at	213068_at	6.49e-10	3.71				GE81090	1.38e-05	7.23138
HTR015431	DOCK2	dedicator of cytokinesis 2	4.32193	213160_at	213160_at	0.000184	1.39				GE517478	2.66e-07	3.01586
HTR000465	MSR1	macrophage scavenger receptor 1	4.32193	214770_at	214770_at	1.04e-05	1.35				GE57055	1.22e-05	4.23925
HTR014532	PPFIA3	protein tyrosine phosphatase, receptor type, f polypeptide (PTPRF), interacting protein (liprin), alpha 3	4.32193	215280_s_at	215280_s_at	0.00021	0.855				GE53365	0.0226291	0.963731
HTR004230	SPATS2	spermatogenesis associated, serine-rich 2	4.32193	218324_s_at	218324_s_at	0.00284	0.577
HTR010446	N/A	N/A	4.32193	218345_at	218345_at	9.86e-06	1.53				GE52972	6.34e-08	2.25525
HTR010891	ELTD1	EGF, latrophilin and seven transmembrane domain containing 1	4.32193	219134_at	219134_at	1.77e-11	5.61				GE62048	3.76e-11	7.05731	345051	7.4e-07	1.7371
HTR008453	ZC3HDC1	zinc finger CCCH type domain containing 1	4.32193	219973_at							GE56663	0.00131787	0.918593
HTR002347	FAM46A	family with sequence similarity 46, member A	4.32193	221766_s_at	221766_s_at	1.43e-06	1.51	A_23_P70660	9.6e-07	1.56	GE88109	6.75e-06	1.25754	200774	1.53e-07	1.0884
HTR013348	IL20	interleukin 20	4.32193	224071_at	224071_at	3.05e-09	3.48	A_23_P46482	0.000864	0.848	GE80229	2e-09	5.05047
HTR003643	N/A	N/A	4.32193	224587_at	224587_at	0.00166	0.557	A_32_P2333	0.0154	0.655
HTR017616	N/A	N/A	4.32193	225699_at	225699_at	3.56e-07	1.55	A_24_P506977	0.00151	1.04	GE56936	3.43e-06	1.54782	258738	6.21e-09	0.938538
HTR049934	PCDH18	protocadherin 18	4.32193	225975_at	225975_at	2.61e-09	2.94				GE56723	0.000308591	0.672115
HTR044279	EVI5	ecotropic viral integration site 5	4.32193	226319_s_at							GE81539	0.00278234	0.535987
HTR029587	PLAC9	placenta-specific 9	4.32193	227419_x_at	227419_x_at	5.89e-07	1.27				GE861089	3.33e-07	3.83807
HTR009064	EPSTI1	epithelial stromal interaction 1 (breast)	4.32193	227609_at	227609_at	0.000614	0.578
HTR007549	MYCT1	myc target 1	4.32193	231947_at	231947_at	0.0011	2.55				GE565657	1.52e-08	3.03378
HTR012606	RABGEF1	RAB guanine nucleotide exchange factor (GEF) 1; potassium channel tetramerisation domain containing 7	4.32193	233702_x_at	233702_x_at	0.00415	0.637				GE619151	4.65e-05	1.0713
HTR015996	TCF7L2	transcription factor 7-like 2 (T-cell specific, HMG-box)	4.2854	1556277_a_at							GE808115	0.00418448	0.965799	124907	0.00982117	0.792504
HTR012121	IL28A	interleukin 28A (interferon, lambda 2)	4.24793	1552915_at	1552915_at	0.0465	0.383				GE557980	2.41e-05	0.810476
HTR049399	N/A	N/A	4.24793	1553434_at	1553434_at	2.3e-08	2.52				GE546956	1.98e-08	6.56705
HTR003783	SLC29A1	solute carrier family 29 (nucleoside transporters), member 1	4.24793	201802_at	201802_at	0.0397	0.415
HTR046707	LRCH4	leucine-rich repeats and calponin homology (CH) domain containing 4	4.24793	201940_at							GE54491	4.18e-05	0.771824
HTR006210	SLC2A3	solute carrier family 2 (facilitated glucose transporter), member 3	4.24793	202499_s_at	202499_s_at	1.37e-09	4.21				GE84815	0.000408453	3.57157	4396508	0.000119183	2.87844
HTR008188	MPP1	membrane protein, palmitoylated 1, 55kDa	4.24793	202974_at	202974_at	1.36e-05	1.47	A_23_P171296	7.62e-06	1.76	GE58289	1.3e-06	1.52359	207947	0.00373773	0.974686
HTR010578	CAPN7	calpain 7	4.24793	203356_at	203356_at	0.0473	0.341				GE53693	0.0392797	2.01139
HTR003752	GPRC5B	G protein-coupled receptor, family C, group 5, member B	4.24793	203632_s_at	203632_s_at	0.000154	0.895
HTR000241	CASP10	caspase 10, apoptosis-related cysteine protease	4.24793	203826_s_at										121409	0.00565349	0.296785
HTR014385	FUT8	fucosyltransferase 8 (alpha (1,6) fucosyltransferase)	4.24793	203988_s_at	203988_s_at	2.28e-06	1.32				GE60337	0.000116656	0.982528
HTR003282	STAB1	stabilin 1	4.24793	204150_at	204150_at	4.9e-05	1.33
HTR006918	LMO2	LIM domain only 2 (rhombotin-like 1)	4.24793	204249_s_at	204249_s_at	1.2e-08	2.86				GE79375	2.14e-09	2.74712
HTR005350	SMU1	smu-1 suppressor of mec-8 and unc-52 homolog (C. elegans)	4.24793	206980_s_at							GE633375	0.0034215	0.955316
HTR002439	IGF1	insulin-like growth factor 1 (somatomedin C); insulin-like growth factor binding protein 1	4.24793	209540_at	209540_at	1.3e-08	2.85	A_24_P398572	0.000581	1.46	GE59822	7.46e-08	2.91429
HTR000280	ITSN2	intersectin 2	4.24793	209907_s_at	209907_s_at	0.00206	0.595				GE559751	3.25e-05	1.60542
HTR014243	HGF	hepatocyte growth factor (hepapoietin A; scatter factor)	4.24793	209960_at	209960_at	5.08e-07	4.12	A_24_P944788	0.00343	0.57	GE62425	4.53e-05	2.89267
HTR002151	ELN	elastin (supravalvular aortic stenosis, Williams-Beuren syndrome)	4.24793	212670_at	212670_at	2.67e-05	1.11
HTR000826	ABCA5	ATP-binding cassette, sub-family A (ABC1), member 5	4.24793	213353_at	213353_at	0.000943	0.813
HTR003696	CDC42EP4	CDC42 effector protein (Rho GTPase binding) 4	4.24793	218062_x_at	218062_x_at	0.00201	0.557				GE56873	0.000784856	0.606006
HTR005111	N/A	N/A	4.24793	218510_x_at	218510_x_at	0.0105	0.447
HTR001364	FBXL6	F-box and leucine-rich repeat protein 6	4.24793	219189_at	219189_at	0.00334	0.711				GE63179	0.000401804	0.599896
HTR009395	GIMAP6	GTPase, IMAP family member 6	4.24793	219777_at	219777_at	6.23e-09	4.33				GE82907	6.46e-07	6.63806	1757608	0.000114612	1.50629
HTR014458	VPS39	vacuolar protein sorting 39 (yeast)	4.24793	220183_s_at							GE53477	0.0131614	0.344374	310749	0.00428057	0.187714
HTR001788	NTRK2	neurotrophic tyrosine kinase, receptor, type 2	4.24793	221796_at	221796_at	5.17e-11	4.69							289428	9.05e-05	0.82011
HTR003064	SLC40A1	solute carrier family 40 (iron-regulated transporter), member 1	4.24793	223044_at	223044_at	3.34e-09	3.47				GE58603	8.97e-11	3.16077	121430	3.48e-05	1.61292
HTR000242	TLR4	toll-like receptor 4	4.24793	224341_x_at	224341_x_at	0.00238	0.564
HTR017789	N/A	N/A	4.24793	226769_at	226769_at	2.68e-06	1.69				GE560475	1.23e-05	0.591594
HTR007065	KIF9	kinesin family member 9; RNA, U13 small nuclear pseudogene 3	4.24793	231319_x_at	231319_x_at	0.00109	0.745	A_23_P212307	0.000784	0.588	GE839941	1.84e-09	2.42689	1031592	2.98e-05	0.545672
HTR029808	N/A	N/A	4.24793	235428_at	235428_at	0.0323	0.47				GE858100	0.00120015	0.719241
HTR001330	CDH11	cadherin 11, type 2, OB-cadherin (osteoblast)	4.24793	236179_at	236179_at	3.37e-07	2.77				GE781435	3.17e-07	0.81452	127515	0.00148414	1.39954
HTR005102	SIPA1L1	signal-induced proliferation-associated 1 like 1; RNA, U56B small nuclear	4.24793	239600_at	239600_at	0.00225	0.547				GE729571	0.0106176	0.464814
HTR017812	KIAA1277	KIAA1277	4.24793	53991_at	53991_at	0.0433	0.436
HTR015536	N/A	N/A	4.24793	#N/A										30094	0.0003772	0.96679
HTR005756	TNF	tumor necrosis factor (TNF superfamily, member 2)	4.22882	207113_s_at	207113_s_at	5.68e-10	3.56	A_23_P376488	0.000494	1.73				1693595	0.000238779	2.66044
HTR018101	N/A	N/A	4.22882	226863_at	226863_at	0.000682	0.78	A_32_P47643	0.0363	0.709	GE56808	0.0253986	0.868997
HTR010150	ADIPOR2	adiponectin receptor 2	4.20945	201346_at	201346_at	0.00379	0.455				GE626318	2.91e-06	2.17935
HTR003864	BAG3	BCL2-associated athanogene 3	4.19834	217911_s_at	217911_s_at	5.11e-09	2.25	A_23_P47077	1.04e-06	2.08	GE81375	4.98e-09	1.87999
HTR000596	ACAD10	acyl-Coenzyme A dehydrogenase family, member 10; aldehyde dehydrogenase 2 family (mitochondrial); aldehyde dehydrogenase 1 family, member A1	4.1964	201425_at	201425_at	7.61e-07	2.15	A_23_P36745	0.00018	2.15	GE87786	1.42e-09	1.69729
HTR002126	N/A	N/A	4.1964	222240_s_at	222240_s_at	0.00285	0.682
HTR005318	RALGPS1	Ral GEF with PH domain and SH3 binding motif 1	4.16993	1558392_at							GE79773	0.00716025	0.994373
HTR010354	N/A	N/A	4.16993	1559362_at	1559362_at	3.82e-05	1.23				GE689464	0.0227352	0.74679
HTR010727	SNTA1	syntrophin, alpha 1 (dystrophin-associated protein A1, 59kDa, acidic component); fibroblast growth factor receptor substrate 2	4.16993	200825_s_at							GE61785	2.01e-05	0.51782
HTR013371	MAML1	mastermind-like 1 (Drosophila)	4.16993	202360_at	202360_at	0.0033	0.476				GE83025	0.00125371	0.899307
HTR046702	N/A	N/A	4.16993	202582_s_at							GE838412	1.18e-06	1.27035
HTR006472	CD53	CD53 antigen	4.16993	203416_at	203416_at	5.37e-07	3.66	A_23_P74547	0.0158	0.593	GE57954	5.07e-07	4.68264	201570	0.000479709	1.6549
HTR017657	PRKAR2B	protein kinase, cAMP-dependent, regulatory, type II, beta; protein kinase, cAMP-dependent, regulatory, type II, alpha	4.16993	203680_at	203680_at	1.2e-08	2.4	A_23_P42975	0.000139	0.834	GE57918	4.76e-05	2.46379	609663	0.00584866	1.1295
HTR010106	MB	myoglobin	4.16993	204179_at	204179_at	0.000668	1.5				GE80256	4.97e-07	2.02943
HTR007085	EDG1	endothelial differentiation, sphingolipid G-protein-coupled receptor, 1	4.16993	204642_at	204642_at	2.85e-09	3.27	A_23_P404481	0.0372	0.854	GE57920	3.62e-06	4.2596	307325	4.57e-08	1.46461
HTR009086	PPP1R1A	protein phosphatase 1, regulatory (inhibitor) subunit 1A	4.16993	205478_at	205478_at	7.14e-06	2.33	A_23_P53417	0.0212	0.988	GE59196	4.3e-12	4.22412
HTR010470	CAMLG	calcium modulating ligand	4.16993	206108_s_at				A_23_P213728	0.0432	0.534
HTR000521	ARHGAP6	Rho GTPase activating protein 6	4.16993	206167_s_at	206167_s_at	4.74e-06	2.08				GE61946	4.98e-06	5.15961
HTR014904	ATP2A3	ATPase, Ca++ transporting, ubiquitous	4.16993	207522_s_at	207522_s_at	0.00411	0.591
HTR003734	NUP210	nucleoporin 210kDa	4.16993	212316_at	212316_at	5.21e-07	1.74				GE63176	0.000128741	2.1102	25643	0.0145199	1.01239
HTR005635	DEPDC6	DEP domain containing 6	4.16993	218858_at	218858_at	2.25e-08	2	A_23_P60166	0.000333	0.766	GE62456	1.34e-09	2.58481	1455603	0.0117201	0.724204
HTR010964	FAM38B	family with sequence similarity 38, member B	4.16993	219602_s_at	219602_s_at	0.0127	0.767				GE82645	2.34e-05	1.15161
HTR030356	N/A	N/A	4.16993	220117_at	220117_at	9.11e-06	1.58	A_23_P113748	0.0462	0.835	GE88368	1.17e-10	3.22663
HTR012329	R3HDM	R3H domain (binds single-stranded nucleic acids) containing	4.16993	221781_s_at							GE512176	6.66e-06	0.920451
HTR008134	AZI2	5-azacytidine induced 2	4.16993	223846_at	223846_at	0.000246	0.634				GE88525	0.000146948	0.767995
HTR010766	FAM3D	family with sequence similarity 3, member D	4.16993	227676_at	227676_at	2.68e-06	1.78				GE87625	5.03e-07	2.05082
HTR019644	N/A	N/A	4.16993	241370_at	241370_at	0.000193	0.826				GE747590	0.00039759	0.627032	1030476	0.0232985	0.156677
HTR000998	ARHGEF7	Rho guanine nucleotide exchange factor (GEF) 7	4.16099	205507_at							GE809705	6.05e-08	2.47565
HTR008145	PNRC1	proline-rich nuclear receptor coactivator 1	4.14296	209034_at	209034_at	6.55e-06	0.919	A_23_P145074	2.96e-07	1.59	GE81684	4.1e-07	1.51953	5295281	4e-05	0.800041
HTR003693	GSPT1	G1 to S phase transition 1	4.13841	201912_s_at	201912_s_at	0.00226	0.51				GE59750	0.000513715	0.696075
HTR007024	MKLN1	muskelin 1, intracellular mediator containing kelch motifs	4.12928	204423_at	204423_at	0.000193	0.683				GE58506	0.042639	0.352186
HTR002169	DNAJC14	DnaJ (Hsp40) homolog, subfamily C, member 14	4.11548	229069_at	229069_at	0.00653	0.528
HTR010910	NAALADL1	N-acetylated alpha-linked acidic dipeptidase-like 1	4.08746	1557528_at							GE62348	0.000394536	1.23699
HTR024477	KIAA0240	KIAA0240	4.08746	1559964_at	1559964_at	0.0231	0.467
HTR005402	SMC5L1	SMC5 structural maintenance of chromosomes 5-like 1 (yeast)	4.08746	1562948_at	1562948_at	0.000302	1.17				GE777280	2.64e-08	1.40442
HTR004852	MCM6	MCM6 minichromosome maintenance deficient 6 (MIS5 homolog, S. pombe) (S. cerevisiae)	4.08746	1564204_at							GE57351	5.55e-05	1.05063
HTR011320	RASGEF1B	RasGEF domain family, member 1B	4.08746	1566571_at							GE88855	0.000173813	0.67764
HTR000166	PPP1R12B	protein phosphatase 1, regulatory (inhibitor) subunit 12B	4.08746	201957_at	201957_at	0.00112	0.856	A_23_P201790	0.0157	0.568	GE53108	0.00196905	1.61497
HTR008368	N/A	N/A	4.08746	203857_s_at	203857_s_at	0.00225	0.522				GE57229	0.0439654	0.692422	66655	4.41e-05	0.290768
HTR005451	ITGB3	integrin, beta 3 (platelet glycoprotein IIIa, antigen CD61)	4.08746	204627_s_at	204627_s_at	0.00011	1.17				GE57949	0.000697738	1.09943
HTR009136	ZBTB11	zinc finger and BTB domain containing 11	4.08746	204847_at	204847_at	0.00206	0.532				GE59363	0.000443883	0.764464
HTR009257	C9orf39	chromosome 9 open reading frame 39	4.08746	205467_at										1070063	0.00147128	0.296389
HTR004397	CYP1A1	cytochrome P450, family 1, subfamily A, polypeptide 1; cytochrome P450, family 27, subfamily B, polypeptide 1	4.08746	205676_at	205676_at	5.99e-07	1.57				GE53119	6.12e-08	1.93919
HTR008888	TULP3	tubby like protein 3	4.08746	205854_at	205854_at	0.00455	0.455				GE54396	0.00152094	0.829479
HTR044534	RND1	Rho family GTPase 1	4.08746	210056_at	210056_at	9.9e-09	3.39				GE62482	5.12e-09	3.08743
HTR014461	PLXND1	plexin D1	4.08746	212235_at	212235_at	1.95e-05	1.56	A_24_P376391	0.00396	0.963	GE53337	0.000253485	0.803324
HTR006554	JMJD1A	jumonji domain containing 1A	4.08746	212689_s_at	212689_s_at	0.00014	0.71	A_23_P395075	0.0104	0.597				320144	0.00130583	0.244877
HTR058300	N/A	N/A	4.08746	213152_s_at							GE87273	0.000262342	0.650269
HTR001213	APRIN	androgen-induced proliferation inhibitor	4.08746	215888_at	215888_at	0.000969	0.919							784555	0.0147396	0.240458
HTR015113	TNRC9	trinucleotide repeat containing 9	4.08746	216623_x_at	216623_x_at	2.55e-08	2.65				GE80395	1.34e-06	3.13534
HTR003526	GPR155	G protein-coupled receptor 155	4.08746	217791_s_at							GE576300	1.43e-09	1.60141
HTR005063	UBOX5	U-box domain containing 5	4.08746	218040_at				A_23_P218717	0.0344	0.823	GE690878	9.48e-05	0.965876
HTR019025	N/A	N/A	4.08746	221238_at							GE774846	4.84e-05	0.854073
HTR010730	N/A	N/A	4.08746	221249_s_at	221249_s_at	2.31e-06	1.37				GE83180	5.55e-07	0.951684
HTR004273	N/A	N/A	4.08746	221834_at	221834_at	5.52e-05	0.871				GE85794	0.000395513	0.936325
HTR026069	TMEM39A	transmembrane protein 39A	4.08746	222690_s_at	222690_s_at	0.00302	0.566	A_24_P120303	0.0472	0.354
HTR002197	TNFSF13B	tumor necrosis factor (ligand) superfamily, member 13b	4.08746	223502_s_at	223502_s_at	3.81e-09	2.78				GE81653	3.76e-11	2.18297	115371	0.000953233	1.08602
HTR003277	STK4	serine/threonine kinase 4; macrophage stimulating 1 (hepatocyte growth factor-like)	4.08746	223746_at	223746_at	0.000358	1.08				GE81616	1.01e-05	0.974213
HTR006714	N/A	N/A	4.08746	223812_at							GE54762	0.00240766	0.464323
HTR008606	ING5	inhibitor of growth family, member 5	4.08746	223871_x_at	223871_x_at	0.0449	0.319
HTR016112	N/A	N/A	4.08746	225563_at	225563_at	0.00134	0.487
HTR010400	N/A	N/A	4.08746	226150_at	226150_at	0.00786	0.41
HTR018415	N/A	N/A	4.08746	235751_s_at	235751_s_at	0.000108	1.06
HTR010753	N/A	N/A	4.08746	236249_at	236249_at	0.0177	0.487				GE544100	0.000166918	0.50485	161335	0.0229629	0.116044
HTR007457	KCTD6	potassium channel tetramerisation domain containing 6	4.08746	238077_at	238077_at	1.42e-05	1.08							112883	5.72e-06	0.62937
HTR057588	N/A	N/A	4.08746	239741_at	239741_at	0.0291	0.627				GE532106	0.0016293	0.635478
HTR004176	PBX3	pre-B-cell leukemia transcription factor 3	4.08746	#N/A							GE62214	7.44e-06	0.692576
HTR003401	FOSB	FBJ murine osteosarcoma viral oncogene homolog B	4.07435	202768_at	202768_at	3.35e-10	3.87	A_23_P429998	2.37e-05	1.93	GE57784	4.38e-07	0.919939	128702	6.65e-10	1.42991
HTR000723	HNRPM	heterogeneous nuclear ribonucleoprotein M	4.06609	214918_at	214918_at	1.57e-05	1.24				GE81583	4.26e-07	2.24016
HTR003316	EPB41L3	erythrocyte membrane protein band 4.1-like 3	4.04439	212681_at	212681_at	1.49e-06	1.72				GE80357	1.07e-05	1.89082
HTR001464	MAD	MAX dimerization protein 1	4.04439	228846_at	228846_at	2.2e-09	2.73				GE79062	2.36e-06	2.08781
HTR014359	PLEKHM2	pleckstrin homology domain containing, family M (with RUN domain) member 2	4.03486	202069_s_at							GE53534	0.0047281	0.423797
HTR010138	N/A	N/A	4.01495	218067_s_at	218067_s_at	6.69e-05	0.935				GE85974	3.93e-05	1.75871
HTR030069	MYOZ2	myozenin 2; metastasis associated lung adenocarcinoma transcript 1 (non-coding RNA)	4.00848	224558_s_at	224558_s_at	3.68e-05	0.823	A_24_P829261	2.85e-05	1.27				253009	3.6e-09	1.53808
HTR010863	N/A	N/A	4	1569930_at							GE511957	2.63e-05	1.59781
HTR003910	SART3	squamous cell carcinoma antigen recognised by T cells 3	4	200069_at	200069_at	0.0132	0.496				GE53584	4.48e-05	1.1114
HTR003537	KCNMB1	potassium large conductance calcium-activated channel, subfamily M, beta member 1	4	201164_s_at							GE59028	0.00807283	0.518846
HTR017836	CYP2R1	cytochrome P450, family 2, subfamily R, polypeptide 1	4	203942_s_at							GE736136	8.41e-06	1.04711
HTR008835	N/A	N/A	4	204435_at							GE85904	0.0163568	0.506109
HTR046242	PRR4	proline rich 4 (lacrimal); taste receptor, type 2, member 14; taste receptor, type 2, member 13; taste receptor, type 2, member 43; taste receptor, type 2, member 44; taste receptor, type 2, member 46; taste receptor, type 2, member 48; taste receptor, type 2, member 49; taste receptor, type 2, member 50	4	204919_at	204919_at	4.2e-06	1.03				GE58817	9.84e-07	1.71148
HTR017041	N/A	N/A	4	205194_at							GE513893	0.0073445	1.4313
HTR013010	DEFB4	defensin, beta 4	4	207356_at	207356_at	4.98e-05	0.933				GE55123	0.00374815	0.634188
HTR010515	LMTK2	lemur tyrosine kinase 2	4	207852_at							GE53734	0.00995232	1.27901
HTR027509	N/A	N/A	4	208982_at	208982_at	1.08e-08	3.04
HTR010293	MAF	v-maf musculoaponeurotic fibrosarcoma oncogene homolog (avian)	4	209348_s_at	209348_s_at	1.06e-07	1.99	A_23_P397376	0.0163	0.677	GE54522	1.03e-06	1.94799	150548	0.00461501	1.34026
HTR008013	ENPP2	ectonucleotide pyrophosphatase/phosphodiesterase 2 (autotaxin)	4	209392_at	209392_at	8.96e-11	5.18				GE57737	2e-08	5.91412
HTR010985	C20orf39	chromosome 20 open reading frame 39	4	210288_at							GE62420	0.00417596	3.25726
HTR006625	NAB1	NGFI-A binding protein 1 (EGR1 binding protein 1)	4	211139_s_at	211139_s_at	0.00161	1.02				GE54393	1.91e-07	1.38499	789273	0.0462445	0.214873
HTR002424	NCALD	neurocalcin delta	4	211685_s_at	211685_s_at	1.6e-08	2.3				GE54871	3.23e-08	1.94433
HTR003911	FEM1B	fem-1 homolog b (C. elegans)	4	212374_at	212374_at	0.0012	0.773				GE81996	0.000654705	0.614912
HTR011708	MBTD1	mbt domain containing 1	4	212974_at							GE587565	1.3e-07	1.43251	1007284	0.00630185	0.212168
HTR012608	FBXL14	F-box and leucine-rich repeat protein 14	4	213145_at	213145_at	1.69e-08	1.97				GE54076	6.38e-06	2.10724	21570	0.044448	0.408078
HTR057604	N/A	N/A	4	213776_at	213776_at	0.00328	0.69	A_32_P192922	0.00082	0.578	GE56236	4.43e-08	1.52637
HTR000171	MSL3L1	male-specific lethal 3-like 1 (Drosophila)	4	214009_at	214009_at	0.0379	0.474				GE58425	0.000137724	0.795583	796510	0.00286284	0.336595
HTR011268	CCL8	chemokine (C-C motif) ligand 8	4	214038_at	214038_at	1.17e-06	4.06	A_23_P207456	0.00149	1.16	GE62164	9.24e-06	6.21209
HTR001300	N/A	N/A	4	214631_at										306132	5.96e-08	0.685519
HTR002724	CABC1	chaperone, ABC1 activity of bc1 complex like (S. pombe)	4	218168_s_at	218168_s_at	0.0302	0.404							291695	3.58e-05	0.573935
HTR006612	RCOR3	REST corepressor 3	4	218344_s_at	218344_s_at	0.00952	0.626
HTR058236	FAM10A6	family with sequence similarity 10, member A6	4	218670_at				A_24_P127021	0.0356	0.875
HTR005704	ICOSLG	inducible T-cell co-stimulator ligand	4	219139_s_at							GE53364	0.00136595	2.10999
HTR009712	FJX1	four jointed box 1 (Drosophila)	4	219522_at	219522_at	0.00155	0.623
HTR015497	CHST11	carbohydrate (chondroitin 4) sulfotransferase 11	4	219634_at	219634_at	5.39e-06	1.17				GE768242	6.12e-05	1.41145
HTR001617	SPAG1	sperm associated antigen 1	4	221020_s_at							GE58783	3.34e-07	1.07038
HTR002484	SLAMF7	SLAM family member 7	4	222838_at	222838_at	2.76e-10	4.5	A_24_P353638	0.000243	2.06	GE55323	5.38e-06	1.55443
HTR002782	RHOU	ras homolog gene family, member U; ferritin, heavy polypeptide-like 2	4	223168_at	223168_at	3.25e-09	3.71	A_24_P62530	0.000747	1.17	GE55805	0.00186017	1.83129	127900	6.35e-05	0.847182
HTR014303	GNG2	guanine nucleotide binding protein (G protein), gamma 2	4	224964_s_at	224964_s_at	0.00023	2.51				GE61774	2.27e-09	2.79378
HTR008026	UTRN	utrophin (homologous to dystrophin)	4	225093_at	225093_at	0.00739	0.518
HTR050129	N/A	N/A	4	225355_at	225355_at	0.02	0.321
HTR047088	SYT7	synaptotagmin VII	4	226167_at	226167_at	0.000281	0.829
HTR008775	IL7R	interleukin 7 receptor	4	226218_at	226218_at	3.63e-10	4.3				GE81130	8.06e-08	4.4241
HTR007447	N/A	N/A	4	227070_at	227070_at	2.83e-10	3.59	A_23_P48198	0.000803	0.746	GE61778	9.88e-09	2.8059
HTR002997	RBMX	RNA binding motif protein, X-linked	4	229999_at	229999_at	0.0012	0.884				GE60373	9.86e-08	1.07371
HTR056808	N/A	N/A	4	230604_at	230604_at	0.000167	0.813
HTR038570	N/A	N/A	4	232879_at	232879_at	0.00117	0.634
HTR005095	SAMHD1	SAM domain and HD domain 1	4	234987_at	234987_at	5.72e-05	1.3				GE58609	0.00122861	0.676829	813688	0.00742501	0.197444
HTR024156	LASS6	LAG1 longevity assurance homolog 6 (S. cerevisiae)	4	235463_s_at	235463_s_at	2.71e-06	1.28				GE56359	3.47e-05	0.706556
HTR017818	CPEB2	cytoplasmic polyadenylation element binding protein 2	4	235479_at	235479_at	6.91e-07	1.63				GE87706	0.000145941	1.06109
HTR015518	C15orf21	chromosome 15 open reading frame 21	4	242649_x_at	242649_x_at	0.0284	0.663				GE55114	0.00166913	0.522337
HTR011888	PGLYRP1	peptidoglycan recognition protein 1; peptidoglycan recognition protein 2	4	242817_at	242817_at	4.06e-07	2.73				GE80488	0.00142103	0.645773
HTR006705	CHSY1	carbohydrate (chondroitin) synthase 1	3.97728	203044_at	203044_at	2.5e-06	1.12	A_23_P37484	6.49e-05	1.21	GE53642	3.95e-07	1.17129	267772	4.24e-08	0.395353
HTR009512	AQP9	aquaporin 9	3.9542	205568_at	205568_at	9.89e-07	1.43							1046484	0.00315295	0.50706
HTR016153	LRCH1	leucine-rich repeats and calponin homology (CH) domain containing 1	3.9542	235012_at	235012_at	0.0114	0.529
HTR003583	UBB	ubiquitin B	3.95087	242300_at	242300_at	0.000151	0.931	A_23_P27215	0.00262	0.915	GE79998	2.92e-08	1.70378	173474	0.000223458	0.333949
HTR006044	DNAJA1	DnaJ (Hsp40) homolog, subfamily A, member 1	3.94111	200881_s_at	200881_s_at	1.17e-08	2.07	A_24_P9671	1.14e-08	2.09	GE79841	0.00119534	1.45109	44394	7.24e-12	1.04026
HTR016041	ARID5A	AT rich interactive domain 5A (MRF1-like)	3.9386	213138_at	213138_at	5.48e-05	0.916				GE79479	5.03e-07	0.917628
HTR017997	N/A	N/A	3.90689	1554785_at							GE856906	2.03e-06	1.3956
HTR012603	BCL10	B-cell CLL/lymphoma 10	3.90689	1557257_at	1557257_at	4.87e-10	3.27				GE79818	1.21e-07	1.30374
HTR010473	YES1	v-yes-1 Yamaguchi sarcoma viral oncogene homolog 1	3.90689	1562612_at							GE62489	6.21e-05	1.5306
HTR002825	WDR20	WD repeat domain 20	3.90689	200019_s_at							GE56619	0.0160335	0.382349
HTR006752	DGAT1	diacylglycerol O-acyltransferase homolog 1 (mouse)	3.90689	203669_s_at	203669_s_at	2.49e-05	0.94				GE81749	0.000563717	0.729225	739933	1.44e-08	0.679371
HTR010849	CXCL10	chemokine (C-X-C motif) ligand 10	3.90689	204533_at	204533_at	4.5e-11	4.89	A_24_P303091	0.00469	1.45	GE59642	1.93e-08	5.96498	1902522	1.17e-06	2.35797
HTR010999	SMAD7	SMAD, mothers against DPP homolog 7 (Drosophila)	3.90689	204790_at	204790_at	0.0315	0.854				GE79885	0.000125227	0.668344	148968	0.00336523	0.611079
HTR000198	NCF1	neutrophil cytosolic factor 1 (47kDa, chronic granulomatous disease, autosomal 1)	3.90689	204961_s_at	204961_s_at	0.0382	0.586				GE57968	5.09e-07	3.65233
HTR005649	GPC4	glypican 4	3.90689	204984_at	204984_at	1.99e-06	1.34	A_23_P435407	0.000319	0.533	GE54232	3.27e-06	0.799537
HTR016193	CRABP1	cellular retinoic acid binding protein 1	3.90689	205350_at	205350_at	1.33e-06	1.97				GE58806	8.75e-12	4.50296
HTR006206	DF	D component of complement (adipsin)	3.90689	205382_s_at	205382_s_at	7.84e-09	2.96	A_23_P119562	0.0103	1.12	GE81088	2.81e-06	3.40768
HTR011598	GPR4	G protein-coupled receptor 4	3.90689	206236_at	206236_at	3.46e-07	1.56				GE59006	0.000964946	2.09887
HTR004532	CCL13	chemokine (C-C motif) ligand 13	3.90689	206407_s_at	206407_s_at	7.91e-05	1.24	A_23_P26965	0.0244	0.501	GE59267	1.27e-07	4.88193	758321	1.93e-09	1.33135
HTR011159	NR0B1	nuclear receptor subfamily 0, group B, member 1	3.90689	206645_s_at	206645_s_at	0.000177	1.16				GE62829	0.000382751	4.85872
HTR000181	CASP7	caspase 7, apoptosis-related cysteine protease	3.90689	207181_s_at	207181_s_at	0.000178	0.68	A_23_P12572	0.0104	0.433	GE59348	0.00733358	0.612823	3921455	0.0461604	0.53845
HTR016064	ARHGAP15	Rho GTPase activating protein 15	3.90689	208515_at				A_23_P84154	0.00563	0.781
HTR006868	CD2AP	CD2-associated protein	3.90689	210117_at							GE79577	1.08e-05	1.06774	726731	7.28e-05	0.711798
HTR012378	PENK	proenkephalin	3.90689	213791_at	213791_at	1.84e-08	3.38
HTR006728	GLA	galactosidase, alpha	3.90689	214430_at	214430_at	5.21e-09	2.23	A_23_P45475	0.000454	1.17	GE62124	7.74e-09	1.71571
HTR004161	N/A	N/A	3.90689	215640_at	215640_at	0.00843	0.423				GE840944	8.72e-09	1.40159
HTR001472	BCL5	B-cell CLL/lymphoma 5; B-cell CLL/lymphoma 6 (zinc finger protein 51)	3.90689	215990_s_at	215990_s_at	9.93e-06	2.11	A_23_P57856	6.7e-07	2.19	GE61240	3.02e-10	2.80724	44787	1.26e-11	1.55095
HTR003485	N/A	N/A	3.90689	219332_at	219332_at	1.2e-05	0.845				GE82914	0.000732565	0.484281
HTR011141	N/A	N/A	3.90689	219689_at	219689_at	0.000106	1.01				GE61474	0.000126776	0.692024
HTR003367	SLC25A19	solute carrier family 25 (mitochondrial deoxynucleotide carrier), member 19	3.90689	223222_at	223222_at	0.000684	0.695				GE79548	3.48e-07	1.59006
HTR005710	MYO1F	myosin IF	3.90689	224323_s_at							GE597417	0.000836689	1.70668
HTR017602	APCDD1	adenomatosis polyposis coli down-regulated 1	3.90689	225016_at	225016_at	3.54e-05	0.981
HTR034667	N/A	N/A	3.90689	225747_at							GE675190	0.00458578	0.458528
HTR057544	N/A	N/A	3.90689	226146_at	226146_at	0.0432	0.298
HTR009179	HSPA4L	heat shock 70kDa protein 4-like	3.90689	231901_at							GE53659	0.00389105	0.715772
HTR018806	N/A	N/A	3.90689	238103_at	238103_at	0.000281	0.991
HTR014978	FMNL3	formin-like 3	3.90689	238823_at	238823_at	0.000942	0.879				GE56910	0.00127177	0.735209
HTR055701	N/A	N/A	3.90689	242945_at	242945_at	0.0219	0.476
HTR001602	DYT3	dystonia 3 (with Parkinsonism); TAF1 RNA polymerase II, TATA box binding protein (TBP)-associated factor, 250kDa	3.90689	#N/A										193901	1.28e-05	0.443198
HTR003139	CLK1	CDC-like kinase 1	3.89947	214683_s_at	214683_s_at	6.75e-09	2.99	A_24_P257151	2.46e-05	2.22	GE57714	2.56e-10	2.82696
HTR004619	DNAJB1	DnaJ (Hsp40) homolog, subfamily B, member 1	3.88452	200664_s_at	200664_s_at	2.94e-07	2.41							127810	7.59e-10	2.44091
HTR001467	CAPS	calcyphosine	3.88264	226424_at	226424_at	0.014	0.441	A_23_P78958	0.0252	0.592	GE80178	0.00703119	2.65986
HTR010376	HLA-F	major histocompatibility complex, class I, F	3.87447	221978_at	221978_at	2.21e-06	1.94	A_23_P145264	0.00121	0.891	GE79992	5.43e-07	1.08924
HTR031222	PARP14	poly (ADP-ribose) polymerase family, member 14	3.85798	224701_at	224701_at	0.000238	0.888				GE567937	1.19e-06	1.42806
HTR003729	AMD1	adenosylmethionine decarboxylase 1; S-adenosylmethionine decarboxylase pseudogene 1	3.83007	1560536_at							GE61981	0.00511347	0.384016
HTR003003	SERPINH1	serine (or cysteine) proteinase inhibitor, clade H (heat shock protein 47), member 1, (collagen binding protein 1)	3.8298	207714_s_at	207714_s_at	7.31e-09	2.64				GE59869	6.08e-09	1.8569	142788	2.54e-09	1.23498
HTR005127	NINJ1	ninjurin 1	3.82782	203045_at	203045_at	4.25e-08	2.08	A_23_P169137	0.0151	1.07	GE80858	4.42e-09	2.0128
HTR010393	HK2	hexokinase 2	3.82443	202934_at	202934_at	0.000478	0.591				GE79212	8.34e-05	1.98775	487543	0.00367704	0.276109
HTR006436	NFKB1	nuclear factor of kappa light polypeptide gene enhancer in B-cells 1 (p105)	3.82443	209239_at	209239_at	4.73e-08	2.47	A_23_P30024	1.59e-07	1.62	GE57992	6.91e-10	1.6499	257316	6.45e-15	2.0033
HTR009469	WNT4	wingless-type MMTV integration site family, member 4	3.80735	1553603_s_at							GE62675	1.75e-05	1.04234
HTR010631	N/A	N/A	3.80735	1553785_at							GE59387	0.000516644	0.677388
HTR011179	MEOX2	mesenchyme homeo box 2 (growth arrest-specific homeo box)	3.80735	1554419_x_at										823709	0.000443434	0.573988
HTR017745	N/A	N/A	3.80735	1554549_a_at							GE86369	0.000222512	0.376356
HTR011915	N/A	N/A	3.80735	1554712_a_at	1554712_a_at	4.71e-09	2.46	A_23_P47484	0.00188	0.662	GE88280	6.9e-09	2.30317
HTR014764	N/A	N/A	3.80735	1559005_s_at										754376	0.0169359	0.280061
HTR010548	ARL6IP2	ADP-ribosylation factor-like 6 interacting protein 2	3.80735	201133_s_at							GE672602	0.00167757	1.04274
HTR056680	N/A	N/A	3.80735	202559_x_at							GE885201	0.0180061	0.415813
HTR006359	FOXO1A	forkhead box O1A (rhabdomyosarcoma)	3.80735	202724_s_at	202724_s_at	0.00356	0.568				GE54250	3.41e-05	1.05634
HTR008245	ABCD3	ATP-binding cassette, sub-family D (ALD), member 3	3.80735	202900_s_at							GE60086	0.00136137	0.710095
HTR003269	N/A	N/A	3.80735	203169_at										181783	8.58e-05	0.338986
HTR055636	ZNF554	zinc finger protein 554	3.80735	203520_s_at										130104	0.00213734	0.365868
HTR006833	GMFG	glia maturation factor, gamma	3.80735	204220_at	204220_at	4.81e-08	2.59	A_23_P208866	0.000418	1.4	GE53033	7.59e-12	5.69971	3542664	0.042864	1.39307
HTR011697	FZD1	frizzled homolog 1 (Drosophila)	3.80735	204452_s_at	204452_s_at	0.0022	0.704				GE53425	0.0190297	0.818807
HTR010750	IRS1	insulin receptor substrate 1	3.80735	204686_at	204686_at	0.028	0.326
HTR008981	HOXB7	homeo box B7	3.80735	204779_s_at	204779_s_at	0.00134	0.811
HTR006719	VSIG4	V-set and immunoglobulin domain containing 4	3.80735	204787_at	204787_at	2.97e-08	2.32	A_23_P217269	0.0457	0.515	GE56105	5.5e-07	1.9705
HTR003489	ZNF33B	zinc finger protein 33b (KOX 31); zinc finger protein 11b (KOX 2)	3.80735	204812_at										247885	1.27e-06	0.41542
HTR000162	MAPT	microtubule-associated protein tau	3.80735	206401_s_at	206401_s_at	0.000232	0.737				GE58740	3.06e-10	2.84357
HTR006829	BTAF1	BTAF1 RNA polymerase II, B-TFIID transcription factor-associated, 170kDa (Mot1 homolog, S. cerevisiae)	3.80735	209430_at	209430_at	0.0202	0.386
HTR014535	SLC19A2	solute carrier family 19 (thiamine transporter), member 2	3.80735	209681_at	209681_at	1.69e-07	1.93	A_23_P160466	0.0037	1.15	GE583261	1.18e-10	2.38773	130060	8.98e-06	1.28529
HTR004484	IL1A	interleukin 1, alpha	3.80735	210118_s_at	210118_s_at	3.91e-07	2.47				GE563350	4.64e-10	3.30817	1473758	1.11e-09	1.86655
HTR000386	KCNJ15	potassium inwardly-rectifying channel, subfamily J, member 15	3.80735	210119_at	210119_at	0.0258	0.435
HTR000254	LILRB2	leukocyte immunoglobulin-like receptor, subfamily B (with TM and ITIM domains), member 2; leukocyte immunoglobulin-like receptor, subfamily B (with TM and ITIM domains), member 3; leukocyte immunoglobulin-like receptor, subfamily A (without TM domain), member 3	3.80735	210146_x_at	210146_x_at	5.08e-09	3.4	A_23_P208493	6.27e-06	1.89	GE54056	2.22e-08	7.08865
HTR007660	IL2RA	interleukin 2 receptor, alpha	3.80735	211269_s_at	211269_s_at	2.01e-07	2.93	A_23_P127288	0.000665	2.1	GE59635	0.000116085	5.65386	1517171	3.09e-06	1.42212
HTR012412	CD3D	CD3D antigen, delta polypeptide (TiT3 complex)	3.80735	213539_at	213539_at	0.000121	1.55	A_23_P138985	0.00683	1.24	GE60501	3.58e-08	4.64597
HTR005540	VRK2	vaccinia related kinase 2	3.80735	214690_at							GE53013	4.59e-06	0.790887
HTR006755	C21orf45	chromosome 21 open reading frame 45	3.80735	217630_at							GE79311	3.21e-05	0.585092	344757	2.25e-05	0.419493
HTR000141	C21orf66	chromosome 21 open reading frame 66	3.80735	218515_at	218515_at	0.00444	0.475				GE54971	0.00360032	0.436973
HTR006371	SMYD3	SET and MYND domain containing 3	3.80735	218788_s_at	218788_s_at	0.000352	0.648	A_32_P103291	0.0183	0.45
HTR004386	BMP2K	BMP2 inducible kinase	3.80735	219546_at	219546_at	0.0222	0.58
HTR011563	N/A	N/A	3.80735	219699_at							GE845503	2.28e-07	3.98338
HTR012294	GJB2	gap junction protein, beta 2, 26kDa (connexin 26)	3.80735	223278_at	223278_at	5.05e-09	2.67
HTR007454	N/A	N/A	3.80735	227285_at	227285_at	1.4e-07	1.66
HTR009172	HS3ST3B1	heparan sulfate (glucosamine) 3-O-sulfotransferase 3B1	3.80735	227361_at	227361_at	1.76e-05	1.35	A_24_P23625	0.0118	0.517	GE86887	9.72e-08	2.13499
HTR010952	ZFHX4	zinc finger homeodomain 4	3.80735	241700_at	241700_at	0.00527	0.782				GE82913	0.0005085	2.0026
HTR007633	USP32	ubiquitin specific protease 32	3.80735	244871_s_at	244871_s_at	6.49e-06	1.83	A_23_P107154	0.00362	0.784	GE83446	1.17e-07	3.18933
HTR005345	CCL4	chemokine (C-C motif) ligand 4; granulysin	3.80735	#N/A				A_23_P207564	1.25e-06	2.21	GE57501	1.88e-12	7.32721
HTR003695	CACYBP	calcyclin binding protein	3.7866	210691_s_at	210691_s_at	1.08e-07	1.88	A_32_P114574	2.02e-07	1.91	GE80366	8.75e-09	1.18862	214311	5.48e-13	1.06147
HTR007879	HMGB2	high-mobility group box 2	3.77761	208808_s_at	208808_s_at	4.08e-06	1.25	A_23_P155765	0.0286	1.03
HTR006121	ENG	endoglin (Osler-Rendu-Weber syndrome 1)	3.77259	201809_s_at	201809_s_at	1.58e-05	1.67				GE58207	1.7e-05	0.884814
HTR000787	DKK3	dickkopf homolog 3 (Xenopus laevis)	3.75489	202196_s_at	202196_s_at	2.05e-07	1.51				GE53874	0.000779167	2.07906
HTR003493	N/A	N/A	3.75489	218223_s_at	218223_s_at	1.2e-08	2.58				GE61814	5.69e-09	2.14079
HTR005017	ETS1	v-ets erythroblastosis virus E26 oncogene homolog 1 (avian)	3.72489	1555355_a_at	1555355_a_at	0.000138	1.77				GE55851	1.86e-09	2.10603
HTR017537	N/A	N/A	3.71882	221605_s_at				A_23_P40896	0.00106	0.466	GE56142	2.55e-07	1.16271
HTR004845	PBX1	pre-B-cell leukemia transcription factor 1	3.71882	232144_at	232144_at	2.94e-05	1.57				GE58116	0.00080404	0.966785	122997	0.0136471	0.334891
HTR014341	XIST	X (inactive)-specific transcript	3.71207	214218_s_at	214218_s_at	1.59e-05	1.13	A_24_P500584	0.00109	1.61	GE59813	0.000697525	0.686779	297440	0.0283987	0.235578
HTR002819	CARD8	caspase recruitment domain family, member 8	3.70044	1554479_a_at	1554479_a_at	2.2e-06	1
HTR011336	ZNF141	zinc finger protein 141 (clone pHZ-44)	3.70044	1562230_at				A_24_P402836	0.000389	1.02
HTR003445	ALPL	alkaline phosphatase, liver/bone/kidney	3.70044	202018_s_at							GE61564	4.51e-06	0.998128	1475595	0.0496862	1.14634
HTR004830	OPN1LW	opsin 1 (cone pigments), long-wave-sensitive (color blindness, protan); CREB binding protein (Rubinstein-Taybi syndrome)	3.70044	202160_at	202160_at	0.000201	0.771	A_24_P322025	0.0209	0.456	GE63206	5.11e-09	2.01039
HTR008384	C2	complement component 2	3.70044	203052_at	203052_at	0.000216	1.02	A_32_P162183	0.0284	0.684	GE60490	1.17e-07	2.04503
HTR006798	ZFYVE20	zinc finger, FYVE domain containing 20	3.70044	203209_at							GE82673	0.00529458	0.588997
HTR006802	KDR	kinase insert domain receptor (a type III receptor tyrosine kinase)	3.70044	203934_at	203934_at	1.05e-07	3.29				GE54268	6.07e-06	3.26039	246169	4.14e-07	1.34316
HTR010505	ALOX5AP	arachidonate 5-lipoxygenase-activating protein	3.70044	204174_at	204174_at	1.87e-05	1.74	A_24_P347378	0.0289	0.519	GE59771	1.33e-05	1.20345	151201	0.00729573	0.622786
HTR009135	ADORA2A	adenosine A2a receptor	3.70044	205013_s_at	205013_s_at	5.02e-08	1.67				GE59944	1.74e-09	2.81219	45788	0.0285324	0.694289
HTR000080	CCL15	chemokine (C-C motif) ligand 15; chemokine (C-C motif) ligand 14	3.70044	205392_s_at	205392_s_at	7.4e-08	2.42	A_23_P218369	0.0108	1.02	GE58324	0.0383412	2.53343
HTR011958	CA6	carbonic anhydrase VI	3.70044	206873_at	206873_at	1.66e-10	4.06	A_24_P376760	9.35e-06	1.62	GE80993	2.79e-10	5.3513	823718	0.00584294	1.33175
HTR042121	FSTL4	follistatin-like 4	3.70044	208640_at							GE894383	0.00258688	2.05018
HTR003939	RXRB	retinoid X receptor, beta	3.70044	209148_at	209148_at	0.0128	0.383
HTR005498	RIN2	Ras and Rab interactor 2	3.70044	209684_at	209684_at	0.0402	0.421
HTR009398	ANXA9	annexin A9	3.70044	211712_s_at	211712_s_at	0.000383	0.654				GE81303	0.00356479	1.97884
HTR005298	LPHN2	latrophilin 2	3.70044	212607_at							GE797253	0.0021455	1.10596
HTR020485	N/A	N/A	3.70044	212856_at	212856_at	0.000923	0.709
HTR006746	ITPR1	inositol 1,4,5-triphosphate receptor, type 1	3.70044	216944_s_at	216944_s_at	1.34e-07	1.86	A_23_P92042	0.0279	0.723	GE63006	2.44e-08	1.85394	43783	0.0202851	0.913266
HTR006172	GNL3	guanine nucleotide binding protein-like 3 (nucleolar)	3.70044	217850_at	217850_at	0.000262	0.737	A_32_P8120	0.000497	0.664	GE88847	5.09e-07	1.70936
HTR010164	RNF130	ring finger protein 130	3.70044	217865_at	217865_at	6.56e-05	1.09	A_23_P41734	0.00838	0.666	GE78969	0.00940855	0.434806
HTR010835	UBE2E1	ubiquitin-conjugating enzyme E2E 1 (UBC4/5 homolog, yeast)	3.70044	218346_s_at							GE60159	9.09e-06	0.738281
HTR008530	N/A	N/A	3.70044	218848_at	218848_at	0.0362	0.451
HTR004355	SIRT1	sirtuin (silent mating type information regulation 2 homolog) 1 (S. cerevisiae)	3.70044	218878_s_at	218878_s_at	7.83e-06	1.3	A_23_P98022	0.0151	0.748				488490	6.92e-07	0.636992
HTR009158	TREM1	triggering receptor expressed on myeloid cells 1	3.70044	219434_at	219434_at	3.69e-05	1.32				GE61884	2.62e-08	2.26825	489794	6.1e-08	0.707628
HTR003991	PLVAP	plasmalemma vesicle associated protein	3.70044	221529_s_at	221529_s_at	3.94e-08	2.72				GE62299	3.68e-10	6.40135
HTR000760	PTPRE	protein tyrosine phosphatase, receptor type, E	3.70044	221840_at	221840_at	1.64e-05	0.98				GE81646	1.33e-05	1.05383
HTR005399	POLM	polymerase (DNA directed), mu	3.70044	222238_s_at	222238_s_at	0.00455	0.594
HTR003378	ZNF318	zinc finger protein 318; cysteine-rich protein 3	3.70044	222896_at										246498	0.000605034	0.371653
HTR004043	SMOC2	SPARC related modular calcium binding 2	3.70044	223235_s_at	223235_s_at	6.4e-09	3.64	A_23_P70307	9.05e-06	1.89	GE61770	0.000796681	3.03038
HTR006842	C6orf33	chromosome 6 open reading frame 33	3.70044	226423_at	226423_at	0.0002	0.634				GE80251	1e-05	1.30801	23058	2.78e-05	0.326793
HTR014489	N/A	N/A	3.70044	226460_at	226460_at	6.28e-09	2.46	A_32_P190737	0.00938	0.845
HTR046833	N/A	N/A	3.70044	226499_at	226499_at	0.000179	0.835							162715	3.07e-09	1.28475
HTR011495	ATF7IP2	activating transcription factor 7 interacting protein 2	3.70044	228381_at	228381_at	3.04e-07	1.85	A_24_P813520	0.00267	0.81	GE85408	4.28e-09	3.07387	233289	1.61e-05	0.254323
HTR004649	MORF4L2	mortality factor 4 like 2	3.70044	243683_at	243683_at	4.41e-06	1.66
HTR004687	SAFB2	scaffold attachment factor B2	3.70044	32099_at	32099_at	0.00126	0.58
HTR010561	HBEGF	heparin-binding EGF-like growth factor	3.68326	203821_at	203821_at	3.5e-08	1.65				GE81091	1.88e-05	2.20694	35828	0.00140052	1.16867
HTR000661	SLC43A3	solute carrier family 43, member 3; proteoglycan 2, bone marrow (natural killer cell activator, eosinophil granule major basic protein)	3.66838	211743_s_at	211743_s_at	5.25e-09	4.05				GE60380	4.63e-11	3.58099
HTR008042	GSTM3	glutathione S-transferase M3 (brain)	3.66297	202554_s_at	202554_s_at	1.1e-06	1.14	A_23_P12343	0.0218	0.519	GE54375	4.8e-07	1.58109
HTR000442	APOL1	apolipoprotein L, 1	3.66297	209546_s_at	209546_s_at	0.00531	0.49
HTR017622	AUTS2	autism susceptibility candidate 2	3.65535	212599_at	212599_at	1.19e-06	1.15	A_23_P122906	5.71e-05	1.51
HTR003651	DEK	DEK oncogene (DNA binding)	3.63048	200934_at	200934_at	0.000306	0.577	A_23_P254702	0.0478	0.652
HTR010035	PCBP1	poly(rC) binding protein 1	3.62449	208620_at	208620_at	0.00157	0.714				GE81608	0.000123093	0.428676
HTR009150	CLK4	CDC-like kinase 4	3.62449	210346_s_at	210346_s_at	0.0017	0.675	A_24_P123521	0.00388	0.924	GE62280	1.39e-06	1.3571	785962	0.00699904	0.309769
HTR034979	EIF5	eukaryotic translation initiation factor 5	3.61471	241843_at	241843_at	1.47e-06	2.06
HTR000666	OGT	O-linked N-acetylglucosamine (GlcNAc) transferase (UDP-N-acetylglucosamine:polypeptide-N-acetylglucosaminyl transferase)	3.60486	209240_at	209240_at	2.98e-07	1.43	A_23_P381979	0.00096	0.689	GE56295	4e-08	1.89717	246475	2.88e-11	1.03851
HTR009042	N/A	N/A	3.60486	219648_at	219648_at	1.23e-06	1.31	A_32_P136063	0.0432	0.499	GE55667	4.14e-07	1.38123	269800	3.07e-08	0.461766
HTR010522	LOXL1	lysyl oxidase-like 1	3.59991	203570_at	203570_at	1.54e-06	1.85				GE60531	2.41e-08	1.21633
HTR014317	N/A	N/A	3.58496	1556643_at	1556643_at	8.79e-05	0.706
HTR018014	N/A	N/A	3.58496	1558515_at							GE509696	0.00712226	0.30545	45318	3.4e-07	0.453879
HTR007021	COG7	component of oligomeric golgi complex 7	3.58496	1558603_at							GE696229	4.2e-07	0.987969	41249	0.031342	0.148158
HTR045199	N/A	N/A	3.58496	1560219_at										207168	0.0123734	0.375373
HTR004780	GOLGA7	golgi autoantigen, golgin subfamily a, 7	3.58496	1560673_at							GE58681	1.08e-05	1.03506
HTR004153	LYST	lysosomal trafficking regulator	3.58496	1562511_at	1562511_at	0.00161	0.495							194123	2.28e-09	0.666861
HTR002998	WARS	tryptophanyl-tRNA synthetase	3.58496	200629_at	200629_at	3.14e-05	0.852	A_23_P65651	0.019	0.481	GE58326	5.73e-10	1.53566	855786	4.47e-07	0.46273
HTR002684	IQWD1	IQ motif and WD repeats 1	3.58496	200926_at							GE61623	4.75e-06	1.37974
HTR012222	SRF	serum response factor (c-fos serum response element-binding transcription factor)	3.58496	202401_s_at	202401_s_at	0.00148	0.698
HTR001780	SYNE2	spectrin repeat containing, nuclear envelope 2	3.58496	202761_s_at	202761_s_at	0.00593	0.468				GE56345	0.00568305	1.04899
HTR000210	CSF3R	colony stimulating factor 3 receptor (granulocyte)	3.58496	203591_s_at	203591_s_at	0.00427	0.599				GE57995	7.23e-07	1.39664
HTR001593	GAB2	GRB2-associated binding protein 2	3.58496	203853_s_at	203853_s_at	0.013	0.459							291418	0.0163927	0.346303
HTR010678	C7orf23	chromosome 7 open reading frame 23	3.58496	204215_at	204215_at	7.42e-05	1.08	A_23_P157283	0.0192	0.579	GE82818	1.92e-05	0.851486
HTR001349	ELMO1	engulfment and cell motility 1 (ced-12 homolog, C. elegans)	3.58496	204513_s_at	204513_s_at	6.56e-05	1.29
HTR010708	ENPEP	glutamyl aminopeptidase (aminopeptidase A)	3.58496	204844_at	204844_at	4.51e-10	4.14				GE57617	7.01e-09	5.65481
HTR009144	EGR2	early growth response 2 (Krox-20 homolog, Drosophila)	3.58496	205249_at	205249_at	1.49e-07	2.86	A_23_P46936	8.68e-07	2.04				781017	7.42e-09	1.62534
HTR002328	CD36	CD36 antigen (collagen type I receptor, thrombospondin receptor)	3.58496	206488_s_at	206488_s_at	2.7e-11	4.82	A_23_P111583	1.62e-06	1.91	GE58184	1.69e-10	5.7714	127648	0.00282225	1.46447
HTR016379	N/A	N/A	3.58496	207661_s_at							GE62346	0.0181331	0.3202
HTR003344	PGF	placental growth factor, vascular endothelial growth factor-related protein	3.58496	209652_s_at	209652_s_at	0.000138	1.28				GE59799	7.04e-07	1.71983
HTR016559	N/A	N/A	3.58496	211197_s_at							GE496561	2.46e-05	2.08826
HTR014910	SPRED2	sprouty-related, EVH1 domain containing 2	3.58496	212458_at	212458_at	2.03e-06	1.43				GE54478	4.29e-09	2.57382	30385	2.08e-08	0.788296
HTR009085	NAB2	NGFI-A binding protein 2 (EGR1 binding protein 2)	3.58496	212803_at	212803_at	0.00026	0.746				GE79263	3.03e-06	1.72518
HTR006516	N/A	N/A	3.58496	213045_at										29961	0.0146065	0.24023
HTR030534	SMPDL3A	sphingomyelin phosphodiesterase, acid-like 3A	3.58496	213624_at	213624_at	0.0298	0.542				GE55389	3.83e-06	1.36669
HTR014228	N/A	N/A	3.58496	213750_at	213750_at	9.6e-06	1.03	A_23_P54605	0.0296	0.973	GE84134	0.0104786	2.34279	324934	0.00593892	0.155487
HTR003202	MEF2A	MADS box transcription enhancer factor 2, polypeptide A (myocyte enhancer factor 2A)	3.58496	214684_at	214684_at	5.52e-06	1.18				GE81532	0.00216327	2.07551	44478	0.000149582	0.684395
HTR056636	N/A	N/A	3.58496	214907_at							GE543744	0.00675925	1.44034
HTR010510	N/A	N/A	3.58496	218454_at	218454_at	8.45e-05	1.12	A_23_P87709	0.00927	0.795	GE61538	9.55e-07	1.40024	151871	0.0125333	0.658593
HTR012437	GLT28D1	glycosyltransferase 28 domain containing 1; chromosome X open reading frame 45	3.58496	219015_s_at	219015_s_at	0.00026	0.945	A_23_P11279	0.0172	0.501	GE58840	0.000114984	0.814652
HTR043997	TH	tyrosine hydroxylase	3.58496	219310_at							GE477320	0.0023716	3.04919
HTR000009	TNFRSF25	tumor necrosis factor receptor superfamily, member 25	3.58496	219423_x_at	219423_x_at	0.0437	0.31
HTR000831	BCOR	BCL6 co-repressor	3.58496	219433_at	219433_at	1.38e-05	1.5
HTR009356	SLC15A3	solute carrier family 15, member 3	3.58496	219593_at	219593_at	1.3e-05	1.1				GE80829	1.67e-10	3.07469
HTR007277	C7orf10	chromosome 7 open reading frame 10	3.58496	219655_at	219655_at	0.00211	0.62				GE88299	0.00139434	0.401256
HTR006732	N/A	N/A	3.58496	219670_at	219670_at	0.0437	0.271
HTR000695	NARG1	NMDA receptor regulated 1	3.58496	219705_at							GE83076	6.61e-08	1.07779
HTR011429	C5R1	complement component 5 receptor 1 (C5a ligand)	3.58496	220088_at	220088_at	4.22e-05	3.99	A_23_P153562	0.00363	0.958
HTR001933	N/A	N/A	3.58496	221311_x_at							GE856517	0.00161316	0.746873
HTR006696	RRN3	RRN3 RNA polymerase I transcription factor homolog (yeast)	3.58496	222204_s_at	222204_s_at	0.000785	0.595
HTR007289	LY6K	lymphocyte antigen 6 complex, locus K	3.58496	223687_s_at	223687_s_at	6.91e-05	0.808	A_23_P397293	0.000167	0.759	GE554627	0.00576467	1.12926
HTR007262	N/A	N/A	3.58496	223774_at	223774_at	0.000634	0.88
HTR004926	N/A	N/A	3.58496	224826_at	224826_at	3.43e-05	0.74	A_23_P91350	0.0108	0.461	GE53968	0.000990635	0.474979
HTR008313	MRPL50	mitochondrial ribosomal protein L50	3.58496	225581_s_at	225581_s_at	0.0113	0.353
HTR029621	RSBN1L	round spermatid basic protein 1-like	3.58496	226387_at	226387_at	4.82e-06	1.23				GE587778	8.96e-07	1.43348	139653	0.0383496	0.388963
HTR011581	LAF4	lymphoid nuclear protein related to AF4	3.58496	227198_at	227198_at	9.41e-10	3.88				GE867875	0.00845007	3.59946
HTR017890	N/A	N/A	3.58496	227290_at	227290_at	0.000453	0.819	A_32_P217261	0.0148	0.63				123268	9.33e-05	0.409532
HTR002747	PPM1B	protein phosphatase 1B (formerly 2C), magnesium-dependent, beta isoform	3.58496	232580_x_at	232580_x_at	0.00403	0.95				GE55164	8.09e-08	1.45814
HTR007269	N/A	N/A	3.58496	233198_at	233198_at	0.00145	0.705				GE534177	6.28e-06	1.09849
HTR001595	LARGE	like-glycosyltransferase	3.58496	234638_at	234638_at	0.0029	0.758							197558	0.00704207	0.5605
HTR019374	N/A	N/A	3.58496	242350_s_at	242350_s_at	9.11e-10	3.11	A_24_P722155	0.0189	1.85
HTR030546	N/A	N/A	3.58496	244193_at	244193_at	0.000607	0.685
HTR014670	N/A	N/A	3.58496	32091_at	32091_at	0.0426	0.377
HTR057560	BCLAF1	BCL2-associated transcription factor 1	3.58496	#N/A				A_23_P111343	0.00173	0.728
HTR043888	POLE	polymerase (DNA directed), epsilon	3.58496	#N/A										281485	0.00266709	0.216246
HTR004874	UBE2B	ubiquitin-conjugating enzyme E2B (RAD6 homolog)	3.57289	202333_s_at	202333_s_at	0.0404	0.351				GE538053	0.00999448	0.273711	129501	6.15e-05	0.411115
HTR006963	GFPT2	glutamine-fructose-6-phosphate transaminase 2	3.56986	205100_at	205100_at	1.12e-05	2.14	A_23_P144916	0.000626	1.62	GE53420	9.25e-10	3.01843
HTR010250	ADM	adrenomedullin	3.56478	202912_at	202912_at	4.37e-07	1.33	A_23_P127948	0.0275	1.17	GE85302	2.65e-05	1.71413	292808	8.82e-06	0.846405
HTR004686	SAFB	scaffold attachment factor B	3.5518	201748_s_at	201748_s_at	0.000462	0.729				GE61262	2.98e-06	2.03238
HTR004671	PBEF1	pre-B-cell colony enhancing factor 1	3.54844	243296_at	243296_at	4.4e-08	2.08	A_32_P79396	6.59e-05	1.78	GE86807	0.00185486	3.15503
HTR000054	SON	SON DNA binding protein	3.5479	226465_s_at	226465_s_at	0.00045	0.68
HTR000863	C6orf106	chromosome 6 open reading frame 106	3.54432	229888_at							GE82718	5.42e-05	0.744337
HTR005873	N/A	N/A	3.54432	230038_at				A_23_P120953	0.0183	0.382
HTR001002	ATF3	activating transcription factor 3	3.53209	202672_s_at	202672_s_at	6.78e-09	2.52	A_23_P34915	0.000146	1.89	GE81053	8.75e-09	2.46048	51448	5.15e-13	1.91966
HTR001869	VIM	vimentin	3.53025	201426_s_at	201426_s_at	2.35e-08	2.13	A_23_P161194	0.00011	2.35	GE81272	3.12e-08	1.75639	298677	4.56e-12	1.3038
HTR004941	CTSS	cathepsin S	3.52356	202901_x_at	202901_x_at	2.89e-06	1.97	A_23_P46141	0.0332	0.458	GE61720	2.14e-10	3.09489
HTR010544	STK17B	serine/threonine kinase 17b (apoptosis-inducing)	3.52356	205214_at	205214_at	7.26e-07	2.24	A_24_P636882	0.00201	0.667	GE53311	0.00378317	1.8321	746148	0.0182775	0.496361
HTR015871	IKBKB	inhibitor of kappa light polypeptide gene enhancer in B-cells, kinase beta	3.52356	209342_s_at	209342_s_at	0.0308	0.736
HTR000189	GABPB2	GA binding protein transcription factor, beta subunit 2, 47kDa	3.5025	206173_x_at	206173_x_at	0.000352	1.07				GE81105	3.79e-05	0.980031
HTR006430	FAM53C	family with sequence similarity 53, member C	3.49185	218023_s_at	218023_s_at	0.00916	0.374
HTR012486	LIF	leukemia inhibitory factor (cholinergic differentiation factor)	3.47805	205266_at	205266_at	2.54e-05	0.859							153025	0.0476547	0.315272
HTR010498	SHB	SHB (Src homology 2 domain containing) adaptor protein B	3.47249	204657_s_at	204657_s_at	1.9e-06	1.02				GE804372	1.48e-05	0.682059	770794	0.000210666	3.31003
HTR002240	COL6A1	collagen, type VI, alpha 1	3.47131	213428_s_at	213428_s_at	2.21e-08	2.38	A_32_P32254	0.00122	0.992	GE61971	2.5e-08	2.29324
HTR005370	N/A	N/A	3.45943	1552685_a_at							GE82666	0.00147578	0.354669
HTR024403	N/A	N/A	3.45943	1553222_at							GE602860	5.68e-08	0.927139
HTR043965	CCL4L	chemokine (C-C motif) ligand 4-like	3.45943	1555105_a_at										205633	1.83e-07	3.53222
HTR006959	RABIF	RAB interacting factor	3.45943	1559126_at										24954	3.32e-07	0.510834
HTR008828	N/A	N/A	3.45943	1566948_at				A_32_P208733	0.0393	0.418	GE564957	4.29e-07	1.49665	377724	0.00468031	0.746142
HTR004321	FALZ	fetal Alzheimer antigen	3.45943	200737_at							GE53769	8.94e-08	1.08057
HTR002488	PAPOLG	poly(A) polymerase gamma	3.45943	201138_s_at							GE82732	4.68e-06	0.944523
HTR037651	N/A	N/A	3.45943	202660_at	202660_at	0.00291	0.831				GE61023	6.41e-05	0.893559
HTR001146	AXL	AXL receptor tyrosine kinase	3.45943	202686_s_at	202686_s_at	7.8e-05	0.709				GE81057	0.0453675	0.196057
HTR000467	PTPRN2	protein tyrosine phosphatase, receptor type, N polypeptide 2	3.45943	203029_s_at	203029_s_at	0.000585	1.15	A_32_P79434	0.0318	0.561	GE59343	7.86e-05	3.30374
HTR008636	ABHD4	abhydrolase domain containing 4	3.45943	203538_at				A_23_P205519	0.0144	0.531				139041	0.0176835	0.805918
HTR006892	NFIL3	nuclear factor, interleukin 3 regulated	3.45943	203574_at	203574_at	5.61e-09	2.25	A_23_P32253	0.00013	1.55	GE59905	1.03e-09	2.8348	858153	2.53e-06	0.844212
HTR006888	GPSM3	G-protein signalling modulator 3 (AGS3-like, C. elegans)	3.45943	204265_s_at	204265_s_at	3.51e-06	1.15				GE62056	8.59e-10	1.66414
HTR000907	FGFR4	fibroblast growth factor receptor 4	3.45943	204579_at	204579_at	0.000154	0.819
HTR000345	LEPREL2	leprecan-like 2	3.45943	204854_at	204854_at	0.0288	0.489				GE80054	6.35e-05	3.11402
HTR011079	PDGFRL	platelet-derived growth factor receptor-like	3.45943	205226_at	205226_at	3.26e-07	2.93	A_23_P60146	9.47e-06	2.08				810010	0.027864	1.12796
HTR001943	TCF7	transcription factor 7 (T-cell specific, HMG-box); transcription factor 1, hepatic; LF-B1, hepatic nuclear factor (HNF1), albumin proximal factor	3.45943	205255_x_at	205255_x_at	0.000853	0.595				GE59854	0.000665913	0.508192
HTR009024	PARP8	poly (ADP-ribose) polymerase family, member 8	3.45943	205893_at							GE82879	1.05e-06	1.19832
HTR000976	MSMB	microseminoprotein, beta-	3.45943	207430_s_at	207430_s_at	9.64e-06	1.84	A_24_P146683	0.0024	0.682	GE79317	0.00197711	1.31946
HTR010683	N/A	N/A	3.45943	208297_s_at							GE81923	0.00516962	0.53509
HTR004217	BDP1	B double prime 1, subunit of RNA polymerase III transcription initiation factor IIIB	3.45943	208822_s_at							GE62708	0.00253488	0.861418
HTR051703	RPS28	ribosomal protein S28	3.45943	208903_at	208903_at	0.0013	0.537				GE85004	3.61e-05	0.844205	1411726	0.000696077	0.599901
HTR006186	UCP2	uncoupling protein 2 (mitochondrial, proton carrier)	3.45943	208998_at	208998_at	1.74e-08	3.14				GE59585	0.00100247	0.377884
HTR000165	PPT2	palmitoyl-protein thioesterase 2; 1-acylglycerol-3-phosphate O-acyltransferase 1 (lysophosphatidic acid acyltransferase, alpha); EGF-like-domain, multiple 8	3.45943	209826_at	209826_at	1.4e-05	1.24				GE83159	0.000476383	1.10219	202010	9.38e-05	0.24255
HTR010827	TRIM36	tripartite motif-containing 36	3.45943	210002_at							GE62613	4.34e-05	1.17937	1393760	0.030677	0.468253
HTR009416	CD86	CD86 antigen (CD28 antigen ligand 2, B7-2 antigen)	3.45943	210895_s_at	210895_s_at	6.11e-09	3.74	A_23_P109988	0.0399	0.499	GE58874	9.52e-12	3.66581
HTR014937	CRY2	cryptochrome 2 (photolyase-like)	3.45943	212695_at	212695_at	2.7e-05	1.14	A_23_P127394	0.000525	0.627
HTR014667	TCF8	transcription factor 8 (represses interleukin 2 expression)	3.45943	212764_at	212764_at	1.48e-10	4.81				GE563654	5.51e-11	4.63166	42721	6.37e-05	2.04385
HTR058316	N/A	N/A	3.45943	212960_at	212960_at	8.96e-07	1.79	A_23_P41487	0.00025	1.22	GE53559	1.12e-06	1.08329
HTR004607	RPS21	ribosomal protein S21	3.45943	214097_at	214097_at	9.57e-05	0.872
HTR004175	SESN1	sestrin 1	3.45943	215866_at							GE747321	0.000752919	0.741937
HTR005705	HHEX	hematopoietically expressed homeobox	3.45943	215933_s_at	215933_s_at	1.16e-07	2.44				GE57649	0.000505457	3.91665
HTR022536	HERPUD1	homocysteine-inducible, endoplasmic reticulum stress-inducible, ubiquitin-like domain member 1	3.45943	217168_s_at	217168_s_at	1.93e-07	1.51	A_23_P54846	1.64e-09	1.64	GE54508	0.00188859	1.73665
HTR013011	TRPA1	transient receptor potential cation channel, subfamily A, member 1	3.45943	217590_s_at	217590_s_at	4.55e-07	1.58				GE79609	1.1e-05	3.59391
HTR003292	SPON2	spondin 2, extracellular matrix protein	3.45943	218638_s_at	218638_s_at	9.44e-06	1.04				GE58498	2.37e-06	1.25512
HTR006767	ERO1LB	ERO1-like beta (S. cerevisiae)	3.45943	220012_at	220012_at	3.71e-09	2.4				GE82485	3.05e-07	2.59482
HTR005976	RPL31	ribosomal protein L31	3.45943	221593_s_at	221593_s_at	0.00416	0.475
HTR006750	C20orf67	chromosome 20 open reading frame 67	3.45943	222044_at	222044_at	0.000206	1.09
HTR000762	FBXO11	F-box protein 11	3.45943	222119_s_at	222119_s_at	0.0471	0.282				GE83096	0.00648104	0.401645
HTR008034	STMN3	stathmin-like 3	3.45943	222557_at	222557_at	3.43e-07	1.98	A_23_P165927	4.66e-06	1.35
HTR004047	N/A	N/A	3.45943	223204_at	223204_at	1.15e-07	2.62	A_23_P218928	3.86e-06	1.28	GE54983	4.13e-08	2.27313
HTR004501	HCST	hematopoietic cell signal transducer	3.45943	223640_at	223640_at	0.00293	0.539				GE79448	1.81e-07	1.46296
HTR005149	PPP1R1B	protein phosphatase 1, regulatory (inhibitor) subunit 1B (dopamine and cAMP regulated phosphoprotein, DARPP-32)	3.45943	225165_at	225165_at	2.67e-09	2.67				GE87420	7.64e-08	3.33063
HTR000032	BCL2L11	BCL2-like 11 (apoptosis facilitator)	3.45943	225606_at	225606_at	1.62e-06	1.31	A_24_P122921	0.021	0.743	GE890567	3.76e-07	1.64429
HTR002816	AKNA	AT-hook transcription factor	3.45943	225701_at	225701_at	2.92e-05	1.38				GE779451	0.000477412	0.616342
HTR010790	N/A	N/A	3.45943	226038_at	226038_at	3.45e-05	0.894	A_32_P194032	0.00238	0.502	GE630633	3.45e-09	1.73457
HTR000226	MAPK8	mitogen-activated protein kinase 8	3.45943	226046_at	226046_at	0.0141	0.34				GE57700	0.000559168	0.8766
HTR006555	HIP1	huntingtin interacting protein 1	3.45943	226364_at	226364_at	6.32e-06	1.33				GE854717	9.64e-05	2.20976
HTR005317	N/A	N/A	3.45943	226707_at	226707_at	0.0165	0.479
HTR016233	FNDC1	fibronectin type III domain containing 1	3.45943	226930_at	226930_at	1.9e-08	2.64				GE753422	1.92e-09	3.88438	754126	0.0278045	3.02703
HTR011050	CXorf6	chromosome X open reading frame 6	3.45943	227040_at							GE59184	0.00395424	0.375114
HTR033769	N/A	N/A	3.45943	227386_s_at	227386_s_at	8.2e-05	1.1
HTR010229	N/A	N/A	3.45943	227669_at	227669_at	0.000117	1.21							128909	0.00805781	0.681153
HTR009252	RAB30	RAB30, member RAS oncogene family	3.45943	228003_at	228003_at	1.89e-06	1.66				GE81933	2.15e-08	3.25592
HTR000167	CAMK2D	calcium/calmodulin-dependent protein kinase (CaM kinase) II delta	3.45943	228555_at	228555_at	1.08e-05	1.32	A_24_P106166	0.00513	0.632	GE62184	0.0251291	0.328114	183085	1.53e-05	0.713468
HTR012875	SLC16A6	solute carrier family 16 (monocarboxylic acid transporters), member 6	3.45943	230748_at	230748_at	1.3e-07	3.17							270974	0.00704207	0.575871
HTR007373	RBM24	RNA binding motif protein 24	3.45943	235004_at	235004_at	1.01e-05	2.06				GE750378	0.000705683	0.470752	1663123	0.0107545	0.660465
HTR007029	SPRED1	sprouty-related, EVH1 domain containing 1	3.45943	235074_at	235074_at	0.0266	0.342
HTR007993	RNF4	ring finger protein 4	3.45943	235119_at							GE53016	1.69e-06	1.0963	123652	2.02e-06	0.396723
HTR000972	ABCA3	ATP-binding cassette, sub-family A (ABC1), member 3; RNA binding protein S1, serine-rich domain	3.45943	#N/A							GE85442	0.00931186	0.526321
HTR012345	N/A	N/A	3.4341	213524_s_at	213524_s_at	3.39e-07	2.38	A_23_P74609	0.0312	1.44	GE80143	6e-09	2.57221	1609953	7.8e-05	1.6461
HTR003817	N/A	N/A	3.42146	223738_s_at							GE83363	3.39e-05	1.29959
HTR005990	SAT	spermidine/spermine N1-acetyltransferase	3.41785	213988_s_at	213988_s_at	0.000487	0.63	A_23_P378722	0.0478	0.979	GE61351	0.0068621	0.285956	241123	0.0406799	0.37516
HTR007970	NKTR	natural killer-tumor recognition sequence	3.41504	1557737_s_at	1557737_s_at	0.000782	0.752
HTR000437	SNX1	sorting nexin 1	3.41504	1559154_at	1559154_at	5.93e-06	1.58				GE85095	0.000855551	2.16106
HTR020039	C10orf18	chromosome 10 open reading frame 18	3.41504	218331_s_at	218331_s_at	0.00361	0.571				GE56141	0.00259343	1.5037
HTR003872	N/A	N/A	3.40599	1559583_at	1559583_at	0.0161	0.423
HTR001280	STAT1	signal transducer and activator of transcription 1, 91kDa	3.40599	209969_s_at	209969_s_at	0.000472	0.888				GE58182	1.96e-05	1.33047
HTR016363	RPL29	ribosomal protein L29; solute carrier family 35, member F1	3.39993	1555189_a_at							GE56940	1.87e-05	2.01741
HTR005176	FRMD4A	FERM domain containing 4A	3.39232	1560031_at	1560031_at	4.25e-05	2.06	A_24_P942321	0.0342	0.487	GE812187	2.53e-07	1.90358
HTR006159	PRCP	prolylcarboxypeptidase (angiotensinase C)	3.39232	201494_at	201494_at	5.61e-06	1.15	A_23_P127964	5.91e-06	0.974	GE57640	8.99e-09	1.74204
HTR039564	N/A	N/A	3.39232	202093_s_at	202093_s_at	0.000227	0.924	A_24_P216087	0.0113	0.752	GE55976	9.05e-09	1.41869
HTR006744	SFRS16	splicing factor, arginine/serine-rich 16 (suppressor-of-white-apricot homolog, Drosophila)	3.39232	204978_at	204978_at	0.00193	0.472	A_23_P78509	0.0467	0.311	GE81720	0.0156379	0.449729
HTR007253	IL27RA	interleukin 27 receptor, alpha	3.39232	222062_at	222062_at	6.11e-06	1.1
HTR043934	CLN3	ceroid-lipofuscinosis, neuronal 3, juvenile (Batten, Spielmeyer-Vogt disease)	3.39232	#N/A				A_32_P53713	0.0189	0.704
HTR006427	PTDSR	phosphatidylserine receptor	3.38247	212722_s_at	212722_s_at	3.16e-07	1.89	A_23_P311616	0.000724	1				229494	4.04e-05	1.14197
HTR014608	N/A	N/A	3.37851	223705_s_at	223705_s_at	1.28e-07	1.66	A_23_P364465	1.42e-05	1.56	GE86499	2.48e-09	2.80278	47672	3.8e-10	1.10161
HTR058314	N/A	N/A	3.37851	225839_at	225839_at	0.000472	0.891
HTR000848	DDX3X	DEAD (Asp-Glu-Ala-Asp) box polypeptide 3, X-linked	3.37346	212514_x_at	212514_x_at	0.0047	1.09	A_23_P317657	0.0179	0.745	GE81012	1.43e-06	1.16252
HTR008581	PGM2	phosphoglucomutase 2	3.36923	204634_at							GE82338	9.06e-07	1.30115
HTR002716	N/A	N/A	3.36923	218130_at	218130_at	0.0409	0.362							730968	0.000537072	0.315613
HTR015430	N/A	N/A	3.36923	226075_at	226075_at	7.27e-06	1.2	A_24_P96961	0.0293	0.358	GE686660	0.00015979	1.21292	121577	0.000381907	0.254988
HTR003233	MYLIP	myosin regulatory light chain interacting protein	3.36923	228098_s_at	228098_s_at	2.71e-10	3.78	A_24_P917123	0.00217	1.34	GE62520	8.16e-08	3.48147	39757	1.21e-08	1.91426
HTR002004	MAN2C1	mannosidase, alpha, class 2C, member 1; SIN3 homolog A, transcription regulator (yeast)	3.35755	225135_at	225135_at	0.00199	0.585				GE56490	0.000131263	0.722502	26455	0.00337913	0.265249
HTR000292	COL6A2	collagen, type VI, alpha 2	3.35174	209156_s_at	209156_s_at	1.23e-06	2.63				GE56382	8.34e-10	1.53227
HTR004737	TM4SF1	transmembrane 4 superfamily member 1	3.35168	215033_at	215033_at	0.000169	1.22				GE757402	4.82e-07	1.51384
HTR008411	KIFAP3	kinesin-associated protein 3	3.34577	1554436_a_at							GE599641	1.15e-06	1.12334
HTR004251	N/A	N/A	3.34577	202495_at							GE87364	0.0044113	0.412943
HTR005631	N/A	N/A	3.32193	1554455_at	1554455_at	0.0133	0.622
HTR002988	VMD2	vitelliform macular dystrophy (Best disease, bestrophin); ferritin, heavy polypeptide 1	3.32193	1560058_at	1560058_at	0.000345	0.807				GE472042	0.00544086	2.38945	47341	0.000617924	0.395554
HTR016383	N/A	N/A	3.32193	1570585_at	1570585_at	0.00395	0.605
HTR049583	N/A	N/A	3.32193	201613_s_at							GE59683	0.000223963	0.823423
HTR003803	SCAR1	spinocerebellar ataxia, recessive, non-Friedreich type 1; amyotrophic lateral sclerosis 4	3.32193	201965_s_at	201965_s_at	0.00422	0.583				GE81984	1.48e-07	1.69135
HTR002697	LAMA4	laminin, alpha 4; laminin, alpha 3	3.32193	202202_s_at	202202_s_at	1.42e-08	3.34	A_23_P133656	8.78e-10	2.24	GE58815	1.91e-10	3.57961
HTR001466	KCNAB2	potassium voltage-gated channel, shaker-related subfamily, beta member 2	3.32193	203402_at	203402_at	0.00689	0.507
HTR002429	CTSF	cathepsin F	3.32193	203657_s_at	203657_s_at	0.000564	0.671	A_23_P24433	0.00527	0.658
HTR005181	ELF2	E74-like factor 2 (ets domain transcription factor)	3.32193	203822_s_at	203822_s_at	0.00146	0.601							1881524	1.17e-05	0.462149
HTR006540	IRF4	interferon regulatory factor 4; melanoma associated antigen (mutated) 1	3.32193	204562_at	204562_at	0.00314	0.873	A_23_P214360	0.0368	0.536	GE59232	0.00908297	2.67503	291736	0.0205238	0.756994
HTR001342	CCNT2	cyclin T2	3.32193	204645_at	204645_at	0.0314	0.463				GE54419	0.0169103	0.517075
HTR009098	GNE	glucosamine (UDP-N-acetyl)-2-epimerase/N-acetylmannosamine kinase	3.32193	205042_at	205042_at	7.44e-05	0.862
HTR010700	ACOX2	acyl-Coenzyme A oxidase 2, branched chain	3.32193	205364_at	205364_at	0.000125	1.53	A_23_P10182	8.78e-07	2.11	GE60170	1.17e-12	4.3467	207992	0.0124226	1.2189
HTR003937	FLNC	filamin C, gamma (actin binding protein 280)	3.32193	207876_s_at	207876_s_at	0.000617	0.756				GE81024	6.73e-05	0.610885
HTR055561	PSIP1	PC4 and SFRS1 interacting protein 1	3.32193	209337_at	209337_at	4.41e-07	1.32	A_24_P98371	0.00731	0.673	GE54580	1.23e-07	1.10021	277237	1.62e-10	0.749943
HTR008816	TGFB3	transforming growth factor, beta 3	3.32193	209747_at	209747_at	1.8e-06	1.41	A_23_P88404	0.0159	0.798	GE59720	0.000279072	2.72439
HTR004482	CD3Z	CD3Z antigen, zeta polypeptide (TiT3 complex)	3.32193	210031_at	210031_at	6.89e-07	1.44				GE58232	8.48e-08	2.994
HTR004466	DYRK3	dual-specificity tyrosine-(Y)-phosphorylation regulated kinase 3	3.32193	210151_s_at	210151_s_at	4e-05	1.39	A_23_P12282	7.22e-05	1.16	GE60302	7.65e-06	1.86648
HTR017828	CALCRL	calcitonin receptor-like; fused toes homolog (mouse)	3.32193	210815_s_at	210815_s_at	4.59e-06	3.43	A_23_P39898	0.0426	0.649	GE57788	2.88e-08	5.91369	283196	0.000758246	0.73132
HTR006937	SCGF	stem cell growth factor; lymphocyte secreted C-type lectin	3.32193	211709_s_at	211709_s_at	7.8e-08	1.95				GE79850	0.000319841	0.648363
HTR007300	GATA6	GATA binding protein 6	3.32193	212124_at							GE60179	4.18e-05	1.18577
HTR006282	N/A	N/A	3.32193	212478_at	212478_at	0.0302	0.478				GE85678	7.07e-06	1.30381
HTR000406	LST1	leukocyte specific transcript 1	3.32193	214181_x_at	214181_x_at	3.21e-05	1.09				GE81732	7.92e-07	3.06617
HTR056685	MUC5AC	mucin 5, subtypes A and C, tracheobronchial/gastric; mucin 5, subtype B, tracheobronchial	3.32193	214385_s_at	214385_s_at	0.00212	0.694
HTR011693	HIST1H3D	histone 1, H3d; histone 1, H2ad	3.32193	214472_at	214472_at	1.35e-05	1.63	A_23_P428184	0.000475	1.16	GE81296	7.07e-06	1.07251
HTR008732	BACH2	BTB and CNC homology 1, basic leucine zipper transcription factor 2	3.32193	215907_at	215907_at	0.0062	0.533				GE475327	7.15e-05	1.39082
HTR004521	CALCA	calcitonin/calcitonin-related polypeptide, alpha	3.32193	217561_at	217561_at	0.00114	0.791
HTR012473	KIAA0133	KIAA0133	3.32193	217878_s_at							GE81956	0.0118243	0.454923
HTR008267	ZNF22	zinc finger protein 22 (KOX 15)	3.32193	218005_at	218005_at	0.00011	0.663				GE58428	1.58e-05	1.2435
HTR010383	HERC1	hect (homologous to the E6-AP (UBE3A) carboxyl terminus) domain and RCC1 (CHC1)-like domain (RLD) 1	3.32193	218306_s_at	218306_s_at	0.0013	0.765				GE59206	0.0186534	0.445837
HTR008738	SART2	squamous cell carcinoma antigen recognized by T cells 2	3.32193	218854_at	218854_at	0.0107	0.404				GE58526	1.58e-08	1.79949
HTR001545	WWOX	WW domain containing oxidoreductase	3.32193	219077_s_at	219077_s_at	0.000448	0.621				GE835414	3.83e-07	1.52836
HTR046368	NXPH4	neurexophilin 4	3.32193	219092_s_at							GE764567	0.00110032	0.398456
HTR007312	USP18	ubiquitin specific protease 18	3.32193	219211_at	219211_at	0.00385	0.598	A_32_P132206	0.0253	0.619
HTR007040	PCOLCE2	procollagen C-endopeptidase enhancer 2	3.32193	219295_s_at	219295_s_at	2.63e-06	1.99	A_23_P57709	0.000301	0.888	GE61796	2.94e-07	2.3239	490647	0.00674454	0.849523
HTR000825	MS4A4A	membrane-spanning 4-domains, subfamily A, member 4	3.32193	219607_s_at	219607_s_at	1.39e-07	4.05	A_23_P75769	0.000581	1.62	GE54606	5.13e-08	5.37986
HTR009195	NSBP1	nucleosomal binding protein 1	3.32193	220975_s_at							GE79171	8.57e-05	0.858939
HTR000070	APOL3	apolipoprotein L, 3	3.32193	221087_s_at	221087_s_at	4.24e-07	1.72				GE62225	4.86e-06	2.08381
HTR005272	SCMH1	sex comb on midleg homolog 1 (Drosophila)	3.32193	221216_s_at	221216_s_at	0.0096	0.383
HTR009095	TRIM52	tripartite motif-containing 52	3.32193	221897_at	221897_at	0.00115	0.542				GE62197	0.00125506	0.663245
HTR005515	ETV1	ets variant gene 1	3.32193	221911_at	221911_at	2.17e-09	2.73				GE54667	2.58e-10	2.52059
HTR046669	N/A	N/A	3.32193	221967_at							GE888740	0.00647508	0.394718
HTR003700	ETS2	v-ets erythroblastosis virus E26 oncogene homolog 2 (avian)	3.32193	222303_at	222303_at	8.85e-07	1.65	A_23_P257924	0.0132	0.561	GE79512	3.55e-09	2.78233	5276704	0.0345168	0.974325
HTR006865	NRCAM	neuronal cell adhesion molecule	3.32193	223379_s_at							GE668964	0.00889061	0.599674
HTR014961	SLC25A25	solute carrier family 25 (mitochondrial carrier; phosphate carrier), member 25	3.32193	225212_at	225212_at	9.41e-06	1.42	A_24_P355267	0.0423	1.06	GE87237	2.79e-05	0.919002
HTR008094	TM4SF9	transmembrane 4 superfamily member 9	3.32193	225387_at	225387_at	2.06e-06	1.58	A_23_P61886	0.0149	0.647
HTR017739	N/A	N/A	3.32193	226474_at	226474_at	0.00495	0.618				GE83335	0.000187271	1.02087
HTR039052	N/A	N/A	3.32193	226901_at	226901_at	2.19e-06	1.11				GE86872	1.61e-05	1.11674	130895	6.08e-09	0.946188
HTR057643	N/A	N/A	3.32193	227044_at	227044_at	7.34e-09	2.61	A_32_P53633	0.00967	0.93	GE811191	0.000146734	2.52334
HTR016173	FGD3	FYVE, RhoGEF and PH domain containing 3	3.32193	227811_at	227811_at	0.000882	1.07
HTR005522	PCDH17	protocadherin 17	3.32193	228863_at	228863_at	3.65e-07	1.8	A_24_P911906	0.0414	0.32	GE54222	7.31e-09	5.2918	23256	1.17e-07	0.741454
HTR007237	PTPRB	protein tyrosine phosphatase, receptor type, B	3.32193	230250_at	230250_at	9.71e-06	1.43				GE56336	0.0244326	1.44237
HTR004108	DAPK3	death-associated protein kinase 3	3.32193	232214_x_at										1057042	0.00366974	0.354366
HTR017578	N/A	N/A	3.32193	234725_s_at							GE814483	0.00228846	0.765322
HTR007931	EIF4E	eukaryotic translation initiation factor 4E	3.32193	237718_at	237718_at	6.12e-07	1.55
HTR021692	N/A	N/A	3.32193	241947_at	241947_at	0.00593	0.457
HTR015151	N/A	N/A	3.32193	242358_at	242358_at	6.07e-07	1.63				GE599656	0.0189588	0.873834
HTR005568	SEMA4C	sema domain, immunoglobulin domain (Ig), transmembrane domain (TM) and short cytoplasmic domain, (semaphorin) 4C	3.32193	46665_at	46665_at	0.00018	1.23	A_23_P114057	0.000154	1.15	GE55468	4.01e-07	1.20536
HTR003761	SIAT1	sialyltransferase 1 (beta-galactoside alpha-2,6-sialyltransferase)	3.32193	#N/A				A_24_P388528	0.0211	0.377	GE88127	0.000101854	1.06756
HTR016556	N/A	N/A	3.32193	#N/A							GE84309	0.000213376	0.567917
HTR005062	SNX8	sorting nexin 8	3.2854	223241_at	223241_at	0.0233	0.561				GE61773	4.52e-05	0.886487
HTR055418	RNPC2	RNA-binding region (RNP1, RRM) containing 2	3.2854	226404_at	226404_at	4.35e-05	0.871
HTR008182	PTPN1	protein tyrosine phosphatase, non-receptor type 1	3.28345	202716_at	202716_at	2.15e-06	1.34	A_23_P338890	0.000114	0.778	GE57927	5.13e-07	1.60625
HTR015278	N/A	N/A	3.27798	212281_s_at	212281_s_at	6.21e-08	2.39				GE61616	3.74e-08	1.77557	30538	2.71e-06	0.809278
HTR002244	BNIP3L	BCL2/adenovirus E1B 19kDa interacting protein 3-like	3.27798	212519_at							GE56569	4.08e-05	0.736998
HTR006261	C6orf166	chromosome 6 open reading frame 166	3.27612	227368_at	227368_at	8.55e-06	1.37				GE82396	0.00396	0.450717
HTR001606	LACTB	lactamase, beta	3.26679	1552486_s_at	1552486_s_at	0.00685	0.674				GE62091	1.24e-07	1.65166
HTR007995	SELENBP1	selenium binding protein 1	3.26679	214433_s_at	214433_s_at	1.22e-08	2.34	A_23_P86021	0.00471	1.18	GE61565	0.00702282	3.15822
HTR016878	PELI1	pellino homolog 1 (Drosophila)	3.26434	232304_at	232304_at	1.15e-09	3.64	A_23_P120345	0.00306	0.832	GE62487	0.000674578	1.84515	130633	2.39e-06	1.34158
HTR008419	PHYH	phytanoyl-CoA hydroxylase (Refsum disease)	3.26303	203335_at	203335_at	0.0112	0.358
HTR008994	ACAT1	acetyl-Coenzyme A acetyltransferase 1 (acetoacetyl Coenzyme A thiolase)	3.24793	205412_at	205412_at	0.0022	0.465
HTR000274	ZGPAT	zinc finger, CCCH-type with G patch domain; SLC2A4 regulator	3.24793	218494_s_at	218494_s_at	0.0164	0.484
HTR007206	N/A	N/A	3.24793	219348_at	219348_at	0.0265	0.423				GE597373	3.1e-09	2.03927
HTR011312	MDM4	Mdm4, transformed 3T3 cell double minute 4, p53 binding protein (mouse)	3.24793	225740_x_at	225740_x_at	3.39e-07	1.79	A_23_P103503	0.00109	0.522	GE81150	2.12e-05	1.26986	49555	0.00271854	0.874159
HTR001748	CFLAR	CASP8 and FADD-like apoptosis regulator	3.24793	239629_at	239629_at	0.000202	0.86
HTR002639	ZNF24	zinc finger protein 24 (KOX 17)	3.24101	212534_at	212534_at	0.00136	0.476				GE87671	4.96e-08	1.55031	67004	0.0247708	0.273535
HTR005141	PRKRIR	protein-kinase, interferon-inducible double stranded RNA dependent inhibitor, repressor of (P58 repressor)	3.23266	209323_at	209323_at	0.0387	0.38
HTR001954	CLU	clusterin (complement lysis inhibitor, SP-40,40, sulfated glycoprotein 2, testosterone-repressed prostate message 2, apolipoprotein J); transient receptor potential cation channel, subfamily M, member 2	3.22571	208791_at	208791_at	4.25e-09	3.27	A_23_P215913	6.67e-05	2.02	GE79935	1.03e-05	3.92187	205996	1.41e-12	2.33024
HTR003844	HSPB8	heat shock 22kDa protein 8	3.22542	215905_s_at							GE594355	0.0020319	0.463923	295227	0.00249931	0.259541
HTR007984	UGCG	UDP-glucose ceramide glucosyltransferase	3.21205	221765_at	221765_at	0.0115	0.942				GE57248	1.24e-07	1.14428
HTR000914	TOPORS	topoisomerase I binding, arginine/serine-rich; DEAD (Asp-Glu-Ala-Asp) box polypeptide 58	3.20163	218943_s_at	218943_s_at	7.37e-05	1	A_23_P20814	0.00951	0.796	GE54334	0.000667772	0.606783
HTR008251	PITPNB	phosphatidylinositol transfer protein, beta	3.18982	202522_at	202522_at	0.0275	0.356				GE80139	0.000179885	1.04481
HTR047448	SRGAP1	SLIT-ROBO Rho GTPase activating protein 1	3.16993	1554473_at	1554473_at	0.045	0.836
HTR015940	STX12	syntaxin 12	3.16993	1555858_at							GE56117	0.000110692	0.852957
HTR044240	AP2A2	adaptor-related protein complex 2, alpha 2 subunit	3.16993	1560063_a_at							GE85132	0.000457568	1.08228
HTR008824	SLC43A1	solute carrier family 43, member 1	3.16993	1560510_at							GE54397	0.000865412	2.36721
HTR000759	FLT3LG	fms-related tyrosine kinase 3 ligand	3.16993	1560893_at							GE81025	0.000632786	0.958682
HTR016424	N/A	N/A	3.16993	1561761_x_at	1561761_x_at	0.0262	0.459							234975	0.0172117	0.409117
HTR010536	NFRKB	nuclear factor related to kappa B binding protein	3.16993	201300_s_at							GE826140	2.68e-07	1.1926
HTR006192	LDLR	low density lipoprotein receptor (familial hypercholesterolemia)	3.16993	202068_s_at	202068_s_at	4.95e-06	0.925				GE61153	0.00496101	0.356165
HTR017136	N/A	N/A	3.16993	202432_at							GE776571	7.8e-07	1.36402
HTR006128	FMOD	fibromodulin	3.16993	202709_at	202709_at	1.06e-07	2.28	A_23_P114883	0.00017	1.75	GE58273	1.52e-06	0.998711	44276	2.51e-06	2.10579
HTR006080	STMN2	stathmin-like 2	3.16993	203000_at	203000_at	8.36e-06	1.29				GE56423	0.002854	3.96863
HTR020535	N/A	N/A	3.16993	203406_at							GE812658	3.34e-09	1.48239
HTR014267	FLI1	Friend leukemia virus integration 1	3.16993	204236_at	204236_at	1.46e-06	2.95	A_24_P355649	0.000506	1.5	GE58187	1.48e-05	2.08681
HTR009401	NPY1R	neuropeptide Y receptor Y1; neuropeptide Y	3.16993	205440_s_at	205440_s_at	4e-10	3.04	A_23_P69699	0.000168	1.36	GE58241	1.54e-08	3.32596
HTR011673	HAS2	hyaluronan synthase 2	3.16993	206432_at	206432_at	0.0259	0.445				GE79458	0.000106047	1.50459
HTR000456	ALDH1A2	aldehyde dehydrogenase 1 family, member A2	3.16993	207016_s_at	207016_s_at	0.0107	0.791
HTR007162	N/A	N/A	3.16993	207545_s_at							GE59428	0.00132657	0.615244
HTR001053	LRRC1	leucine rich repeat containing 1	3.16993	207790_at	207790_at	0.005	0.636
HTR002440	FBP1	fructose-1,6-bisphosphatase 1	3.16993	209696_at	209696_at	8.97e-09	2.57	A_23_P257111	0.0031	1.64	GE60530	3.7e-12	3.49771
HTR010729	C9orf26	chromosome 9 open reading frame 26 (NF-HEV)	3.16993	209821_at	209821_at	2.02e-08	2.89				GE61968	1.44e-09	2.97863
HTR005745	LILRB5	leukocyte immunoglobulin-like receptor, subfamily B (with TM and ITIM domains), member 5; leukocyte immunoglobulin-like receptor, subfamily B (with TM and ITIM domains), member 4	3.16993	210152_at	210152_at	6.18e-05	1.43				GE54677	0.016952	0.429428
HTR001420	RGS13	regulator of G-protein signalling 13	3.16993	210258_at	210258_at	0.00313	1.16				GE81211	3.89e-05	3.68079
HTR009027	AASS	aminoadipate-semialdehyde synthase	3.16993	210852_s_at	210852_s_at	0.0182	0.664				GE62673	0.00331874	0.719562
HTR001742	MLL	myeloid/lymphoid or mixed-lineage leukemia (trithorax homolog, Drosophila)	3.16993	212080_at	212080_at	0.00798	0.496				GE599081	0.000285842	0.700864
HTR015532	N/A	N/A	3.16993	212111_at							GE839631	0.00921174	0.849912
HTR023739	N/A	N/A	3.16993	212156_at							GE890033	0.0173131	0.341881
HTR008518	HIVEP2	human immunodeficiency virus type I enhancer binding protein 2	3.16993	212641_at	212641_at	1.01e-05	1.3				GE81673	3.8e-05	1.78764	51049	0.00911623	1.09461
HTR016169	FBXL7	F-box and leucine-rich repeat protein 7	3.16993	213249_at	213249_at	1.2e-05	1.93	A_23_P144827	0.0221	0.467	GE53533	2.26e-08	3.99316	293234	1.23e-05	1.26191
HTR003949	CYB5	cytochrome b-5	3.16993	215726_s_at	215726_s_at	0.000235	0.626				GE57873	0.0371361	0.880802
HTR006817	PERQ1	PERQ amino acid rich, with GYF domain 1	3.16993	216683_at							GE88424	0.00851532	0.414704
HTR009612	SSTR2	somatostatin receptor 2	3.16993	217455_s_at	217455_s_at	0.000291	0.846	A_23_P38630	0.00774	0.824	GE62630	4.31e-06	4.59337
HTR004860	SEC6L1	SEC6-like 1 (S. cerevisiae)	3.16993	219149_x_at							GE54509	0.00259376	0.554022
HTR000944	SLC39A4	solute carrier family 39 (zinc transporter), member 4	3.16993	219215_s_at	219215_s_at	7.61e-05	0.996
HTR010803	N/A	N/A	3.16993	219354_at	219354_at	0.017	0.425
HTR006330	N/A	N/A	3.16993	221970_s_at	221970_s_at	0.000892	0.576				GE84951	0.0301995	1.22818
HTR044411	OPLAH	5-oxoprolinase (ATP-hydrolysing)	3.16993	222025_s_at	222025_s_at	0.00179	0.751
HTR004782	PLSCR1	phospholipid scramblase 1; phospholipid scramblase 2	3.16993	222631_at							GE559880	0.0147171	0.411242
HTR001492	N/A	N/A	3.16993	223230_at	223230_at	0.000477	0.598	A_24_P97001	0.0091	0.541
HTR008670	CCDC3	coiled-coil domain containing 3	3.16993	223316_at	223316_at	0.00211	0.68	A_24_P369232	0.0224	0.481	GE86387	1.75e-07	2.07477
HTR002318	EPB41	erythrocyte membrane protein band 4.1 (elliptocytosis 1, RH-linked)	3.16993	225051_at	225051_at	0.00267	0.472
HTR052377	EEF2K	eukaryotic elongation factor-2 kinase	3.16993	225545_at	225545_at	0.00599	0.48
HTR009644	CCDC9	coiled-coil domain containing 9	3.16993	227325_at	227325_at	0.00655	0.715				GE82023	3.11e-05	1.05141
HTR004364	EVER2	epidermodysplasia verruciformis 2	3.16993	227353_at	227353_at	0.0148	0.583
HTR015143	N/A	N/A	3.16993	231872_at	231872_at	0.00186	1.02	A_23_P157527	0.0284	0.408	GE80816	4.9e-06	0.97828	282262	0.00732503	0.616473
HTR014408	C20orf23	chromosome 20 open reading frame 23	3.16993	232083_at	232083_at	3.64e-06	1.23	A_23_P28906	0.0047	0.541	GE88772	1.92e-06	1.2643
HTR014526	THRB	thyroid hormone receptor, beta (erythroblastic leukemia viral (v-erb-a) oncogene homolog 2, avian)	3.16993	233130_at	233130_at	0.043	0.468				GE57894	0.00776714	0.6769
HTR003897	PHF17	PHD finger protein 17	3.16993	235024_at	235024_at	0.0221	0.361				GE892547	0.00795109	0.376876
HTR007299	N/A	N/A	3.16993	242234_at	242234_at	0.0457	0.613				GE60220	7.03e-06	2.2904
HTR006072	PPIF	peptidylprolyl isomerase F (cyclophilin F)	3.15381	201490_s_at	201490_s_at	0.000346	1.34	A_23_P202104	0.000985	0.774	GE58086	0.00651918	0.284649	774726	0.0005201	0.460189
HTR012195	BASP1	brain abundant, membrane attached signal protein 1	3.15313	202391_at	202391_at	1.04e-07	1.67	A_23_P213385	0.000749	0.698	GE54343	0.00166391	0.606114	843098	0.000318131	0.920064
HTR000524	CRAT	carnitine acetyltransferase	3.14684	209522_s_at	209522_s_at	0.00528	0.621
HTR004283	N/A	N/A	3.12928	#N/A							GE61060	0.000994857	0.726246
HTR055468	N/A	N/A	3.12102	204864_s_at	204864_s_at	0.02	2.09				GE57980	0.00052876	2.74957	152305	7.85e-09	1.0695
HTR011022	DERL1	Der1-like domain family, member 1	3.10852	225488_at	225488_at	0.00149	0.672				GE82428	8.93e-05	1.1006
HTR001841	LGALS8	lectin, galactoside-binding, soluble, 8 (galectin 8)	3.10434	208935_s_at	208935_s_at	8.4e-06	1.1				GE57801	7.34e-06	0.728786	771032	0.000702603	0.270141
HTR006435	GPD1L	glycerol-3-phosphate dehydrogenase 1-like	3.08746	212510_at	212510_at	1.48e-07	1.56				GE57204	5.42e-07	1.43577	120374	9.27e-06	0.405484
HTR015037	PIP5K3	phosphatidylinositol-3-phosphate/phosphatidylinositol 5-kinase, type III	3.08746	213111_at	213111_at	0.0185	0.431				GE53635	3.25e-05	1.19836
HTR004498	SLC7A11	solute carrier family 7, (cationic amino acid transporter, y+ system) member 11	3.08746	217678_at	217678_at	4.66e-07	1.6				GE80238	3.01e-07	2.52108	23412	0.033157	0.792196
HTR002692	UBAP1	ubiquitin associated protein 1	3.08746	223797_at	223797_at	0.000813	0.729				GE541993	3.78e-05	1.13494
HTR007880	ATP1B3	ATPase, Na+/K+ transporting, beta 3 polypeptide	3.08746	229709_at	229709_at	0.0244	0.802	A_23_P68007	9.12e-05	0.939	GE61705	7.21e-10	2.37368
HTR006605	NRIP1	nuclear receptor interacting protein 1	3.078	1558310_s_at							GE477460	2.79e-07	2.054
HTR008391	TARBP1	TAR (HIV) RNA binding protein 1	3.07529	202813_at	202813_at	0.000886	0.519				GE61730	0.0192504	0.448181
HTR008320	N/A	N/A	3.07039	203013_at	203013_at	0.0276	0.361
HTR007855	HNRPH1	heterogeneous nuclear ribonucleoprotein H1 (H)	3.07039	213470_s_at	213470_s_at	0.028	0.717	A_32_P34149	0.0148	1.06
HTR000622	BIRC2	baculoviral IAP repeat-containing 2; baculoviral IAP repeat-containing 3	3.07039	230499_at	230499_at	1.06e-05	0.991	A_24_P115774	0.00412	0.926	GE59117	2.51e-08	2.61244	201890	3.04e-08	1.26607
HTR003863	N/A	N/A	3.07039	238796_at	238796_at	0.00865	1.42				GE56160	1.29e-06	1.42726	195014	0.00850635	0.361973
HTR019044	FNBP1	formin binding protein 1	3.05889	230389_at	230389_at	3.8e-07	1.42	A_24_P205130	0.00022	0.91	GE56205	1.02e-07	1.67507
HTR003327	PPAP2A	phosphatidic acid phosphatase type 2A; ring finger protein 138 pseudogene 1	3.05063	209147_s_at	209147_s_at	0.000264	0.936				GE54124	0.000100323	0.594076
HTR023731	SUZ12	suppressor of zeste 12 homolog (Drosophila)	3.04439	1569676_at							GE81999	0.000138435	0.601678
HTR003951	MRPS11	mitochondrial ribosomal protein S11	3.04439	225074_at							GE84931	1.98e-05	0.653983
HTR002651	HEXB	hexosaminidase B (beta polypeptide)	3.03953	#N/A										211780	0.0484319	0.652862
HTR003664	CHD2	chromodomain helicase DNA binding protein 2	3.03868	228999_at	228999_at	0.000753	1.46	A_24_P814096	0.00122	1.01	GE629774	6.97e-08	2.12714	25507	0.000635088	0.78675
HTR005405	RNF139	ring finger protein 139	3.02975	209510_at	209510_at	0.000269	0.666	A_23_P146765	4.58e-05	0.933				45193	0.000722425	0.302078
HTR015357	SLC12A2	solute carrier family 12 (sodium/potassium/chloride transporters), member 2	3.00946	204404_at	204404_at	1.24e-06	1.28	A_23_P133606	0.000472	1.06	GE87002	1.23e-08	2.07492	1738558	2.03e-11	1.30411
HTR004184	C9orf72	chromosome 9 open reading frame 72	3	1553133_at	1553133_at	0.000441	1.15				GE503633	8.06e-07	1.58407
HTR017971	N/A	N/A	3	1553488_at				A_24_P842002	0.0199	0.254	GE56566	0.000365556	0.774414	743219	0.0290784	0.381319
HTR010021	SIGLEC8	sialic acid binding Ig-like lectin 8	3	1553498_at							GE79897	0.000623767	2.9217
HTR001404	C10orf28	chromosome 10 open reading frame 28	3	1559455_at							GE566805	0.000691651	1.21101
HTR001410	EYA3	eyes absent homolog 3 (Drosophila)	3	1561854_at							GE60278	0.00503209	1.01904
HTR002570	PAICS	phosphoribosylaminoimidazole carboxylase, phosphoribosylaminoimidazole succinocarboxamide synthetase	3	201014_s_at	201014_s_at	0.043	0.366				GE59787	0.0028538	0.338806
HTR007869	DAP	death-associated protein	3	201095_at	201095_at	0.000631	0.513				GE60013	4.73e-07	1.49852
HTR016745	N/A	N/A	3	201652_at							GE54922	0.000494487	0.466093
HTR010224	LBR	lamin B receptor	3	201795_at	201795_at	0.00296	0.485
HTR055554	N/A	N/A	3	201930_at							GE796943	4.39e-05	1.04984
HTR012212	LPIN2	lipin 2	3	202460_s_at	202460_s_at	2.07e-05	1.01	A_24_P301557	0.000262	0.809
HTR000176	TRIM50C	tripartite motif-containing 50C	3	202932_at							GE83325	0.000311398	1.52293
HTR008378	ZBTB5	zinc finger and BTB domain containing 5	3	203026_at	203026_at	0.000626	0.624				GE53077	9.32e-07	1.26178
HTR010694	CSF1R	colony stimulating factor 1 receptor, formerly McDonough feline sarcoma viral (v-fms) oncogene homolog	3	203104_at	203104_at	0.0013	0.99	A_23_P110791	0.00082	0.896	GE798319	6.86e-10	3.77087
HTR004152	TP53BP2	tumor protein p53 binding protein, 2	3	203120_at	203120_at	6.98e-07	1.24	A_23_P12526	0.000579	0.934	GE59258	6.04e-09	2.88307	212198	4.81e-07	0.803196
HTR010645	PIM2	pim-2 oncogene	3	204269_at	204269_at	0.000192	0.95							46959	0.0160411	1.33343
HTR006015	CGA	glycoprotein hormones, alpha polypeptide	3	204637_at	204637_at	1.18e-08	3.52	A_23_P42386	0.000529	1.51	GE60521	2.45e-12	6.95093	234440	0.00062168	1.10959
HTR004264	PLK3	polo-like kinase 3 (Drosophila)	3	204958_at	204958_at	0.00301	0.673				GE59249	0.0029767	0.376557
HTR044736	CHES1	checkpoint suppressor 1	3	205022_s_at	205022_s_at	2.87e-05	0.921				GE82416	3.56e-07	1.15176
HTR012429	CSF2RB	colony stimulating factor 2 receptor, beta, low-affinity (granulocyte-macrophage)	3	205159_at	205159_at	1.62e-07	3.36				GE57996	4.85e-09	5.56259	152102	7.09e-07	1.11164
HTR003351	ATF2	activating transcription factor 2	3	205446_s_at	205446_s_at	0.00428	1.07				GE81083	5.7e-08	2.11208
HTR001189	GABRB3	gamma-aminobutyric acid (GABA) A receptor, beta 3	3	205850_s_at	205850_s_at	0.0317	0.31				GE56538	0.03827	0.406723
HTR000417	N/A	N/A	3	205862_at	205862_at	0.0119	1.82
HTR011192	ZNF91	zinc finger protein 91 (HPF7, HTF10)	3	206059_at	206059_at	6.16e-06	1.01	A_23_P209146	0.000406	0.987	GE558399	4.27e-06	0.877103
HTR012891	BMP6	bone morphogenetic protein 6	3	206176_at	206176_at	8.17e-05	1.1
HTR011118	HOXD3	homeo box D3; homeo box D4	3	206601_s_at	206601_s_at	0.00853	0.556				GE61871	0.000122564	1.86335
HTR005648	GK	glycerol kinase	3	207387_s_at	207387_s_at	6.07e-07	2.09	A_24_P100382	0.000267	0.948
HTR008694	RUNDC1	RUN domain containing 1	3	208782_at							GE79943	0.000197227	0.947276
HTR000366	NCOA1	nuclear receptor coactivator 1	3	209105_at	209105_at	0.000113	1.29	A_23_P39602	0.0205	0.51	GE85573	1.65e-05	1.54807
HTR013422	C17orf35	chromosome 17 open reading frame 35	3	209229_s_at							GE568163	4.1e-07	0.908742
HTR001772	CACNA1G	calcium channel, voltage-dependent, alpha 1G subunit	3	210380_s_at	210380_s_at	0.0421	0.307				GE80520	0.0150768	2.19265
HTR008205	CHN1	chimerin (chimaerin) 1	3	212624_s_at	212624_s_at	0.000144	1.02	A_23_P79482	0.0152	0.388	GE86778	0.0091589	2.94211
HTR012125	ZNF238	zinc finger protein 238	3	212774_at	212774_at	0.00261	0.711				GE545149	0.00314717	2.22575
HTR008004	SEPHS1	selenophosphate synthetase 1	3	215324_at				A_23_P150092	0.00151	0.4
HTR001393	FLCN	folliculin	3	215645_at	215645_at	0.0146	0.39				GE598382	4.23e-07	1.4881
HTR011661	N/A	N/A	3	218421_at							GE87547	0.0044622	1.44121
HTR008795	SCML1	sex comb on midleg-like 1 (Drosophila)	3	218793_s_at	218793_s_at	4.53e-08	2.31				GE58419	1.36e-05	2.38006
HTR010954	CD164L1	CD164 sialomucin-like 1	3	219025_at	219025_at	0.00109	0.495				GE62129	3.29e-11	3.23937	154991	0.0272818	0.141163
HTR009245	N/A	N/A	3	219125_s_at							GE498287	0.00014271	0.726097
HTR007359	N/A	N/A	3	219409_at	219409_at	0.0277	0.541				GE62387	0.0200486	0.645724
HTR009143	TMEM22	transmembrane protein 22	3	219569_s_at	219569_s_at	3.76e-06	1.16				GE83141	1.44e-07	1.62966
HTR011098	N/A	N/A	3	222367_at							GE79228	0.00638489	1.26795
HTR011677	CXorf36	chromosome X open reading frame 36	3	222911_s_at	222911_s_at	0.00865	0.551				GE88149	5.65e-10	4.52018
HTR000288	MS4A6A	membrane-spanning 4-domains, subfamily A, member 6A	3	224356_x_at	224356_x_at	4.02e-09	2.42				GE489948	0.00115966	5.18191	210498	0.032707	1.32632
HTR008285	DDEF1	development and differentiation enhancing factor 1	3	224791_at	224791_at	5.79e-07	1.41	A_23_P216278	0.00025	1.14	GE82388	5.98e-06	1.89653
HTR015353	N/A	N/A	3	225644_at	225644_at	3.56e-06	1.25
HTR006530	ACADSB	acyl-Coenzyme A dehydrogenase, short/branched chain	3	226030_at	226030_at	4.16e-07	2.24	A_24_P189516	0.000947	0.933	GE58935	1.73e-06	1.3103	241429	0.00145012	0.217273
HTR015087	ZMAT1	zinc finger, matrin type 1	3	226344_at	226344_at	9.35e-05	1.56				GE806238	0.0296365	1.41703
HTR008005	CREB3L4	cAMP responsive element binding protein 3-like 4	3	226455_at	226455_at	5.89e-07	1.76				GE479470	1.94e-06	1.41108
HTR010834	C2orf32	chromosome 2 open reading frame 32	3	226751_at	226751_at	2.7e-09	3.89	A_23_P329353	8.25e-06	1.88
HTR005120	ZNF503	zinc finger protein 503	3	227195_at	227195_at	3.37e-07	1.59	A_23_P202484	0.00605	0.518	GE87594	6.52e-05	1.03175	2296619	0.000147749	0.690148
HTR057573	TUSC1	tumor suppressor candidate 1	3	227388_at	227388_at	0.0178	0.39				GE56938	0.0427899	0.205815
HTR017887	N/A	N/A	3	227425_at	227425_at	1.52e-05	1.31				GE594083	3.32e-07	0.985981
HTR030153	N/A	N/A	3	229754_at	229754_at	0.0293	0.301
HTR009374	N/A	N/A	3	230052_s_at	230052_s_at	4.9e-06	1.39				GE83493	5.2e-10	2.22878	1710066	0.000462447	0.571787
HTR016515	GALNTL1	UDP-N-acetyl-alpha-D-galactosamine:polypeptide N-acetylgalactosaminyltransferase-like 1	3	230418_s_at	230418_s_at	6.17e-06	1.04				GE63333	0.0295996	0.345876
HTR001426	SGCD	sarcoglycan, delta (35kDa dystrophin-associated glycoprotein)	3	230730_at	230730_at	0.00541	0.701				GE80907	6.1e-05	5.33247
HTR021544	ZNF251	zinc finger protein 251	3	231750_at							GE61643	0.0012471	0.357787
HTR013934	CLECSF1	C-type (calcium dependent, carbohydrate-recognition domain) lectin, superfamily member 1 (cartilage-derived)	3	231802_at	231802_at	0.000328	1.14				GE866383	0.000408751	4.79939
HTR041866	USP53	ubiquitin specific protease 53	3	231817_at	231817_at	0.000132	0.935				GE53924	0.00826202	3.2018
HTR012821	RUNX2	runt-related transcription factor 2	3	232231_at	232231_at	1.07e-05	1.79
HTR004496	DNAH5	dynein, axonemal, heavy polypeptide 5	3	232381_s_at	232381_s_at	0.00569	0.534
HTR046761	N/A	N/A	3	232420_x_at	232420_x_at	0.0033	0.532
HTR017809	N/A	N/A	3	234985_at	234985_at	1.35e-05	1.58	A_32_P190864	0.0353	0.543	GE611837	0.00292141	0.897094
HTR008334	PIGX	phosphatidylinositol glycan, class X	3	235359_at	235359_at	0.0353	0.442				GE88757	0.00418307	1.60535
HTR001520	GNLY	granulysin	3	37145_at	37145_at	7.12e-07	1.78				GE83776	2.18e-07	3.21959
HTR014997	N/A	N/A	3	51158_at	51158_at	4.01e-05	0.915				GE56415	6.65e-05	0.627449	231002	5.15e-09	0.74154
HTR006914	N/A	N/A	3	#N/A							GE54307	4.99e-05	0.794143	212456	0.0371451	0.378452
HTR013368	SNAG1	sorting nexin associated golgi protein 1	3	#N/A							GE83671	0.00133686	1.58143
HTR002977	HSPA9B	heat shock 70kDa protein 9B (mortalin-2)	2.98569	200692_s_at	200692_s_at	0.000153	0.989				GE84964	6.68e-08	2.56905	39863	0.0375603	0.213196
HTR005354	N/A	N/A	2.98489	219177_at	219177_at	0.000191	0.733	A_23_P252855	0.00487	0.867
HTR008520	CKS2	CDC28 protein kinase regulatory subunit 2	2.97199	204170_s_at	204170_s_at	6e-07	1.38	A_23_P71727	7.49e-08	1.48	GE59802	9.96e-07	1.30753
HTR001450	DAP3	death associated protein 3	2.95936	222760_at							GE61361	5.15e-06	0.871659
HTR000791	HLA-DMA	major histocompatibility complex, class II, DM alpha; major histocompatibility complex, class II, DM beta	2.9542	217478_s_at	217478_s_at	4.77e-09	2.77	A_32_P351968	6.26e-06	2.31	GE59882	2.48e-08	2.31874	183337	0.0256849	0.62019
HTR001233	MAFF	v-maf musculoaponeurotic fibrosarcoma oncogene homolog F (avian)	2.9542	36711_at	36711_at	5.24e-08	1.63	A_23_P103110	2.52e-05	0.978	GE56058	4.07e-07	1.81311
HTR008529	FBXO34	F-box protein 34	2.9542	#N/A				A_32_P835626	0.0466	0.763	GE607047	0.000175209	1.42885
HTR002804	BAIAP1	BAI1-associated protein 1; membrane associated guanylate kinase interacting protein-like 1	2.9386	1566539_at	1566539_at	0.0146	0.387	A_23_P73297	0.00114	0.605	GE891601	3.87e-09	1.72422
HTR006198	N/A	N/A	2.9386	215555_at	215555_at	0.000131	0.901				GE572395	2.85e-07	1.6656	48297	4.54e-08	1.60145
HTR009505	ZNF513	zinc finger protein 513	2.93074	225753_at	225753_at	0.00576	0.492				GE80855	0.0108521	0.380423
HTR002074	PABPC1	poly(A) binding protein, cytoplasmic 1	2.926	1559509_at	1559509_at	0.00194	0.845				GE643089	0.000656907	1.98294
HTR002287	GOLPH2	golgi phosphoprotein 2	2.926	217771_at	217771_at	1.59e-05	0.949	A_23_P146512	0.000242	0.961	GE79750	1.14e-07	1.36207	49413	0.0269959	0.473765
HTR003132	JAG1	jagged 1 (Alagille syndrome)	2.92057	232406_at	232406_at	0.000222	1.1				GE54053	1.19e-09	2.30977	897491	0.0104907	0.390932
HTR001455	TIA1	TIA1 cytotoxic granule-associated RNA binding protein	2.91754	1554890_a_at	1554890_a_at	0.00498	1.05				GE82638	3.29e-05	1.02803
HTR010158	NP	nucleoside phosphorylase	2.91329	201695_s_at	201695_s_at	4.85e-06	1.57	A_23_P140256	0.000737	1.03				245067	3.96e-10	0.832175
HTR007888	RHOB	ras homolog gene family, member B	2.89947	212099_at	212099_at	1.75e-09	3.13				GE79269	5.34e-09	2.67341
HTR001758	CYCS	cytochrome c, somatic	2.88264	244546_at	244546_at	0.0212	0.706	A_24_P290314	0.000111	1.75	GE61580	0.0358052	0.460532	2066376	0.00215122	0.236134
HTR005008	NEDD9	neural precursor cell expressed, developmentally down-regulated 9	2.87447	1569020_at	1569020_at	1.14e-06	1.61				GE630242	0.0357482	2.13665	43837	0.00304281	1.01843
HTR008945	ORC2L	origin recognition complex, subunit 2-like (yeast)	2.87447	205852_at							GE59042	0.00313747	0.403836
HTR003839	NUPL1	nucleoporin like 1	2.87447	#N/A							GE53166	0.000668411	0.506328	294900	3.84e-08	0.472168
HTR000806	C1orf24	chromosome 1 open reading frame 24	2.86507	217967_s_at	217967_s_at	1.4e-07	1.6	A_24_P233786	0.00964	0.977	GE56752	4.85e-08	1.06816
HTR006593	RAB21	RAB21, member RAS oncogene family	2.85798	203885_at	203885_at	0.000265	0.635				GE80021	0.0381201	4.53493
HTR005421	N/A	N/A	2.85798	225763_at	225763_at	8.49e-08	2.9				GE88707	2.83e-08	3.14789
HTR006062	RBBP4	retinoblastoma binding protein 4	2.84938	239071_at	239071_at	0.00106	0.885				GE59990	9.85e-09	1.82215	112525	4.31e-05	0.481626
HTR019453	N/A	N/A	2.848	1557238_s_at	1557238_s_at	0.000203	1.15				GE742919	7.24e-08	1.22612
HTR001817	VEGF	vascular endothelial growth factor	2.84276	212171_x_at	212171_x_at	3.99e-05	1.24	A_24_P12401	0.000151	1.16	GE54171	1.8e-09	2.39699	323783	2.92e-05	0.429177
HTR001908	DSCR1	Down syndrome critical region gene 1	2.84022	215253_s_at	215253_s_at	0.00233	1.75				GE61659	7.11e-09	2.56745	321209	4.12e-07	0.44011
HTR006910	ISG20	interferon stimulated gene 20kDa	2.8365	204698_at	204698_at	2.23e-06	1.44	A_23_P32404	0.000233	1.19	GE476899	7.31e-07	1.23772
HTR015491	MARK1	MAP/microtubule affinity-regulating kinase 1	2.8365	221047_s_at	221047_s_at	0.00107	0.725				GE82431	3.6e-06	1.54331
HTR011769	LRP1	low density lipoprotein-related protein 1 (alpha-2-macroglobulin receptor)	2.82312	200785_s_at	200785_s_at	0.000333	1.09
HTR010588	MTAC2D1	membrane targeting (tandem) C2 domain containing 1	2.80735	1553132_a_at	1553132_a_at	6.63e-05	1.17				GE522820	2.99e-06	1.09522
HTR012792	ARID2	AT rich interactive domain 2 (ARID, RFX-like)	2.80735	1553349_at	1553349_at	0.00325	1.24
HTR004198	FYB	FYN binding protein (FYB-120/130)	2.80735	1554635_a_at							GE600039	0.000199232	1.09988
HTR000508	COL4A5	collagen, type IV, alpha 5 (Alport syndrome)	2.80735	1555501_s_at							GE58224	0.0171819	0.316323
HTR013208	CDYL2	chromodomain protein, Y-like 2	2.80735	1556947_at							GE518292	2.9e-08	1.68831
HTR013195	CMKLR1	chemokine-like receptor 1	2.80735	1559077_at							GE825680	7.28e-05	2.87643
HTR020125	SSH2	slingshot homolog 2 (Drosophila)	2.80735	1561310_at							GE776536	1.47e-08	1.47996
HTR000512	TBX1	T-box 1	2.80735	1566987_s_at				A_23_P211345	0.000642	1.16				1876034	0.0395257	1.04261
HTR017224	N/A	N/A	2.80735	201070_x_at							GE80784	0.00244853	1.28986
HTR010302	TRIB2	tribbles homolog 2 (Drosophila)	2.80735	202479_s_at	202479_s_at	7.4e-05	1.52				GE57389	0.00012473	0.836482	32292	0.00617141	0.51796
HTR003490	MPHOSPH9	M-phase phosphoprotein 9	2.80735	202941_at							GE874381	0.000245394	1.6167
HTR020675	N/A	N/A	2.80735	203174_s_at							GE611868	1.27e-09	2.80218
HTR011505	PCDHB4	protocadherin beta 4	2.80735	203476_at							GE80182	0.0361998	0.360617	380379	0.00297793	0.484059
HTR051327	KIAA0258	KIAA0258	2.80735	203558_at										741416	0.0437445	0.339541
HTR005548	CD48	CD48 antigen (B-cell membrane protein)	2.80735	204118_at	204118_at	7.46e-06	2.28	A_23_P74145	0.00147	1.63	GE57958	2.72e-08	7.05306
HTR001376	TRAF5	TNF receptor-associated factor 5	2.80735	204352_at	204352_at	1.38e-07	2.24	A_23_P201731	0.000152	1.09	GE715962	2.81e-05	1.80849	322792	1.25e-05	0.386054
HTR012298	FOLR2	folate receptor 2 (fetal)	2.80735	204829_s_at	204829_s_at	1e-05	1.23				GE61097	0.000216699	5.16221
HTR005512	HPN	hepsin (transmembrane protease, serine 1)	2.80735	204934_s_at	204934_s_at	0.00237	0.823				GE80801	0.00602936	3.33048
HTR000123	AGTR1	angiotensin II receptor, type 1	2.80735	205357_s_at	205357_s_at	5.08e-09	3.14							123933	0.00188044	0.301005
HTR005711	DNASE1L3	deoxyribonuclease I-like 3	2.80735	205554_s_at	205554_s_at	0.000514	1.2				GE59401	0.000246139	3.4093
HTR011184	CPEB3	cytoplasmic polyadenylation element binding protein 3	2.80735	205773_at	205773_at	2.91e-05	1.12
HTR010692	KCNK3	potassium channel, subfamily K, member 3	2.80735	205952_at	205952_at	0.00874	0.669				GE470113	0.0201733	1.63118
HTR000644	GAD1	glutamate decarboxylase 1 (brain, 67kDa)	2.80735	206669_at	206669_at	0.00996	0.591
HTR016832	CD96	CD96 antigen	2.80735	206761_at	206761_at	0.000388	0.818				GE81564	0.000222955	0.480042
HTR004136	NGLY1	N-glycanase 1	2.80735	207492_at	207492_at	0.000219	0.714				GE55940	2.58e-06	1.43314
HTR046199	CSF1	colony stimulating factor 1 (macrophage); colony stimulating factor 2 (granulocyte-macrophage)	2.80735	209716_at	209716_at	4.32e-08	2.13				GE80951	0.0382519	1.13573
HTR046489	ARC	activity-regulated cytoskeleton-associated protein	2.80735	210090_at	210090_at	8.72e-05	1.48
HTR004442	N/A	N/A	2.80735	210307_s_at	210307_s_at	0.000943	0.568	A_23_P65797	0.00106	0.528	GE56396	0.000933434	0.486589
HTR004402	SLC11A1	solute carrier family 11 (proton-coupled divalent metal ion transporters), member 1	2.80735	210423_s_at	210423_s_at	0.00793	0.592				GE87252	0.00609562	3.356	711473	9.58e-05	0.324161
HTR009186	ARHGEF15	Rho guanine nucleotide exchange factor (GEF) 15	2.80735	212297_at							GE53581	0.00276216	2.48526
HTR003187	C10orf56	chromosome 10 open reading frame 56	2.80735	212423_at	212423_at	1.76e-07	2.23	A_23_P335452	0.0224	0.698	GE56211	9.56e-08	1.66295	210588	0.000590174	0.989047
HTR004002	ZCCHC14	zinc finger, CCHC domain containing 14	2.80735	212655_at	212655_at	5.77e-05	0.77				GE53288	2.61e-06	0.634158
HTR005043	SPON1	spondin 1, extracellular matrix protein	2.80735	213994_s_at	213994_s_at	0.000149	2.45				GE53470	7.49e-09	2.46562
HTR010971	DOK2	docking protein 2, 56kDa	2.80735	214054_at	214054_at	0.00403	0.666				GE54265	0.0305779	2.22892
HTR006142	GTF3A	general transcription factor IIIA	2.80735	215091_s_at	215091_s_at	0.000512	0.55	A_23_P25525	0.0442	0.484
HTR009546	ZNF273	zinc finger protein 273	2.80735	215239_x_at	215239_x_at	0.00183	1.17							297731	5.92e-07	0.682974
HTR005562	SCFD2	sec1 family domain containing 2	2.80735	216026_s_at										292364	0.0013506	0.202018
HTR003243	N/A	N/A	2.80735	217994_x_at							GE86546	0.00402474	0.481481
HTR003200	GREM1	gremlin 1 homolog, cysteine knot superfamily (Xenopus laevis)	2.80735	218469_at	218469_at	3.89e-10	4.48	A_23_P432947	0.00144	0.668				2447041	2.02e-05	0.420699
HTR001862	PTBP2	polypyrimidine tract binding protein 2; polypyrimidine tract binding protein 1	2.80735	218683_at	218683_at	5.41e-05	1.21	A_23_P46396	0.0486	0.448
HTR010460	ARL6IP6	ADP-ribosylation-like factor 6 interacting protein 6	2.80735	218836_at							GE57009	0.00206439	0.500556
HTR008664	MAN1C1	mannosidase, alpha, class 1C, member 1	2.80735	218918_at	218918_at	1.16e-06	1.7	A_23_P103601	0.00105	0.811	GE56148	3.35e-07	3.92838
HTR001901	FADS1	fatty acid desaturase 1	2.80735	219269_at										234149	2.15e-05	0.624697
HTR004357	POLI	polymerase (DNA directed) iota	2.80735	219317_at	219317_at	0.0461	0.373				GE62743	0.00300025	0.555595
HTR014147	RAI2	retinoic acid induced 2	2.80735	219440_at	219440_at	9.98e-09	1.95	A_23_P254165	0.0109	0.691	GE61515	1.61e-07	1.54444
HTR007622	N/A	N/A	2.80735	219761_at	219761_at	0.000404	0.833				GE54957	5.3e-08	4.51045
HTR009307	SOX17	SRY (sex determining region Y)-box 17	2.80735	219993_at	219993_at	1.3e-06	3.31	A_23_P82775	0.00022	1.82	GE63173	6.67e-07	7.10188
HTR000841	NUDT3	nudix (nucleoside diphosphate linked moiety X)-type motif 3; ribosomal protein S10	2.80735	221579_s_at	221579_s_at	0.00131	0.615				GE88454	1.73e-05	0.728704
HTR008685	TAF1B	TATA box binding protein (TBP)-associated factor, RNA polymerase I, B, 63kDa	2.80735	221823_at							GE80287	0.00012504	0.792878
HTR014566	N/A	N/A	2.80735	222068_s_at	222068_s_at	0.000463	0.76
HTR004013	BAALC	brain and acute leukemia, cytoplasmic	2.80735	222780_s_at	222780_s_at	0.00778	0.603	A_23_P134663	0.00152	0.77	GE86030	2.6e-05	1.45512
HTR001402	N/A	N/A	2.80735	223211_at							GE88159	8.9e-05	0.882324	1568168	0.00879123	0.604477
HTR004438	CENPJ	centromere protein J	2.80735	223513_at	223513_at	0.000315	0.872
HTR005432	ZCCHC10	zinc finger, CCHC domain containing 10	2.80735	223803_s_at	223803_s_at	0.0235	0.42				GE55363	5.98e-05	0.878938	308446	1.21e-05	0.61131
HTR012934	CNFN	cornifelin	2.80735	224329_s_at	224329_s_at	0.00383	0.856
HTR006594	FBXL3	F-box and leucine-rich repeat protein 3	2.80735	225132_at	225132_at	0.00397	0.426				GE54837	0.00266844	1.07081
HTR038017	SPATA13	spermatogenesis associated 13	2.80735	225564_at	225564_at	4.21e-09	3.45				GE56158	1.53e-09	3.01247	141601	3.66e-05	0.487194
HTR006815	EFHC1	EF-hand domain (C-terminal) containing 1	2.80735	225656_at	225656_at	0.000125	1.18	A_23_P214291	0.00323	0.506	GE635061	0.0383961	1.06858
HTR014998	PRICKLE2	prickle-like 2 (Drosophila)	2.80735	225968_at	225968_at	0.0447	0.385
HTR008953	SYT13	synaptotagmin XIII	2.80735	226086_at	226086_at	0.0031	1.18	A_23_P161659	0.00133	0.511
HTR027227	TTC7B	tetratricopeptide repeat domain 7B	2.80735	226152_at	226152_at	0.000119	1.02	A_23_P25974	0.00052	0.728
HTR039911	N/A	N/A	2.80735	226448_at	226448_at	0.000507	0.791
HTR025112	KIAA1344	KIAA1344	2.80735	226747_at	226747_at	1e-06	1.23				GE88210	0.00227803	0.657676
HTR052477	ATP8B2	ATPase, Class I, type 8B, member 2	2.80735	226771_at	226771_at	7.53e-10	3.6	A_32_P185229	0.00448	0.751	GE53788	0.00150588	0.669969	267055	1.02e-07	0.588883
HTR056688	TWISTNB	TWIST neighbor	2.80735	226784_at	226784_at	0.0121	0.582	A_23_P82474	0.00121	0.886	GE53996	2.98e-05	0.951086
HTR004371	N/A	N/A	2.80735	227197_at	227197_at	0.00279	0.598				GE82021	0.000220363	0.920496	41305	0.000252721	0.197802
HTR010927	FGL2	fibrinogen-like 2	2.80735	227265_at	227265_at	1.21e-08	5.17	A_23_P42969	0.00134	1.65	GE60401	1.86e-09	7.02784	203732	1.46e-05	2.00327
HTR056301	ZNFN1A1	zinc finger protein, subfamily 1A, 1 (Ikaros)	2.80735	227346_at	227346_at	7.59e-08	2.23
HTR013496	N/A	N/A	2.80735	227607_at	227607_at	3.67e-06	0.986				GE538216	6.57e-06	0.853012
HTR018012	RASGRF2	Ras protein-specific guanine nucleotide-releasing factor 2	2.80735	228109_at	228109_at	0.00742	0.799				GE85782	0.00475957	0.538006
HTR018017	BCL6B	B-cell CLL/lymphoma 6, member B (zinc finger protein)	2.80735	228311_at	228311_at	5.86e-05	1.19	A_23_P324813	0.000203	1.1	GE52951	0.000183763	5.45509
HTR013915	GJA7	gap junction protein, alpha 7, 45kDa (connexin 45)	2.80735	228776_at	228776_at	0.00505	0.948				GE62949	4.61e-07	1.1723
HTR018272	N/A	N/A	2.80735	228959_at	228959_at	2.98e-06	1.08	A_32_P214503	0.0108	0.565
HTR018037	RAMP2	receptor (calcitonin) activity modifying protein 2	2.80735	230944_at							GE55136	0.000669415	3.68183
HTR000934	ZDHHC14	zinc finger, DHHC domain containing 14	2.80735	235133_at	235133_at	0.0136	0.421				GE86738	0.000972839	1.18792
HTR009298	CWF19L2	CWF19-like 2, cell cycle control (S. pombe)	2.80735	237040_at	237040_at	0.00982	0.421
HTR016364	N/A	N/A	2.80735	238045_at	238045_at	0.000278	0.582
HTR003735	CUL1	cullin 1	2.80735	238509_at	238509_at	0.00105	0.665	A_24_P303589	0.0403	0.609	GE54578	2.08e-06	0.923528	146783	4.93e-07	0.588964
HTR002908	N/A	N/A	2.80735	239127_at							GE669905	0.001453	0.618424
HTR004040	N/A	N/A	2.80735	241627_x_at	241627_x_at	0.00934	0.574				GE56674	0.0426325	0.31204
HTR022549	N/A	N/A	2.80735	243110_x_at	243110_x_at	0.00966	0.978
HTR058272	MYO1G	myosin IG	2.80735	244654_at	244654_at	3.89e-06	1.8				GE79800	6.1e-08	3.31807
HTR046253	GTF2H2	general transcription factor IIH, polypeptide 2, 44kDa; baculoviral IAP repeat-containing 1	2.80735	#N/A				A_24_P856722	0.037	0.577	GE473663	9.68e-08	1.59739	51463	0.0318934	0.133976
HTR012161	TOB2	transducer of ERBB2, 2	2.79796	222243_s_at	222243_s_at	0.000622	0.769				GE80800	0.000535837	0.641175
HTR044156	PRKCH	protein kinase C, eta	2.77761	1559425_at	1559425_at	7.43e-09	2.48	A_23_P205567	0.0108	0.586	GE790013	4.16e-08	2.18215
HTR017556	ARRB2	arrestin, beta 2	2.77761	1559436_x_at	1559436_x_at	0.000263	0.834				GE54808	0.0125909	1.02493
HTR004025	SOLH	small optic lobes homolog (Drosophila)	2.77259	204275_at	204275_at	0.0177	0.707
HTR014284	KIAA0310	KIAA0310	2.77259	215696_s_at	215696_s_at	0.0207	0.382				GE599723	0.0163986	2.75519
HTR007822	IGFBP4	insulin-like growth factor binding protein 4	2.77024	201508_at	201508_at	1.26e-06	1.52				GE653113	0.00378417	0.374394
HTR004940	RPS16	ribosomal protein S16	2.76939	226130_at	226130_at	0.00755	0.426
HTR012613	C18orf45	chromosome 18 open reading frame 45	2.7625	244495_x_at	244495_x_at	0.00413	0.419
HTR014817	N/A	N/A	2.75489	202808_at							GE623480	0.000325671	0.745325
HTR058286	WDR22	WD repeat domain 22	2.75489	208828_at							GE80034	0.00337576	0.785036
HTR010524	GADD45A	growth arrest and DNA-damage-inducible, alpha	2.75256	203725_at	203725_at	0.000741	0.73				GE57684	0.00016386	0.661697	310141	3.27e-09	0.670146
HTR006063	MMP2	matrix metalloproteinase 2 (gelatinase A, 72kDa gelatinase, 72kDa type IV collagenase)	2.74496	201069_at	201069_at	6.45e-07	1.59				GE79835	3.18e-09	2.0256
HTR001835	SQSTM1	sequestosome 1	2.73947	201471_s_at	201471_s_at	1.22e-06	1.21	A_23_P81399	0.000556	1.16	GE79794	8.1e-07	1.36666
HTR010625	RING1	ring finger protein 1	2.73697	208371_s_at	208371_s_at	0.0203	0.351				GE80158	0.000832686	0.398379
HTR000368	DATF1	death associated transcription factor 1; chromosome 20 open reading frame 158	2.73697	213213_at	213213_at	0.000858	0.839	A_24_P944144	0.000284	0.668	GE53062	0.045374	0.392762
HTR006354	SLC35B1	solute carrier family 35, member B1	2.73039	1554453_at							GE57424	0.0183942	0.419372
HTR002787	GTF3C4	general transcription factor IIIC, polypeptide 4, 90kDa	2.72792	201998_at				A_23_P20732	0.0179	0.367	GE81770	0.000573079	0.417968
HTR002982	XBP1	X-box binding protein 1	2.72538	#N/A				A_23_P120845	0.0117	1.44	GE87630	3.06e-08	3.19506
HTR002005	USP36	ubiquitin specific protease 36	2.72247	220370_s_at	220370_s_at	0.00594	1.06	A_23_P352957	0.000849	1.15
HTR051956	HES4	hairy and enhancer of split 4 (Drosophila)	2.70044	1553747_at							GE83494	0.000255162	1.22994
HTR001231	RASAL2	RAS protein activator like 2	2.70044	1561627_at							GE593786	0.00556834	0.577044	112032	0.00244711	0.557519
HTR006441	TRIM26	tripartite motif-containing 26	2.70044	202702_at	202702_at	0.000229	0.823	A_24_P898583	0.0196	0.384	GE58910	7.23e-05	0.734893
HTR000852	BRD4	bromodomain containing 4	2.69302	232551_at	232551_at	1.94e-06	1.37				GE721436	4.5e-05	0.843487	703750	0.0110255	0.370306
HTR004716	TRIM44	tripartite motif-containing 44	2.6845	217759_at	217759_at	0.00812	0.413				GE59617	0.0012454	0.415725
HTR004644	IGFBP7	insulin-like growth factor binding protein 7	2.67284	201162_at	201162_at	2.12e-07	2.16	A_23_P353035	0.000112	1.34	GE81041	3.05e-07	1.27272
HTR000357	COL18A1	collagen, type XVIII, alpha 1	2.66985	209081_s_at	209081_s_at	1.99e-07	2.92	A_23_P211212	0.00255	1.55	GE54150	2.03e-06	1.38399	297060	8.7e-12	1.25789
HTR004885	IQSEC1	IQ motif and Sec7 domain 1	2.66297	203907_s_at	203907_s_at	0.000117	0.852				GE53471	7.19e-06	1.00985
HTR003238	DNAJB11	DnaJ (Hsp40) homolog, subfamily B, member 11	2.64386	223054_at	223054_at	0.000316	0.767							343147	1.85e-10	0.634625
HTR014983	MPHOSPH10	M-phase phosphoprotein 10 (U3 small nucleolar ribonucleoprotein)	2.63743	212885_at	212885_at	0.000196	0.64	A_23_P5586	0.00928	0.528	GE62981	6.48e-06	0.819002
HTR002246	PLTP	phospholipid transfer protein	2.63227	202075_s_at	202075_s_at	3.41e-08	2.09							153467	1.81e-06	0.607245
HTR012674	RBM15	RNA binding motif protein 15	2.63227	219286_s_at	219286_s_at	1.37e-05	0.92
HTR002320	RBBP6	retinoblastoma binding protein 6	2.62727	1552329_at	1552329_at	4.71e-09	3.49	A_23_P342053	4.34e-05	1.47	GE83461	4.74e-09	1.94761	276090	6.97e-05	0.590216
HTR002089	TACC1	transforming, acidic coiled-coil containing protein 1	2.61891	242290_at	242290_at	0.00181	0.883				GE54430	1.69e-08	3.34505	193182	0.0364914	0.228955
HTR004024	LGTN	ligatin	2.61143	211026_s_at							GE61569	0.0102296	0.580301
HTR002678	AKAP8L	A kinase (PRKA) anchor protein 8-like	2.60666	218064_s_at	218064_s_at	0.0427	0.41				GE746971	2.42e-06	0.945093
HTR002377	USP47	ubiquitin specific protease 47	2.60666	223117_s_at	223117_s_at	0.000382	0.73	A_23_P148204	0.012	0.656
HTR014959	ZNRF1	zinc and ring finger 1	2.60334	1559762_at	1559762_at	0.000406	0.652							742882	0.00153404	0.495778
HTR011421	PRKDC	protein kinase, DNA-activated, catalytic polypeptide	2.60334	217724_at							GE81694	0.000817397	0.639924
HTR046552	JUND	jun D proto-oncogene	2.59961	203752_s_at	203752_s_at	3.35e-07	2				GE59818	0.0292424	0.852178
HTR002233	CD164	CD164 antigen, sialomucin	2.59756	208654_s_at	208654_s_at	0.0299	0.544
HTR030740	N/A	N/A	2.58496	1553647_at							GE679405	4.49e-08	1.67776
HTR016766	N/A	N/A	2.58496	1554248_at	1554248_at	0.0291	0.392
HTR010844	NEK4	NIMA (never in mitosis gene a)-related kinase 4	2.58496	1557026_at							GE758365	3.06e-07	1.34306
HTR044508	N/A	N/A	2.58496	1559437_at				A_24_P897062	0.00215	1.02
HTR011315	N/A	N/A	2.58496	1569601_at	1569601_at	0.00696	0.582				GE788630	4.1e-07	1.39156
HTR009228	FKBPL	FK506 binding protein like	2.58496	1569714_at							GE61881	0.000466139	0.587148
HTR020825	N/A	N/A	2.58496	1570190_at							GE84797	1.95e-10	2.1641
HTR010130	BTG2	BTG family, member 2	2.58496	201236_s_at	201236_s_at	3.56e-09	2.42	A_23_P62901	0.000745	0.927	GE79822	3.08e-08	2.16259	32510	0.000546681	0.660756
HTR000335	MYH11	myosin, heavy polypeptide 11, smooth muscle	2.58496	201497_x_at	201497_x_at	4.74e-08	1.61				GE81162	1.01e-11	4.84174	156324	1.23e-05	0.479761
HTR011243	HAAO	3-hydroxyanthranilate 3,4-dioxygenase; oxoeicosanoid (OXE) receptor 1	2.58496	201816_s_at							GE87073	0.000159361	0.931168
HTR002388	USP1	ubiquitin specific protease 1	2.58496	202413_s_at	202413_s_at	0.000771	0.682	A_23_P11652	0.0118	0.472	GE54825	0.000705383	0.943474
HTR002376	MECP2	methyl CpG binding protein 2 (Rett syndrome)	2.58496	202618_s_at	202618_s_at	0.00131	0.544
HTR003788	MSH6	mutS homolog 6 (E. coli)	2.58496	202911_at	202911_at	5.32e-05	0.855	A_23_P102202	0.0305	0.643	GE60542	0.0168308	0.462586
HTR006585	MAP1A	microtubule-associated protein 1A	2.58496	203151_at	203151_at	0.000899	0.721				GE62907	5.39e-10	2.94013
HTR005337	SLCO2B1	solute carrier organic anion transporter family, member 2B1	2.58496	203473_at	203473_at	1.84e-06	1.27	A_23_P150768	0.0236	0.711	GE53557	5.31e-10	3.66263	53187	0.00114561	0.406589
HTR008441	BCL2	B-cell CLL/lymphoma 2	2.58496	203685_at	203685_at	1.4e-07	3.85	A_23_P352266	0.0186	1.07	GE848299	1.02e-09	3.52151	342181	2.98e-06	1.25274
HTR010485	LMOD1	leiomodin 1 (smooth muscle)	2.58496	203766_s_at	203766_s_at	0.00179	0.8	A_23_P201940	0.000325	1.01
HTR010628	DNAJB4	DnaJ (Hsp40) homolog, subfamily B, member 4	2.58496	203811_s_at	203811_s_at	2.74e-05	2.26	A_24_P393958	0.00012	1.78	GE58430	5.35e-11	4.3974	789269	8.2e-07	2.09622
HTR004112	CNN1	calponin 1, basic, smooth muscle	2.58496	203951_at	203951_at	0.00163	0.551				GE81005	0.00684286	0.588796	726779	0.044719	0.733628
HTR011242	CEBPA	CCAAT/enhancer binding protein (C/EBP), alpha	2.58496	204039_at	204039_at	0.00219	0.839				GE60289	1.18e-07	1.49501
HTR006383	N/A	N/A	2.58496	204094_s_at	204094_s_at	0.0192	0.38				GE53377	4.46e-10	2.19314
HTR007958	PRELP	proline arginine-rich end leucine-rich repeat protein	2.58496	204223_at	204223_at	0.00231	0.502
HTR004307	SELL	selectin L (lymphocyte adhesion molecule 1)	2.58496	204563_at	204563_at	1.52e-08	3.1							149910	0.000441202	0.614894
HTR007098	PTGER4	prostaglandin E receptor 4 (subtype EP4)	2.58496	204897_at	204897_at	1.84e-09	3.37	A_23_P148047	4.66e-06	1.72	GE57688	9.65e-05	0.800622
HTR018226	N/A	N/A	2.58496	205284_at							GE536530	0.00381589	0.453069
HTR012320	BARD1	BRCA1 associated RING domain 1	2.58496	205345_at	205345_at	0.000667	0.654				GE59408	0.0017973	0.502137	128171	7.52e-06	0.284258
HTR002672	PLAU	plasminogen activator, urokinase	2.58496	205479_s_at	205479_s_at	0.00273	0.581				GE59641	0.0205452	0.29368
HTR014525	CMAH	cytidine monophosphate-N-acetylneuraminic acid hydroxylase (CMP-N-acetylneuraminate monooxygenase)	2.58496	205518_s_at	205518_s_at	7.09e-08	3.73	A_32_P176819	0.000584	1.17	GE55600	5.09e-06	0.952924
HTR007370	N/A	N/A	2.58496	205607_s_at	205607_s_at	0.000335	0.652				GE88298	2.68e-05	0.917436	767191	0.00348644	0.433118
HTR001613	MEOX1	mesenchyme homeo box 1; CD200 antigen	2.58496	205619_s_at	205619_s_at	2.71e-07	2				GE63375	0.00987087	2.18935
HTR007516	REPS2	RALBP1 associated Eps domain containing 2	2.58496	205645_at	205645_at	0.000814	0.751	A_23_P251387	0.0332	0.443	GE54102	4.49e-07	1.0583
HTR001245	GFRA1	GDNF family receptor alpha 1	2.58496	205696_s_at	205696_s_at	1.02e-06	2.64	A_23_P12686	0.000242	1.23	GE54323	7.73e-10	2.90586
HTR000833	MAP2K6	mitogen-activated protein kinase kinase 6	2.58496	205698_s_at	205698_s_at	0.000741	0.808
HTR005825	IL13RA2	interleukin 13 receptor, alpha 2	2.58496	206172_at	206172_at	3.45e-07	2.23	A_23_P85209	0.000435	0.943	GE60258	9.43e-10	2.81929	3876064	0.0242277	1.95759
HTR002853	POU2F1	POU domain, class 2, transcription factor 1	2.58496	206789_s_at	206789_s_at	0.00439	0.665	A_23_P424002	3.06e-06	1.06	GE59710	2.21e-05	0.828167
HTR005675	PLA2G4C	phospholipase A2, group IVC (cytosolic, calcium-independent)	2.58496	209785_s_at	209785_s_at	0.000203	1.39				GE54546	2.58e-06	1.39201
HTR028974	AIF1	allograft inflammatory factor 1	2.58496	209901_x_at	209901_x_at	4.82e-10	2.64	A_23_P214627	0.0111	1.64	GE61613	4.61e-05	5.79841
HTR009383	OLR1	oxidised low density lipoprotein (lectin-like) receptor 1	2.58496	210004_at	210004_at	3.34e-11	5.48				GE79940	0.00746611	2.5042	135699	1.35e-06	2.49384
HTR007548	C4orf15	chromosome 4 open reading frame 15	2.58496	210054_at	210054_at	0.000156	0.911
HTR008935	CACNA1C	calcium channel, voltage-dependent, L type, alpha 1C subunit; calcium channel, voltage-dependent, L type, alpha 1D subunit	2.58496	210108_at	210108_at	1.06e-07	1.92				GE62541	3.09e-06	3.61946
HTR007480	ITGAX	integrin, alpha X (antigen CD11C (p150), alpha polypeptide)	2.58496	210184_at	210184_at	9.11e-07	1.24				GE58097	3.16e-07	2.49033
HTR056312	CSF2RA	colony stimulating factor 2 receptor, alpha, low-affinity (granulocyte-macrophage)	2.58496	211286_x_at	211286_x_at	0.000679	0.989				GE81600	1.94e-07	1.33908
HTR013784	CCRL2	chemokine (C-C motif) receptor-like 2	2.58496	211434_s_at	211434_s_at	2.62e-09	2.89	A_23_P69310	0.00136	1.2
HTR007238	DLL4	delta-like 4 (Drosophila)	2.58496	211436_at							GE563878	0.000191655	1.9532
HTR000981	TENC1	tensin like C1 domain containing phosphatase	2.58496	212494_at	212494_at	9.41e-06	1.07				GE53730	1.6e-09	1.53692	38937	8.61e-05	0.344605
HTR014452	N/A	N/A	2.58496	212776_s_at	212776_s_at	0.000129	0.957							148836	0.000234427	0.44927
HTR007742	TSPYL4	TSPY-like 4	2.58496	212928_at	212928_at	0.00436	0.546
HTR010444	RPIA	ribose 5-phosphate isomerase A (ribose 5-phosphate epimerase)	2.58496	212973_at	212973_at	0.028	0.352				GE57733	0.0112337	0.506194
HTR009254	PRKCA	protein kinase C, alpha; protein kinase, cAMP-dependent, catalytic, alpha	2.58496	213093_at	213093_at	0.0432	0.574				GE79113	0.0238249	2.16443
HTR000388	MOCS1	molybdenum cofactor synthesis 1	2.58496	213181_s_at	213181_s_at	0.037	0.445				GE54261	0.00176384	0.443529
HTR018815	PRIM2A	primase, polypeptide 2A, 58kDa	2.58496	213190_at							GE59992	0.00802	0.985486
HTR057563	N/A	N/A	2.58496	215071_s_at							GE778307	1.35e-07	1.83602
HTR020150	TNN	tenascin N	2.58496	215271_at	215271_at	0.0323	0.536
HTR008464	N/A	N/A	2.58496	215397_x_at	215397_x_at	0.000293	0.73				GE59448	0.00310911	2.23442
HTR014560	LY9	lymphocyte antigen 9	2.58496	215967_s_at	215967_s_at	2.49e-05	1.28				GE57779	2.39e-07	5.57914
HTR020687	ITPR2	inositol 1,4,5-triphosphate receptor, type 2	2.58496	216614_at	216614_at	0.000399	1.08				GE84220	5.88e-05	1.05986
HTR000095	N/A	N/A	2.58496	217836_s_at	217836_s_at	9.97e-05	0.706	A_23_P103661	0.0337	0.58	GE61685	2.06e-07	1.00735
HTR006838	PKD2	polycystic kidney disease 2 (autosomal dominant)	2.58496	217947_at							GE59212	0.000348136	1.40214
HTR007026	ARMCX1	armadillo repeat containing, X-linked 1	2.58496	218694_at	218694_at	3.97e-05	0.739				GE53977	0.00142602	0.411864
HTR000075	HOXC10	homeo box C10; homeo box C5; homeo box C4; homeo box C9; homeo box C6	2.58496	218959_at	218959_at	0.000428	0.801				GE58746	0.00142029	0.461943
HTR052795	N/A	N/A	2.58496	219053_s_at	219053_s_at	0.00166	0.537	A_23_P47517	0.00415	0.545
HTR005740	GIMAP4	GTPase, IMAP family member 4	2.58496	219243_at	219243_at	1.2e-08	2.45	A_24_P209455	0.000727	1.61	GE62039	0.000142883	6.6408
HTR007538	MAK	male germ cell-associated kinase	2.58496	220302_at	220302_at	0.0132	0.605
HTR056668	N/A	N/A	2.58496	220928_s_at							GE62234	0.000142149	1.7042
HTR000932	ZNRD1	zinc ribbon domain containing, 1	2.58496	223639_s_at	223639_s_at	0.00393	0.513				GE54188	0.0044429	0.479601
HTR006396	RBM22	RNA binding motif protein 22	2.58496	224068_x_at	224068_x_at	0.000424	0.65				GE55704	0.0161846	0.317813
HTR015138	EMILIN2	elastin microfibril interfacer 2	2.58496	224374_s_at	224374_s_at	1.96e-06	2.07	A_23_P27315	0.000155	1.19	GE779885	7.92e-11	2.20331
HTR004119	N/A	N/A	2.58496	225081_s_at	225081_s_at	9.64e-06	1.16
HTR007469	N/A	N/A	2.58496	225479_at							GE646694	8.46e-06	0.761674
HTR011321	LIFR	leukemia inhibitory factor receptor	2.58496	225575_at	225575_at	0.000306	1.09
HTR017613	N/A	N/A	2.58496	225911_at	225911_at	1.28e-07	4.25	A_23_P253896	0.000797	0.971
HTR003214	N/A	N/A	2.58496	226173_at							GE82524	0.0082962	0.591145
HTR004379	ZNRF3	zinc and ring finger 3	2.58496	226360_at	226360_at	0.00645	0.566
HTR003962	N/A	N/A	2.58496	227268_at	227268_at	1.51e-05	1.12	A_23_P207299	0.0139	0.561	GE82080	0.0483808	1.30296	281449	0.000165085	0.400515
HTR010640	N/A	N/A	2.58496	227522_at	227522_at	2.46e-05	1.74				GE80325	5.97e-06	2.03612
HTR005442	HDAC11	histone deacetylase 11	2.58496	227679_at	227679_at	0.00205	0.558
HTR012541	HSPA12B	heat shock 70kD protein 12B	2.58496	229172_at	229172_at	0.00522	0.496
HTR024254	N/A	N/A	2.58496	229580_at	229580_at	5.08e-07	3.42	A_32_P42224	0.000133	1.98	GE87320	1.74e-06	3.48895	142890	2.17e-05	1.24002
HTR012656	C9orf94	chromosome 9 open reading frame 94	2.58496	229585_at	229585_at	1.33e-06	1.33
HTR008260	CSTF3	cleavage stimulation factor, 3' pre-RNA, subunit 3, 77kDa	2.58496	229665_at	229665_at	2.26e-05	0.988
HTR000072	ST7L	suppression of tumorigenicity 7 like	2.58496	230079_at	230079_at	0.000652	0.509
HTR003778	GART	phosphoribosylglycinamide formyltransferase, phosphoribosylglycinamide synthetase, phosphoribosylaminoimidazole synthetase	2.58496	230097_at	230097_at	3.59e-06	1.25				GE59791	0.0214527	0.37659
HTR018621	CHC1L	chromosome condensation 1-like	2.58496	230292_at	230292_at	0.014	0.431				GE891846	0.000387699	1.11705
HTR013335	FPRL2	formyl peptide receptor-like 2	2.58496	230422_at	230422_at	6.43e-07	2.01
HTR011327	CD5	CD5 antigen (p56-62)	2.58496	230489_at	230489_at	0.0193	0.435
HTR021562	BNC2	basonuclin 2	2.58496	230722_at	230722_at	5.13e-05	1.41				GE758898	0.00323792	2.75993
HTR007436	APBB1IP	amyloid beta (A4) precursor protein-binding, family B, member 1 interacting protein	2.58496	230925_at	230925_at	3.69e-06	1.99	A_23_P401700	0.00739	0.676	GE55630	0.0377627	0.191792
HTR016984	N/A	N/A	2.58496	231828_at	231828_at	0.00221	0.759
HTR009593	ZNF626	zinc finger protein 626	2.58496	232399_at				A_24_P814872	0.000321	1.44	GE495306	0.0265239	0.355444
HTR044014	PUS1	pseudouridylate synthase 1	2.58496	233203_at				A_23_P60753	8.51e-05	0.924	GE57019	4.5e-06	1.13226
HTR012084	KRTAP3-2	keratin associated protein 3-2	2.58496	233534_at	233534_at	3.76e-05	1.17				GE83290	1.32e-10	4.51116
HTR005916	PRDM16	PR domain containing 16	2.58496	234574_at							GE82657	0.0143641	1.7046
HTR010285	LGR4	leucine-rich repeat-containing G protein-coupled receptor 4	2.58496	234650_at	234650_at	4.37e-05	1.17				GE752265	6.79e-07	1.48863
HTR007245	DCP2	DCP2 decapping enzyme homolog (S. cerevisiae)	2.58496	235258_at	235258_at	1.97e-05	1.27
HTR012544	N/A	N/A	2.58496	235509_at	235509_at	7.19e-06	1.16	A_23_P330486	0.00203	0.87
HTR019064	N/A	N/A	2.58496	236863_at	236863_at	0.0109	0.512	A_24_P583040	0.00043	0.837	GE553966	1.94e-09	1.93523
HTR002019	REV3L	REV3-like, catalytic subunit of DNA polymerase zeta (yeast)	2.58496	238736_at	238736_at	0.00578	1.35				GE54710	5.81e-07	1.57744
HTR010239	CDC27	cell division cycle 27	2.58496	239763_at							GE80996	0.000135505	0.456074
HTR031077	N/A	N/A	2.58496	239896_at	239896_at	0.000623	0.783	A_32_P174214	0.000935	0.766
HTR057622	N/A	N/A	2.58496	244080_at	244080_at	1.89e-07	1.88	A_32_P217643	0.0232	0.653	GE779631	6.43e-06	1.24926
HTR057375	SEC24A	SEC24 related gene family, member A (S. cerevisiae)	2.58496	244841_at	244841_at	0.00044	1				GE61763	1.89e-06	0.998606
HTR012447	COL5A3	collagen, type V, alpha 3	2.58496	52255_s_at	52255_s_at	3.97e-05	1.16
HTR008587	TTYH1	tweety homolog 1 (Drosophila)	2.58496	#N/A				A_23_P50815	0.0441	0.419	GE765363	4.25e-07	0.952229
HTR010134	RPL36A	ribosomal protein L36a	2.58496	#N/A				A_24_P224998	0.00196	0.626
HTR044496	WDR47	WD repeat domain 47	2.58496	#N/A							GE53566	0.000284789	0.524142
HTR017706	MAST3	microtubule associated serine/threonine kinase 3	2.58496	#N/A										167034	0.00022712	0.254357
HTR004633	FKBP4	FK506 binding protein 4, 59kDa	2.58137	200894_s_at	200894_s_at	5.62e-07	1.58	A_23_P128372	5.24e-05	0.813	GE58127	1.46e-06	1.05217	28606	0.000380722	0.632424
HTR006786	NFKBIZ	nuclear factor of kappa light polypeptide gene enhancer in B-cells inhibitor, zeta	2.57665	#N/A										210921	6.65e-05	0.631196
HTR001140	MAP2K3	mitogen-activated protein kinase kinase 3	2.57225	215499_at	215499_at	8.38e-05	0.839	A_24_P296698	0.000475	0.819	GE62082	5.54e-05	0.821006
HTR002289	SFRS2IP	splicing factor, arginine/serine-rich 2, interacting protein	2.56478	232597_x_at	232597_x_at	0.000125	1.07				GE87527	1.2e-05	0.85992
HTR017594	SF3A3	splicing factor 3a, subunit 3, 60kDa	2.56071	212142_at							GE60076	0.000694208	0.547482
HTR014202	PDE8A	phosphodiesterase 8A	2.53605	212522_at	212522_at	0.00145	0.467				GE54533	8.7e-09	1.22021
HTR030392	N/A	N/A	2.52356	1561489_at				A_23_P36226	0.0113	0.78
HTR003688	NFATC3	nuclear factor of activated T-cells, cytoplasmic, calcineurin-dependent 3	2.52356	210555_s_at	210555_s_at	0.0443	0.405				GE57765	0.0180302	0.430853
HTR004937	SH3MD1	SH3 multiple domains 1	2.52356	225178_at							GE87321	0.0119032	0.322069
HTR008590	SDF2L1	stromal cell-derived factor 2-like 1	2.51245	218681_s_at	218681_s_at	8.32e-05	1.12				GE62155	0.00201694	0.662888
HTR003992	HSPA14	heat shock 70kDa protein 14	2.50901	227650_at	227650_at	6.04e-05	1.15	A_23_P63829	2.62e-07	1.17	GE82101	0.000373174	0.933655
HTR007911	DBI	diazepam binding inhibitor (GABA receptor modulator, acyl-Coenzyme A binding protein)	2.5025	209389_x_at	209389_x_at	8.81e-06	0.969	A_23_P79199	8.97e-05	0.849	GE79017	9.63e-05	0.692476
HTR001845	N/A	N/A	2.5025	235224_s_at	235224_s_at	0.0135	0.367
HTR007874	PPT1	palmitoyl-protein thioesterase 1 (ceroid-lipofuscinosis, neuronal 1, infantile)	2.49185	200975_at	200975_at	0.000165	0.63				GE59177	5.55e-07	1.26983
HTR001880	TIMP3	tissue inhibitor of metalloproteinase 3 (Sorsby fundus dystrophy, pseudoinflammatory)	2.49144	201150_s_at	201150_s_at	1.54e-07	1.58				GE78973	2.2e-07	1.42913
HTR010614	FOXA1	forkhead box A1	2.48239	204667_at	204667_at	2.44e-09	2.45				GE59130	1.31e-08	1.94566	2338773	1.01e-14	1.55031
HTR004770	PUM1	pumilio homolog 1 (Drosophila)	2.47805	203855_at							GE57220	4.01e-05	0.519732
HTR043891	CLK3	CDC-like kinase 3	2.47573	1557193_at				A_32_P20691	0.0386	0.332	GE57712	0.0255544	0.213529
HTR001999	DICER1	Dicer1, Dcr-1 homolog (Drosophila)	2.46949	216260_at	216260_at	0.000171	1.07	A_24_P22163	0.0329	0.382				39083	0.038881	0.355722
HTR000796	DUSP6	dual specificity phosphatase 6	2.46632	208892_s_at	208892_s_at	2.66e-07	1.87	A_23_P139704	2.5e-05	0.87	GE81092	3.48e-12	2.72839
HTR014995	PTPN2	protein tyrosine phosphatase, non-receptor type 2; protein tyrosine phosphatase, receptor type, F	2.45943	202520_s_at				A_32_P1445	0.0488	0.356	GE723137	0.000724994	1.27849
HTR002699	N/A	N/A	2.45943	222432_s_at	222432_s_at	7.51e-05	0.812	A_24_P176733	0.0163	0.706	GE62787	0.000467168	0.676875	197776	0.000159236	0.54436
HTR006489	EMP3	epithelial membrane protein 3	2.44931	203729_at	203729_at	2.57e-06	2.18	A_23_P119362	0.0152	0.498	GE59518	1.48e-08	2.04273	324018	0.0206368	0.4237
HTR006109	ENAH	enabled homolog (Drosophila)	2.44132	228310_at	228310_at	0.000374	0.981	A_23_P51397	0.0496	0.427	GE55852	0.00192492	0.621795	342680	0.0281685	0.460132
HTR015644	PHF12	PHD finger protein 12	2.44057	1554173_at							GE85753	0.000922889	1.42958
HTR003295	PHF20L1	PHD finger protein 20-like 1	2.43741	231967_at	231967_at	0.0111	0.549				GE58653	0.00290144	0.4821	124191	0.000271676	0.508168
HTR024391	MAST4	microtubule associated serine/threonine kinase family member 4	2.43539	40016_g_at	40016_g_at	0.000247	0.887
HTR010405	UCKL1	uridine-cytidine kinase 1-like 1	2.43296	203283_s_at										240549	0.0019241	0.325374
HTR018010	N/A	N/A	2.43296	213547_at	213547_at	0.00853	0.516
HTR000920	UPF2	UPF2 regulator of nonsense transcripts homolog (yeast)	2.42626	203519_s_at	203519_s_at	0.00405	0.553							303156	0.00104652	0.478866
HTR003931	N/A	N/A	2.4245	217939_s_at	217939_s_at	0.000704	0.736	A_24_P122862	0.0283	0.538	GE55356	1.69e-07	1.64342
HTR000629	ARID4B	AT rich interactive domain 4B (RBP1- like)	2.42321	221230_s_at	221230_s_at	8.29e-06	1.11	A_24_P225308	2.31e-05	1.08
HTR015379	UNC5B	unc-5 homolog B (C. elegans)	2.42321	226899_at	226899_at	6.43e-06	1.01				GE80026	6.62e-05	1.49487
HTR010110	N/A	N/A	2.42146	1557350_at	1557350_at	1.83e-05	1.03				GE749830	2.02e-06	1.62527
HTR006771	SEMA3C	sema domain, immunoglobulin domain (Ig), short basic domain, secreted, (semaphorin) 3C	2.41181	203789_s_at	203789_s_at	0.00232	0.495				GE53010	0.000272048	1.37381
HTR004611	SERPING1	serine (or cysteine) proteinase inhibitor, clade G (C1 inhibitor), member 1, (angioedema, hereditary)	2.41002	200986_at	200986_at	4.03e-09	2.74	A_23_P139123	0.0312	0.717	GE61906	2.75e-08	2.09771	162959	0.00276595	1.60448
HTR046440	TBK1	TANK-binding kinase 1	2.4021	218520_at	218520_at	3.13e-05	0.782				GE58505	0.000497877	1.4047	265553	0.00365286	0.31196
HTR003810	TAZ	tafazzin (cardiomyopathy, dilated 3A (X-linked); endocardial fibroelastosis 2; Barth syndrome); WW domain containing transcription regulator 1	2.40054	202134_s_at	202134_s_at	2.31e-05	1.13	A_24_P944383	0.0429	0.528	GE82008	1.63e-05	1.11536
HTR002752	BAZ1A	bromodomain adjacent to zinc finger domain, 1A	2.39941	217985_s_at	217985_s_at	9.07e-05	0.79
HTR010198	PPP1R10	protein phosphatase 1, regulatory subunit 10	2.39232	201703_s_at	201703_s_at	0.000138	0.7
HTR004601	ARHGDIB	Rho GDP dissociation inhibitor (GDI) beta	2.38702	201288_at	201288_at	6.15e-05	0.803
HTR014471	KCTD3	potassium channel tetramerisation domain containing 3	2.38466	217894_at	217894_at	0.0338	0.373				GE86062	1.79e-07	1.2513
HTR022308	TAF3	TAF3 RNA polymerase II, TATA box binding protein (TBP)-associated factor, 140kDa	2.37851	1563509_at							GE666000	0.000185424	1.09887
HTR004331	HBP1	HMG-box transcription factor 1	2.37851	207361_at	207361_at	0.000215	1.9	A_23_P215787	0.00737	1.05	GE81778	2e-08	2.37887
HTR005468	N/A	N/A	2.37851	218920_at	218920_at	0.000198	0.634				GE55734	0.00153568	0.372909
HTR029750	N/A	N/A	2.37851	228049_x_at	228049_x_at	3.79e-07	1.84	A_24_P902313	0.00277	1.14
HTR000716	PREI3	preimplantation protein 3; heat shock 10kDa protein 1 (chaperonin 10)	2.37488	202918_s_at	202918_s_at	0.000106	0.716	A_24_P840868	1.94e-05	1.73	GE79023	8.28e-08	1.07072
HTR046281	WBSCR16	Williams-Beuren syndrome chromosome region 16	2.36923	218624_s_at							GE527196	0.00113703	0.431634
HTR013119	N/A	N/A	2.36923	220612_at	220612_at	0.0232	0.568	A_23_P132874	0.0069	0.54	GE83396	0.00304839	0.431811
HTR055654	PAK1	p21/Cdc42/Rac1-activated kinase 1 (STE20 homolog, yeast)	2.36678	209615_s_at	209615_s_at	0.0294	0.53				GE86276	0.0288236	0.451549
HTR004648	MFGE8	milk fat globule-EGF factor 8 protein	2.3594	210605_s_at	210605_s_at	2.87e-05	1.41				GE79849	3.77e-05	1.44281	44854	0.000829647	0.930424
HTR001308	N/A	N/A	2.35364	220968_s_at	220968_s_at	0.0161	0.388
HTR003203	SLC12A7	solute carrier family 12 (potassium/chloride transporters), member 7	2.3388	218066_at	218066_at	0.000401	0.581				GE58408	0.000146247	0.528939
HTR056630	ZNF325	zinc finger protein 325; zinc finger protein 12 (KOX 3)	2.32193	1554021_a_at	1554021_a_at	0.00638	0.518				GE53589	9.46e-06	1.20105
HTR010235	IFRD1	interferon-related developmental regulator 1	2.32193	202147_s_at	202147_s_at	2.28e-07	2.02	A_24_P137897	3.39e-06	1.61	GE81039	8.87e-08	1.75768
HTR004539	RABEP1	rabaptin, RAB GTPase binding effector protein 1	2.32193	203223_at	203223_at	0.00704	0.748	A_23_P78158	0.00154	1.02	GE79964	1.03e-07	1.82034	2043091	0.00382769	0.494687
HTR006028	CTDSP2	CTD (carboxy-terminal domain, RNA polymerase II, polypeptide A) small phosphatase 2	2.32193	203445_s_at	203445_s_at	0.000555	0.582				GE81549	0.0315799	0.306562
HTR005179	N/A	N/A	2.32193	203983_at							GE83667	0.0162157	0.446106
HTR058249	OATL1	ornithine aminotransferase-like 1	2.32193	208377_s_at							GE88075	0.000375174	0.592785
HTR029066	N/A	N/A	2.32193	222207_x_at	222207_x_at	0.000574	0.571
HTR049647	N/A	N/A	2.32193	223601_at							GE855868	0.000173211	0.619102
HTR058325	N/A	N/A	2.32193	226056_at	226056_at	6.62e-06	1.44	A_24_P349039	0.0111	0.429	GE710070	0.0018668	0.737586
HTR018033	N/A	N/A	2.32193	227170_at	227170_at	0.0471	0.314				GE56591	2.92e-06	0.730707
HTR012314	MMRN2	multimerin 2	2.32193	236262_at	236262_at	6.34e-05	1.56
HTR005499	TJP4	tight junction protein 4 (peripheral)	2.32193	47608_at	47608_at	0.0221	0.31
HTR034035	INSIG1	insulin induced gene 1	2.30933	201627_s_at	201627_s_at	1.56e-08	2.48	A_23_P73096	5.08e-05	1.38	GE59601	2.09e-05	1.19046	364082	1.46e-14	1.47577
HTR004657	AHSA1	AHA1, activator of heat shock 90kDa protein ATPase homolog 1 (yeast)	2.3023	201491_at	201491_at	0.000274	0.767				GE62125	5.82e-05	0.893131
HTR007890	COX6C	cytochrome c oxidase subunit VIc	2.29784	201754_at	201754_at	1.58e-06	1.06	A_23_P8900	3.64e-05	1.09	GE88818	6.68e-09	2.29391	111192	4.46e-05	0.277805
HTR005086	PFDN2	prefoldin 2	2.28951	218336_at	218336_at	0.0183	0.388	A_23_P51906	0.00028	0.597				303223	0.00477321	0.313388
HTR013760	ZNF281	zinc finger protein 281	2.28951	218401_s_at	218401_s_at	0.00422	0.648				GE55228	3.54e-06	1.33801
HTR007182	AXOT	axotrophin	2.28379	203086_at							GE82729	4.4e-06	1.56244
HTR014850	PTP4A2	protein tyrosine phosphatase type IVA, member 2	2.27753	216988_s_at	216988_s_at	0.00819	0.443	A_23_P11713	0.0311	0.581
HTR002270	SF3B1	splicing factor 3b, subunit 1, 155kDa	2.27684	224641_at							GE61387	0.00542875	1.28986
HTR006221	SKIIP	SKI interacting protein	2.27302	201575_at	201575_at	0.00287	0.486							50614	0.00212141	0.268865
HTR001462	AP1G2	adaptor-related protein complex 1, gamma 2 subunit; junctophilin 4	2.27302	218516_s_at							GE808689	0.00731829	0.826688
HTR005420	N/A	N/A	2.27302	218824_at	218824_at	0.0014	0.465	A_24_P185421	0.044	0.39
HTR001135	WRNIP1	Werner helicase interacting protein 1	2.26849	230847_at	230847_at	0.0318	0.484
HTR005375	N/A	N/A	2.26303	1556417_a_at							GE82939	7.67e-05	1.07848
HTR006130	DKC1	dyskeratosis congenita 1, dyskerin	2.26303	201478_s_at	201478_s_at	0.00178	0.531
HTR000319	WAC	WW domain containing adaptor with coiled-coil	2.25831	217742_s_at	217742_s_at	3.94e-05	0.89	A_23_P201996	0.0128	0.736				125175	7.87e-05	0.483326
HTR006925	EMP2	epithelial membrane protein 2	2.25634	204975_at	204975_at	3.35e-08	2.09	A_23_P106682	4.14e-06	1.77	GE59224	1.51e-08	1.95501	109863	2.61e-06	1.15248
HTR006811	AMPD3	adenosine monophosphate deaminase (isoform E)	2.25634	207992_s_at	207992_s_at	1.16e-07	1.87				GE60534	1.02e-07	1.18215	120146	0.0201123	1.14609
HTR012229	KIAA0247	KIAA0247	2.24793	202181_at	202181_at	0.0142	0.345				GE57392	0.00427757	1.57408
HTR015977	APBB2	amyloid beta (A4) precursor protein-binding, family B, member 2 (Fe65-like)	2.24793	212985_at	212985_at	0.00183	0.71				GE88526	0.00911633	0.211859
HTR004215	TNFAIP9	tumor necrosis factor, alpha-induced protein 9	2.24793	220187_at	220187_at	0.00012	1.95				GE559599	0.0115153	1.61887	126266	0.00257719	1.04781
HTR002053	GLUL	glutamate-ammonia ligase (glutamine synthase)	2.24135	200648_s_at	200648_s_at	6.55e-05	1.76				GE56844	4.74e-06	0.978374
HTR003045	SFRS7	splicing factor, arginine/serine-rich 7, 35kDa	2.23947	213649_at	213649_at	7.95e-06	2.01	A_23_P39704	0.0035	0.916	GE62636	0.00226031	0.434245	202904	1.47e-05	1.04181
HTR014857	GADD45B	growth arrest and DNA-damage-inducible, beta	2.23039	207574_s_at	207574_s_at	4.32e-08	2.4				GE82030	1.22e-07	1.37463	772288	3.48e-11	1.12237
HTR004720	SFRS6	splicing factor, arginine/serine-rich 6	2.22239	1562338_at				A_32_P11786	0.0119	0.551	GE81615	4.81e-10	1.7807
HTR001930	KLHL3	kelch-like 3 (Drosophila); heterogeneous nuclear ribonucleoprotein A0	2.22239	201055_s_at	201055_s_at	0.000599	0.838	A_23_P252449	0.0283	0.669	GE59019	3.02e-05	1.34037
HTR052770	KIAA0476	KIAA0476	2.22239	202860_at	202860_at	0.0199	0.483
HTR006356	KLHL21	kelch-like 21 (Drosophila)	2.22239	203068_at	203068_at	0.0303	0.396				GE81962	1.61e-06	1.45455
HTR007250	ABTB2	ankyrin repeat and BTB (POZ) domain containing 2	2.22239	233691_at	233691_at	3e-05	2.01				GE56300	1.94e-05	1.08776
HTR001247	CDKN2A	cyclin-dependent kinase inhibitor 2A (melanoma, p16, inhibits CDK4)	2.21791	207039_at	207039_at	0.00352	0.559	A_23_P43490	0.00013	0.736
HTR004942	N/A	N/A	2.21299	223063_at	223063_at	0.00266	0.537				GE83528	0.0371133	0.325911	41979	0.0249951	0.421046
HTR006270	THRAP1	thyroid hormone receptor associated protein 1	2.21299	223780_s_at	223780_s_at	0.00318	0.745				GE81474	0.00187386	1.46844
HTR000924	ZNF586	zinc finger protein 586; zinc finger protein 551; zinc finger protein 587	2.20945	236229_at	236229_at	0.000126	1.01				GE82196	0.000105069	0.575508
HTR006161	PRCC	papillary renal cell carcinoma (translocation-associated)	2.20436	208938_at	208938_at	0.0279	0.461				GE60221	2.54e-06	0.990629
HTR008462	RPS6KA3	ribosomal protein S6 kinase, 90kDa, polypeptide 3	2.20163	203843_at	203843_at	0.02	0.407	A_23_P417331	0.0404	0.454	GE79413	6.01e-05	0.864521
HTR002881	N/A	N/A	2.20163	#N/A										1372230	0.000174318	0.730465
HTR010554	N/A	N/A	2.19502	229574_at	229574_at	0.016	0.972				GE660917	9.6e-09	1.72894
HTR016672	NFE2L2	nuclear factor (erythroid-derived 2)-like 2	2.19265	201146_at	201146_at	0.000841	0.545				GE81603	1.42e-06	1.38756
HTR004057	TWSG1	twisted gastrulation homolog 1 (Drosophila)	2.19265	219201_s_at	219201_s_at	0.00951	0.842				GE62883	0.0479852	0.426005	148814	0.0419255	0.435161
HTR020392	N/A	N/A	2.19265	225436_at	225436_at	0.0353	0.38
HTR056638	JAK1	Janus kinase 1 (a protein tyrosine kinase)	2.18057	1552610_a_at	1552610_a_at	0.0475	0.753				GE58033	2.31e-09	1.92994
HTR047156	SBNO1	sno, strawberry notch homolog 1 (Drosophila)	2.16993	1552787_at							GE87896	0.0076413	0.334402	268380	0.01782	0.339995
HTR003744	N/A	N/A	2.16993	201580_s_at	201580_s_at	0.0123	0.38	A_24_P250535	0.0288	0.324				142021	0.0333687	0.323077
HTR007927	FXR1	fragile X mental retardation, autosomal homolog 1	2.16993	201636_at	201636_at	0.000322	0.76				GE59029	0.0460054	0.189941
HTR029681	N/A	N/A	2.16993	205437_at							GE643027	0.0150088	1.6724
HTR005024	PPP1R13B	protein phosphatase 1, regulatory (inhibitor) subunit 13B	2.16993	216347_s_at	216347_s_at	0.0125	0.413
HTR012093	F10	coagulation factor X; chromosome 20 open reading frame 55	2.16993	226584_s_at	226584_s_at	0.0231	0.463
HTR010483	STXBP3	syntaxin binding protein 3	2.16993	235965_at							GE62847	0.00513709	0.39229
HTR007054	JUNB	jun B proto-oncogene	2.16721	201473_at	201473_at	1.97e-05	1.46	A_23_P4821	0.00105	0.854	GE511331	6.07e-05	0.676651
HTR004819	N/A	N/A	2.16227	215512_at	215512_at	0.0409	1.25				GE53301	0.00121654	0.601826
HTR003887	C10orf119	chromosome 10 open reading frame 119	2.15528	222464_s_at	222464_s_at	0.0241	0.369
HTR008790	C14orf106	chromosome 14 open reading frame 106	2.152	1563080_at							GE704191	5.48e-07	1.02569	229462	0.0118538	0.182153
HTR044026	MTA1	metastasis associated 1	2.152	211783_s_at	211783_s_at	0.0246	0.327
HTR004030	PCNX	pecanex homolog (Drosophila)	2.1375	215175_at	215175_at	0.00309	0.884				GE53501	0.000105878	0.700923
HTR008939	C14orf104	chromosome 14 open reading frame 104	2.1375	217828_at							GE86980	4.81e-06	1.14852
HTR010375	ASH1L	ash1 (absent, small, or homeotic)-like (Drosophila)	2.1375	222667_s_at	222667_s_at	0.0428	0.55				GE63073	2.06e-07	1.68483	281103	4.83e-06	0.606067
HTR013261	N/A	N/A	2.1375	228373_at	228373_at	1.05e-05	1.09				GE56958	1.45e-08	1.47745
HTR003376	DOT1L	DOT1-like, histone H3 methyltransferase (S. cerevisiae)	2.13245	231297_at	231297_at	0.00329	0.601				GE53989	0.00135493	0.605064	323251	0.022934	0.29874
HTR001027	PRSS25	protease, serine, 25	2.11548	203089_s_at	203089_s_at	0.00345	0.468
HTR009030	SNAI1	snail homolog 1 (Drosophila)	2.11548	219480_at	219480_at	0.00268	0.947				GE79727	0.00151651	0.360995
HTR005409	N/A	N/A	2.11548	223637_s_at	223637_s_at	0.038	0.317
HTR044017	SLC26A11	solute carrier family 26, member 11	2.11548	226679_at	226679_at	1.22e-05	1.05	A_23_P125078	6.37e-05	0.709	GE86689	0.000245416	0.776145	151667	0.00341563	0.650467
HTR011960	NFATC2	nuclear factor of activated T-cells, cytoplasmic, calcineurin-dependent 2	2.11548	228442_at	228442_at	2.31e-08	2.25				GE88549	2.51e-09	2.22258
HTR000933	C14orf118	chromosome 14 open reading frame 118	2.11548	229514_at	229514_at	0.0135	0.62				GE87978	0.0288221	1.23401	233156	0.00574281	0.258903
HTR032062	N/A	N/A	2.11548	230525_at	230525_at	2.62e-06	1.28				GE588663	2.71e-13	4.02043
HTR003578	RPL7	ribosomal protein L7	2.11548	239493_at	239493_at	7.66e-05	1.26	A_24_P25063	0.00771	0.408
HTR058274	RBM25	RNA binding motif protein 25	2.11221	212027_at	212027_at	0.00433	1.39				GE80337	0.00513888	0.715275
HTR005174	ATXN1	ataxin 1	2.10692	232744_x_at	232744_x_at	3.47e-07	2.23				GE60047	0.00179984	0.535796
HTR000064	CHKB	choline kinase beta; carnitine palmitoyltransferase 1B (muscle)	2.1008	210070_s_at	210070_s_at	0.000937	0.924				GE60255	0.0320136	0.335265
HTR025410	N/A	N/A	2.09954	1555847_a_at	1555847_a_at	4.08e-05	0.789
HTR010126	TPP1	tripeptidyl peptidase I	2.09954	200742_s_at	200742_s_at	0.0261	0.566				GE54344	0.00604736	0.560323
HTR000747	ASMT	acetylserotonin O-methyltransferase	2.09954	203624_at	203624_at	2.46e-05	0.981	A_23_P342668	0.00418	1.04	GE57551	0.000225256	0.52032
HTR002799	RARA	retinoic acid receptor, alpha	2.09954	203749_s_at	203749_s_at	0.000345	0.801				GE79425	0.0017508	0.369389	182633	0.00107228	0.586886
HTR006036	KTN1	kinectin 1 (kinesin receptor)	2.0983	203064_s_at							GE584056	2.15e-05	1.55646
HTR003384	N/A	N/A	2.09398	232792_at							GE58867	1.16e-06	1.25023
HTR002340	NUMB	numb homolog (Drosophila)	2.08746	218228_s_at							GE639472	0.00315123	0.615405
HTR006945	N/A	N/A	2.08746	221535_at	221535_at	0.038	0.338				GE88269	0.0439366	0.430363	299092	5.89e-06	0.447084
HTR001453	MAPKAPK2	mitogen-activated protein kinase-activated protein kinase 2	2.0813	201460_at	201460_at	2.53e-05	0.913
HTR010107	RAF1	v-raf-1 murine leukemia viral oncogene homolog 1	2.08092	1557675_at	1557675_at	1.71e-05	1.32				GE715347	2.71e-05	0.733581
HTR007918	HEXA	hexosaminidase A (alpha polypeptide)	2.078	1568822_at							GE719319	1.57e-05	1.21682
HTR006527	N/A	N/A	2.078	218170_at	218170_at	0.000934	0.615				GE82069	6.38e-08	1.56273
HTR003338	N/A	N/A	2.078	225936_at				A_24_P223604	0.0299	0.294
HTR004943	ELF1	E74-like factor 1 (ets domain transcription factor)	2.078	233931_at	233931_at	2.53e-05	1.03
HTR015965	SNX9	sorting nexin 9	2.06609	223027_at	223027_at	0.000817	0.788				GE58706	1.67e-06	1.18617
HTR014253	RAI17	retinoic acid induced 17	2.06228	1553970_s_at							GE53836	7.85e-06	1.18814
HTR003175	MX1	myxovirus (influenza virus) resistance 1, interferon-inducible protein p78 (mouse)	2.05445	202086_at	202086_at	9.66e-05	0.876
HTR007185	MLLT3	myeloid/lymphoid or mixed-lineage leukemia (trithorax homolog, Drosophila); translocated to, 3	2.05063	1569652_at	1569652_at	9.61e-05	0.937							46936	0.000359943	0.932575
HTR000738	BCAS2	breast carcinoma amplified sequence 2; adenosine monophosphate deaminase 1 (isoform M)	2.04731	203053_at	203053_at	0.00151	0.572	A_23_P34930	8.24e-05	0.646
HTR014233	SEMA4B	sema domain, immunoglobulin domain (Ig), transmembrane domain (TM) and short cytoplasmic domain, (semaphorin) 4B	2.04731	204692_at							GE61503	1.29e-05	0.771428
HTR002088	ANKRD10	ankyrin repeat domain 10	2.04731	223251_s_at	223251_s_at	3.85e-08	1.72	A_24_P298077	0.000548	0.842	GE86415	3.35e-05	1.6741
HTR012577	N/A	N/A	2.04182	228058_at	228058_at	2.19e-07	2.86	A_23_P118203	0.00258	1.38	GE87249	3.78e-09	2.78478	3879368	0.00214554	2.09203
HTR000707	RPS15A	ribosomal protein S15a; ADP-ribosylation factor-like 6 interacting protein	2.04026	206636_at							GE568528	3.02e-08	1.76561
HTR003285	SAV1	salvador homolog 1 (Drosophila)	2.03747	238729_x_at	238729_x_at	0.00222	0.614				GE61843	0.0350575	0.747735
HTR002037	B2M	beta-2-microglobulin	2.03317	216231_s_at	216231_s_at	0.00162	0.499				GE79364	0.00143565	0.836114
HTR006807	DEDD2	death effector domain containing 2	2.03076	225434_at	225434_at	2.64e-09	2.63				GE87271	3.18e-09	2.54931
HTR049261	DOM3Z	dom-3 homolog Z (C. elegans); complement component 4A; complement component 4B; spicular retinitis pigmentosa with dementia, seizures, ataxia, proximal muscle weakness and sensory deficit; serine/threonine kinase 19	2.02857	214428_x_at	214428_x_at	2.84e-07	3.65	A_23_P42282	0.000167	1.2	GE62331	2.31e-14	4.67275
HTR000118	FCP1	F-cell production 1; CTD (carboxy-terminal domain, RNA polymerase II, polypeptide A) phosphatase, subunit 1; ATPase, Class II, type 9B; nuclear factor of activated T-cells, cytoplasmic, calcineurin-dependent 1	2.02106	210162_s_at	210162_s_at	6.92e-06	1.77				GE54723	0.0015316	1.78461
HTR000866	SPAG9	sperm associated antigen 9	2.01282	212470_at	212470_at	2.92e-06	1.14				GE81338	7.05e-06	2.06386	111730	0.0020029	0.834713
HTR002666	EML4	echinoderm microtubule associated protein like 4	2	1556732_at	1556732_at	5.89e-05	1.15	A_23_P143127	0.0031	0.606	GE601267	1.58e-07	2.19448
HTR003685	COPS5	COP9 constitutive photomorphogenic homolog subunit 5 (Arabidopsis)	2	1563466_at							GE62793	0.000269238	0.467889
HTR000396	S100A4	S100 calcium binding protein A4 (calcium protein, calvasculin, metastasin, murine placental homolog); S100 calcium binding protein A3	2	203186_s_at	203186_s_at	1.83e-10	3.44	A_23_P94800	0.00528	0.958	GE79019	8.56e-10	3.56677	1256609	0.00121664	1.08854
HTR003395	SYNJ2	synaptojanin 2	2	212828_at	212828_at	0.00149	0.551
HTR000015	BIN1	bridging integrator 1	2	214439_x_at	214439_x_at	0.0129	0.411
HTR003680	CSPG2	chondroitin sulfate proteoglycan 2 (versican)	2	215646_s_at	215646_s_at	0.000318	1.29				GE61173	4.31e-05	1.23675
HTR013413	CLTC	clathrin, heavy polypeptide (Hc)	2	220855_at	220855_at	0.00186	0.947
HTR010807	C14orf138	chromosome 14 open reading frame 138; son of sevenless homolog 2 (Drosophila)	2	233369_at	233369_at	1.37e-05	1.25				GE52964	7.48e-09	2.19183
HTR000881	FBXO32	F-box protein 32	1.98026	225803_at	225803_at	1.25e-05	0.963				GE86509	1.72e-05	1.00741
HTR000582	HIF1A	hypoxia-inducible factor 1, alpha subunit (basic helix-loop-helix transcription factor); small nuclear RNA activating complex, polypeptide 1, 43kDa	1.97728	205443_at	205443_at	1.4e-05	0.985	A_23_P37244	0.00678	0.734	GE62692	2.71e-08	1.88536	823650	1.27e-08	0.936967
HTR014201	N/A	N/A	1.974	202060_at							GE55544	0.00322089	0.486039
HTR000476	G1P3	interferon, alpha-inducible protein (clone IFI-6-16)	1.9732	204415_at	204415_at	0.00629	0.643				GE62831	0.00202608	0.595372
HTR015994	CPEB4	cytoplasmic polyadenylation element binding protein 4	1.96347	1554101_a_at							GE80231	2.09e-05	0.782003
HTR015943	N/A	N/A	1.96347	212873_at	212873_at	1.8e-06	1.35				GE62604	1.43e-06	1.63458
HTR012408	ZW10	ZW10 homolog, centromere/kinetochore protein (Drosophila)	1.95936	212651_at										950507	0.0262557	0.417285
HTR010641	PURB	purine-rich element binding protein B	1.9542	227718_at	227718_at	0.000674	0.527				GE80069	0.000228613	1.48027
HTR014931	DTX3	deltex 3 homolog (Drosophila)	1.9542	235721_at	235721_at	0.00158	0.622
HTR002372	N/A	N/A	1.95217	223096_at	223096_at	1.87e-06	1.22	A_23_P154447	0.00362	1.15	GE60555	0.037605	0.520514	3542130	0.000860777	0.630954
HTR008867	MAFG	v-maf musculoaponeurotic fibrosarcoma oncogene homolog G (avian); v-maf musculoaponeurotic fibrosarcoma oncogene homolog (avian)	1.95109	204970_s_at	204970_s_at	6.63e-05	0.817	A_23_P390044	0.00992	0.783	GE52973	8.34e-06	0.822766	241423	0.0228188	0.358967
HTR004864	MRPL13	mitochondrial ribosomal protein L13	1.94753	218049_s_at	218049_s_at	0.0188	0.414
HTR002764	SSH1	slingshot homolog 1 (Drosophila)	1.94753	221752_at	221752_at	0.000661	0.568				GE88036	0.00100779	0.521496
HTR000734	UBQLN1	ubiquilin 1	1.94753	222989_s_at	222989_s_at	0.00359	0.43				GE81838	7.28e-05	0.599771
HTR007891	TCP1	t-complex 1	1.94342	208778_s_at	208778_s_at	0.0389	0.319	A_24_P187154	0.0452	0.641
HTR002038	HSPCB	heat shock 90kDa protein 1, beta; solute carrier family 35, member B2	1.92637	#N/A				A_23_P145089	0.00355	1.46	GE57843	4.43e-09	2.54846
HTR025560	N/A	N/A	1.926	1554825_at							GE768908	4.95e-06	1.71695
HTR006490	TATDN1	TatD DNase domain containing 1	1.926	223231_at	223231_at	0.0252	0.342	A_23_P254978	0.0103	0.634
HTR014952	BXDC1	brix domain containing 1	1.926	225866_at	225866_at	0.025	0.313	A_23_P19210	0.00521	0.682
HTR016141	N/A	N/A	1.926	226070_at	226070_at	0.0409	0.501							49485	5.75e-05	0.558528
HTR004245	IDH3A	isocitrate dehydrogenase 3 (NAD+) alpha	1.926	230901_x_at							GE79752	0.00131016	0.428922
HTR008085	UAP1	UDP-N-acteylglucosamine pyrophosphorylase 1	1.92405	209340_at	209340_at	0.0124	0.368							240694	0.000654736	0.31841
HTR002518	HSPCA	heat shock 90kDa protein 1, alpha	1.92074	215202_at				A_23_P162874	0.0036	2.4	GE59722	3.69e-12	3.19278	1883685	0.00348632	0.389916
HTR008065	KIAA1115	KIAA1115	1.91754	212149_at							GE495160	0.000114577	0.909887
HTR051130	HSPCAL3	heat shock 90kDa protein 1, alpha-like 3	1.91754	#N/A				A_32_P199252	0.016	2.32
HTR002236	BRD2	bromodomain containing 2	1.91359	208686_s_at	208686_s_at	8.85e-05	1.15	A_24_P307014	0.0228	0.475	GE57200	3.23e-07	1.18676
HTR000371	GPR75	G protein-coupled receptor 75; ankyrin repeat and SOCS box-containing 3	1.90689	1558586_at										182591	0.000199397	0.397644
HTR009091	HKR3	GLI-Kruppel family member HKR3	1.90689	202539_s_at							GE58362	5.09e-05	0.839504
HTR007896	HNRPR	heterogeneous nuclear ribonucleoprotein R	1.90689	208765_s_at	208765_s_at	0.0141	0.591				GE54017	4.88e-05	1.05343
HTR029526	N/A	N/A	1.90689	222244_s_at							GE61746	1.67e-07	1.02765
HTR006365	C1orf20	chromosome 1 open reading frame 20; chromosome 1 open reading frame 21	1.90046	1566442_at	1566442_at	1.14e-06	1.88				GE54271	7.07e-05	1.09019
HTR004836	C20orf111	chromosome 20 open reading frame 111	1.90046	209020_at	209020_at	1.72e-06	1.18	A_23_P79818	0.000244	0.803	GE56122	5.1e-05	1.10685	730043	1.84e-06	0.785696
HTR002249	SLC38A2	solute carrier family 38, member 2	1.90046	220924_s_at	220924_s_at	0.00137	0.566	A_24_P295963	6.06e-05	1.3	GE891408	0.000113218	0.986987
HTR001963	NDRG1	N-myc downstream regulated gene 1	1.89934	200632_s_at	200632_s_at	7.01e-09	2.18	A_23_P20494	1.43e-05	1.22	GE57422	1.42e-07	1.98598
HTR000722	DHX9	DEAH (Asp-Glu-Ala-His) box polypeptide 9	1.89812	202420_s_at	202420_s_at	0.0317	0.34
HTR008172	IFNGR1	interferon gamma receptor 1	1.89691	202727_s_at	202727_s_at	0.0351	0.36
HTR008748	AKAP8	A kinase (PRKA) anchor protein 8	1.89308	203848_at	203848_at	0.000627	0.711	A_23_P142380	0.0135	0.43	GE60294	0.000284928	0.571901
HTR010988	MSX1	msh homeo box homolog 1 (Drosophila)	1.89308	205932_s_at	205932_s_at	7.01e-09	4.1				GE81157	3.53e-11	4.14311	136188	1.26e-06	1.80966
HTR000650	HNRPU	heterogeneous nuclear ribonucleoprotein U (scaffold attachment factor A)	1.89308	225786_at	225786_at	1.84e-07	2.3	A_23_P160862	0.00208	1	GE54612	2.22e-08	2.29661
HTR003056	C3orf4	chromosome 3 open reading frame 4	1.88753	208925_at	208925_at	0.0333	0.594				GE56334	7.33e-06	1.40817
HTR010885	CXCL5	chemokine (C-X-C motif) ligand 5	1.88452	1554158_at							GE79799	0.00797003	1.2858
HTR005047	DHX36	DEAH (Asp-Glu-Ala-His) box polypeptide 36	1.88101	1559039_at	1559039_at	0.00546	0.745
HTR007859	TFRC	transferrin receptor (p90, CD71)	1.87915	207332_s_at	207332_s_at	0.00136	0.575				GE81249	1.06e-08	2.58866
HTR003944	MYC	v-myc myelocytomatosis viral oncogene homolog (avian)	1.87447	202431_s_at	202431_s_at	4.56e-05	1.12				GE57537	0.000243325	1.32735
HTR017734	SNRPA	small nuclear ribonucleoprotein polypeptide A	1.87447	204477_at										247076	6.95e-05	0.49236
HTR000006	MCP	membrane cofactor protein (CD46, trophoblast-lymphocyte cross-reactive antigen)	1.87447	208783_s_at	208783_s_at	0.00746	0.391				GE59843	0.0225308	0.995261
HTR006155	COL5A1	collagen, type V, alpha 1	1.8679	212489_at	212489_at	0.000116	0.786
HTR004828	IER3	immediate early response 3	1.86543	201631_s_at	201631_s_at	1.06e-06	1.17	A_23_P42257	0.00503	1.27	GE54675	8.01e-06	1.11317	259649	5.19e-12	1.16664
HTR001091	CBX3	chromobox homolog 3 (HP1 gamma homolog, Drosophila)	1.85505	1555920_at	1555920_at	0.0023	1.35	A_24_P118336	0.0187	0.522	GE84027	0.000344662	3.11898
HTR001237	N/A	N/A	1.85415	1556034_s_at							GE83477	6.59e-05	0.61118
HTR000363	WTAP	Wilms tumor 1 associated protein	1.85415	1558783_at	1558783_at	7.16e-09	2.74	A_23_P215037	0.000354	1.08	GE477624	8.46e-11	4.44776	321659	0.000596638	0.238852
HTR014925	THOC2	THO complex 2	1.85244	226628_at	226628_at	0.0285	0.411
HTR003709	AKR1C3	aldo-keto reductase family 1, member C3 (3-alpha hydroxysteroid dehydrogenase, type II)	1.848	209160_at	209160_at	0.0377	0.312	A_23_P138541	0.0489	0.531				205866	0.03994	0.174784
HTR007976	LAMB1	laminin, beta 1	1.848	211651_s_at	211651_s_at	9.81e-06	1.3	A_23_P94030	0.00813	1.04	GE79227	3.08e-06	1.19653	771144	1.17e-08	0.598088
HTR004019	SEC61A2	Sec61 alpha 2 subunit (S. cerevisiae); dehydrogenase E1 and transketolase domain containing 1	1.848	227094_at	227094_at	9.73e-05	0.802	A_24_P722216	0.0137	0.475	GE61975	8.2e-07	0.945996
HTR008883	ATP8B1	ATPase, Class I, type 8B, member 1	1.848	234095_at	234095_at	0.0135	0.484				GE809995	4.63e-05	1.18487
HTR010330	N/A	N/A	1.84549	202220_at	202220_at	1.25e-06	1.36	A_23_P74467	0.017	0.86	GE53576	3.29e-08	1.62104
HTR010728	MAFK	v-maf musculoaponeurotic fibrosarcoma oncogene homolog K (avian)	1.84327	226206_at	226206_at	6.05e-07	1.5
HTR002604	PAPOLA	poly(A) polymerase alpha	1.84212	222035_s_at	222035_s_at	0.0205	0.445
HTR003819	PSPC1	paraspeckle component 1	1.8413	218371_s_at	218371_s_at	4.78e-05	0.904	A_24_P253233	0.000447	0.676				259159	0.00184918	0.523693
HTR000068	C2orf12	chromosome 2 open reading frame 12; RNA binding motif, single stranded interacting protein 1	1.84069	203739_at							GE87379	7.2e-06	1.92359
HTR001148	ETFB	electron-transfer-flavoprotein, beta polypeptide	1.83954	218405_at							GE503152	5.79e-05	0.809492
HTR056661	N/A	N/A	1.8365	205074_at							GE62194	3.52e-05	0.935826
HTR014641	AKAP13	A kinase (PRKA) anchor protein 13	1.82597	221718_s_at	221718_s_at	0.00177	0.514
HTR015927	PNN	pinin, desmosome associated protein	1.82103	1567214_a_at	1567214_a_at	0.000141	1.18	A_23_P99582	4.47e-05	1.22	GE676012	0.00085856	0.568797	416316	0.0351735	0.428709
HTR010194	WBP5	WW domain binding protein 5	1.82103	217975_at	217975_at	4.29e-05	0.793	A_23_P34142	0.025	0.976	GE62268	0.00100055	1.0153	362459	1.97e-06	0.454801
HTR006405	LMCD1	LIM and cysteine-rich domains 1	1.82103	242767_at	242767_at	5.72e-08	2.18				GE79308	5.01e-08	2.79602	309933	0.000696099	1.00777
HTR010639	CHD1	chromodomain helicase DNA binding protein 1	1.81816	235791_x_at	235791_x_at	5.95e-06	1.11				GE62546	6.91e-09	1.93558	262996	0.0135239	0.786171
HTR029500	DDX48	DEAD (Asp-Glu-Ala-Asp) box polypeptide 48	1.81444	201303_at	201303_at	0.000119	0.863	A_23_P141636	0.00946	0.801	GE57117	2.59e-05	1.37805	729899	6.97e-06	0.393705
HTR003852	HS2ST1	heparan sulfate 2-O-sulfotransferase 1	1.80735	215132_at										267436	0.000923893	0.327753
HTR002393	N/A	N/A	1.80735	219198_at				A_24_P222365	0.0143	0.362	GE497896	3.94e-05	0.861222
HTR004748	MRPS25	mitochondrial ribosomal protein S25	1.80735	226848_at	226848_at	4.1e-05	1.26
HTR003697	UBAP2L	ubiquitin associated protein 2-like	1.80232	201377_at	201377_at	0.0108	0.487							211786	2.07e-07	0.568513
HTR003588	DDX5	DEAD (Asp-Glu-Ala-Asp) box polypeptide 5	1.79713	200033_at	200033_at	3.07e-05	0.884	A_23_P15511	0.0013	1.33	GE81390	9.91e-07	1.09663	202694	0.000139955	0.303142
HTR008200	TOB1	transducer of ERBB2, 1	1.79442	214183_s_at							GE57187	9.67e-11	2.59768
HTR000915	SYTL2	synaptotagmin-like 2	1.79355	220613_s_at	220613_s_at	0.0012	1.07				GE856042	2.28e-08	2.59286
HTR020922	ZBTB20	zinc finger and BTB domain containing 20	1.7885	233296_x_at	233296_x_at	0.00267	0.654
HTR002549	TIMP1	tissue inhibitor of metalloproteinase 1 (erythroid potentiating activity, collagenase inhibitor)	1.78803	201666_at	201666_at	2.2e-06	1.29	A_23_P62115	0.00587	1.27	GE80207	4.15e-06	0.853829	413733	2.8e-09	1.13111
HTR025591	CAMTA1	calmodulin binding transcription activator 1	1.78136	227328_at	227328_at	0.009	0.428
HTR015922	RAD21	RAD21 homolog (S. pombe)	1.77887	200607_s_at	200607_s_at	0.0397	0.917	A_23_P20463	0.000122	1.19	GE57195	1.82e-11	2.54045
HTR002098	DAF	decay accelerating factor for complement (CD55, Cromer blood group system)	1.77761	201925_s_at	201925_s_at	2.5e-07	1.46	A_23_P374862	2.72e-05	1.3	GE61268	0.00106955	0.646639
HTR005163	PPRC1	peroxisome proliferative activated receptor, gamma, coactivator-related 1	1.76553	203737_s_at	203737_s_at	1.81e-05	0.867				GE53300	0.0267046	0.429618	123232	0.00399082	0.470746
HTR006558	STRA13	stimulated by retinoic acid 13 homolog (mouse)	1.76553	209478_at	209478_at	0.000401	0.746	A_23_P253774	0.00582	0.701	GE59592	0.00514756	0.458837
HTR009108	N/A	N/A	1.76553	213338_at	213338_at	1.03e-07	2.1	A_23_P369899	0.00222	1.07	GE56370	1.56e-09	1.66716
HTR003632	FSTL1	follistatin-like 1	1.76553	213464_at							GE602941	0.00215883	0.948284
HTR004861	GBAS	glioblastoma amplified sequence	1.76081	212431_at							GE55140	0.000162534	0.9336
HTR008602	HECA	headcase homolog (Drosophila)	1.76081	218603_at	218603_at	3.41e-06	0.995				GE53872	6.05e-06	0.771107	22579	0.0239506	0.67248
HTR003627	M11S1	membrane component, chromosome 11, surface marker 1	1.75899	225327_at							GE86113	0.000255888	0.650238
HTR003159	TBRG1	transforming growth factor beta regulator 1	1.75803	226318_at	226318_at	9.91e-07	1.35				GE85450	1.98e-05	0.651092
HTR014770	TAOK1	TAO kinase 1	1.74416	216310_at	216310_at	0.0244	0.529				GE53930	0.00151828	0.799584
HTR006134	SRRM1	serine/arginine repetitive matrix 1	1.7422	204514_at							GE54421	0.000566689	0.658548
HTR001457	EDG5	endothelial differentiation, sphingolipid G-protein-coupled receptor, 5; DNA (cytosine-5-)-methyltransferase 1	1.73697	201697_s_at	201697_s_at	0.0187	0.333				GE59898	7.05e-05	0.880299	1844972	0.0303384	0.42963
HTR008691	AXIN1	axin 1	1.73697	212849_at	212849_at	0.0154	0.367				GE61790	0.000345624	0.617118	1185969	0.000798444	0.355968
HTR004613	C5orf13	chromosome 5 open reading frame 13	1.73697	222344_at	222344_at	0.049	0.555
HTR001052	N/A	N/A	1.73697	227894_at	227894_at	9.74e-05	0.927	A_23_P411833	0.0108	0.862	GE551600	1.45e-05	1.1904
HTR008120	PSMD12	proteasome (prosome, macropain) 26S subunit, non-ATPase, 12	1.72437	202352_s_at	202352_s_at	0.0327	0.307	A_23_P77876	0.011	0.604	GE507294	3.91e-05	0.498307
HTR005198	ZNF403	zinc finger protein 403	1.7137	202217_at										704431	0.00496923	0.595377
HTR003829	N/A	N/A	1.70526	1565598_at	1565598_at	0.0135	0.835				GE55426	0.0401361	0.180757
HTR001619	MAFB	v-maf musculoaponeurotic fibrosarcoma oncogene homolog B (avian)	1.70454	222670_s_at	222670_s_at	5.95e-06	1.12				GE58365	5.95e-07	1.17738
HTR014973	RHOBTB1	Rho-related BTB domain containing 1	1.70044	1554541_a_at										129396	0.00164522	0.419099
HTR003560	ZNF611	zinc finger protein 611	1.70044	208137_x_at	208137_x_at	0.00344	0.491
HTR008108	OSBP	oxysterol binding protein	1.70044	209146_at							GE58122	0.000132349	2.19471
HTR005228	DNAJC1	DnaJ (Hsp40) homolog, subfamily C, member 1	1.70044	222620_s_at	222620_s_at	3.44e-06	1.16	A_23_P127128	0.0372	0.583	GE62303	0.0102942	0.38984	300346	3.08e-07	0.537966
HTR001513	RFX2	regulatory factor X, 2 (influences HLA class II expression)	1.70044	226872_at	226872_at	0.00019	1.13
HTR000847	OAZIN	ornithine decarboxylase antizyme inhibitor	1.69515	201772_at	201772_at	2.03e-05	1.04	A_23_P157435	0.0162	0.808	GE82040	1.14e-08	2.40404
HTR004359	TXNDC11	thioredoxin domain containing 11	1.69188	223325_at	223325_at	0.00066	0.637
HTR003008	SFRS5	splicing factor, arginine/serine-rich 5	1.69032	210077_s_at	210077_s_at	0.0239	1.2				GE59067	9.12e-07	1.25197	133843	0.00560353	0.343
HTR000058	RGS3	regulator of G-protein signalling 3	1.68806	203823_at	203823_at	7.49e-05	1.04				GE626992	4.89e-05	1.59702
HTR000877	TSFM	Ts translation elongation factor, mitochondrial	1.68806	213861_s_at	213861_s_at	0.00138	0.605				GE56245	0.0272405	0.484253
HTR002700	CBFA2T2	core-binding factor, runt domain, alpha subunit 2; translocated to, 2	1.68806	238549_at	238549_at	4.54e-05	1.09				GE724937	9.22e-05	1.65008
HTR012305	CHCHD2	coiled-coil-helix-coiled-coil-helix domain containing 2; phosphorylase kinase, gamma 1 (muscle); phosphoserine phosphatase	1.67807	1558449_at							GE782812	0.00107361	1.43225	145526	0.00779069	0.185453
HTR053097	HIST2H2AC	histone 2, H2ac	1.67807	1569775_at				A_24_P8721	0.00044	0.972
HTR016380	ELOVL7	ELOVL family member 7, elongation of long chain fatty acids (yeast)	1.67807	227180_at	227180_at	2.2e-05	0.923	A_23_P359277	0.0366	0.572	GE86945	3.41e-05	0.67506
HTR003820	TM4SF13	transmembrane 4 superfamily member 13	1.66626	217979_at	217979_at	0.00673	0.424				GE58590	3.27e-05	0.859439
HTR003300	KIAA0690	KIAA0690	1.66626	#N/A										796508	1.85e-05	0.512211
HTR014264	N/A	N/A	1.65992	223982_s_at	223982_s_at	2.24e-05	1.04	A_23_P312718	0.000663	0.945	GE56023	3.84e-06	1.40454
HTR007943	ID2	inhibitor of DNA binding 2, dominant negative helix-loop-helix protein	1.65711	213931_at	213931_at	3.41e-06	2.63	A_23_P143143	0.00621	1.03	GE81127	2.15e-05	1.51804	1743966	4.17e-09	1.16809
HTR015968	N/A	N/A	1.65535	224776_at	224776_at	0.028	0.332				GE85533	2.06e-05	0.584613
HTR000398	FBXO9	F-box protein 9	1.65208	1559096_x_at	1559096_x_at	0.00755	0.874
HTR006657	N/A	N/A	1.65208	219394_at	219394_at	0.0197	0.414							814436	7.67e-07	0.559508
HTR010785	IBRDC3	IBR domain containing 3	1.64386	213038_at	213038_at	9.39e-05	1.11
HTR014951	ZNF598	zinc finger protein 598	1.64386	225104_at	225104_at	0.0114	0.463	A_23_P100292	0.000827	0.461
HTR006851	C13orf24	chromosome 13 open reading frame 24	1.63743	201779_s_at							GE592230	2.89e-06	1.02583
HTR056634	TTYH3	tweety homolog 3 (Drosophila)	1.63559	224674_at	224674_at	0.00454	0.505
HTR015935	N/A	N/A	1.63472	218543_s_at							GE57274	5.67e-07	0.915278
HTR008474	PITPNM1	phosphatidylinositol transfer protein, membrane-associated 1	1.63227	1568997_at										277186	0.0387049	0.306199
HTR006455	HES1	hairy and enhancer of split 1, (Drosophila)	1.63005	203394_s_at	203394_s_at	0.00938	0.485	A_24_P938293	0.00178	1.08	GE537019	1.31e-06	1.23556
HTR001886	ANXA5	annexin A5	1.62891	200782_at	200782_at	1.79e-05	0.803	A_23_P69720	0.00383	0.95	GE57487	5.31e-07	1.60767	66470	2.73e-06	0.426468
HTR001045	TBXAS1	thromboxane A synthase 1 (platelet, cytochrome P450, family 5, subfamily A)	1.62803	208130_s_at	208130_s_at	0.0286	0.413
HTR006734	N/A	N/A	1.62803	227622_at	227622_at	1.15e-07	1.92	A_24_P835763	0.00402	0.687	GE53525	5.39e-05	1.33352	182722	1.63e-05	0.54336
HTR014544	N/A	N/A	1.62803	#N/A										222438	0.0157248	0.336687
HTR018039	BLOC1S3	biogenesis of lysosome-related organelles complex-1, subunit 3	1.62149	229262_at	229262_at	0.0119	0.539
HTR001838	TM4SF8	transmembrane 4 superfamily member 8	1.61952	200972_at	200972_at	1.1e-06	1.18	A_23_P14804	0.000589	0.894	GE80145	8.09e-05	0.758289	115191	2.59e-06	0.429104
HTR012199	BHLHB2	basic helix-loop-helix domain containing, class B, 2	1.61143	201169_s_at	201169_s_at	0.000378	1.2	A_24_P268676	0.039	0.692	GE85322	7.14e-07	3.44838
HTR000586	N/A	N/A	1.60768	1555259_at	1555259_at	7.99e-05	0.921							195110	0.00793438	0.356154
HTR000617	HNRPAB	heterogeneous nuclear ribonucleoprotein A/B	1.60666	226768_at							GE61915	0.0144405	0.413754
HTR000239	IRF7	interferon regulatory factor 7	1.60334	208436_s_at	208436_s_at	2.9e-07	1.56	A_24_P378019	0.00341	0.85	GE54698	1.59e-07	1.07072
HTR003728	DDX18	DEAD (Asp-Glu-Ala-Asp) box polypeptide 18	1.60145	208895_s_at	208895_s_at	0.0166	0.429
HTR008098	SC4MOL	sterol-C4-methyl oxidase-like	1.6009	210970_s_at							GE62979	7.35e-07	2.27207
HTR012970	N/A	N/A	1.58496	1553736_at	1553736_at	9.16e-05	1.1				GE53270	0.00144452	0.764959
HTR001860	RAPGEF6	Rap guanine nucleotide exchange factor (GEF) 6	1.58496	1559060_a_at	1559060_a_at	0.000546	1.28	A_23_P144999	0.000428	0.96	GE807895	1.56e-09	2.38221	244267	0.0221979	0.408398
HTR004727	CREG1	cellular repressor of E1A-stimulated genes 1	1.58496	201200_at	201200_at	0.00289	0.491				GE61420	0.000379804	0.56564
HTR000574	FADS2	fatty acid desaturase 2; flap structure-specific endonuclease 1	1.58496	202218_s_at	202218_s_at	4.27e-06	1.01							951142	0.0333087	0.507135
HTR003274	N/A	N/A	1.58496	202301_s_at	202301_s_at	0.000159	1.33	A_23_P53267	0.0467	0.884	GE55948	6.47e-07	1.12793	230165	8.71e-11	0.76416
HTR001490	TRAF2	TNF receptor-associated factor 2	1.58496	204413_at	204413_at	0.0346	0.413				GE82592	0.0120994	0.394793
HTR000105	MAX	MAX protein	1.58496	209332_s_at	209332_s_at	0.000126	0.814
HTR001907	N/A	N/A	1.58496	227402_s_at				A_24_P174313	0.0439	0.405	GE86939	0.00232198	0.801376
HTR000992	NUP214	nucleoporin 214kDa	1.58496	227576_at							GE57087	0.0439485	0.802551	194353	0.0138215	0.185086
HTR010912	TMEM38A	transmembrane protein 38A	1.58496	238485_at										771071	5.86e-07	0.37206
HTR009111	SLC22A5	solute carrier family 22 (organic cation transporter), member 5	1.58496	#N/A							GE54539	1.51e-05	0.938723
HTR010181	NDUFA6	NADH dehydrogenase (ubiquinone) 1 alpha subcomplex, 6, 14kDa	1.57424	202001_s_at	202001_s_at	0.00183	0.474
HTR053037	LPGAT1	lysophosphatidylglycerol acyltransferase 1	1.56188	202651_at	202651_at	0.0264	0.387				GE57365	0.000100088	0.657206
HTR004735	IFNGR2	interferon gamma receptor 2 (interferon gamma transducer 1)	1.56131	201642_at	201642_at	0.00057	0.591				GE61247	2.3e-08	1.79243
HTR001770	C6orf111	chromosome 6 open reading frame 111	1.558	212176_at	212176_at	7.31e-06	1.05
HTR008379	N/A	N/A	1.55639	225213_at	225213_at	0.00345	0.44				GE87515	0.00202084	0.599069
HTR002139	N/A	N/A	1.55459	213165_at	213165_at	0.021	0.357				GE53213	1.53e-07	1.08093
HTR006135	C6orf62	chromosome 6 open reading frame 62	1.54862	226923_at										324680	0.0191554	0.191863
HTR044717	MAML3	mastermind-like 3 (Drosophila)	1.54749	232726_at	232726_at	0.00552	0.454	A_32_P27991	0.00323	0.874	GE809032	6.1e-08	2.36776
HTR002614	MLLT6	myeloid/lymphoid or mixed-lineage leukemia (trithorax homolog, Drosophila); translocated to, 6	1.54432	224784_at	224784_at	0.0184	0.542
HTR000994	PTK2	PTK2 protein tyrosine kinase 2	1.54157	1559529_at	1559529_at	0.00302	1.05				GE85906	0.000746743	1.36993	1736335	0.0477274	0.771184
HTR001879	HLA-E	major histocompatibility complex, class I, E; major histocompatibility complex, class I, B	1.53605	200904_at	200904_at	1.83e-07	1.76	A_23_P30848	0.0358	0.829	GE61370	1.79e-06	1.19403	220196	5.2e-07	1.21977
HTR004975	PPP3CB	protein phosphatase 3 (formerly 2B), catalytic subunit, beta isoform (calcineurin A beta)	1.53605	205967_at							GE63309	0.00447035	1.37486
HTR008847	ZNF217	zinc finger protein 217	1.53343	1560974_s_at							GE54359	4.77e-07	1.93462
HTR004745	ARFGAP1	ADP-ribosylation factor GTPase activating protein 1	1.53343	217888_s_at	217888_s_at	0.0152	0.358
HTR017927	HAPLN3	hyaluronan and proteoglycan link protein 3	1.53051	227262_at	227262_at	0.000398	0.757				GE579373	0.000597767	2.34192
HTR010089	ILF2	interleukin enhancer binding factor 2, 45kDa	1.52356	200052_s_at	200052_s_at	0.000451	0.755				GE58912	0.000181715	0.643504
HTR001119	RFP	ret finger protein	1.52356	212118_at	212118_at	0.0062	0.531							239872	2.3e-05	0.441096
HTR004977	RANBP9	RAN binding protein 9	1.52083	206223_at							GE54592	2.78e-06	1.27334
HTR002254	SFRS11	splicing factor, arginine/serine-rich 11	1.5164	#N/A				A_23_P11664	0.0115	0.852	GE79764	1.04e-07	1.86418
HTR058296	NUP160	nucleoporin 160kDa	1.51457	214963_at	214963_at	0.0139	0.461				GE79756	0.001056	0.355573
HTR008452	MAGEF1	melanoma antigen, family F, 1	1.51457	218176_at	218176_at	0.000496	0.73	A_23_P7033	0.0121	0.475	GE78979	1.53e-05	1.04784
HTR004880	ATP13A3	ATPase type 13A3	1.51457	243244_at							GE86497	3.1e-10	2.48939	138193	0.0136379	0.15508
HTR001839	CYR61	cysteine-rich, angiogenic inducer, 61	1.50921	210764_s_at	210764_s_at	0.000561	0.888	A_24_P370946	0.0126	1.15	GE81042	0.000100251	0.636483
HTR002979	CIRBP	cold inducible RNA binding protein	1.5025	200811_at	200811_at	0.00202	0.697				GE79839	0.000362581	0.77958
HTR002399	PRKD2	protein kinase D2	1.5025	38269_at	38269_at	0.0333	0.345				GE56257	2.58e-07	1.16427	714010	1.12e-09	0.831792
HTR002702	TOP1	topoisomerase (DNA) I	1.50106	211967_at							GE60513	5.41e-08	1.87997
HTR008240	S100A9	S100 calcium binding protein A9 (calgranulin B)	1.49967	203535_at	203535_at	0.00166	0.658	A_23_P23048	0.000289	0.804	GE80079	0.000176597	0.671549	1459376	0.00154151	0.367951
HTR003698	OAT	ornithine aminotransferase (gyrate atrophy)	1.49476	201599_at	201599_at	0.000655	0.523				GE57811	8.27e-12	2.58676
HTR003912	TCERG1	transcription elongation regulator 1	1.49185	1556929_at							GE80123	0.00375821	0.943586
HTR006178	ARL10C	ADP-ribosylation factor-like 10C	1.49185	222442_s_at	222442_s_at	0.0261	0.546				GE889742	2.42e-08	1.5763
HTR001479	TANK	TRAF family member-associated NFKB activator	1.48543	209451_at	209451_at	0.00649	0.477				GE61485	2.33e-05	0.828592
HTR001171	TGIF	TGFB-induced factor (TALE family homeobox)	1.47999	1566901_at	1566901_at	0.000545	1.03				GE60124	2.46e-06	1.93484
HTR006499	CDKN1B	cyclin-dependent kinase inhibitor 1B (p27, Kip1)	1.47999	209112_at	209112_at	0.000109	0.909				GE81344	3.3e-06	1.09542
HTR004580	SFRS3	splicing factor, arginine/serine-rich 3	1.47491	208672_s_at	208672_s_at	0.00142	0.477				GE86492	1.64e-11	2.91549
HTR002359	SP100	nuclear antigen Sp100	1.47393	202864_s_at	202864_s_at	0.00964	0.39	A_24_P385611	0.00526	0.537
HTR014918	PTN	pleiotrophin (heparin binding growth factor 8, neurite growth-promoting factor 1)	1.47393	209465_x_at	209465_x_at	1.64e-10	3.31	A_23_P303087	0.000606	1.13
HTR012245	NPC1	Niemann-Pick disease, type C1	1.47393	217584_at	217584_at	0.000297	1.05				GE800135	5.71e-07	1.6166	155933	0.00663509	0.162771
HTR002539	WDR26	WD repeat domain 26	1.47393	218107_at	218107_at	0.000107	0.847				GE83114	0.00138625	0.479716	268250	0.00431889	0.257209
HTR020146	N/A	N/A	1.47393	229871_at	229871_at	1.98e-06	1.15
HTR004058	PPP1R2	protein phosphatase 1, regulatory (inhibitor) subunit 2	1.47393	#N/A				A_24_P63109	0.0468	0.803	GE80089	0.0302682	0.941769	769657	5.1e-07	0.422144
HTR000678	HDAC5	histone deacetylase 5	1.46949	202455_at	202455_at	0.000814	0.751				GE81517	0.00813894	0.584491	2163729	4.58e-06	0.363108
HTR026298	QKI	quaking homolog, KH domain RNA binding (mouse)	1.46949	212636_at	212636_at	2.52e-08	3.5	A_24_P940426	0.00199	0.824	GE56098	4.34e-10	2.72538
HTR004731	LASS2	LAG1 longevity assurance homolog 2 (S. cerevisiae)	1.46566	222212_s_at	222212_s_at	0.00664	0.478				GE61615	4.05e-05	1.23124
HTR001318	SCO2	SCO cytochrome oxidase deficient homolog 2 (yeast); endothelial cell growth factor 1 (platelet-derived)	1.46529	216161_at							GE79180	0.00670113	0.329166
HTR025320	TBC1D3	TBC1 domain family, member 3	1.45943	1557432_at							GE62734	0.00540396	0.571364
HTR000079	PANK2	pantothenate kinase 2 (Hallervorden-Spatz syndrome)	1.45943	238856_s_at	238856_s_at	0.044	0.593				GE80772	2.58e-05	0.55857
HTR046494	DUSP8	dual specificity phosphatase 8	1.45372	206374_at	206374_at	0.000741	0.771
HTR014216	N/A	N/A	1.45066	211948_x_at	211948_x_at	0.00944	0.691				GE56390	1.34e-06	1.41245
HTR002810	N/A	N/A	1.44746	223172_s_at	223172_s_at	0.00377	0.478				GE54926	0.00369056	0.397492
HTR003098	ALCAM	activated leukocyte cell adhesion molecule	1.44478	1569362_at	1569362_at	0.000343	1.7				GE552639	1.33e-07	1.94806
HTR007937	GJA1	gap junction protein, alpha 1, 43kDa (connexin 43)	1.4416	201667_at	201667_at	1.74e-05	0.866	A_24_P55295	0.0114	0.708	GE58210	3.77e-08	3.56499
HTR000520	TNFRSF18	tumor necrosis factor receptor superfamily, member 18	1.44057	224553_s_at	224553_s_at	0.000127	1.43				GE61212	0.0269452	0.99323
[truncated: 2,058 more rows]

## Sheet: downregulated
Genes downregulated in the malignant breast epithelium in comparison to the normal luminal epithelial sample.
For each microarray platform those microarray features are presented which showed the maximal differences.
HTR_cluster	HUGO name	Short description	MPSS_ratio	Affymetrix_ID_for_ontoexpress	Affymetrix_ID	Affymetrix_p	Affymetrix_ratio	Agilent_ID	Agilent_p	Agilent_ratio	Codelink_ID	Codelink_p	Codelink_ratio	Brk20k_ID	Brk20k_p	Brk20k_ratio
HTR010789	GABRP	gamma-aminobutyric acid (GABA) A receptor, pi	-9.29921	205044_at	205044_at	9.89e-12	-4.53	A_23_P328545	0.000266	-1.62	GE79874	3.69e-08	-5.63972
HTR000810	KLK5	kallikrein 5	-9.17627	222242_s_at	222242_s_at	1.5e-11	-7.16	A_23_P153480	1.49e-06	-3.12	GE58494	1.62e-14	-6.76231	344588	3.19e-14	-4.9901
HTR008716	TFCP2L1	transcription factor CP2-like 1	-8.7039	227642_at	227642_at	1.36e-11	-4.75	A_23_P5301	1.08e-05	-2.62	GE626099	0.00091851	-7.53003
HTR001396	KLK7	kallikrein 7 (chymotryptic, stratum corneum)	-8.57743	239381_at	239381_at	1.76e-12	-7.43	A_23_P39056	9.47e-06	-3.24	GE57723	2.38e-14	-7.62824	724685	2.38e-06	-3.80569
HTR008340	ANXA3	annexin A3	-8.32643	209369_at	209369_at	6.44e-10	-3.15	A_23_P121716	8.78e-10	-2.81	GE57860	1.32e-12	-3.15006	3460409	2.5e-07	-1.77247
HTR004983	KRTHB1; KRTHB3	keratin, hair, basic, 1; keratin, hair, basic, 3	-8.14466	213711_at	213711_at	4.29e-10	-4.38	A_24_P410408	0.000979	-1.8	GE60070	4.34e-12	-3.32031	4040298	9.82e-09	-3.23298
HTR010506	CDH3	cadherin 3, type 1, P-cadherin (placental)	-8.10329	203256_at	203256_at	8.12e-10	-3.25	A_23_P49155	1.13e-09	-2.05	GE59895	2.3e-09	-1.97673	773301	0.000147571	-0.647249
HTR008250	PPM1F	protein phosphatase 1F (PP2C domain containing)	-8.07146	1555470_a_at	1555470_a_at	0.0288	-0.367
HTR009421	LY6D	lymphocyte antigen 6 complex, locus D	-7.81378	206276_at	206276_at	1.24e-09	-3.64	A_23_P134764	0.0017	-1.14	GE60299	2.5e-13	-3.9127	1961580	0.00175461	-2.15418
HTR009470	HES2	hairy and enhancer of split 2 (Drosophila)	-7.7879	231928_at	231928_at	2.17e-09	-2.89	A_23_P304716	0.000218	-1.55	GE506988	3.27e-09	-4.89159
HTR015339	KRT10	keratin 10 (epidermolytic hyperkeratosis; keratosis palmaris et plantaris)	-7.74147	213287_s_at	213287_s_at	1.01e-07	-1.62	A_24_P290087	0.000534	-1.53				346620	8.79e-17	-1.88631
HTR000233	KLK8	kallikrein 8 (neuropsin/ovasin)	-7.67243	206125_s_at	206125_s_at	1.19e-11	-4.49	A_23_P369343	1.2e-05	-3.01	GE533429	8.1e-12	-4.84351	5742016	0.000608005	-1.03181
HTR013518	TUBB4; MC1R; TUBB3	tubulin, beta 4; melanocortin 1 receptor (alpha melanocyte stimulating hormone receptor); tubulin, beta 3	-7.56986	205458_at				A_23_P77493	3.27e-10	-2.35	GE59191	3.55e-06	-1.94429
HTR001201	L1CAM	L1 cell adhesion molecule (hydrocephalus, stenosis of aqueduct of Sylvius 1, MASA (mental retardation, aphasia, shuffling gait and adducted thumbs) syndrome, spastic paraplegia 1)	-7.44294	204584_at	204584_at	1.39e-07	-3.28				GE62364	2.71e-07	-1.46915	269787	3.13e-09	-1.51639
HTR017538	N/A	N/A	-7.43463	224637_at	224637_at	0.025	-0.431	A_32_P57854	0.0417	-0.37
HTR003979	BRD7	bromodomain containing 7	-7.33985	228289_at	228289_at	0.00539	-0.502
HTR007414	RHCG	Rhesus blood group, C glycoprotein	-7.27612	219554_at	219554_at	6.12e-07	-2.57	A_23_P151975	0.0322	-0.81	GE62237	6.15e-10	-3.20578	1456468	2.1e-10	-0.903377
HTR013928	CALML3	calmodulin-like 3	-7.21917	210020_x_at	210020_x_at	8.97e-09	-3.31				GE568473	1.44e-08	-4.33664	377348	1.01e-11	-0.967324
HTR008513	HSD11B2	hydroxysteroid (11-beta) dehydrogenase 2	-7.15987	204130_at	204130_at	3.94e-08	-3.22	A_23_P14986	0.00526	-1.77	GE59037	1.11e-14	-4.2223	139252	7.33e-07	-1.75609
HTR004970	DSG2	desmoglein 2	-7.07682	1553105_s_at	1553105_s_at	3.03e-06	-2.5				GE60381	5.95e-06	-1.11071
HTR029593	PLCD1	phospholipase C, delta 1	-6.87036	205125_at	205125_at	6.95e-07	-1.68	A_23_P80739	0.0033	-1.11	GE58900	9.71e-05	-1.55925	154600	3.64e-05	-1.91544
HTR010351	RBP1	retinol binding protein 1, cellular	-6.83289	203423_at	203423_at	4.66e-11	-4.04	A_23_P257649	7.19e-07	-2.2	GE58291	3.19e-13	-4.22005	1659834	1.68e-06	-0.72877
HTR015987	COMMD6	COMM domain containing 6	-6.80735	225312_at	225312_at	0.0184	-0.374				GE86005	0.0386921	-1.07331
HTR000824	N/A	N/A	-6.76818	219476_at	219476_at	1.75e-10	-3.8	A_23_P12292	0.00186	-1.12	GE82757	0.0113587	-5.37708	726225	9.44e-15	-1.78507
HTR004741	ENC1	ectodermal-neural cortex (with BTB-like domain)	-6.74147	201340_s_at	201340_s_at	3.73e-08	-3.97				GE81311	1.01e-07	-2.30836	35298	1.89e-08	-2.3359
HTR052239	KLK6	kallikrein 6 (neurosin, zyme)	-6.66939	204733_at	204733_at	1.5e-11	-6.57				GE59294	6.36e-15	-5.80247	283418	2.4e-17	-4.96507
HTR007097	FGFBP1	fibroblast growth factor binding protein 1	-6.49185	205014_at	205014_at	4.47e-11	-5.65	A_23_P30126	4.5e-07	-2.93	GE79526	6.28e-14	-6.13237	1962896	3.59e-09	-4.40597
HTR004018	PRKAG2	protein kinase, AMP-activated, gamma 2 non-catalytic subunit	-6.47573	222582_at	222582_at	5.03e-09	-2.13	A_23_P44366	0.00503	-0.913	GE61181	2.48e-08	-1.8654	39706	1.94e-06	-1.64987
HTR003521	TGFA	transforming growth factor, alpha	-6.47573	205016_at	205016_at	2.57e-09	-3.4				GE59968	1.93e-09	-2.07833	172421	2.18e-08	-2.6956
HTR009322	N/A	N/A	-6.35755	205265_s_at	205265_s_at	0.00697	-0.609				GE63238	1.06e-05	-1.1493	35077	0.0391222	-2.34587
HTR003730	CIAPIN1	cytokine induced apoptosis inhibitor 1	-6.33985	208424_s_at	208424_s_at	9.73e-05	-0.844				GE88143	3.45e-05	-0.996114
HTR002966	TGFBI	transforming growth factor, beta-induced, 68kDa	-6.29541	201506_at	201506_at	7.58e-11	-3.61	A_23_P156327	1.01e-07	-2.53	GE612658	7.26e-11	-4.06321	868212	1.12e-12	-3.56515
HTR008050	LCN2	lipocalin 2 (oncogene 24p3)	-6.23499	212531_at	212531_at	6.11e-10	-4.04	A_23_P169437	2.93e-05	-2.68	GE81528	1.6e-05	-4.4301	741497	5.97e-06	-2.23354
HTR008884	PRSS12	protease, serine, 12 (neurotrypsin, motopsin)	-6.22882	213802_at	213802_at	7.31e-10	-3.17	A_23_P121637	0.00371	-1.08	GE55145	1.99e-10	-2.92003	131556	5.75e-10	-1.99708
HTR009584	DEFB1	defensin, beta 1	-6.22331	210397_at	210397_at	9.08e-11	-3.51				GE60155	1.65e-11	-3.60566	1589138	3.21e-14	-1.93474
HTR001403	SMCR7	Smith-Magenis syndrome chromosome region, candidate 7	-6.20945	235896_s_at	235896_s_at	4.33e-05	-1.09	A_23_P501372	0.00217	-0.94	GE710299	2.14e-07	-2.44885
HTR014949	N/A	N/A	-6.16993	224871_at	224871_at	2.31e-05	-0.985
HTR009092	PADI2	peptidyl arginine deiminase, type II	-6.10852	1554384_at	1554384_at	5.6e-09	-3.42				GE53643	0.0390362	-1.41889	180704	2.71e-14	-1.75121
HTR014394	N/A	N/A	-6.04439	226324_s_at	226324_s_at	7.61e-07	-1.31	A_23_P406135	0.00451	-0.951	GE56433	0.00023485	-1.04119	1574693	1.32e-11	-0.814878
HTR008117	SCD4	stearoyl-CoA desaturase 4	-6.04439	224901_at	224901_at	2.37e-11	-4.01	A_24_P385134	4.12e-08	-3.04	GE88751	3.13e-10	-2.99834
HTR006818	SMOC1	SPARC related modular calcium binding 1	-6.02237	222783_s_at	222783_s_at	6.47e-10	-3.33	A_24_P258473	0.0123	-0.436				108449	0.0477438	-1.11782
HTR008372	PKP1	plakophilin 1 (ectodermal dysplasia/skin fragility syndrome)	-6.02237	221854_at	221854_at	3.14e-07	-2.01				GE61463	7.14e-06	-0.856889
HTR007872	CAPG	capping protein (actin filament), gelsolin-like	-6.02237	201850_at	201850_at	0.000816	-0.922	A_23_P165636	0.00161	-0.861	GE85314	0.0145841	-0.419717
HTR000816	MFI2	antigen p97 (melanoma associated) identified by monoclonal antibodies 133.2 and 96.5	-6.01792	223723_at	223723_at	5.6e-09	-3.53	A_23_P386320	1.23e-06	-1.87	GE849732	9.69e-14	-4.50464	1585510	8.3e-08	-0.777278
HTR018424	N/A	N/A	-6	229474_at							GE85430	0.0107458	-0.453372
HTR008906	C20orf102	chromosome 20 open reading frame 102	-5.9542	226973_at	226973_at	0.000267	-0.821				GE87550	0.000245065	-0.778419
HTR001505	KLK10	kallikrein 10	-5.93074	209792_s_at	209792_s_at	1.38e-10	-5.84	A_23_P107911	1.44e-07	-3.1	GE54524	1.89e-13	-4.05753	810960	2.89e-15	-4.09634
HTR001401	GPR110	G protein-coupled receptor 110	-5.90689	236489_at	236489_at	3.62e-10	-3.67	A_23_P214267	3.39e-06	-2.48	GE87223	1.14e-10	-3.3768	1899896	9.78e-06	-1.88153
HTR016649	LEMD1	LEM domain containing 1	-5.90689	229927_at	229927_at	1.05e-10	-4.68	A_24_P696761	2.75e-05	-2.03	GE508462	3.15e-12	-4.96676	731047	1.95e-06	-0.864776
HTR009120	TSPAN2	tetraspan 2	-5.90689	227236_at	227236_at	2.75e-10	-4.66	A_24_P62659	8.57e-05	-1.7	GE54502	1.94e-12	-4.29204	785648	0.000414473	-1.85402
HTR051201	SPAG7	sperm associated antigen 7	-5.90689	200053_at	200053_at	0.00395	-0.472				GE54408	3.19e-07	-0.965127
HTR016241	N/A	N/A	-5.85798	242663_at	242663_at	2.52e-08	-2.34				GE652226	3.28e-06	-2.7812
HTR011001	LGALS7	lectin, galactoside-binding, soluble, 7 (galectin 7)	-5.85798	206400_at	206400_at	2.03e-07	-3.14				GE58887	2.72e-11	-3.56404	364964	0.00714136	-0.872142
HTR009269	PLEKHK1	pleckstrin homology domain containing, family K member 1	-5.83289	230469_at	230469_at	7.56e-07	-2.74	A_23_P52410	2.5e-05	-1.69	GE87129	0.00186654	-4.26806
HTR018317	SPFH2	SPFH domain family, member 2	-5.80735	238615_at	238615_at	0.0107	-0.383
HTR012456	CPA4	carboxypeptidase A4	-5.76818	205832_at	205832_at	1.61e-09	-3.12				GE88765	2.07e-10	-4.0049
HTR003940	N/A	N/A	-5.75489	#N/A										35453	0.0402475	-0.756314
HTR008564	GJB3	gap junction protein, beta 3, 31kDa (connexin 31)	-5.75489	225404_at							GE560894	0.000308699	-0.654193
HTR005256	SEC14L2	SEC14-like 2 (S. cerevisiae)	-5.75489	204541_at	204541_at	4.06e-09	-3.04				GE53815	4.1e-11	-2.62021
HTR053193	WNT5A	wingless-type MMTV integration site family, member 5A	-5.72792	213425_at	213425_at	3.16e-06	-3.04				GE57670	1.91e-08	-1.31399	324901	3.82e-05	-0.880779
HTR008409	DKK1	dickkopf homolog 1 (Xenopus laevis)	-5.72792	204602_at	204602_at	9.01e-10	-3.56	A_23_P24129	6.92e-06	-1.88	GE58475	1.63e-11	-3.13205	309678	1.92e-20	-3.17913
HTR005820	PROM2	prominin 2	-5.72792	1552797_s_at	1552797_s_at	4.93e-07	-1.5				GE746867	1.24e-08	-1.51051
HTR002332	CLCP1; DCBLD2	Charcot-Leyden crystal protein pseudogene 1; discoidin, CUB and LCCL domain containing 2	-5.70044	213865_at	213865_at	4.2e-07	-2.89
HTR008878	N/A	N/A	-5.67243	238460_at	238460_at	2.13e-09	-2.75				GE83578	7.17e-15	-4.77468
HTR011169	N/A	N/A	-5.67243	238063_at	238063_at	1.16e-06	-2.26	A_23_P361584	0.000112	-1.53
HTR046209	N/A	N/A	-5.64386	1567105_at	1567105_at	0.00102	-0.882
HTR019168	N/A	N/A	-5.61471	231033_at	231033_at	7.59e-10	-3.07				GE893257	1.37e-10	-3.0244	141684	2.02e-08	-2.32024
HTR004095	N/A	N/A	-5.58496	225106_s_at	225106_s_at	0.00223	-0.583
HTR045099	CDKN2B	cyclin-dependent kinase inhibitor 2B (p15, inhibits CDK4)	-5.55459	236313_at	236313_at	1.66e-09	-3.55	A_24_P360674	0.000205	-1.87	GE81459	4.25e-08	-1.29454	277196	3.04e-12	-3.26813
HTR013907	RNASEL	ribonuclease L (2',5'-oligoisoadenylate synthetase-dependent)	-5.55459	229285_at	229285_at	0.000191	-0.884	A_23_P390172	0.0422	-0.429	GE87744	1.81e-07	-1.23118	321167	0.000247214	-0.71951
HTR008185	BPGM	2,3-bisphosphoglycerate mutase	-5.55459	203502_at	203502_at	4.05e-10	-3.12	A_23_P70843	0.00606	-1.73	GE62845	1.27e-10	-1.92715	151100	2.2e-15	-2.9245
HTR003950	DRG1	developmentally regulated GTP binding protein 1	-5.55459	202810_at							GE734560	0.00129548	-0.762824
HTR007956	TFDP1	transcription factor Dp-1	-5.52356	242538_at										203843	8.64e-05	-0.494541
HTR007034	ABLIM3	actin binding LIM protein family, member 3	-5.52356	205730_s_at	205730_s_at	9.18e-05	-0.891				GE53535	0.000525032	-0.734162
HTR022931	CLASP2	cytoplasmic linker associated protein 2	-5.45943	212308_at	212308_at	0.000142	-0.891
HTR000158	KRT6A; KRT5; KRT6B; KRT6E; KRT6C	keratin 6A; keratin 5 (epidermolysis bullosa simplex, Dowling-Meara/Kobner/Weber-Cockayne types); keratin 6B; keratin 6E; keratin 6C	-5.44134	209125_at	209125_at	5.4e-11	-4.97	A_23_P218047	7.73e-05	-2.06	GE80914	2.07e-07	-4.70861	592540	3.39e-17	-3.95
HTR010797	RARRES1	retinoic acid receptor responder (tazarotene induced) 1	-5.42378	206391_at	206391_at	2.57e-09	-4.66	A_23_P18078	8.01e-06	-2.61	GE59039	5.77e-13	-3.55282	309583	7.07e-20	-4.69399
HTR052029	N/A	N/A	-5.39232	233518_at	233518_at	0.00181	-0.883				GE853055	0.00252436	-0.437652
HTR003343	KIAA0971	KIAA0971	-5.39232	229135_at	229135_at	0.0452	-0.357				GE480887	5.98e-05	-1.15593	134904	9.5e-08	-0.542938
HTR002833	NTN4	netrin 4	-5.35755	223315_at	223315_at	1.59e-09	-2.79	A_23_P204630	1.7e-07	-2.31	GE82606	0.000689658	-0.837345	811841	8.86e-14	-2.99086
HTR006773	CDCA3	cell division cycle associated 3	-5.32193	221436_s_at	221436_s_at	0.00931	-0.416							723998	0.0080098	-0.251814
HTR001303	FXYD3	FXYD domain containing ion transport regulator 3	-5.32193	202489_s_at	202489_s_at	4.8e-07	-1.63	A_24_P293192	0.00861	-1.03	GE80330	0.000162845	-1.78745	511428	6.59e-12	-1.1251
HTR008056	SPOCK2	sparc/osteonectin, cwcv and kazal-like domains proteoglycan (testican) 2	-5.2854	202524_s_at	202524_s_at	0.00262	-0.525							40384	0.000168844	-0.329748
HTR005847	N/A	N/A	-5.2854	1564307_a_at	1564307_a_at	8.22e-09	-4.08				GE579293	7.98e-10	-5.50946
HTR015475	BPNT1; PIP	3'(2'), 5'-bisphosphate nucleotidase 1; prolactin-induced protein	-5.2854	1554575_a_at	1554575_a_at	1.13e-05	-1.23	A_24_P122636	0.00136	-0.663	GE61522	1.83e-06	-1.49471
HTR008141	LAMB3	laminin, beta 3	-5.21968	209270_at	209270_at	4.49e-09	-2.5	A_23_P86012	0.00011	-1.63	GE84101	0.00761627	-0.577305	2266734	0.00498281	-1.18846
HTR006766	CACNB3	calcium channel, voltage-dependent, beta 3 subunit	-5.20945	34726_at	34726_at	0.0121	-0.444				GE62706	2.48e-08	-1.14446
HTR007149	SH3RF2	SH3 domain containing ring finger 2	-5.20945	243582_at	243582_at	7.55e-06	-1.21				GE487918	1.67e-06	-1.12218
HTR002178	N/A	N/A	-5.20945	218652_s_at	218652_s_at	3.24e-05	-0.907	A_23_P136547	0.0205	-0.636	GE82214	4.48e-06	-1.02976	321989	3.28e-11	-0.992736
HTR005502	F3	coagulation factor III (thromboplastin, tissue factor)	-5.20945	204363_at	204363_at	1.87e-09	-2.8				GE475336	6.98e-09	-3.51491	136590	0.00203919	-1.69843
HTR015924	N/A	N/A	-5.16993	227326_at	227326_at	0.0002	-1.31	A_32_P161681	0.0227	-0.693	GE585093	4.18e-06	-0.950665
HTR008563	S100A2	S100 calcium binding protein A2	-5.16993	204268_at	204268_at	3.76e-11	-5.31	A_23_P201706	1.44e-05	-2.72	GE60245	2.8e-15	-4.91275	810813	7.34e-07	-2.80842
HTR008912	N/A	N/A	-5.12928	227395_at	227395_at	1.69e-06	-1.35				GE839025	0.000646723	-1.04948
HTR016123	MAGED4	melanoma antigen, family D, 4	-5.12928	221261_x_at							GE61697	0.00292278	-0.800903
HTR008077	N/A	N/A	-5.12928	218165_at										770983	7.55e-09	-0.451765
HTR007415	N/A	N/A	-5.12928	210075_at	210075_at	0.0121	-0.479
HTR017667	MAPK4	mitogen-activated protein kinase 4	-5.12928	204707_s_at				A_23_P375906	8.91e-07	-1.51	GE61712	0.00307438	-0.495919	27052	0.00294278	-2.14985
HTR005029	MRPL19	mitochondrial ribosomal protein L19	-5.12928	203465_at	203465_at	0.000226	-0.853
HTR021136	N/A	N/A	-5.12928	1565837_at	1565837_at	0.000816	-0.618
HTR008151	CAV2	caveolin 2	-5.11151	203323_at	203323_at	2.57e-09	-2.62	A_24_P925040	7.07e-08	-1.94	GE87247	0.00153544	-2.4865	110467	2.8e-06	-2.54793
HTR013532	ZNF524	zinc finger protein 524	-5.10852	238683_at							GE556587	0.000521351	-0.800479
HTR007854	EML2; SNRPD2	echinoderm microtubule associated protein like 2; small nuclear ribonucleoprotein D2 polypeptide 16.5kDa	-5.08746	204398_s_at	204398_s_at	3.84e-05	-0.872				GE54799	8.12e-05	-1.22016
HTR010355	ALDH1A3	aldehyde dehydrogenase 1 family, member A3	-5.06111	203180_at	203180_at	3.26e-11	-4.08	A_23_P205959	5.05e-06	-3.93	GE58894	7.97e-07	-4.11617	814798	1.31e-24	-5.77228
HTR014984	C10orf38	chromosome 10 open reading frame 38	-5.04439	212771_at	212771_at	8.22e-06	-1.3	A_23_P44964	0.0283	-0.342	GE56296	0.000521715	-1.66476	171994	7.69e-07	-1.52599
HTR003137	CKLFSF3	chemokine-like factor super family 3	-5	224733_at	224733_at	0.00419	-0.521				GE86942	6.28e-06	-0.903569
HTR008401	N/A	N/A	-5	209373_at	209373_at	1.31e-08	-2.77	A_24_P80204	4.01e-06	-2.06	GE62509	1.51e-06	-1.47703
HTR004954	N/A	N/A	-5	203257_s_at	203257_s_at	0.000139	-0.742				GE82804	0.000553782	-0.549041	815113	0.00324823	-0.710153
HTR000579	IDS	iduronate 2-sulfatase (Hunter syndrome)	-5	202438_x_at	202438_x_at	0.000549	-0.749	A_23_P217475	0.00615	-0.34
HTR010657	N/A	N/A	-4.9542	47105_at	47105_at	0.000363	-0.574				GE55480	0.00171573	-0.476321
HTR021886	N/A	N/A	-4.9542	227919_at	227919_at	9.78e-09	-3.6	A_32_P200238	4.56e-05	-1.51	GE488997	1.86e-09	-3.388
HTR007422	N/A	N/A	-4.9542	226521_s_at	226521_s_at	0.00317	-0.526				GE901457	0.00189199	-0.532328
HTR007385	MTRF1	mitochondrial translational release factor 1	-4.9542	219822_at							GE54685	0.006687	-0.492365
HTR004777	ITPK1	inositol 1,3,4-triphosphate 5/6 kinase	-4.9542	210197_at							GE59220	0.0176204	-0.306986
HTR008079	AK1	adenylate kinase 1	-4.9542	202587_s_at	202587_s_at	4.81e-06	-1.3	A_23_P217088	0.0089	-0.877	GE57518	2.19e-08	-1.94091
HTR002742	N/A	N/A	-4.9542	1557580_at							GE58480	0.0170555	-0.235881
HTR016161	N/A	N/A	-4.92427	231849_at	231849_at	7.9e-09	-3.04	A_24_P331704	1.06e-06	-1.94	GE556668	5.4e-10	-2.23402	159285	6.21e-20	-2.88983
HTR001553	CCL28	chemokine (C-C motif) ligand 28	-4.90689	238750_at	238750_at	3.05e-11	-3.94	A_23_P503072	0.00633	-1.16	GE62861	1.63e-12	-3.25891	136919	0.0246655	-0.920862
HTR016019	CDS1	CDP-diacylglycerol synthase (phosphatidate cytidylyltransferase) 1	-4.90689	226185_at	226185_at	7.82e-09	-2.56	A_24_P938614	0.000745	-1.19	GE59323	3.53e-06	-1.17046	136685	5.16e-18	-2.04638
HTR008157	N/A	N/A	-4.90689	217598_at	217598_at	1.49e-05	-1.36				GE54990	0.00879922	-1.71928
HTR008925	ELOVL6	ELOVL family member 6, elongation of long chain fatty acids (FEN1/Elo2, SUR4/Elo3-like, yeast)	-4.90689	204256_at	204256_at	6.74e-07	-1.74				GE62682	1.02e-05	-0.606681
HTR005389	MMP15	matrix metalloproteinase 15 (membrane-inserted)	-4.90689	203365_s_at										784589	0.0149712	-1.19343
HTR000304	KRT17; KRT19; KRT15; KRT13; KRT14; KRT16; KRT9	keratin 17; keratin 19; keratin 15; keratin 13; keratin 14 (epidermolysis bullosa simplex, Dowling-Meara, Koebner); keratin 16 (focal non-epidermolytic palmoplantar keratoderma); keratin 9 (epidermolytic palmoplantar keratoderma)	-4.8766	209351_at	209351_at	3.41e-10	-3.27	A_24_P265346	0.000166	-1.97	GE79182	3.95e-13	-3.38543	155730	3.65e-21	-3.71535
HTR017668	GJA5	gap junction protein, alpha 5, 40kDa (connexin 40)	-4.85798	226701_at	226701_at	1.82e-09	-4.1				GE88386	1.49e-08	-4.16251	257661	2.74e-12	-1.69623
HTR009578	MOCOS	molybdenum cofactor sulfurase	-4.85798	219959_at	219959_at	5.2e-08	-1.97				GE55608	2.9e-09	-1.73763
HTR016293	PGBD5	piggyBac transposable element derived 5	-4.85798	219225_at	219225_at	2.83e-09	-3.37	A_23_P126649	0.00805	-0.607	GE82859	4.96e-11	-3.63979	179539	8.36e-08	-2.01475
HTR000474	GSTZ1	glutathione transferase zeta 1 (maleylacetoacetate isomerase)	-4.85798	209531_at	209531_at	0.000232	-0.638				GE59510	0.000465171	-0.674881	265310	0.010696	-0.436452
HTR007059	N/A	N/A	-4.8413	230398_at	230398_at	9.14e-08	-2.57	A_23_P207850	0.00122	-2.07	GE83563	0.00171154	-3.96675	757161	0.0461833	-1.14155
HTR017705	TTC9	tetratricopeptide repeat domain 9	-4.81762	213172_at	213172_at	6.25e-08	-2.59	A_23_P14508	6.87e-06	-1.34	GE57378	1.35e-06	-0.871975
HTR007728	N/A	N/A	-4.80735	239853_at	239853_at	2.04e-05	-1.27				GE547789	2.76e-11	-2.37023
HTR019781	N/A	N/A	-4.80735	236984_at	236984_at	5.66e-11	-5.31	A_23_P386268	0.000133	-1.27	GE627919	2.19e-07	-4.95294
HTR014386	N/A	N/A	-4.80735	234688_x_at	234688_x_at	0.0296	-0.419
HTR015587	N/A	N/A	-4.80735	231871_at	231871_at	9.75e-05	-1.4
HTR007790	HHAT	hedgehog acyltransferase	-4.80735	219687_at	219687_at	0.0269	-0.479	A_23_P136355	0.00339	-0.522				347616	5.08e-11	-0.884323
HTR006417	C20orf116	chromosome 20 open reading frame 116	-4.80735	218159_at	218159_at	0.0206	-0.357				GE87661	5.42e-05	-0.870785	770869	5.37e-12	-1.01261
HTR044424	ULK1	unc-51-like kinase 1 (C. elegans)	-4.80735	209333_at							GE54394	0.000131083	-0.746455	358141	1.81e-06	-0.567177
HTR006311	ARF5	ADP-ribosylation factor 5	-4.80735	201526_at	201526_at	0.0297	-0.551				GE79090	3.67e-06	-0.928661
HTR039412	N/A	N/A	-4.80735	1563431_x_at	1563431_x_at	0.0212	-0.718
HTR016988	PNLIPRP3	pancreatic lipase-related protein 3	-4.80735	1558846_at	1558846_at	4.18e-12	-5.8				GE85827	3.07e-08	-4.26633	4779662	3.51e-10	-3.46022
HTR011801	COX6B2	cytochrome c oxidase subunit VIb polypeptide 2 (testis)	-4.80735	1553367_a_at	1553367_a_at	0.0117	-0.645				GE515703	1.4e-08	-1.31383
HTR006122	ITGB4	integrin, beta 4	-4.80584	204989_s_at	204989_s_at	7.33e-08	-3.81	A_23_P66347	1.17e-08	-3.28	GE59785	8.69e-12	-3.84505
HTR008896	CKLFSF7	chemokine-like factor super family 7	-4.78136	226017_at	226017_at	1.39e-09	-2.34	A_23_P256413	1.53e-05	-1.71	GE87925	2.58e-11	-2.4152	810002	1.01e-11	-2.2654
HTR007803	ULBP3; RAET1K; RAET1L	UL16 binding protein 3; retinoic acid early transcript 1K pseudogene; retinoic acid early transcript 1L	-4.75489	231748_at							GE569203	7.73e-07	-1.4122
HTR018216	N/A	N/A	-4.75489	226869_at	226869_at	3.26e-07	-1.43	A_24_P926960	0.00308	-0.672	GE842625	0.000553783	-1.57876	346691	2.15e-08	-1.28398
HTR008681	N/A	N/A	-4.75489	226127_at	226127_at	0.0148	-0.478				GE87063	2.65e-05	-0.821597
HTR007493	DUOX1	dual oxidase 1	-4.75489	219597_s_at	219597_s_at	6.11e-06	-1.3				GE61560	4.26e-09	-2.92294
HTR003032	CIZ1	CDKN1A interacting zinc finger protein 1	-4.75489	211358_s_at	211358_s_at	0.00419	-0.641	A_23_P32223	0.0302	-0.321
HTR002499	P2RY6	pyrimidinergic receptor P2Y, G-protein coupled, 6	-4.75489	208373_s_at	208373_s_at	6.06e-05	-0.906	A_23_P64611	0.00606	-0.632	GE54091	8.64e-08	-1.83921
HTR001162	CENTD2	centaurin, delta 2	-4.70044	212516_at							GE53485	0.00159949	-0.905728
HTR010001	TGM5	transglutaminase 5	-4.70044	207911_s_at	207911_s_at	1.04e-08	-2.67				GE81366	2.36e-07	-2.91798
HTR009183	ANKRD1	ankyrin repeat domain 1 (cardiac muscle)	-4.70044	206029_at	206029_at	0.0158	-0.454							840683	0.0359349	-1.24017
HTR008842	CXorf12	chromosome X open reading frame 12	-4.70044	204340_at	204340_at	0.0228	-0.501				GE60151	1.51e-05	-0.671372
HTR008275	WWP2	WW domain containing E3 ubiquitin protein ligase 2	-4.70044	1552737_s_at	1552737_s_at	0.00441	-0.569				GE56911	0.000257887	-0.617755
HTR003373	REPS1	RALBP1 associated Eps domain containing 1	-4.64386	224366_s_at	224366_s_at	2.3e-05	-0.794	A_23_P70748	0.00587	-0.405
HTR004279	EPB41L4B	erythrocyte membrane protein band 4.1 like 4B	-4.64386	223427_s_at	223427_s_at	0.000231	-1.47				GE61493	9.81e-09	-1.37248	140167	3.68e-08	-0.980096
HTR006506	MRPL17	mitochondrial ribosomal protein L17	-4.64386	222216_s_at	222216_s_at	0.00321	-0.528				GE61217	1.26e-05	-0.674515	359863	4.66e-09	-0.656971
HTR015471	N/A	N/A	-4.64386	219193_at	219193_at	0.0103	-0.507
HTR005306	TMPRSS4	transmembrane protease, serine 4	-4.64386	218960_at	218960_at	2.73e-07	-1.63	A_23_P127608	0.0174	-0.976	GE82487	7.92e-10	-2.71415	3835263	0.00620626	-1.31681
HTR002331	LETMD1	LETM1 domain containing 1	-4.64386	207170_s_at							GE55580	0.0067862	-0.455159	344554	3.12e-13	-0.719629
HTR006487	NEBL; C10orf113	nebulette; chromosome 10 open reading frame 113	-4.64386	203962_s_at	203962_s_at	4.37e-08	-1.7	A_24_P398147	0.000508	-1.07	GE60328	7.38e-09	-1.28267	49731	2.02e-07	-1.41979
HTR022718	N/A	N/A	-4.64386	1570080_at							GE800037	0.0159845	-0.391766
HTR017598	N/A	N/A	-4.64386	1559893_at										208844	1.48e-06	-0.617408
HTR001275	MGAT4B	mannosyl (alpha-1,3-)-glycoprotein beta-1,4-N-acetylglucosaminyltransferase, isoenzyme B	-4.61471	224598_at	224598_at	1.51e-05	-1.23				GE53019	1.26e-05	-1.09138
HTR003665	APEH	N-acylaminoacyl-peptide hydrolase	-4.61471	201284_s_at	201284_s_at	0.012	-0.556				GE57473	0.0179312	-0.444768
HTR002589	PDHA1	pyruvate dehydrogenase (lipoamide) alpha 1	-4.61471	1555864_s_at							GE79463	0.00256685	-0.551599
HTR007406	C18orf11	chromosome 18 open reading frame 11	-4.58496	237262_at	237262_at	0.000263	-1.06
HTR010763	N/A	N/A	-4.58496	226565_at	226565_at	0.00242	-0.512
HTR015392	GPSM1	G-protein signalling modulator 1 (AGS3-like, C. elegans)	-4.58496	226043_at	226043_at	0.0244	-0.346	A_32_P215938	0.00144	-0.534
HTR000874	N/A	N/A	-4.58496	225728_at	225728_at	2.87e-06	-1.5				GE84580	1.89e-05	-1.8513
HTR005906	RAB6B	RAB6B, member RAS oncogene family	-4.58496	225259_at	225259_at	1.38e-05	-1.24				GE82147	2.9e-07	-1.09552	3050592	1.11e-15	-1.3533
HTR015949	N/A	N/A	-4.58496	224989_at	224989_at	2.49e-05	-1.09							289505	0.000205567	-0.231486
HTR002111	C6orf89	chromosome 6 open reading frame 89	-4.58496	224988_at	224988_at	0.00171	-0.701				GE87258	1.74e-06	-1.1127
HTR000556	AGPAT3	1-acylglycerol-3-phosphate O-acyltransferase 3	-4.58496	223182_s_at	223182_s_at	3.46e-06	-1.54	A_23_P356466	1.57e-05	-0.971	GE83261	0.000753599	-1.94868	2385713	4.79e-07	-1.00102
HTR006479	PCYT2	phosphate cytidylyltransferase 2, ethanolamine	-4.58496	209577_at							GE87792	1.42e-05	-0.954646
HTR043863	BAIAP2	BAI1-associated protein 2	-4.58496	209502_s_at	209502_s_at	0.00155	-0.695	A_23_P61810	0.0302	-0.345	GE53407	3.78e-06	-1.06346
HTR006088	TUBB2; TUBB	tubulin, beta 2; tubulin, beta polypeptide	-4.58496	209372_x_at	209372_x_at	0.0318	-0.568				GE60053	0.0124965	-0.425777
HTR002330	N/A	N/A	-4.52925	208002_s_at	208002_s_at	3.54e-07	-1.72				GE59558	4.43e-09	-1.58542	324316	1.32e-11	-1.2141
HTR049513	N/A	N/A	-4.52356	235924_at	235924_at	7e-06	-1.07	A_32_P23525	0.000779	-1.01
HTR016560	COL22A1	collagen, type XXII, alpha 1	-4.52356	228873_at	228873_at	2.89e-07	-2.29				GE539308	0.0293888	-0.492464
HTR001353	MRPL53	mitochondrial ribosomal protein L53	-4.52356	225523_at							GE526095	0.00051266	-0.566457
HTR003795	N/A	N/A	-4.52356	224593_at	224593_at	0.00102	-0.559	A_23_P359655	0.00393	-0.801	GE87176	0.000334727	-0.823049
HTR003147	N/A	N/A	-4.52356	220587_s_at							GE54956	8.82e-05	-0.708162
HTR011283	HS3ST2	heparan sulfate (glucosamine) 3-O-sulfotransferase 2	-4.52356	219697_at	219697_at	0.0111	-0.446				GE58388	0.00119348	-0.446568
HTR004192	OSBPL10	oxysterol binding protein-like 10	-4.52356	219073_s_at	219073_s_at	1.09e-05	-0.876	A_23_P147245	0.0135	-0.811
HTR003185	FREQ	frequenin homolog (Drosophila)	-4.52356	218266_s_at	218266_s_at	0.0136	-0.517
HTR012123	GJB3	gap junction protein, beta 3, 31kDa (connexin 31)	-4.52356	215243_s_at	215243_s_at	8.38e-09	-3.01	A_24_P379233	0.0143	-0.677
HTR006302	PCYT1A	phosphate cytidylyltransferase 1, choline, alpha isoform	-4.52356	204209_at	204209_at	0.00329	-0.675				GE81465	0.0131838	-0.310333
HTR017802	TRIP4	thyroid hormone receptor interactor 4	-4.52356	203732_at	203732_at	0.000663	-0.707	A_23_P152028	0.00178	-0.535	GE58704	0.000507603	-0.905347
HTR000969	EIF4B	eukaryotic translation initiation factor 4B	-4.45943	#N/A							GE85788	0.00285365	-0.360449
HTR018481	PPAPDC1	phosphatidic acid phosphatase type 2 domain containing 1	-4.45943	236044_at	236044_at	3.73e-06	-1.28	A_24_P810290	0.0168	-0.492	GE575009	8.23e-08	-2.1307
HTR015597	N/A	N/A	-4.45943	229614_at	229614_at	0.00272	-0.858
HTR025318	N/A	N/A	-4.45943	227452_at	227452_at	9.85e-10	-3.03				GE510455	0.00335299	-0.435045
HTR014545	LAMA1	laminin, alpha 1	-4.45943	227048_at							GE88365	1.78e-05	-0.49123
HTR006760	N/A	N/A	-4.45943	218664_at	218664_at	0.00141	-0.75				GE58649	0.000146884	-1.1587
HTR003452	SMARCAL1	SWI/SNF related, matrix associated, actin dependent regulator of chromatin, subfamily a-like 1	-4.45943	218452_at	218452_at	0.0166	-0.461				GE58560	0.000289743	-0.629774
HTR015525	C19orf36	chromosome 19 open reading frame 36	-4.45943	214296_x_at										759148	4.75e-06	-0.523713
HTR025460	JMJD2B	jumonji domain containing 2B	-4.45943	212492_s_at	212492_s_at	0.00411	-0.643				GE535755	9.55e-07	-1.26366
HTR055714	N/A	N/A	-4.45943	1556194_a_at	1556194_a_at	0.00313	-0.534				GE540527	0.00129505	-0.406376
HTR005703	PITPNM2	phosphatidylinositol transfer protein, membrane-associated 2	-4.45943	1552924_a_at	1552924_a_at	0.00754	-0.471				GE87577	1.01e-06	-1.11833
HTR003764	CEECAM1	cerebral endothelial cell adhesion molecule 1	-4.44746	224794_s_at	224794_s_at	0.0202	-0.402				GE83854	0.0196168	-1.90862
HTR003512	AMOTL1	angiomotin like 1	-4.42626	225459_at	225459_at	1.04e-06	-1.41				GE56673	1.73e-06	-0.869547
HTR001285	COL17A1	collagen, type XVII, alpha 1	-4.42626	204636_at	204636_at	3.09e-05	-1.59	A_23_P501010	0.00162	-1.65	GE79225	8.28e-12	-2.6432	252259	1.33e-08	-2.21006
HTR057558	N/A	N/A	-4.39232	226943_at	226943_at	6.04e-05	-0.888	A_24_P769672	0.013	-0.374	GE749917	0.00841716	-0.817252
HTR020704	C13orf8	chromosome 13 open reading frame 8	-4.39232	226194_at	226194_at	0.017	-0.399				GE79499	0.000387657	-0.649547
HTR010748	C1orf35	chromosome 1 open reading frame 35	-4.39232	219063_at										926361	1.82e-12	-1.20793
HTR001499	TP53I3	tumor protein p53 inducible protein 3	-4.39232	210609_s_at	210609_s_at	9.31e-10	-3.24	A_23_P5392	1.76e-06	-2.2	GE54106	1.23e-09	-3.81243	784696	6.33e-08	-0.734036
HTR001205	MFN1	mitofusin 1	-4.39232	207098_s_at	207098_s_at	1.58e-05	-0.809				GE63011	0.00961086	-1.64153	324844	5.62e-08	-0.734398
HTR011122	TCN1	transcobalamin I (vitamin B12 binding protein, R binder family)	-4.39232	205513_at	205513_at	8.94e-10	-2.77	A_23_P64372	0.002	-1.53	GE57524	2.38e-07	-1.6885	592243	1.49e-05	-0.377758
HTR015988	ADCY7	adenylate cyclase 7	-4.39232	203741_s_at	203741_s_at	0.00131	-0.889	A_24_P416177	0.0134	-0.636
HTR003833	ACTR1B	ARP1 actin-related protein 1 homolog B, centractin beta (yeast)	-4.39232	202135_s_at	202135_s_at	0.0295	-0.361
HTR007383	TAX1BP2	Tax1 (human T-cell leukemia virus type I) binding protein 2	-4.35755	216407_at							GE59033	0.000208976	-1.27051
HTR006462	SLPI	secretory leukocyte protease inhibitor (antileukoproteinase)	-4.34873	203021_at	203021_at	1.73e-08	-2.11				GE80867	4.66e-09	-2.49877	366950	1.26e-08	-2.11161
HTR006899	TFEB	transcription factor EB	-4.32193	50221_at	50221_at	5.31e-05	-1.04				GE56126	4.23e-05	-0.829619
HTR008168	HARS2	histidyl-tRNA synthetase 2	-4.32193	234107_s_at	234107_s_at	7.03e-06	-1.09	A_23_P17512	0.000745	-0.759	GE88491	0.00233759	-0.723286
HTR011371	YPEL1	yippee-like 1 (Drosophila)	-4.32193	228788_at	228788_at	0.0464	-0.451				GE79193	1.66e-08	-1.21675
HTR005475	JUB	jub, ajuba homolog (Xenopus laevis)	-4.32193	225807_at	225807_at	1.02e-05	-2.25	A_23_P54055	2.6e-05	-1.27	GE78986	0.0197055	-0.488906
HTR004274	B3GNT4	UDP-GlcNAc:betaGal beta-1,3-N-acetylglucosaminyltransferase 4	-4.32193	221240_s_at	221240_s_at	0.0344	-0.357				GE83169	3.15e-10	-3.23198
HTR013614	C6orf15	chromosome 6 open reading frame 15	-4.32193	221100_at	221100_at	4.47e-06	-1.64	A_24_P72364	0.0132	-1.3	GE61943	2.28e-09	-2.68308
HTR010802	SLC27A2	solute carrier family 27 (fatty acid transporter), member 2	-4.32193	205769_at	205769_at	3.23e-06	-1.24	A_23_P140450	0.00214	-0.625	GE61386	9.19e-06	-1.06313	731721	1.26e-08	-0.691836
HTR010820	MAP4K2	mitogen-activated protein kinase kinase kinase kinase 2	-4.32193	204936_at							GE79571	0.0164722	-0.38518
HTR001580	TARBP2	TAR (HIV) RNA binding protein 2	-4.32193	203677_s_at							GE58899	0.00450024	-0.435564
HTR044190	FGD6	FYVE, RhoGEF and PH domain containing 6	-4.32193	1555137_a_at	1555137_a_at	0.0161	-0.744				GE86931	0.000646481	-0.489276
HTR008155	KIAA0372	KIAA0372	-4.32193	1554029_a_at	1554029_a_at	0.00283	-1.33				GE53089	0.000565213	-0.574413	196844	0.00172113	-0.662929
HTR029466	CD24; TTTY14	CD24 antigen (small cell lung carcinoma cluster 4 antigen); testis-specific transcript, Y-linked 14	-4.30255	1560395_at							GE79118	2.18e-06	-1.14367
HTR008038	KNS2	kinesin 2 60/70kDa	-4.29768	212877_at	212877_at	4.73e-05	-1
HTR006797	N/A	N/A	-4.2854	221570_s_at	221570_s_at	1.13e-06	-1.07	A_23_P142634	0.0208	-0.486	GE62236	0.0014715	-0.732168	4402295	2.5e-08	-1.08276
HTR004022	ZNF447	zinc finger protein 447	-4.2854	217593_at	217593_at	0.026	-0.349
HTR002603	MEG3; C9orf88	maternally expressed 3; chromosome 9 open reading frame 88	-4.27479	223019_at	223019_at	0.000613	-0.707	A_23_P417404	0.00139	-1.09
HTR030732	N/A	N/A	-4.24793	241899_at							GE694494	0.0104971	-0.963994
HTR017488	ZNF354C	zinc finger protein 354C	-4.24793	228208_x_at	228208_x_at	0.00326	-0.651				GE84672	0.000345039	-0.686182
HTR058292	TTC7A	tetratricopeptide repeat domain 7A	-4.24793	224912_at	224912_at	3.09e-06	-1.14	A_24_P337000	4.71e-05	-0.831
HTR031710	N/A	N/A	-4.24793	220584_at							GE83080	0.000214967	-1.08451
HTR009125	SH2D4A	SH2 domain containing 4A	-4.24793	219749_at	219749_at	4.24e-07	-1.54	A_23_P169003	0.00754	-0.539	GE82646	1.11e-09	-2.74882
HTR012227	N/A	N/A	-4.24793	218309_at	218309_at	3.5e-08	-2.49	A_24_P117620	1.49e-07	-2.36				192325	1.38e-15	-2.56114
HTR014354	MYH10	myosin, heavy polypeptide 10, non-muscle	-4.24793	213067_at	213067_at	0.0406	-0.506
HTR008014	MRPL9	mitochondrial ribosomal protein L9	-4.24793	209609_s_at							GE61243	0.0167054	-0.448069
HTR000028	RAD17	RAD17 homolog (S. pombe)	-4.24793	207405_s_at	207405_s_at	0.00774	-0.527	A_23_P159053	0.0413	-0.365				128309	0.0203925	-0.853853
HTR011839	FHIT	fragile histidine triad gene	-4.24793	206492_at	206492_at	0.00628	-0.53				GE59187	0.0221482	-0.31628
HTR004261	AGA	aspartylglucosaminidase	-4.24793	204332_s_at	204332_s_at	0.0117	-0.417
HTR010478	RTCD1	RNA terminal phosphate cyclase domain 1	-4.24793	203594_at	203594_at	3.83e-06	-1.57	A_23_P258621	0.0163	-0.937	GE60291	4.98e-08	-1.76475	280502	6.2e-11	-1.0049
HTR006484	SARA2	SAR1a gene homolog 2 (S. cerevisiae)	-4.24793	1554482_a_at							GE488592	2.8e-09	-2.2184	757503	0.000330628	-0.402446
HTR009709	N/A	N/A	-4.24793	1552381_at							GE572463	0.00901417	-0.571623
HTR005364	MYH14	myosin, heavy polypeptide 14	-4.2384	232977_x_at	232977_x_at	1.67e-06	-1.32				GE63330	1.06e-09	-1.83303
HTR014936	TM4SF17	transmembrane 4 superfamily member 17	-4.22239	225235_at	225235_at	6.56e-05	-0.796				GE87406	2.31e-07	-1.56519
HTR018171	HRASLS3	HRAS-like suppressor 3	-4.20945	242181_at	242181_at	0.000252	-1.08	A_23_P116414	0.0326	-0.563	GE60157	8.81e-08	-1.27992	172817	1.61e-05	-0.717336
HTR056654	RNPEPL1	arginyl aminopeptidase (aminopeptidase B)-like 1	-4.18982	218301_at	218301_at	0.000639	-0.784				GE55866	0.0115485	-0.647093
HTR057576	N/A	N/A	-4.16993	#N/A							GE705333	0.00171707	-0.348878
HTR020379	N/A	N/A	-4.16993	#N/A							GE902556	8.94e-12	-4.05651
HTR013001	BOK	BCL2-related ovarian killer	-4.16993	223349_s_at	223349_s_at	0.000138	-1.05				GE62161	1.79e-07	-1.76645
HTR000350	WDR4	WD repeat domain 4	-4.16993	221632_s_at										299036	6.65e-10	-1.53726
HTR010906	FAIM	Fas apoptotic inhibitory molecule	-4.16993	220643_s_at	220643_s_at	2.26e-06	-1.23	A_23_P253932	0.000506	-0.65	GE55795	2.14e-07	-1.43053	258537	1.48e-12	-1.06595
HTR009883	SLC39A2	solute carrier family 39 (zinc transporter), member 2	-4.16993	220413_at	220413_at	4.06e-05	-1.83				GE81941	1.3e-05	-4.99174
HTR008350	ARMC7	armadillo repeat containing 7	-4.16993	219096_at	219096_at	0.0396	-0.298				GE82870	0.0047025	-0.405364	2170125	0.00522879	-0.757404
HTR008558	N/A	N/A	-4.16993	218365_s_at	218365_s_at	0.000343	-0.811				GE55771	6.72e-05	-0.933395
HTR004916	CAB39	calcium binding protein 39	-4.16993	217873_at	217873_at	0.00668	-0.393				GE58719	0.00413506	-0.625103
HTR003492	SERPINB3; SERPINB4	serine (or cysteine) proteinase inhibitor, clade B (ovalbumin), member 3; serine (or cysteine) proteinase inhibitor, clade B (ovalbumin), member 4	-4.16993	209720_s_at	209720_s_at	6.99e-08	-2.15				GE79177	0.000613054	-2.93187	727147	3.76e-08	-1.13463
HTR008027	N/A	N/A	-4.16993	209569_x_at	209569_x_at	6.3e-08	-2.02				GE58186	2.28e-07	-1.10886
HTR007377	SRPX2	sushi-repeat-containing protein, X-linked 2	-4.16993	205499_at	205499_at	5.72e-07	-1.37	A_23_P136978	0.0414	-0.666
HTR008755	CLSTN3	calsyntenin 3	-4.16993	204375_at							GE53445	0.00478737	-0.45105
HTR000898	DYRK2	dual-specificity tyrosine-(Y)-phosphorylation regulated kinase 2	-4.16993	202971_s_at	202971_s_at	2.74e-05	-1.42				GE86715	0.000620166	-0.748181
HTR000858	PSMB10; CTRL	proteasome (prosome, macropain) subunit, beta type, 10; chymotrypsin-like	-4.16993	202659_at							GE61663	2.58e-06	-0.819203	753407	3.99e-07	-0.580137
HTR011151	DBC1	deleted in bladder cancer 1	-4.16993	1555457_at							GE492899	0.00290302	-0.518927
HTR006553	TAF12	TAF12 RNA polymerase II, TATA box binding protein (TBP)-associated factor, 20kDa	-4.14296	209463_s_at	209463_s_at	0.0257	-0.54				GE79336	6.85e-07	-1.0146
HTR001511	LIMK1	LIM domain kinase 1	-4.14296	204357_s_at										31097	0.000219916	-0.88418
HTR002548	VAT1	vesicle amine transport protein 1 homolog (T californica)	-4.11374	208626_s_at	208626_s_at	6.15e-05	-0.854	A_23_P26954	3.57e-05	-1.29				272689	3.47e-13	-1.86316
HTR009115	PIP5K2C	phosphatidylinositol-4-phosphate 5-kinase, type II, gamma	-4.10852	218942_at	218942_at	2.74e-06	-1.16				GE88693	2.57e-05	-0.800675	133173	8.52e-09	-1.17143
HTR001184	VPS41	vacuolar protein sorting 41 (yeast)	-4.08746	235625_at	235625_at	6.97e-06	-1.68				GE81925	0.000798936	-0.697124
HTR018556	NPM2	nucleophosmin/nucleoplasmin, 2	-4.08746	230977_at	230977_at	0.0173	-0.369				GE790983	8.83e-10	-2.64825
HTR002895	SEMA4F	sema domain, immunoglobulin domain (Ig), transmembrane domain (TM) and short cytoplasmic domain, (semaphorin) 4F	-4.08746	228660_x_at	228660_x_at	6.99e-05	-1.07
HTR003086	N/A	N/A	-4.08746	226214_at	226214_at	0.00118	-0.676				GE61111	0.000225842	-0.539576
HTR004039	SCAP2	src family associated phosphoprotein 2	-4.08746	225639_at	225639_at	5.39e-06	-1.96				GE54436	0.00255178	-2.036	295663	3.39e-05	-0.516061
HTR056456	N/A	N/A	-4.08746	220734_s_at	220734_s_at	0.00459	-0.383
HTR007626	N/A	N/A	-4.08746	220174_at							GE83066	0.00207464	-0.299022	925342	0.000131616	-0.50818
HTR007412	SLC29A3	solute carrier family 29 (nucleoside transporters), member 3	-4.08746	219344_at							GE570830	0.0395269	-0.872589
HTR002899	FLRT3	fibronectin leucine rich transmembrane protein 3	-4.08746	219250_s_at	219250_s_at	3.65e-08	-2.09				GE56571	0.00109568	-0.649677
HTR004255	PTGES	prostaglandin E synthase	-4.08746	210367_s_at	210367_s_at	5.6e-09	-2.06	A_24_P478940	5.45e-08	-1.71	GE55312	7.62e-08	-2.39711	754378	1.5e-10	-1.9291
HTR009428	PTGER1	prostaglandin E receptor 1 (subtype EP1), 42kDa	-4.08746	207650_x_at							GE79421	0.00185223	-1.08725
HTR011055	N/A	N/A	-4.08746	205662_at							GE53761	0.000276535	-0.746949
HTR012372	CENPE	centromere protein E, 312kDa	-4.08746	205046_at	205046_at	5.63e-05	-0.881				GE60354	7e-05	-0.9392
HTR008623	TBCE	tubulin-specific chaperone e	-4.08746	203714_s_at	203714_s_at	0.000785	-0.587				GE59278	0.00516185	-0.856378	278694	1.32e-16	-1.97868
HTR002187	RECQL5	RecQ protein-like 5	-4.08746	1561720_at							GE53126	0.00122405	-0.8847
HTR008127	DTYMK	deoxythymidylate kinase (thymidylate kinase)	-4.08746	1553983_at	1553983_at	0.00059	-0.967				GE57654	8.14e-06	-1.14376	2276223	5.72e-06	-0.381278
HTR004801	ZNHIT1	zinc finger, HIT domain containing 1	-4.04439	201541_s_at	201541_s_at	0.000337	-0.685				GE86501	1.27e-06	-0.790262
HTR010608	BRAP	BRCA1 associated protein	-4	41512_at	41512_at	0.0436	-0.419				GE54285	0.00165962	-0.576189
HTR005915	PRSS27	protease, serine 27	-4	232074_at	232074_at	7.28e-06	-1.24				GE80732	2.49e-06	-1.2001
HTR001331	TAF15	TAF15 RNA polymerase II, TATA box binding protein (TBP)-associated factor, 68kDa	-4	227884_at	227884_at	0.000207	-1.27				GE59219	3.1e-05	-0.695795
HTR008858	CDC91L1	CDC91 cell division cycle 91-like 1 (S. cerevisiae)	-4	225903_at	225903_at	0.0104	-0.484				GE87555	0.000424504	-0.638031
HTR006423	NAPG	N-ethylmaleimide-sensitive factor attachment protein, gamma	-4	225448_at	225448_at	0.00743	-0.666	A_24_P185314	0.00196	-0.656	GE54847	0.0101147	-0.348986
HTR002269	TMEM9	transmembrane protein 9	-4	222987_s_at							GE79468	7.5e-05	-0.755965
HTR002695	C14orf136; C14orf65	chromosome 14 open reading frame 136; chromosome 14 open reading frame 65	-4	222809_x_at	222809_x_at	0.00198	-0.536	A_23_P37391	0.00142	-0.857	GE82715	0.000524534	-0.502728
HTR008718	FNDC4	fibronectin type III domain containing 4	-4	218843_at	218843_at	6.49e-06	-1.25				GE61690	2.81e-05	-1.55318
HTR003364	CDS2	CDP-diacylglycerol synthase (phosphatidate cytidylyltransferase) 2	-4	212862_at							GE60331	0.0252581	-0.483756
HTR009599	TLR1	toll-like receptor 1	-4	210176_at	210176_at	2.59e-09	-2.41	A_23_P10873	0.0126	-1.07	GE56281	3.01e-08	-2.10486	1501821	8.38e-07	-1.46169
HTR007408	PRSS16	protease, serine, 16 (thymus)	-4	208165_s_at							GE61032	0.000226893	-0.668135
HTR012435	ZNF264	zinc finger protein 264	-4	205917_at	205917_at	8.49e-06	-1.23
HTR003366	PLCG2; PLCG1	phospholipase C, gamma 2 (phosphatidylinositol-specific); phospholipase C, gamma 1	-4	204613_at	204613_at	4.18e-06	-1.28	A_23_P106675	0.00103	-0.529	GE57955	0.000566906	-1.05344
HTR004968	TOR1A	torsin family 1, member A (torsin A)	-4	202349_at	202349_at	0.000837	-0.678				GE54089	1.73e-06	-1.03083	299517	1.55e-05	-0.66907
HTR022175	N/A	N/A	-4	1561033_at							GE889899	3.13e-09	-2.17993
HTR013756	WNT9A	wingless-type MMTV integration site family, member 9A	-4	1553045_at	1553045_at	0.0182	-0.327				GE699488	0.000114594	-0.664928
HTR001096	ITGA3	integrin, alpha 3 (antigen CD49C, alpha 3 subunit of VLA-3 receptor)	-3.98185	201474_s_at	201474_s_at	9.32e-06	-1.54				GE63379	4.92e-09	-1.55156	755402	0.000101776	-0.562877
HTR004277	MLH3	mutL homolog 3 (E. coli)	-3.9542	217216_x_at	217216_x_at	0.00405	-0.481				GE57762	0.0307595	-1.13273
HTR005758	NMB	neuromedin B	-3.93074	205204_at							GE62256	0.0192995	-0.402426	323828	0.0308067	-0.3722
HTR038975	GARNL4	GTPase activating Rap/RanGAP domain-like 4	-3.92283	213280_at	213280_at	8.12e-10	-3.03				GE53709	1.38e-10	-2.84024
HTR044159	N/A	N/A	-3.90689	#N/A										295501	0.00352905	-0.290145
HTR003275	KLHL12	kelch-like 12 (Drosophila)	-3.90689	#N/A							GE62068	0.000147144	-1.0229	280630	1.35e-05	-0.318683
HTR031044	N/A	N/A	-3.90689	232206_at							GE56605	4.12e-07	-1.17236
HTR005727	C6orf168	chromosome 6 open reading frame 168	-3.90689	232067_at	232067_at	0.00301	-0.591				GE87991	2.84e-05	-0.858601
HTR006991	RILP; PRICKLE1	Rab interacting lysosomal protein; prickle-like 1 (Drosophila)	-3.90689	230708_at	230708_at	1.51e-06	-1.84				GE87283	2.47e-06	-1.57173	2405869	1.45e-06	-0.931305
HTR012851	N/A	N/A	-3.90689	229332_at							GE79704	0.00776499	-0.460013
HTR015126	N/A	N/A	-3.90689	229125_at	229125_at	3.7e-06	-1.37							194289	0.000241152	-0.950302
HTR009515	C17orf39	chromosome 17 open reading frame 39	-3.90689	228452_at	228452_at	0.00235	-0.646				GE82776	3e-05	-0.97583
HTR018276	N/A	N/A	-3.90689	227332_at							GE506771	0.0119133	-1.42649
HTR003511	FUK	fucokinase	-3.90689	226072_at							GE575806	0.00996848	-0.360408
HTR011024	N/A	N/A	-3.90689	224521_s_at							GE83395	0.000292581	-0.600103	358631	8.62e-09	-0.5728
HTR010542	N/A	N/A	-3.90689	223334_at	223334_at	0.000432	-0.674				GE83357	0.00129097	-0.661808
HTR004973	CLDN1	claudin 1	-3.90689	222549_at	222549_at	5.09e-10	-3.02	A_23_P57784	0.000101	-1.65	GE54896	2e-09	-1.97956
HTR009504	TRAF3IP1	TNF receptor-associated factor 3 interacting protein 1	-3.90689	214458_at	214458_at	0.00989	-0.434	A_32_P170003	0.0241	-0.396	GE82028	0.00368874	-0.702272
HTR000334	DTNB	dystrobrevin, beta	-3.90689	214253_s_at							GE63008	3.87e-05	-1.01172
HTR039076	MYO1D	myosin ID	-3.90689	212338_at	212338_at	0.0419	-0.35				GE53446	0.00751243	-0.535064
HTR010255	TUBA1	tubulin, alpha 1 (testis specific)	-3.90689	212242_at	212242_at	8.94e-07	-1.3	A_23_P154065	0.00465	-1.34	GE505003	0.000299026	-1.06428
HTR007782	GSPT2	G1 to S phase transition 2	-3.90689	205541_s_at	205541_s_at	1.61e-06	-1.37				GE55744	0.000387612	-1.844
HTR044229	CRLF3	cytokine receptor-like factor 3	-3.90689	205474_at	205474_at	0.011	-0.375				GE58638	0.00376687	-0.583823
HTR005623	NMT2	N-myristoyltransferase 2	-3.90689	205006_s_at	205006_s_at	0.000306	-1.09	A_23_P138693	0.00717	-0.557	GE81442	1.23e-06	-0.880612
HTR010475	ARHGEF17	Rho guanine nucleotide exchange factor (GEF) 17	-3.90689	203756_at							GE53064	7e-08	-1.40287
HTR017024	N/A	N/A	-3.90689	1557276_at	1557276_at	0.042	-0.296
HTR004646	ID1	inhibitor of DNA binding 1, dominant negative helix-loop-helix protein	-3.86434	208937_s_at	208937_s_at	2.66e-07	-2.32	A_23_P252306	4.59e-09	-2.4	GE81126	2.57e-06	-2.10504	3346009	5.86e-10	-2.35865
HTR011127	SOCS6	suppressor of cytokine signaling 6	-3.85798	227542_at	227542_at	7.01e-06	-1.14
HTR010605	TLE2	transducin-like enhancer of split 2 (E(sp1) homolog, Drosophila)	-3.85798	204431_at							GE58189	3.01e-07	-0.972294	1473131	0.00399082	-1.38182
HTR021807	N/A	N/A	-3.8413	1559960_x_at	1559960_x_at	0.0032	-0.621	A_32_P71551	0.00887	-0.426	GE518605	6.88e-09	-2.0411
HTR004810	C10orf10	chromosome 10 open reading frame 10	-3.83289	209183_s_at	209183_s_at	3.83e-07	-1.51	A_24_P329795	0.00177	-1.06				245774	0.00311281	-0.921112
HTR006684	KRT23	keratin 23 (histone deacetylase inducible)	-3.82695	218963_s_at	218963_s_at	5.95e-09	-2.58	A_23_P78248	4.5e-07	-2.26	GE56001	2.03e-09	-1.96674	150109	2.68e-06	-2.25112
HTR005284	AVPI1	arginine vasopressin-induced 1	-3.82443	218631_at	218631_at	8.54e-08	-2.45	A_23_P1492	0.000104	-1.63	GE54863	3.79e-10	-2.71903	132852	1.28e-05	-0.991057
HTR058401	MYH16	myosin, heavy polypeptide 16	-3.80735	#N/A							GE473889	2.8e-10	-2.11669
HTR012286	N/A	N/A	-3.80735	45828_at	45828_at	9.49e-05	-0.723	A_23_P107795	0.0137	-0.547	GE82280	8.51e-06	-1.03425
HTR016089	N/A	N/A	-3.80735	238401_at	238401_at	0.000247	-0.786
HTR006283	LLGL1	lethal giant larvae homolog 1 (Drosophila)	-3.80735	236594_at	236594_at	0.0277	-0.437
HTR047874	N/A	N/A	-3.80735	231236_at	231236_at	5.27e-07	-1.48				GE614301	2.91e-12	-3.52873
HTR044526	N/A	N/A	-3.80735	230930_at	230930_at	0.0034	-0.674
HTR016209	N/A	N/A	-3.80735	227291_s_at	227291_s_at	0.00219	-0.594				GE750285	2.25e-06	-0.907425
HTR004289	ACBD5; C10orf127	acyl-Coenzyme A binding domain containing 5; chromosome 10 open reading frame 127	-3.80735	225663_at	225663_at	0.0201	-0.652				GE56593	0.00770588	-0.236764	282684	0.000129872	-0.38483
HTR010391	N/A	N/A	-3.80735	225398_at							GE83525	0.000122244	-0.543483
HTR004071	SCO1	SCO cytochrome oxidase deficient homolog 1 (yeast)	-3.80735	223221_at							GE54210	0.00315021	-1.21671	242854	0.000101168	-0.576234
HTR004340	DAPP1	dual adaptor of phosphotyrosine and 3-phosphoinositides	-3.80735	222858_s_at	222858_s_at	1.06e-06	-1.33				GE54950	6.75e-05	-0.576812
HTR012801	N/A	N/A	-3.80735	220724_at	220724_at	3.55e-11	-4.63	A_23_P110319	0.00254	-1.4	GE88259	2.43e-12	-5.88433	665197	4.75e-09	-3.37706
HTR009007	N/A	N/A	-3.80735	220230_s_at	220230_s_at	3.43e-06	-1.61				GE58708	1.07e-11	-2.18171	183563	0.00014343	-0.841252
HTR010737	N/A	N/A	-3.80735	219270_at	219270_at	0.0431	-0.425				GE87977	0.000461478	-0.807425
HTR006614	N/A	N/A	-3.80735	218491_s_at	218491_s_at	0.000294	-0.609
HTR058349	N/A	N/A	-3.80735	215081_at	215081_at	0.00772	-0.519
HTR003341	N/A	N/A	-3.80735	213628_at	213628_at	0.0203	-0.461				GE53469	0.0316591	-0.899857
HTR008663	ERCC2	excision repair cross-complementing rodent repair deficiency, complementation group 2 (xeroderma pigmentosum D)	-3.80735	213468_at	213468_at	0.0167	-0.477				GE59772	0.0112752	-0.493855
HTR010671	SNAI2	snail homolog 2 (Drosophila)	-3.80735	213139_at	213139_at	0.00678	-0.43							204737	0.00138451	-0.553683
HTR004010	GPR125	G protein-coupled receptor 125	-3.80735	210473_s_at	210473_s_at	1.38e-07	-1.59	A_23_P158925	1.89e-06	-1.26	GE79886	0.024762	-0.309819	49817	0.000206541	-0.988009
HTR005279	GLE1L	GLE1 RNA export mediator-like (yeast)	-3.80735	206920_s_at							GE56504	0.0079242	-0.457701
HTR011078	ITGB8	integrin, beta 8	-3.80735	205816_at	205816_at	6.19e-07	-1.87	A_24_P759477	0.000325	-2.53	GE61428	2.91e-07	-1.12106
HTR010681	TM4SF11	transmembrane 4 superfamily member 11 (plasmolipin)	-3.80735	204519_s_at	204519_s_at	0.000112	-1.29				GE58640	1.21e-08	-2.04599
HTR000069	FOLR1	folate receptor 1 (adult)	-3.80735	204437_s_at	204437_s_at	2.59e-06	-1.78				GE54019	7.17e-11	-1.95451
HTR008241	KIF3C	kinesin family member 3C	-3.80735	203390_s_at	203390_s_at	9.37e-06	-1.5	A_23_P120325	0.00303	-0.764	GE81133	5.34e-07	-1.7942	23091	0.0175134	-1.58478
HTR005840	NMNAT1	nicotinamide nucleotide adenylyltransferase 1	-3.80735	1569631_at							GE88035	1.54e-06	-1.22034
HTR018229	N/A	N/A	-3.74643	1558393_at	1558393_at	0.00448	-0.644
HTR007081	SNCG	synuclein, gamma (breast cancer-specific protein 1)	-3.73697	209877_at	209877_at	0.0412	-0.398				GE54389	2.2e-09	-1.95961
HTR006148	MYOHD1	myosin head domain containing 1	-3.72792	236022_at	236022_at	0.0246	-0.878	A_23_P320250	0.00546	-0.597	GE56576	0.00892212	-0.746858
HTR055356	MMP23A; MMP23B	matrix metalloproteinase 23A; matrix metalloproteinase 23B	-3.70044	#N/A										345320	2.92e-05	-0.456284
HTR057108	N/A	N/A	-3.70044	#N/A										121070	2.08e-12	-1.02007
HTR029853	POPDC3	popeye domain containing 3	-3.70044	#N/A										264166	5.53e-07	-1.08651
HTR055422	APOBEC3C	apolipoprotein B mRNA editing enzyme, catalytic polypeptide-like 3C	-3.70044	#N/A							GE88548	9.61e-09	-1.81244
HTR018613	N/A	N/A	-3.70044	243818_at	243818_at	6.87e-05	-0.799				GE620021	1.44e-08	-2.90006
HTR000302	ABCC3	ATP-binding cassette, sub-family C (CFTR/MRP), member 3	-3.70044	239217_x_at	239217_x_at	0.000542	-0.995							208097	3.85e-08	-1.17308
HTR054697	N/A	N/A	-3.70044	236093_at							GE757264	8.23e-06	-0.953767
HTR010860	N/A	N/A	-3.70044	233651_s_at							GE86966	0.000234846	-0.654593	741159	8.56e-08	-0.622003
HTR000949	SLC23A3	solute carrier family 23 (nucleobase transporters), member 3	-3.70044	230949_at	230949_at	0.00403	-0.552				GE651441	8.02e-10	-1.92334
HTR046748	N/A	N/A	-3.70044	230419_at	230419_at	0.000125	-1.21				GE761003	8.23e-05	-1.74631
HTR008547	EPB41L5	erythrocyte membrane protein band 4.1 like 5	-3.70044	229292_at	229292_at	8.77e-05	-0.667
HTR000673	AKAP12	A kinase (PRKA) anchor protein (gravin) 12	-3.70044	227529_s_at	227529_s_at	1.28e-07	-2.17				GE59475	0.0151205	-1.68226	784772	2.4e-13	-1.26207
HTR016114	N/A	N/A	-3.70044	227442_at	227442_at	0.0234	-0.416
HTR010558	N/A	N/A	-3.70044	227071_at							GE83405	2.17e-05	-0.75365
HTR009633	AIM1L	absent in melanoma 1-like	-3.70044	220289_s_at	220289_s_at	1.97e-06	-1.87	A_23_P360329	0.00894	-0.903	GE55648	5.65e-11	-2.30659
HTR008930	KPTN	kaptin (actin binding protein)	-3.70044	220160_s_at							GE58434	0.00343416	-0.512462
HTR011390	HAND1	heart and neural crest derivatives expressed 1	-3.70044	220138_at	220138_at	0.00142	-0.594
HTR011276	N/A	N/A	-3.70044	219450_at	219450_at	3.83e-05	-1.11				GE55946	0.0234858	-0.872126	257361	9e-06	-0.766265
HTR009131	PEX26; TUBA8	peroxisome biogenesis factor 26; tubulin, alpha 8	-3.70044	219180_s_at	219180_s_at	0.00423	-0.596	A_24_P160104	0.0475	-0.666	GE868789	0.00855621	-1.2613	291749	0.00411253	-0.326036
HTR044205	N/A	N/A	-3.70044	218743_at	218743_at	0.0346	-0.354
HTR016038	SNAPC5	small nuclear RNA activating complex, polypeptide 5, 19kDa	-3.70044	213203_at	213203_at	0.00227	-0.452				GE85039	0.0102724	-0.751347
HTR007139	ACACA	acetyl-Coenzyme A carboxylase alpha	-3.70044	212186_at	212186_at	1.29e-05	-1.05				GE548395	1.14e-06	-1.19817	810571	2.43e-10	-0.93852
HTR009544	CXCL6	chemokine (C-X-C motif) ligand 6 (granulocyte chemotactic protein 2)	-3.70044	206336_at	206336_at	0.0167	-0.683
HTR005599	STX8	syntaxin 8	-3.70044	204690_at	204690_at	8.05e-07	-1.27	A_23_P146908	0.0106	-0.532	GE679442	1.15e-07	-1.73026
HTR003861	GPX2	glutathione peroxidase 2 (gastrointestinal)	-3.70044	202831_at	202831_at	1.42e-08	-2.05				GE81111	4.47e-11	-2.72392
HTR008594	ACP2	acid phosphatase 2, lysosomal	-3.70044	202767_at							GE59728	7.62e-06	-0.928322
HTR021172	N/A	N/A	-3.70044	1564637_a_at	1564637_a_at	1.32e-05	-1
HTR003536	ALOX15B	arachidonate 15-lipoxygenase, second type	-3.70044	1555416_a_at	1555416_a_at	0.000175	-1.29							2408159	0.00139497	-0.306998
HTR013913	BNC1	basonuclin 1	-3.70044	1552487_a_at	1552487_a_at	1.72e-10	-4.42	A_23_P22134	0.00343	-1.96	GE57552	5.22e-05	-1.08427	132373	0.0197358	-1.72384
HTR008296	PHLDA3	pleckstrin homology-like domain, family A, member 3	-3.69116	218634_at	218634_at	9.81e-07	-1.63				GE62195	8.55e-09	-2.14828
HTR001460	LAMC2	laminin, gamma 2	-3.67722	202267_at	202267_at	1.42e-09	-3.23	A_23_P160968	0.00682	-1.11	GE82450	1.57e-09	-2.9828	6720495	0.00339068	-0.838748
HTR000214	GABRE	gamma-aminobutyric acid (GABA) A receptor, epsilon	-3.66297	204537_s_at	204537_s_at	4.48e-05	-0.917				GE59569	0.00420424	-0.325019
HTR016092	ZDHHC8	zinc finger, DHHC domain containing 8	-3.64386	225744_at							GE53871	0.00241617	-0.365704
HTR006809	N/A	N/A	-3.64386	218706_s_at	218706_s_at	0.000233	-0.744				GE55673	0.00143058	-0.310654	758135	3.48e-11	-1.03154
HTR000154	PCBP4; GPR62	poly(rC) binding protein 4; G protein-coupled receptor 62	-3.64386	209361_s_at	209361_s_at	0.00358	-0.582	A_23_P166807	0.00505	-0.844	GE55728	2.87e-09	-1.79341	364955	0.0391702	-0.913619
HTR001449	RGS19IP1	regulator of G-protein signalling 19 interacting protein 1	-3.63489	207525_s_at	207525_s_at	0.00012	-1.12				GE79322	3.01e-10	-2.18215	135843	1.72e-12	-1.74686
HTR008604	PPL	periplakin	-3.62449	203407_at	203407_at	2e-07	-1.62				GE54042	2.9e-06	-1.71364
HTR014864	N/A	N/A	-3.61471	225225_at	225225_at	2.25e-07	-1.44	A_32_P67544	0.00126	-1.08	GE86636	6.53e-09	-1.37562
HTR008480	RRAS	related RAS viral (r-ras) oncogene homolog	-3.61471	212647_at	212647_at	1.24e-06	-1.99	A_23_P39076	0.00752	-0.665	GE61706	3.93e-09	-1.95304
HTR011689	C21orf84	chromosome 21 open reading frame 84	-3.58496	239968_at	239968_at	0.000376	-1.04				GE743941	3.55e-08	-2.08181
HTR002827	N/A	N/A	-3.58496	236565_s_at	236565_s_at	1.31e-05	-1.22	A_23_P117782	0.0269	-0.764	GE85173	7.03e-09	-1.43617
HTR009686	N/A	N/A	-3.58496	229933_at	229933_at	2.55e-06	-1.67				GE79144	6.08e-07	-1.49885	1550703	2.68e-05	-0.993636
HTR018299	N/A	N/A	-3.58496	228257_at	228257_at	0.0323	-0.416							809926	0.0142127	-1.06229
HTR026161	RNF150	ring finger protein 150	-3.58496	227657_at	227657_at	6.91e-08	-2.24	A_24_P350589	0.000186	-1.58	GE53830	0.00434765	-0.942647
HTR004419	LOXL4	lysyl oxidase-like 4	-3.58496	227145_at	227145_at	1.6e-05	-1.16				GE87704	9.53e-10	-2.55803	1644102	3.16e-07	-1.76206
HTR002861	ZNF286; PPARAL	zinc finger protein 286; peroxisome proliferative activated receptor, alpha-like	-3.58496	227077_at	227077_at	0.000854	-0.68				GE902236	0.00221689	-0.616815
HTR010365	AGPS	alkylglycerone phosphate synthase	-3.58496	225113_at	225113_at	5.45e-05	-1.9				GE87636	3.3e-06	-2.12084	271702	0.000229882	-1.23273
HTR015979	N/A	N/A	-3.58496	224740_at	224740_at	0.00261	-0.628	A_24_P646185	0.00617	-0.734
HTR000643	OSBPL5	oxysterol binding protein-like 5	-3.58496	223464_at							GE63358	8.47e-06	-0.646616
HTR000862	PSAT1	phosphoserine aminotransferase 1	-3.58496	223062_s_at	223062_s_at	2.88e-08	-2.01	A_23_P259692	0.00958	-1.11				277067	2.94e-11	-1.79115
HTR014710	SENP2	SUMO1/sentrin/SMT3 specific protease 2	-3.58496	222523_at	222523_at	0.0409	-0.31							32706	8.15e-10	-0.956183
HTR044293	ZBED2	zinc finger, BED domain containing 2	-3.58496	219836_at	219836_at	2e-10	-3.22				GE82844	3.09e-10	-2.97475	2213533	4.84e-06	-1.66061
HTR002843	TDP1	tyrosyl-DNA phosphodiesterase 1	-3.58496	219715_s_at	219715_s_at	0.0173	-0.461				GE86228	1.02e-05	-0.75007	810516	0.00124865	-0.424443
HTR010782	C12orf5	chromosome 12 open reading frame 5	-3.58496	219099_at	219099_at	9.63e-07	-1.46	A_23_P128486	0.00311	-0.788	GE61956	7.8e-06	-1.28588	2282942	2.7e-08	-0.404515
HTR044124	RABEP2	rabaptin, RAB GTPase binding effector protein 2	-3.58496	219057_at							GE82954	0.0080768	-0.547583
HTR005308	RPAP1	RNA polymerase II associated protein 1	-3.58496	218441_s_at				A_23_P3453	0.0188	-0.407	GE53953	0.00011565	-1.25426
HTR013910	IVL	involucrin	-3.58496	214599_at	214599_at	6.32e-10	-4.88				GE724623	6.1e-07	-8.41062	2449565	7.86e-07	-2.41238
HTR014919	KIAA0974	KIAA0974	-3.58496	213896_x_at	213896_x_at	0.000587	-0.999
HTR014649	N/A	N/A	-3.58496	212697_at										133897	0.00288744	-0.588847
HTR007326	SPA17	sperm autoantigenic protein 17	-3.58496	205406_s_at	205406_s_at	3.55e-06	-1.03
HTR010206	ANPEP; IGF1R	alanyl (membrane) aminopeptidase (aminopeptidase N, aminopeptidase M, microsomal aminopeptidase, CD13, p150); insulin-like growth factor 1 receptor	-3.58496	202888_s_at	202888_s_at	1.16e-07	-2.41				GE57867	6.34e-11	-2.39544	113398	0.00243426	-1.70081
HTR005053	P4HA2	procollagen-proline, 2-oxoglutarate 4-dioxygenase (proline 4-hydroxylase), alpha polypeptide II	-3.58496	202733_at	202733_at	1e-06	-1.23				GE59538	2.2e-07	-0.823062	325175	2.12e-14	-1.29656
HTR001283	AKR1A1; AKR1B1	aldo-keto reductase family 1, member A1 (aldehyde reductase); aldo-keto reductase family 1, member B1 (aldose reductase)	-3.58496	201900_s_at							GE57517	0.0010208	-0.390509
HTR008274	N/A	N/A	-3.58496	1555803_a_at	1555803_a_at	0.0061	-0.522
HTR007146	N/A	N/A	-3.58496	1554084_a_at	1554084_a_at	0.00282	-0.666				GE84124	0.00175871	-0.497111
HTR000864	CNOT7	CCR4-NOT transcription complex, subunit 7	-3.58496	1552344_s_at	1552344_s_at	4.07e-05	-1.7	A_23_P394166	0.00152	-1.12	GE62980	9.47e-06	-1.10514	27330	4.29e-06	-1.05508
HTR006120	EMP1	epithelial membrane protein 1	-3.55984	229011_at	229011_at	2.62e-09	-2.11	A_23_P76488	3.52e-07	-2.06				202536	3.39e-17	-2.53693
HTR014318	ZFYVE1	zinc finger, FYVE domain containing 1	-3.54432	223388_s_at	223388_s_at	0.00633	-0.702
HTR009629	IL11	interleukin 11	-3.54432	206924_at	206924_at	0.000584	-1.01				GE80144	1.32e-05	-1.4006
HTR016046	C6orf145	chromosome 6 open reading frame 145	-3.53605	212923_s_at	212923_s_at	1.34e-05	-1.1				GE741079	5.33e-06	-1.21943
HTR003673	YWHAH	tyrosine 3-monooxygenase/tryptophan 5-monooxygenase activation protein, eta polypeptide	-3.52356	242325_at										292996	3.91e-13	-1.30739
HTR015323	PLEKHA2	pleckstrin homology domain containing, family A (phosphoinositide binding specific) member 2	-3.52356	238013_at	238013_at	9.13e-06	-1.68
HTR004308	GUCY1A3	guanylate cyclase 1, soluble, alpha 3	-3.52356	221942_s_at	221942_s_at	4.1e-09	-2.54	A_23_P69573	0.0168	-0.461	GE60325	6.87e-08	-1.85761	51011	0.000376866	-1.89629
HTR002448	POLL	polymerase (DNA directed), lambda	-3.52356	221049_s_at	221049_s_at	0.0212	-0.371				GE55220	3.59e-05	-0.874847
HTR003889	POLD4; POLDIP2	polymerase (DNA-directed), delta 4; polymerase (DNA-directed), delta interacting protein 2	-3.52356	217806_s_at							GE61413	1.07e-05	-0.704849
HTR006466	UCK2	uridine-cytidine kinase 2	-3.52356	209825_s_at							GE617543	5.15e-05	-0.592771
HTR006337	CBR1	carbonyl reductase 1	-3.52356	209213_at	209213_at	6.08e-06	-0.958	A_23_P29046	0.0102	-0.814	GE57495	3.1e-09	-1.43038
HTR014356	39692	septin 8	-3.52356	209000_s_at	209000_s_at	0.0033	-0.524							193337	1.42e-17	-1.36712
HTR053200	N/A	N/A	-3.52356	204589_at	204589_at	0.00502	-0.498
HTR006190	MTHFD1	methylenetetrahydrofolate dehydrogenase (NADP+ dependent) 1, methenyltetrahydrofolate cyclohydrolase, formyltetrahydrofolate synthetase	-3.52356	202309_at										47384	0.00360728	-0.418156
HTR006619	MVK	mevalonate kinase (mevalonic aciduria)	-3.5025	215649_s_at	215649_s_at	0.0237	-0.695
HTR008756	RAB40B	RAB40B, member RAS oncogene family	-3.5025	204547_at	204547_at	0.00084	-0.544				GE58878	0.00358414	-1.10633	47297	4.17e-06	-0.711416
HTR003946	PIN1; UBL5	protein (peptidyl-prolyl cis/trans isomerase) NIMA-interacting 1; ubiquitin-like 5	-3.49185	202927_at	202927_at	0.000686	-0.975				GE59199	0.000298678	-1.061
HTR002217	RPS6	ribosomal protein S6	-3.48543	#N/A										303048	3.33e-07	-0.531246
HTR000337	ANXA11	annexin A11	-3.48344	206200_s_at	206200_s_at	1.02e-06	-1.43	A_23_P35399	0.00222	-1.16	GE80988	1.02e-09	-2.05454	810117	1.87e-05	-1.5362
HTR055373	N/A	N/A	-3.45943	#N/A				A_32_P76627	4.72e-05	-1.97
HTR007133	SLC2A12	solute carrier family 2 (facilitated glucose transporter), member 12	-3.45943	244353_s_at	244353_s_at	1.78e-07	-2.48
HTR010135	FANK1	fibronectin type 3 and ankyrin repeat domains 1	-3.45943	232968_at	232968_at	0.000634	-0.735
HTR011691	N/A	N/A	-3.45943	232066_x_at	232066_x_at	0.0255	-0.512
HTR001100	N/A	N/A	-3.45943	231013_at	231013_at	0.000121	-0.934				GE538082	0.000983613	-1.00259
HTR014559	N/A	N/A	-3.45943	229616_s_at	229616_s_at	1.82e-07	-1.62				GE55986	0.000868693	-0.557815
HTR009389	FAM46B	family with sequence similarity 46, member B	-3.45943	229518_at	229518_at	1.41e-05	-1.33				GE83685	0.000195061	-1.65184
HTR000212	PTPRS	protein tyrosine phosphatase, receptor type, S	-3.45943	226571_s_at	226571_s_at	0.00129	-0.542				GE56166	0.0182601	-0.61828
HTR003418	B4GALT7	xylosylprotein beta 1,4-galactosyltransferase, polypeptide 7 (galactosyltransferase I)	-3.45943	222191_s_at	222191_s_at	0.0395	-0.392				GE53692	0.000350572	-0.629208
HTR010970	N/A	N/A	-3.45943	219124_at	219124_at	0.0268	-0.382				GE83089	0.0410501	-0.204449
HTR004932	MAN1A2	mannosidase, alpha, class 1A, member 2	-3.45943	217921_at	217921_at	0.0419	-0.559				GE79919	4.18e-05	-0.841755	786109	0.0103387	-0.331388
HTR000085	CAMK2G	calcium/calmodulin-dependent protein kinase (CaM kinase) II gamma	-3.45943	212757_s_at	212757_s_at	0.000451	-0.731	A_24_P141332	9.37e-05	-0.869	GE574996	0.00207278	-1.08089
HTR007291	PRRG1	proline rich Gla (G-carboxyglutamic acid) 1	-3.45943	205618_at	205618_at	8.51e-07	-1.58	A_24_P31929	0.0436	-0.426	GE58242	3.36e-06	-1.26315	266044	6e-09	-1.26005
HTR005422	SLC34A2	solute carrier family 34 (sodium phosphate), member 2	-3.45943	204124_at	204124_at	5.97e-07	-1.88				GE79038	0.0136748	-0.27459
HTR003328	SLC35A1; C6orf165	solute carrier family 35 (CMP-sialic acid transporter), member A1; chromosome 6 open reading frame 165	-3.45943	203306_s_at
HTR011346	CDH8	cadherin 8, type 2	-3.45943	1564291_at							GE604441	0.00689828	-0.522573
HTR003131	BAP1	BRCA1 associated protein-1 (ubiquitin carboxy-terminal hydrolase)	-3.45943	1555735_a_at							GE54395	0.00797385	-0.327722	40642	0.0350365	-0.457646
HTR006488	FSTL3	follistatin-like 3 (secreted glycoprotein)	-3.45438	203592_s_at	203592_s_at	3.7e-05	-1.47				GE59409	9.31e-07	-1.24452	156956	0.0177152	-1.24479
HTR044038	NFATC2IP	nuclear factor of activated T-cells, cytoplasmic, calcineurin-dependent 2 interacting protein	-3.39232	229235_at	229235_at	0.0252	-0.544
HTR005829	TNFSF5IP1	tumor necrosis factor superfamily, member 5-induced protein 1	-3.39232	218467_at	218467_at	0.00843	-0.404				GE54607	0.0211898	-0.471902
HTR010519	LRRC14	leucine rich repeat containing 14	-3.39232	203495_at							GE57121	0.00446672	-0.738433
HTR010142	ALDOC	aldolase C, fructose-bisphosphate	-3.34577	202022_at	202022_at	0.000669	-0.686				GE54504	2.6e-06	-1.16861
HTR000854	TBL1XR1	transducin (beta)-like 1X-linked receptor 1	-3.32193	235890_at	235890_at	2.99e-07	-2.77	A_24_P114604	0.000525	-0.765	GE86826	0.0045035	-1.06993	796997	1.55e-12	-1.31318
HTR029962	KIAA1161	KIAA1161	-3.32193	232244_at	232244_at	5.12e-06	-1.19
HTR010929	ANKRD9	ankyrin repeat domain 9	-3.32193	230972_at	230972_at	0.000149	-1.06	A_24_P599496	0.0115	-0.57
HTR052585	N/A	N/A	-3.32193	230559_x_at	230559_x_at	1.76e-06	-2.03
HTR006943	CAPNS2	calpain, small subunit 2	-3.32193	227889_at	227889_at	5.65e-09	-2.97				GE55517	6.38e-08	-1.65854	146377	0.00138579	-0.953094
HTR005602	PPP1R14C	protein phosphatase 1, regulatory (inhibitor) subunit 14C	-3.32193	226907_at	226907_at	3.69e-08	-2.12	A_23_P45011	0.00108	-0.924	GE78996	4.56e-10	-2.16692	22259	0.00119669	-1.77065
HTR017904	N/A	N/A	-3.32193	226596_x_at	226596_x_at	0.00714	-0.57	A_23_P70998	0.00424	-0.506
HTR012890	SYNGAP1; ZBTB9	synaptic Ras GTPase activating protein 1 homolog (rat); zinc finger and BTB domain containing 9	-3.32193	226163_at	226163_at	0.0053	-0.447				GE56924	7.09e-06	-0.833507
HTR003550	N/A	N/A	-3.32193	220985_s_at	220985_s_at	0.000139	-0.926				GE83203	0.00187598	-0.413242
HTR044264	N/A	N/A	-3.32193	219417_s_at							GE55334	0.010267	-0.448495
HTR003358	DUSP22	dual specificity phosphatase 22	-3.32193	218845_at	218845_at	0.0351	-0.348				GE574877	0.0465857	-0.567362	182999	0.000138959	-0.474592
HTR008616	PLEK2	pleckstrin 2	-3.32193	218644_at	218644_at	8.76e-07	-1.3	A_23_P151506	0.0105	-0.669	GE58733	4.68e-09	-2.46159	230143	0.00101029	-1.00756
HTR000935	N/A	N/A	-3.32193	218526_s_at	218526_s_at	0.0122	-0.438				GE62919	3.02e-06	-0.95583
HTR004134	N/A	N/A	-3.32193	218483_s_at							GE88283	0.000482764	-0.753232
HTR018319	N/A	N/A	-3.32193	214807_at	214807_at	6.06e-06	-1.66				GE56333	4.64e-05	-1.01628
HTR014219	N/A	N/A	-3.32193	212794_s_at	212794_s_at	8.26e-06	-1.1	A_32_P153725	3.63e-05	-0.635				266092	0.00423368	-0.418769
HTR000539	NF2	neurofibromin 2 (bilateral acoustic neuroma)	-3.32193	211091_s_at	211091_s_at	4.6e-05	-1.28	A_23_P251051	1.77e-07	-1.17	GE62153	5.71e-09	-1.83255	767295	8.12e-09	-0.994149
HTR001976	N/A	N/A	-3.32193	211071_s_at	211071_s_at	5.09e-06	-1.08	A_23_P23346	0.000434	-0.73	GE58968	0.00255318	-0.556638	51270	3.1e-06	-1.21018
HTR003255	KIAA1128	KIAA1128	-3.32193	209379_s_at	209379_s_at	0.0233	-0.415
HTR000211	MAP3K7	mitogen-activated protein kinase kinase kinase 7	-3.32193	206853_s_at	206853_s_at	0.0154	-0.479				GE56544	0.000688614	-0.571292
HTR001336	RAB4A	RAB4A, member RAS oncogene family	-3.32193	206272_at	206272_at	0.0293	-0.515	A_23_P369919	0.0309	-0.478	GE80410	0.00115203	-0.540736
HTR011060	PLXNB3	plexin B3	-3.32193	205957_at							GE53825	9.91e-05	-0.774655
HTR009000	NR3C2	nuclear receptor subfamily 3, group C, member 2	-3.32193	205259_at	205259_at	0.000125	-0.991				GE57845	4.7e-05	-1.10179
HTR010389	COX7A1	cytochrome c oxidase subunit VIIa polypeptide 1 (muscle)	-3.32193	204570_at	204570_at	1.72e-06	-1.19				GE54301	3.68e-09	-1.88344
HTR008486	SLC31A2	solute carrier family 31 (copper transporters), member 2	-3.32193	204204_at	204204_at	1.59e-06	-1.19				GE59496	3.04e-05	-0.75964	207516	6.56e-09	-1.30445
HTR006379	STK38	serine/threonine kinase 38	-3.32193	202951_at	202951_at	7.59e-05	-0.915				GE62540	0.0424517	-0.28576	34211	2.79e-06	-1.01329
HTR003108	STK6P	serine/threonine kinase 6 pseudogene	-3.32193	202372_at	202372_at	0.00572	-0.491
HTR012464	OVGP1	oviductal glycoprotein 1, 120kDa (mucin 9, oviductin)	-3.32193	201421_s_at	201421_s_at	0.00144	-0.616				GE85341	3.96e-06	-0.744575
HTR015505	N/A	N/A	-3.32193	1556613_s_at	1556613_s_at	0.000246	-0.78	A_24_P481824	0.00843	-0.654	GE762937	0.00179349	-0.885552	133569	1.05e-06	-0.847767
HTR007061	ITGB6	integrin, beta 6	-3.29068	208083_s_at	208083_s_at	0.000181	-3.21				GE57946	2.81e-08	-2.27568	759142	6.63e-17	-3.04387
HTR004833	PTGES2	prostaglandin E synthase 2	-3.2854	218083_at							GE87476	0.00127562	-0.725884
HTR002087	N/A	N/A	-3.28434	224609_at	224609_at	1.11e-07	-1.85	A_24_P10657	1.89e-08	-1.79				324070	2.48e-12	-1.18066
HTR008279	N/A	N/A	-3.27302	218509_at							GE85902	0.0061854	-0.438595
HTR011878	BTC; BTD	betacellulin; biotinidase	-3.24793	241412_at	241412_at	0.00198	-1.15
HTR004238	N/A	N/A	-3.24793	238462_at	238462_at	8.53e-09	-3.13				GE88054	4.45e-06	-1.34648
HTR003798	N/A	N/A	-3.24793	230609_at	230609_at	2.51e-06	-1.29
HTR017719	N/A	N/A	-3.24793	225615_at	225615_at	5.06e-07	-1.72
HTR015039	N/A	N/A	-3.24793	214826_at	214826_at	0.049	-0.291
HTR000370	EPS8L1	EPS8-like 1	-3.23947	221665_s_at	221665_s_at	0.000289	-0.94	A_23_P208779	0.000274	-0.608	GE55420	2.1e-05	-1.31054
HTR001277	CLTA	clathrin, light polypeptide (Lca)	-3.22239	1558806_at										132398	2.25e-08	-0.906406
HTR014698	KIF21A	kinesin family member 21A	-3.20945	226003_at	226003_at	0.00988	-0.482				GE55348	0.0193243	-0.756584
HTR003183	GLRX	glutaredoxin (thioltransferase)	-3.20945	206662_at							GE54618	0.000325483	-0.393935	195854	0.00111751	-0.465746
HTR007900	ADH5	alcohol dehydrogenase 5 (class III), chi polypeptide	-3.19265	208848_at	208848_at	1.48e-05	-1.03	A_32_P199725	0.00254	-0.723	GE644283	0.00105707	-0.54514
HTR006307	N/A	N/A	-3.18982	209253_at	209253_at	0.045	-0.353	A_23_P300714	0.00436	-0.43
HTR003659	UQCRH	ubiquinol-cytochrome c reductase hinge protein	-3.16993	#N/A										297479	1.54e-12	-0.823385
HTR021238	ZNF600	zinc finger protein 600	-3.16993	#N/A							GE86217	0.000638611	-0.571321
HTR017930	N/A	N/A	-3.16993	238010_at	238010_at	0.00457	-0.588
HTR019991	N/A	N/A	-3.16993	232064_at	232064_at	0.0121	-0.726	A_32_P104053	0.0441	-0.462	GE87553	0.0015838	-0.42566
HTR016574	IRX1	iroquois homeobox protein 1	-3.16993	230472_at	230472_at	0.000244	-0.778				GE797428	0.0178187	-1.61163	359040	6.78e-05	-1.08252
HTR030067	C10orf125	chromosome 10 open reading frame 125	-3.16993	230259_at							GE87234	0.00161008	-1.61428
HTR016460	N/A	N/A	-3.16993	229989_at							GE744964	0.0165676	-1.53734
HTR001034	KLF12	Kruppel-like factor 12	-3.16993	229881_at	229881_at	5.94e-05	-1.01				GE624567	0.000203145	-0.826741
HTR009335	N/A	N/A	-3.16993	229232_at	229232_at	1.92e-06	-1.44	A_24_P219266	0.00584	-0.535	GE85615	0.000158737	-1.12556
HTR009047	VSIG2	V-set and immunoglobulin domain containing 2	-3.16993	228232_s_at							GE55504	0.000319814	-1.85306
HTR019641	N/A	N/A	-3.16993	227524_at	227524_at	2.2e-06	-1.48	A_32_P211708	0.0351	-0.315	GE869661	3.58e-06	-1.08366
HTR014972	N/A	N/A	-3.16993	224974_at	224974_at	4.31e-05	-1.05
HTR002356	RAB11FIP4	RAB11 family interacting protein 4 (class II)	-3.16993	224482_s_at										122857	3.38e-05	-0.859346
HTR004212	N/A	N/A	-3.16993	223297_at	223297_at	0.00459	-0.452	A_23_P40039	0.00374	-0.565	GE59615	0.0168754	-0.33033
HTR007629	N/A	N/A	-3.16993	222151_s_at	222151_s_at	0.0006	-0.639
HTR007070	E2F5	E2F transcription factor 5, p130-binding	-3.16993	221586_s_at										809828	0.0388022	-0.265572
HTR007526	CBLC	Cas-Br-M (murine) ecotropic retroviral transforming sequence c	-3.16993	220638_s_at	220638_s_at	2.05e-06	-1.72				GE81755	7.67e-09	-2.29429
HTR005850	HOXC13	homeo box C13	-3.16993	219832_s_at							GE80244	0.0110742	-0.295622	365243	4.34e-06	-0.648438
HTR005271	C14orf101	chromosome 14 open reading frame 101	-3.16993	219757_s_at	219757_s_at	0.000164	-0.952				GE55476	0.0152431	-0.3988
HTR001030	GPRC5C	G protein-coupled receptor, family C, group 5, member C	-3.16993	219327_s_at							GE55414	0.0017243	-0.902317
HTR012308	PANK4	pantothenate kinase 4	-3.16993	218771_at							GE55858	0.000553635	-0.504979
HTR003248	TTC19	tetratricopeptide repeat domain 19	-3.16993	217964_at	217964_at	5.78e-06	-0.899	A_23_P50008	0.0187	-0.574	GE583915	0.000186193	-1.84689	773432	6.83e-11	-1.06568
HTR010342	STX10	syntaxin 10	-3.16993	212625_at	212625_at	0.0418	-0.476				GE54282	3.45e-05	-1.00911
HTR025852	N/A	N/A	-3.16993	212507_at	212507_at	0.00808	-0.455							740742	4.08e-09	-0.64784
HTR056637	N/A	N/A	-3.16993	212480_at							GE53093	0.000783949	-0.480473
HTR001072	MAPK11	mitogen-activated protein kinase 11	-3.16993	211499_s_at							GE88364	2.1e-08	-1.54146
HTR003105	C16orf35; MID1	chromosome 16 open reading frame 35; midline 1 (Opitz/BBB syndrome)	-3.16993	210672_s_at	210672_s_at	0.0462	-0.401
HTR005016	C10orf33; HPS1	chromosome 10 open reading frame 33; Hermansky-Pudlak syndrome 1	-3.16993	210112_at	210112_at	0.0198	-0.439				GE59321	3.21e-05	-0.819159	767828	0.00120948	-0.611097
HTR014721	N/A	N/A	-3.16993	208395_s_at							GE79443	0.018153	-0.372287
HTR000256	PSG4; PSG5; PSG9; PSG1; PSG11	pregnancy specific beta-1-glycoprotein 4; pregnancy specific beta-1-glycoprotein 5; pregnancy specific beta-1-glycoprotein 9; pregnancy specific beta-1-glycoprotein 1; pregnancy specific beta-1-glycoprotein 11	-3.16993	207733_x_at	207733_x_at	0.000506	-1.34	A_23_P5103	9.09e-05	-0.897	GE477482	1.95e-07	-1.22478	325641	0.000165096	-1.12158
HTR019829	ENTPD2	ectonucleoside triphosphate diphosphohydrolase 2	-3.16993	207372_s_at										756279	4.53e-08	-1.1228
HTR011266	ZNF205	zinc finger protein 205	-3.16993	206416_at							GE54559	0.00476826	-1.21927
HTR003525	TUFT1	tuftelin 1	-3.16993	205807_s_at	205807_s_at	0.000825	-0.492
HTR006660	RPS6KA4	ribosomal protein S6 kinase, 90kDa, polypeptide 4	-3.16993	204632_at							GE55190	2.95e-07	-1.21685
HTR006816	RAB32	RAB32, member RAS oncogene family	-3.16993	204214_s_at	204214_s_at	7.54e-08	-1.54	A_24_P303480	1.4e-05	-1.25	GE737229	0.0249504	-1.57526	264376	3.12e-14	-1.75197
HTR006738	TRIP13	thyroid hormone receptor interactor 13	-3.16993	204033_at	204033_at	0.00468	-0.442
HTR000097	IL11RA; GALT	interleukin 11 receptor, alpha; galactose-1-phosphate uridylyltransferase	-3.16993	203179_at	203179_at	0.0036	-0.63				GE57998	0.0108471	-1.09147	789301	0.0136188	-0.511185
HTR010228	PCK2	phosphoenolpyruvate carboxykinase 2 (mitochondrial)	-3.16993	202847_at	202847_at	0.0431	-0.363							190917	0.00906715	-0.585014
HTR004920	ARL3	ADP-ribosylation factor-like 3	-3.16993	1568590_at							GE54315	3.78e-05	-0.532783	22985	0.00426701	-0.420764
HTR016698	N/A	N/A	-3.16993	1566257_at	1566257_at	2.92e-06	-1.76
HTR007727	ZNF268	zinc finger protein 268	-3.16993	1565769_at							GE63082	4.72e-08	-1.42872
HTR016003	N/A	N/A	-3.16993	1560915_at										30286	3.62e-05	-0.551294
HTR058295	N/A	N/A	-3.16993	1557116_at	1557116_at	0.000676	-0.632				GE530828	0.00404007	-0.559657
HTR008619	TIMM10	translocase of inner mitochondrial membrane 10 homolog (yeast)	-3.16993	1555764_s_at							GE58499	0.0162563	-0.324595
HTR012149	RLN3; NANOS3	relaxin 3; nanos homolog 3 (Drosophila)	-3.16993	1553403_at							GE840898	1.79e-05	-1.08289
HTR003770	MXD4	MAX dimerization protein 4	-3.12928	210778_s_at	210778_s_at	0.000948	-0.905				GE54353	0.0486869	-0.367933	782578	0.00570039	-0.683911
HTR015923	KIAA0217	KIAA0217	-3.12928	208953_at	208953_at	0.00125	-0.749				GE57372	0.0131083	-0.385729
HTR010868	SPG4	spastic paraplegia 4 (autosomal dominant; spastin)	-3.12338	209748_at	209748_at	0.0309	-0.552				GE53737	0.00865071	-1.10681
HTR006519	PIAS3	protein inhibitor of activated STAT, 3	-3.12102	203035_s_at	203035_s_at	0.00814	-0.462				GE53594	5.98e-05	-0.590078
HTR008511	BAT4; C6orf47	HLA-B associated transcript 4; chromosome 6 open reading frame 47	-3.11548	225476_at	225476_at	0.00966	-0.431
HTR001063	ABCA7	ATP-binding cassette, sub-family A (ABC1), member 7	-3.11548	219577_s_at							GE56727	0.000757125	-0.840233
HTR008281	STIM1	stromal interaction molecule 1	-3.10281	202764_at	202764_at	0.00012	-1.02	A_23_P53162	0.0277	-0.587	GE59228	2.36e-06	-1.3569	41993	0.00123248	-1.09844
HTR006358	GPCR5A	G protein-coupled receptor, family C, group 5, member A	-3.10231	235563_at	235563_at	4.2e-05	-2.28				GE86852	8.16e-07	-1.37684	595037	1.08e-08	-1.83411
HTR004033	HEBP2	heme binding protein 2	-3.10154	203430_at	203430_at	1.78e-08	-1.76	A_23_P19691	4.66e-06	-1.43	GE58579	6.99e-11	-1.82949
HTR010651	RAPGEFL1	Rap guanine nucleotide exchange factor (GEF)-like 1	-3.08746	218657_at	218657_at	1.62e-05	-1.02	A_23_P152970	0.00303	-0.763
HTR008337	STK38L	serine/threonine kinase 38 like	-3.08746	212565_at	212565_at	0.00207	-0.491
HTR029541	ASF1A	ASF1 anti-silencing function 1 homolog A (S. cerevisiae)	-3.08746	203427_at	203427_at	0.00497	-0.475
HTR008490	TGFB2	transforming growth factor, beta 2	-3.07923	228121_at	228121_at	7.85e-08	-2.22	A_24_P148261	6.08e-06	-2.38	GE81250	1.27e-06	-1.10873	36472	2.2e-16	-2.76575
HTR004692	N/A	N/A	-3.07039	221483_s_at	221483_s_at	0.00192	-0.456				GE61455	0.0143733	-0.459335	310064	3.08e-07	-0.65801
HTR017600	MNAT1	menage a trois 1 (CAK assembly factor)	-3.05889	203565_s_at	203565_s_at	0.0165	-0.329
HTR012295	NIT1	nitrilase 1	-3.05889	202891_at	202891_at	0.00116	-0.612				GE54621	3.16e-05	-0.811107
HTR002638	PDLIM7	PDZ and LIM domain 7 (enigma)	-3.04963	203370_s_at	203370_s_at	0.000263	-1.01				GE55019	3.11e-08	-1.60776
HTR004881	HADHSC	L-3-hydroxyacyl-Coenzyme A dehydrogenase, short chain	-3.04439	201036_s_at	201036_s_at	0.00591	-0.784	A_23_P167227	0.0319	-0.578	GE61907	4.49e-06	-0.830813
HTR002987	TGM2	transglutaminase 2 (C polypeptide, protein-glutamine-gamma-glutamyltransferase)	-3.04307	201042_at	201042_at	1.15e-07	-1.57				GE775305	0.000289185	-0.558779
HTR005724	TEAD2	TEA domain family member 2	-3.02975	226408_at	226408_at	0.0209	-0.393
HTR003509	C10orf118	chromosome 10 open reading frame 118	-3.02554	227701_at	227701_at	0.00899	-0.702
HTR008070	PRKAG1	protein kinase, AMP-activated, gamma 1 non-catalytic subunit	-3.01792	201805_at	201805_at	0.00419	-0.536				GE59156	0.0189174	-0.31209
HTR002629	TMEPAI	transmembrane, prostate androgen induced RNA	-3.01763	222450_at	222450_at	1.39e-09	-2.77	A_24_P413126	7.52e-08	-2.3	GE79441	7.1e-12	-2.50443	48529	8.25e-12	-2.50877
HTR002042	ANXA2	annexin A2	-3.00692	210427_x_at	210427_x_at	7.27e-06	-0.899	A_32_P94798	0.000258	-0.957	GE61578	5.49e-07	-1.49128
HTR046432	GAS6	growth arrest-specific 6	-3.00545	202177_at	202177_at	9.81e-05	-1.06				GE57632	2.04e-05	-0.932554
HTR026180	GPR150	G protein-coupled receptor 150	-3	#N/A							GE502719	0.00452459	-0.775954
HTR039750	N/A	N/A	-3	#N/A							GE596288	9.28e-06	-1.13372
HTR006859	N/A	N/A	-3	41858_at	41858_at	0.000902	-0.764
HTR001070	ZNF443; ZNF564	zinc finger protein 443; zinc finger protein 564	-3	242028_at	242028_at	0.00022	-0.925
HTR016252	FUT11	fucosyltransferase 11 (alpha (1,3) fucosyltransferase)	-3	238551_at	238551_at	4.08e-06	-1.1				GE560311	3.3e-06	-0.611046
HTR046912	N/A	N/A	-3	238127_at	238127_at	0.000914	-0.571				GE771051	0.0368615	-0.358192
HTR014996	INPP4A	inositol polyphosphate-4-phosphatase, type I, 107kDa	-3	235695_at	235695_at	0.000281	-0.859				GE80536	7.22e-06	-0.579395	344958	0.0116893	-0.519415
HTR046291	ZNF561	zinc finger protein 561	-3	235200_at	235200_at	5.75e-05	-1.35				GE887906	0.00782639	-1.14005
HTR003529	DBT	dihydrolipoamide branched chain transacylase E2	-3	231919_at	231919_at	0.000192	-1.71				GE59930	3.87e-06	-1.04661
HTR016623	N/A	N/A	-3	229130_at	229130_at	3.64e-07	-1.86	A_32_P491904	0.00131	-0.694				757324	0.00762153	-0.879905
HTR007908	GSTO2	glutathione S-transferase omega 2	-3	227163_at	227163_at	4.79e-05	-1.51				GE87730	0.00923926	-0.36261
HTR015955	N/A	N/A	-3	226727_at	226727_at	0.00151	-0.594
HTR014314	FBXL10	F-box and leucine-rich repeat protein 10	-3	226215_s_at	226215_s_at	0.00513	-0.478				GE87890	0.00758426	-0.401194
HTR010595	MMAB	methylmalonic aciduria (cobalamin deficiency) type B	-3	225826_at	225826_at	0.00634	-0.421				GE87173	0.00185933	-0.596712	742644	1.08e-07	-0.572037
HTR014260	MAP2	microtubule-associated protein 2	-3	225540_at	225540_at	6.72e-08	-2.72				GE58849	1.31e-09	-2.21546	40318	0.00876615	-0.788122
HTR008147	C2orf29	chromosome 2 open reading frame 29	-3	224695_at	224695_at	0.000896	-0.64							147235	5.46e-05	-0.681873
HTR005699	N/A	N/A	-3	223656_s_at	223656_s_at	0.00164	-0.539				GE62406	5.55e-05	-0.808252
HTR005713	ANKRD2	ankyrin repeat domain 2 (stretch responsive muscle)	-3	221232_s_at							GE62481	1.14e-08	-2.19538
HTR009436	RASAL1	RAS protein activator like 1 (GAP1 like)	-3	219752_at	219752_at	9.25e-07	-1.43	A_23_P139600	0.0321	-0.344	GE61873	6.4e-11	-2.30054
HTR005618	RNF121	ring finger protein 121	-3	219021_at	219021_at	0.00292	-0.63				GE55968	3.41e-06	-1.173
HTR008666	N/A	N/A	-3	218914_at							GE55482	0.000750383	-0.613045
HTR005327	C14orf133	chromosome 14 open reading frame 133	-3	218431_at	218431_at	0.00406	-0.55				GE52976	6.98e-06	-0.741985
HTR005118	ING4	inhibitor of growth family, member 4	-3	218234_at							GE58692	0.00625906	-0.407374
HTR052546	PFAS	phosphoribosylformylglycinamidine synthase (FGAR amidotransferase)	-3	213302_at										2229759	0.0434414	-0.121672
HTR003158	GADD45GIP1	growth arrest and DNA-damage-inducible, gamma interacting protein 1	-3	212891_s_at	212891_s_at	0.0136	-0.53
HTR046462	N/A	N/A	-3	212861_at	212861_at	0.00216	-0.688				GE79938	4.91e-05	-0.804547
HTR002301	COG4	component of oligomeric golgi complex 4	-3	212189_s_at	212189_s_at	0.000565	-0.725				GE56246	0.000405675	-0.685693
HTR014926	SIN3B	SIN3 homolog B, transcription regulator (yeast)	-3	209352_s_at							GE85101	0.0155319	-0.393677
HTR007451	CYP4F3	cytochrome P450, family 4, subfamily F, polypeptide 3	-3	206515_at	206515_at	8.65e-09	-3.11	A_23_P209116	0.0312	-0.628	GE53105	5.16e-07	-1.49725
HTR005791	RORC	RAR-related orphan receptor C	-3	206419_at							GE88327	5.68e-05	-0.68748
HTR012520	EGF	epidermal growth factor (beta-urogastrone)	-3	206254_at	206254_at	0.0129	-0.425
HTR002500	TTLL1	tubulin tyrosine ligase-like family, member 1	-3	205652_s_at	205652_s_at	0.00316	-0.487
HTR005326	RAB35	RAB35, member RAS oncogene family	-3	205461_at							GE55747	0.0190273	-0.409318
HTR006437	CA3; CA13	carbonic anhydrase III, muscle specific; carbonic anhydrase XIII	-3	204865_at	204865_at	2.2e-05	-1.39				GE58358	1.39e-08	-1.84663	345706	6.48e-16	-2.01061
HTR029530	MAOA	monoamine oxidase A	-3	204388_s_at	204388_s_at	6.86e-09	-2.69	A_23_P83857	0.00237	-0.87	GE62589	0.0165795	-0.861902
HTR004156	N/A	N/A	-3	203830_at	203830_at	2.61e-05	-1.18	A_24_P224526	0.0102	-0.721	GE54444	0.0290117	-1.33127	35827	0.0006957	-0.951759
HTR005059	MTR	5-methyltetrahydrofolate-homocysteine methyltransferase	-3	203774_at										273124	2.75e-05	-0.353989
HTR006877	CUL5	cullin 5	-3	203531_at	203531_at	2.04e-05	-0.971				GE81285	7.25e-08	-1.26889
HTR006264	LEPROTL1	leptin receptor overlapping transcript-like 1	-3	202594_at	202594_at	4.45e-05	-0.916
HTR008071	CAD	carbamoyl-phosphate synthetase 2, aspartate transcarbamylase, and dihydroorotase	-3	1564084_at							GE57302	0.000187605	-0.74667	726205	9.15e-06	-0.400843
HTR000925	ZNF587	zinc finger protein 587	-3	1552783_at							GE709350	0.00203927	-0.466822
HTR029568	CLTB	clathrin, light polypeptide (Lcb)	-2.99031	206284_x_at	206284_x_at	1.91e-07	-2.16	A_23_P60610	0.000551	-0.96	GE57859	2.57e-07	-1.82828	264640	1.58e-10	-0.803679
HTR010104	PGD	phosphogluconate dehydrogenase	-2.96578	201118_at										152466	8.89e-06	-0.565521
HTR038385	PLEKHG3	pleckstrin homology domain containing, family G (with RhoGef domain) member 3	-2.96347	212821_at	212821_at	0.0328	-0.471				GE79262	0.0005884	-0.804012
HTR010066	C10orf47	chromosome 10 open reading frame 47	-2.9542	230051_at	230051_at	2.49e-08	-3.01	A_23_P352402	0.0134	-0.746	GE503961	1.04e-08	-2.41795	129184	2.36e-08	-1.34171
HTR017723	N/A	N/A	-2.9542	221843_s_at	221843_s_at	1.38e-07	-2.14	A_24_P213924	0.00063	-1.01	GE56684	1.99e-10	-1.6885	111353	0.00106512	-1.0146
HTR015421	SEMA3F	sema domain, immunoglobulin domain (Ig), short basic domain, secreted, (semaphorin) 3F	-2.9542	206832_s_at	206832_s_at	0.0346	-0.625				GE81359	0.000655506	-2.26823
HTR002571	PFKP	phosphofructokinase, platelet	-2.92301	240202_x_at							GE61703	0.00812006	-0.402021	26184	0.000145789	-1.42794
HTR030414	PHACTR4	phosphatase and actin regulator 4	-2.90689	219235_s_at	219235_s_at	0.00058	-0.707				GE85606	0.00346955	-0.308294	730953	1.23e-06	-0.670171
HTR001995	IPO9	importin 9	-2.90689	213785_at							GE884581	1.72e-05	-0.702901
HTR029617	NTAN1	N-terminal asparagine amidase	-2.90689	213062_at	213062_at	0.000257	-0.628				GE85936	0.000114135	-0.696392
HTR005369	RGS19	regulator of G-protein signalling 19	-2.90689	204336_s_at							GE60145	0.00737997	-0.374276
HTR000733	LOXL2; ENTPD4	lysyl oxidase-like 2; ectonucleoside triphosphate diphosphohydrolase 4	-2.89308	1555358_a_at	1555358_a_at	1.32e-05	-1.17	A_23_P111995	0.0402	-0.571	GE61120	3.83e-09	-1.36247	814833	0.00871151	-0.361085
HTR008133	MANBAL	mannosidase, beta A, lysosomal-like	-2.88753	224689_at	224689_at	0.000704	-0.613				GE87067	1.79e-05	-1.03645
HTR016149	N/A	N/A	-2.88753	213230_at	213230_at	0.0233	-0.467	A_23_P3963	0.00681	-0.456	GE80792	5.85e-08	-1.23233
HTR001445	S100A6	S100 calcium binding protein A6 (calcyclin)	-2.87462	217728_at	217728_at	2.56e-05	-0.849	A_23_P201711	8.63e-05	-1.91	GE79832	8.05e-09	-1.09731	1385646	2.29e-19	-2.21766
HTR011066	SERTAD4	SERTA domain containing 4	-2.87447	230660_at	230660_at	0.0117	-0.44				GE56120	0.000464172	-0.658606
HTR008430	N/A	N/A	-2.87447	219858_s_at	219858_s_at	8.44e-05	-1.63							131402	3.91e-12	-1.55573
HTR008844	TMEM5	transmembrane protein 5	-2.87447	204808_s_at	204808_s_at	0.0293	-0.326
HTR016496	N/A	N/A	-2.85798	235085_at	235085_at	0.000278	-0.725				GE87369	0.00459818	-0.64809
HTR004615	N/A	N/A	-2.85798	225065_x_at	225065_x_at	2.78e-05	-1.33							126328	0.00146816	-0.489143
HTR016050	N/A	N/A	-2.848	226686_at	226686_at	0.00111	-0.691				GE88189	0.0056703	-0.368411
HTR052287	N/A	N/A	-2.848	213352_at	213352_at	1.95e-09	-2.44	A_32_P41065	0.000109	-1.31	GE727517	0.000434001	-0.574746
HTR014200	TPM1	tropomyosin 1 (alpha)	-2.83553	206116_s_at	206116_s_at	1.24e-06	-2.19	A_23_P391586	2.51e-08	-1.8	GE79950	6.83e-05	-1.9154
HTR002262	N/A	N/A	-2.83422	217730_at	217730_at	2.78e-07	-1.47	A_23_P79331	0.000848	-0.792	GE61211	0.000351208	-0.647116	38277	3.38e-08	-1.54307
HTR058248	B4GALT2	UDP-Gal:betaGlcNAc beta 1,4- galactosyltransferase, polypeptide 2	-2.82782	209413_at							GE61841	1.03e-05	-1.64629
HTR006579	N/A	N/A	-2.82782	1554553_s_at	1554553_s_at	0.006	-0.985				GE62275	3.33e-07	-1.23953
HTR014474	CES2	carboxylesterase 2 (intestine, liver)	-2.81669	209667_at	209667_at	3.01e-05	-1.64				GE60269	2.04e-06	-1.22449
HTR049543	N/A	N/A	-2.80735	#N/A							GE858686	0.00191972	-1.0412
HTR021251	THSD6	thrombospondin, type I, domain containing 6	-2.80735	242200_at							GE87128	0.000127768	-0.551604
HTR029867	PLB1	phospholipase B1	-2.80735	235703_at	235703_at	0.0325	-0.304				GE837925	9.51e-05	-0.83957
HTR018617	N/A	N/A	-2.80735	235373_at	235373_at	0.000768	-0.721				GE527919	0.0218056	-0.975428
HTR015088	N/A	N/A	-2.80735	233693_at							GE56086	0.000482363	-0.717859
HTR004493	N/A	N/A	-2.80735	231855_at	231855_at	0.00588	-0.528
HTR029905	N/A	N/A	-2.80735	230446_at	230446_at	0.0203	-0.437
HTR030317	N/A	N/A	-2.80735	230115_at							GE555522	4.89e-06	-0.798496
HTR035212	SMYD4	SET and MYND domain containing 4	-2.80735	229175_at							GE56688	0.000267853	-1.0615	172413	0.000880698	-0.516364
HTR003968	POLR1A	polymerase (RNA) I polypeptide A, 194kDa	-2.80735	228515_at	228515_at	0.00593	-0.682				GE470332	1.07e-05	-0.911265
HTR015383	N/A	N/A	-2.80735	227373_at	227373_at	0.000749	-0.649
HTR015553	N/A	N/A	-2.80735	227156_at	227156_at	0.000138	-0.966				GE87345	0.00127976	-0.498767	50433	0.00584332	-0.560511
HTR014753	N/A	N/A	-2.80735	226909_at	226909_at	0.00131	-0.713	A_32_P144421	0.00103	-0.773
HTR004202	KIAA1838	KIAA1838	-2.80735	226774_at	226774_at	0.000421	-0.773				GE88167	0.0011048	-1.04604
HTR004339	RSNL2	restin-like 2	-2.80735	226425_at	226425_at	9.25e-10	-3.29	A_23_P209232	3.62e-05	-2.24	GE82904	1.58e-08	-2.82657	131563	2.49e-11	-2.92853
HTR029613	MTHFD1L	methylenetetrahydrofolate dehydrogenase (NADP+ dependent) 1-like	-2.80735	225520_at	225520_at	4.58e-06	-1.14	A_23_P214908	0.0105	-0.355	GE61095	9.06e-06	-0.679135	212190	0.000765954	-0.974202
HTR051902	N/A	N/A	-2.80735	224468_s_at							GE83983	0.00462678	-0.826818
HTR055471	RNF135	ring finger protein 135	-2.80735	223592_s_at	223592_s_at	0.034	-0.367				GE83378	0.00466126	-0.41598
HTR009066	ESPN	espin	-2.80735	223549_s_at							GE83257	0.000128995	-1.67175
HTR031626	N/A	N/A	-2.80735	220060_s_at	220060_s_at	0.0297	-0.528				GE82247	0.00164219	-0.974235	2216389	0.00254015	-0.164708
HTR011561	N/A	N/A	-2.80735	220014_at	220014_at	0.0358	-0.528
HTR009289	ZNF180	zinc finger protein 180 (HHZ168)	-2.80735	219495_s_at							GE819799	3.43e-05	-1.19282
HTR009145	N/A	N/A	-2.80735	219383_at	219383_at	0.0342	-0.403				GE88783	0.000182802	-0.901738
HTR005467	GALNT14; GALNTL5	UDP-N-acetyl-alpha-D-galactosamine:polypeptide N-acetylgalactosaminyltransferase 14 (GalNAc-T14); UDP-N-acetyl-alpha-D-galactosamine:polypeptide N-acetylgalactosaminyltransferase-like 5	-2.80735	219271_at	219271_at	0.00309	-0.549	A_23_P67847	0.0125	-0.382	GE87609	0.000253356	-0.734376
HTR008752	EHD3; EHD2	EH-domain containing 3; EH-domain containing 2	-2.80735	218935_at	218935_at	3.49e-06	-1.76				GE58604	1.77e-09	-1.46431
HTR001195	LRRC20	leucine rich repeat containing 20	-2.80735	218550_s_at	218550_s_at	0.00652	-0.696				GE55879	0.000110387	-0.72301	324158	0.0303556	-0.568638
HTR003165	N/A	N/A	-2.80735	218190_s_at							GE62026	0.000203799	-0.413829
HTR056635	N/A	N/A	-2.80735	217948_at	217948_at	6.09e-05	-0.892	A_23_P62429	0.0496	-0.41	GE82018	2.63e-07	-1.18818
HTR056676	MAP3K9	mitogen-activated protein kinase kinase kinase 9	-2.80735	214969_at	214969_at	0.0479	-0.44				GE62601	0.012285	-0.380971
HTR013763	CDH4	cadherin 4, type 1, R-cadherin (retinal)	-2.80735	206866_at	206866_at	4.59e-07	-1.95	A_23_P17593	0.00134	-0.614	GE57729	0.000733404	-3.45802
HTR009232	ZBTB16	zinc finger and BTB domain containing 16	-2.80735	205883_at							GE60361	0.00767615	-0.363538
HTR005693	ORC5L	origin recognition complex, subunit 5-like (yeast)	-2.80735	204957_at	204957_at	7.26e-05	-0.908
HTR002770	ANKRD6	ankyrin repeat domain 6	-2.80735	204672_s_at	204672_s_at	0.00171	-0.839				GE53623	3.3e-05	-1.09206
HTR000224	TRIM14	tripartite motif-containing 14	-2.80735	203148_s_at	203148_s_at	2.91e-05	-1.07	A_24_P197964	0.00084	-0.757	GE781724	2.82e-07	-1.34589
HTR005979	RPL38	ribosomal protein L38	-2.80735	202029_x_at										241640	1.95e-10	-1.06305
HTR010197	M6PR	mannose-6-phosphate receptor (cation dependent)	-2.80735	200901_s_at	200901_s_at	0.0119	-0.353							1880354	0.000620323	-1.18519
HTR002854	RAB6IP2	RAB6 interacting protein 2	-2.80735	1563947_a_at	1563947_a_at	0.00046	-0.992
HTR014503	PLEKHG2	pleckstrin homology domain containing, family G (with RhoGef domain) member 2	-2.80735	1558407_at							GE88703	9.11e-06	-0.862431
HTR015659	N/A	N/A	-2.80735	1555981_at	1555981_at	0.0404	-0.315				GE533000	0.0164009	-0.507066
HTR017888	N/A	N/A	-2.80735	1555875_at							GE57002	0.000737402	-0.356851
HTR012185	ATP6V0E	ATPase, H+ transporting, lysosomal 9kDa, V0 subunit e	-2.78136	200096_s_at	200096_s_at	0.0012	-0.632				GE81335	8.93e-07	-0.795665	126789	1.35e-05	-0.68037
HTR003978	PLXNB1	plexin B1	-2.75489	215668_s_at										755952	3.78e-07	-0.513346
HTR005634	PEX6	peroxisomal biogenesis factor 6	-2.75489	204545_at	204545_at	0.00386	-0.55				GE57336	0.0192433	-0.696666
HTR017525	CTBP1	C-terminal binding protein 1	-2.74723	213980_s_at	213980_s_at	0.0188	-0.364							46505	5.89e-08	-0.843818
HTR004115	N/A	N/A	-2.73697	226926_at	226926_at	2e-07	-1.86	A_23_P320261	0.0241	-0.701	GE88564	1.41e-08	-2.02434	810728	0.000199249	-0.843087
HTR003389	IPO13	importin 13	-2.73697	203546_at							GE53444	0.000113283	-0.555253
HTR008375	NDUFA7	NADH dehydrogenase (ubiquinone) 1 alpha subcomplex, 7, 14.5kDa	-2.71989	202785_at	202785_at	0.000471	-0.703	A_23_P108303	0.0197	-0.805	GE54497	8.26e-07	-1.06764
HTR006104	PPP1R7	protein phosphatase 1, regulatory subunit 7	-2.71882	213465_s_at	213465_s_at	1.83e-05	-1.33				GE60423	0.0216381	-1.60255
HTR012396	DSG3	desmoglein 3 (pemphigus vulgaris antigen)	-2.70044	235075_at	235075_at	2.83e-10	-2.87	A_23_P153120	0.000159	-1.71	GE58078	0.000153203	-1.37393	2213683	8.54e-09	-1.44299
HTR029606	N/A	N/A	-2.70044	229863_s_at	229863_s_at	0.00222	-0.457				GE88451	1.78e-06	-1.04385
HTR004132	TBC1D20	TBC1 domain family, member 20	-2.70044	226409_at							GE61475	0.00170145	-0.469226
HTR010474	UBE2E2	ubiquitin-conjugating enzyme E2E 2 (UBC4/5 homolog, yeast)	-2.70044	225651_at	225651_at	0.00031	-0.723							31669	8.86e-08	-0.795338
HTR003826	PARVA	parvin, alpha	-2.70044	222455_s_at	222455_s_at	0.0021	-0.706	A_24_P124370	0.000776	-0.698	GE55862	0.000130482	-1.03857	741358	3.1e-09	-0.773139
HTR005483	N/A	N/A	-2.70044	222234_s_at	222234_s_at	0.00717	-0.519				GE82770	9.02e-10	-1.99578
HTR006434	N/A	N/A	-2.70044	218246_at	218246_at	0.000112	-0.674				GE82855	3.04e-07	-1.32901	344449	5.18e-08	-0.83279
HTR046726	ZNF292	zinc finger protein 292	-2.70044	212368_at	212368_at	0.00764	-0.447				GE53259	1.63e-05	-0.67533
HTR004901	PSMD10	proteasome (prosome, macropain) 26S subunit, non-ATPase, 10	-2.70044	1554577_a_at										292961	8.11e-09	-0.647486
HTR010245	CLPP	ClpP caseinolytic protease, ATP-dependent, proteolytic subunit homolog (E. coli)	-2.69032	202799_at	202799_at	0.0115	-0.441				GE60424	9.08e-06	-0.771115
HTR007223	ZDHHC12	zinc finger, DHHC domain containing 12	-2.67243	226088_at	226088_at	4.18e-05	-1.01				GE83527	0.00215172	-1.19806
HTR007860	AP2B1	adaptor-related protein complex 2, beta 1 subunit	-2.66985	200615_s_at	200615_s_at	6.74e-07	-1.56	A_23_P55149	0.000876	-0.999
HTR010468	ETHE1	ethylmalonic encephalopathy 1	-2.66838	204034_at	204034_at	6.15e-07	-1.73	A_23_P142294	0.00293	-1.1	GE57329	4.45e-07	-1.79659	754087	1.01e-09	-0.499155
HTR000559	PDPK1	3-phosphoinositide dependent protein kinase-1	-2.66297	224986_s_at	224986_s_at	0.0178	-0.308
HTR004042	EXOSC3	exosome component 3	-2.66297	223490_s_at	223490_s_at	0.000347	-0.562
HTR001877	EIF3S6IP	eukaryotic translation initiation factor 3, subunit 6 interacting protein	-2.66297	217719_at							GE58677	0.00358644	-0.41067
HTR006325	ASH2L	ash2 (absent, small, or homeotic)-like (Drosophila)	-2.66297	209517_s_at	209517_s_at	0.00427	-0.474				GE54534	5.25e-05	-0.859591	245497	3e-09	-0.700342
HTR017790	N/A	N/A	-2.66297	205634_x_at	205634_x_at	0.00872	-0.617				GE85712	1.18e-07	-1.40474
HTR006099	SIAT7B; SIATL1	sialyltransferase 7 ((alpha-N-acetylneuraminyl-2,3-beta-galactosyl-1,3)-N-acetyl galactosaminide alpha-2,6-sialyltransferase) B; sialyltransferase-like 1	-2.66297	204542_at	204542_at	1.31e-08	-1.91				GE81640	8.08e-09	-2.29252	823590	0.00665039	-0.39879
HTR005126	TPD52L1; TPD52L2	tumor protein D52-like 1; tumor protein D52-like 2	-2.65535	203786_s_at	203786_s_at	9.79e-08	-1.44	A_23_P31143	0.0364	-0.846	GE59175	6.7e-07	-1.49892
HTR015394	LCN7	lipocalin 7	-2.64909	219058_x_at	219058_x_at	4.26e-07	-2.12				GE62031	1.61e-07	-1.95947
HTR010318	USMG5	upregulated during skeletal muscle growth 5	-2.64386	225413_at	225413_at	0.00362	-0.508	A_23_P127095	0.00168	-0.765	GE88511	6.03e-06	-1.02618	220479	1.95e-13	-1.16051
HTR012423	SLC10A3	solute carrier family 10 (sodium/bile acid cotransporter family), member 3	-2.64386	204928_s_at	204928_s_at	0.042	-0.286	A_23_P366254	0.0237	-0.362	GE59701	0.00928092	-0.246825
HTR055544	TRAPPC1	trafficking protein particle complex 1	-2.63941	225294_s_at	225294_s_at	2.97e-05	-1.41				GE87628	5.99e-07	-1.5762
HTR029594	N/A	N/A	-2.63227	1558712_at							GE83092	2.93e-06	-0.685859
HTR013286	LENG10; SATB1; TBC1D5	leukocyte receptor cluster (LRC) member 10; special AT-rich sequence binding protein 1 (binds to nuclear matrix/scaffold-associating DNA's); TBC1 domain family, member 5	-2.62449	201813_s_at	201813_s_at	0.00143	-0.851				GE724743	0.00770194	-0.359037
HTR005243	MMP14	matrix metalloproteinase 14 (membrane-inserted)	-2.62449	160020_at										270505	0.00121649	-0.322525
HTR003120	CA2	carbonic anhydrase II	-2.61566	209301_at	209301_at	5.92e-08	-1.92	A_23_P8913	1.03e-07	-1.42	GE57471	8.21e-06	-1.48097	51865	2.36e-09	-2.01956
HTR006212	RPS27L	ribosomal protein S27-like	-2.61406	238935_at	238935_at	7.22e-08	-2.23	A_23_P14734	0.0278	-0.387	GE58617	4.34e-09	-1.45377	376772	9.01e-18	-2.42855
HTR014448	N/A	N/A	-2.60486	212210_at							GE788626	0.00621168	-0.410286
HTR000255	DST	dystonin	-2.60486	204455_at	204455_at	0.0199	-0.355							188036	0.0113967	-0.964991
HTR008254	CUEDC2	CUE domain containing 2	-2.60204	218097_s_at	218097_s_at	0.0257	-0.451				GE82769	3.12e-08	-1.08091
HTR014866	N/A	N/A	-2.60174	224746_at	224746_at	0.000574	-0.601	A_23_P410965	0.000997	-1.16				163171	4.1e-12	-1.30876
HTR006352	SPINT1	serine protease inhibitor, Kunitz type 1	-2.59561	235546_at	235546_at	6.69e-06	-1.28	A_23_P49060	0.0101	-0.766	GE63378	8.71e-07	-1.05356	345629	0.000268617	-0.444413
HTR007832	RPL35	ribosomal protein L35	-2.58496	#N/A							GE80802	0.0226057	-0.471418	877835	2.1e-05	-0.684216
HTR058238	CD24	CD24 antigen (small cell lung carcinoma cluster 4 antigen)	-2.58496	#N/A										3140671	9.41e-17	-1.66234
HTR020040	N/A	N/A	-2.58496	#N/A				A_32_P221000	0.0116	-1.11
HTR044123	ALS2CL	ALS2 C-terminal like	-2.58496	243276_at	243276_at	1.89e-05	-1.28				GE552315	0.00878717	-0.255948
HTR001409	USP43	ubiquitin specific protease 43	-2.58496	237439_at	237439_at	0.00139	-0.564							35478	2.39e-05	-1.17623
HTR003168	N/A	N/A	-2.58496	233638_s_at	233638_s_at	0.000714	-1.19				GE85338	0.00408357	-0.411996	302011	0.0024613	-0.826872
HTR007612	N/A	N/A	-2.58496	231950_at	231950_at	0.0115	-0.588				GE86218	7.47e-07	-1.26511
HTR011357	RASGEF1A	RasGEF domain family, member 1A	-2.58496	230563_at	230563_at	0.0023	-0.76
HTR007126	ALG9	asparagine-linked glycosylation 9 homolog (yeast, alpha 1,2 mannosyltransferase)	-2.58496	228817_at	228817_at	0.000126	-1.32	A_23_P64193	0.00489	-0.605	GE87114	2.42e-07	-1.41694
HTR015332	UNC13D	unc-13 homolog D (C. elegans)	-2.58496	226678_at							GE87171	0.00216597	-0.865464
HTR005473	NEIL2	nei like 2 (E. coli)	-2.58496	226585_at										123750	9.68e-06	-0.588319
HTR016093	HBLD1	HESB like domain containing 1	-2.58496	226007_at	226007_at	4.86e-06	-1.08				GE79724	2.05e-05	-1.05096	789277	1.03e-06	-0.690764
HTR014989	CPSF2	cleavage and polyadenylation specific factor 2, 100kDa	-2.58496	225994_at	225994_at	4.39e-05	-1.02	A_23_P99837	0.011	-0.677	GE61637	0.0275663	-0.324958	292881	6.43e-07	-0.580581
HTR002793	SEC3L1	SEC3-like 1 (S. cerevisiae)	-2.58496	222127_s_at	222127_s_at	0.000379	-0.586				GE55901	0.00610864	-0.459321
HTR006207	THRAP5	thyroid hormone receptor associated protein 5	-2.58496	221544_s_at	221544_s_at	0.00228	-0.564
HTR016240	KIAA1305	KIAA1305	-2.58496	220911_s_at							GE53896	1.81e-05	-1.28894
HTR011160	THEDC1	thioesterase domain containing 1	-2.58496	219975_x_at	219975_x_at	8.76e-09	-3.29	A_23_P161458	0.0122	-0.587	GE55971	0.000145428	-1.21186
HTR003349	ECT2	epithelial cell transforming sequence 2 oncogene	-2.58496	219787_s_at							GE56789	0.00669171	-0.498499	3450287	0.0217381	-0.391019
HTR030545	N/A	N/A	-2.58496	219154_at							GE82909	7.74e-06	-1.1687
HTR010784	N/A	N/A	-2.58496	219127_at	219127_at	1.1e-06	-1.2	A_23_P118894	0.000113	-0.92	GE86951	5.79e-07	-1.21114
HTR008627	DVL2	dishevelled, dsh homolog 2 (Drosophila)	-2.58496	218759_at							GE62651	0.000151208	-0.673125
HTR006916	PJA1	praja 1	-2.58496	218667_at	218667_at	0.0479	-0.312	A_23_P11244	0.0181	-0.482	GE82683	1.01e-05	-0.563462	239593	0.00132422	-0.37391
HTR002392	RHOT1	ras homolog gene family, member T1	-2.58496	218323_at	218323_at	0.000112	-0.797
HTR006522	COMMD9	COMM domain containing 9	-2.58496	218072_at	218072_at	0.00206	-0.625				GE62116	5.94e-07	-1.16394
HTR058302	INPP5B	inositol polyphosphate-5-phosphatase, 75kDa	-2.58496	213643_s_at	213643_s_at	0.000453	-0.738				GE808468	0.00705404	-1.77056
HTR003518	MINA	MYC induced nuclear antigen	-2.58496	213188_s_at	213188_s_at	0.00467	-0.49
HTR016052	DDHD2	DDHD domain containing 2	-2.58496	212690_at	212690_at	2.41e-05	-1.18	A_23_P401238	5.7e-05	-1
HTR001921	NF1	neurofibromin 1 (neurofibromatosis, von Recklinghausen disease, Watson disease)	-2.58496	212678_at	212678_at	0.00245	-0.659	A_24_P917026	0.0499	-0.485	GE54517	0.000252826	-0.513036
HTR002887	GYG2	glycogenin 2	-2.58496	210963_s_at							GE823539	0.000375703	-0.630113
HTR006459	ANK3	ankyrin 3, node of Ranvier (ankyrin G)	-2.58496	206385_s_at	206385_s_at	1.14e-06	-1.11	A_23_P202269	0.00126	-0.581	GE58941	0.000613999	-0.521311	172249	2.64e-07	-0.786205
HTR011229	MPP3; DLG3	membrane protein, palmitoylated 3 (MAGUK p55 subfamily member 3); discs, large homolog 3 (neuroendocrine-dlg, Drosophila)	-2.58496	206186_at							GE59119	0.00386988	-0.426355
HTR014664	QPCT	glutaminyl-peptide cyclotransferase (glutaminyl cyclase)	-2.58496	205174_s_at	205174_s_at	3.43e-08	-2.6	A_24_P71468	3.74e-07	-1.4	GE59976	6.4e-08	-1.9388	267706	1.83e-10	-2.00062
HTR010760	LOH11CR2A	loss of heterozygosity, 11, chromosomal region 2, gene A	-2.58496	205011_at	205011_at	3.28e-06	-1.14				GE54048	0.00196353	-0.327056
HTR009221	N/A	N/A	-2.58496	205002_at							GE59441	0.00229745	-0.335745
HTR004296	ALDH6A1	aldehyde dehydrogenase 6 family, member A1	-2.58496	204289_at							GE55296	0.000387651	-0.724437
HTR005358	PTE1	peroxisomal acyl-CoA thioesterase	-2.58496	204212_at	204212_at	6.66e-05	-0.879				GE88147	1.42e-08	-1.72241
HTR008524	BLZF1	basic leucine zipper nuclear factor 1 (JEM-1)	-2.58496	203840_at	203840_at	0.00505	-0.58							23012	5.63e-06	-0.492637
HTR010300	TUSC2	tumor suppressor candidate 2	-2.58496	203272_s_at	203272_s_at	0.015	-0.559	A_24_P165965	0.01	-0.474
HTR003841	SNX2	sorting nexin 2	-2.58496	202113_s_at	202113_s_at	0.00263	-0.714	A_23_P7697	0.0255	-0.576				284735	3.49e-07	-0.667426
HTR006299	RALB	v-ral simian leukemia viral oncogene homolog B (ras related; GTP binding protein)	-2.58496	202101_s_at	202101_s_at	7.43e-05	-1.1							322617	0.000315645	-1.07787
HTR006026	TNFAIP1	tumor necrosis factor, alpha-induced protein 1 (endothelial)	-2.58496	201207_at	201207_at	1.72e-05	-0.953	A_23_P38446	0.0181	-0.813	GE79493	3.86e-06	-1.09189
HTR015574	ZNF545	zinc finger protein 545	-2.58496	1555793_a_at	1555793_a_at	0.000635	-0.623
HTR014024	RABGAP1L; GPR52	RAB GTPase activating protein 1-like; G protein-coupled receptor 52	-2.58496	1554725_at							GE81540	0.000908978	-0.710863
HTR007719	N/A	N/A	-2.58496	1552946_at	1552946_at	0.000108	-1.21				GE488362	0.000225684	-3.52267
HTR011525	N/A	N/A	-2.58496	1552919_at							GE579576	2.31e-06	-0.878844	250807	2.55e-11	-0.920745
HTR003813	SLC35C2	solute carrier family 35, member C2	-2.56071	238814_at	238814_at	0.007	-0.555				GE86538	3.84e-07	-0.79273
HTR037142	ABLIM1	actin binding LIM protein 1	-2.56071	200965_s_at	200965_s_at	4.51e-07	-1.36				GE58284	6.34e-08	-1.07348
HTR005249	N/A	N/A	-2.54432	223174_at	223174_at	1.01e-06	-1.18				GE83376	7.8e-06	-0.6099
HTR002715	ELAC2	elaC homolog 2 (E. coli)	-2.54432	201767_s_at	201767_s_at	0.000987	-0.607	A_23_P38262	0.00221	-0.605
HTR004006	HSPA5BP1	heat shock 70kDa protein 5 (glucose-regulated protein, 78kDa) binding protein 1	-2.54189	218834_s_at	218834_s_at	0.0407	-0.412				GE55543	6.3e-05	-0.779866
HTR008162	SLC25A4	solute carrier family 25 (mitochondrial carrier; adenine nucleotide translocator), member 4	-2.54057	202825_at	202825_at	0.000398	-0.582				GE80987	3.56e-05	-0.946856	296111	4.94e-17	-1.35099
HTR008653	N/A	N/A	-2.53605	218844_at	218844_at	1.95e-05	-1.14	A_23_P4190	0.000746	-0.793	GE83105	3.88e-07	-1.5901	897529	9.94e-10	-2.28189
HTR002673	SLC4A2	solute carrier family 4, anion exchanger, member 2 (erythrocyte membrane protein band 3-like 1)	-2.53172	202111_at							GE59290	0.00143412	-0.433183	323577	1.36e-08	-0.733757
HTR018949	N/A	N/A	-2.53051	241455_at	241455_at	1.64e-07	-2.23				GE795646	0.000882557	-0.453343
HTR049248	S100A16	S100 calcium binding protein A16	-2.52447	227998_at	227998_at	1.88e-06	-1.4				GE85816	2.49e-06	-1.44302
HTR049411	N/A	N/A	-2.52356	226816_s_at	226816_s_at	0.000123	-0.81
HTR003148	VAPB	VAMP (vesicle-associated membrane protein)-associated protein B and C	-2.52356	225923_at	225923_at	0.000129	-0.974	A_23_P91293	0.0225	-0.591	GE855235	0.00987632	-1.55802	295516	5.23e-10	-0.877912
HTR004159	N/A	N/A	-2.52356	223335_at	223335_at	0.00697	-0.527
HTR010701	MAP3K5	mitogen-activated protein kinase kinase kinase 5	-2.52356	203836_s_at	203836_s_at	0.000377	-0.938	A_23_P134125	0.00607	-0.818
HTR008554	GTF2F2	general transcription factor IIF, polypeptide 2, 30kDa	-2.52356	1563983_at				A_23_P14132	0.00234	-0.876	GE635561	0.00469775	-0.424528	754085	8.93e-08	-0.745269
HTR018126	N/A	N/A	-2.5025	230179_at	230179_at	8.65e-09	-2.23
HTR007351	SUSD1	sushi domain containing 1	-2.5025	226264_at							GE56712	0.00123403	-0.501966
HTR014470	N/A	N/A	-2.5025	224747_at	224747_at	1.9e-05	-1.01							755631	8.84e-12	-1.42639
HTR003368	PNKP	polynucleotide kinase 3'-phosphatase	-2.5025	218961_s_at							GE58448	0.000167347	-0.768192
HTR008057	TIMM23	translocase of inner mitochondrial membrane 23 homolog (yeast)	-2.5025	218119_at	218119_at	0.00595	-0.558				GE78963	0.000120486	-0.641803	134479	3.08e-06	-0.923197
HTR003193	FXYD5	FXYD domain containing ion transport regulator 5	-2.49643	218084_x_at	218084_x_at	1.64e-06	-1.96	A_23_P130995	9.3e-05	-1.32	GE61584	3.24e-05	-3.4267
HTR010174	SCRN1	secernin 1	-2.49185	201462_at	201462_at	1.05e-05	-0.93				GE57339	0.0111414	-0.726812	362729	2.6e-05	-0.621248
HTR006461	MRPS15	mitochondrial ribosomal protein S15	-2.48543	226296_s_at	226296_s_at	0.000697	-0.544	A_23_P114826	0.046	-0.457	GE62610	3.84e-06	-0.811181
HTR004204	EPB49	erythrocyte membrane protein band 4.9 (dematin)	-2.48543	204505_s_at	204505_s_at	0.00588	-0.549				GE81097	9.19e-06	-1.29166
HTR010477	S100P	S100 calcium binding protein P	-2.48543	204351_at	204351_at	1.75e-07	-1.63	A_23_P58266	0.000115	-1.43	GE59915	6.06e-08	-1.79688
HTR002041	RPL7A; RNU36B	ribosomal protein L7a; RNA, U36B small nucleolar	-2.45943	#N/A				A_24_P178764	0.0288	-0.338				897581	8.21e-15	-1.27568
HTR044202	C9orf75	chromosome 9 open reading frame 75	-2.45943	225052_at	225052_at	0.00981	-0.563				GE515500	0.00131291	-0.765358	277570	0.000837514	-0.596728
HTR007222	F2RL1	coagulation factor II (thrombin) receptor-like 1	-2.45943	206429_at	206429_at	0.000483	-1.15				GE59346	0.0174581	-1.22718
HTR004051	PYGL	phosphorylase, glycogen; liver (Hers disease, glycogen storage disease type VI)	-2.45943	202990_at	202990_at	2.58e-09	-2.17	A_23_P48676	1.68e-06	-1.5	GE57832	2.13e-08	-2.14433	241705	1.6e-07	-1.84042
HTR004728	CCND2	cyclin D2	-2.45943	200953_s_at	200953_s_at	4.45e-05	-0.763
HTR012319	N/A	N/A	-2.45943	1558124_at							GE577759	0.0400517	-0.682901	356979	4.4e-09	-0.651352
HTR006504	SLC25A23	solute carrier family 25 (mitochondrial carrier; phosphate carrier), member 23	-2.44931	220182_at	220182_at	9.34e-05	-1.06	A_32_P224522	0.00147	-0.875	GE62250	7.83e-08	-1.91379
HTR000809	SAA4; SAA2; SAA1	serum amyloid A4, constitutive; serum amyloid A2; serum amyloid A1	-2.44626	207096_at	207096_at	2.18e-05	-0.849				GE83164	8.87e-08	-1.22764
HTR015321	N/A	N/A	-2.43857	225372_at	225372_at	0.00858	-0.658				GE87889	1.06e-06	-1.60886	345116	3.05e-10	-0.557837
HTR001798	XPO5	exportin 5	-2.43296	223055_s_at	223055_s_at	0.0135	-0.374
HTR006935	ZNF544	zinc finger protein 544	-2.43296	218735_s_at	218735_s_at	0.00186	-0.537				GE85642	7.38e-07	-1.22959
HTR014676	N/A	N/A	-2.42033	226697_at	226697_at	4.12e-06	-1.82	A_24_P941572	8.29e-07	-1.24	GE80432	4.9e-05	-0.960203	730035	0.0137207	-0.401172
HTR015011	ARRDC4	arrestin domain containing 4	-2.41504	225283_at	225283_at	3.57e-07	-1.59	A_23_P339818	0.0209	-1.66	GE87830	1.58e-06	-1.27683	4838787	0.0425251	-1.55798
HTR002642	PPIE	peptidylprolyl isomerase E (cyclophilin E)	-2.41504	202494_at	202494_at	0.0048	-0.507
HTR000392	PCTK1	PCTAIRE protein kinase 1	-2.40881	208823_s_at										45889	0.0110909	-0.708261
HTR006566	N/A	N/A	-2.40599	225394_s_at	225394_s_at	6.92e-05	-0.698				GE79824	7.92e-05	-0.594087	320475	2.17e-13	-1.30675
HTR046205	PXN	paxillin	-2.40296	201087_at	201087_at	5.83e-05	-1.15	A_24_P184555	0.000177	-1.33	GE83112	0.0206091	-0.280084
HTR003402	DMWD; DMPK; DM1; SIX5	dystrophia myotonica-containing WD repeat motif; dystrophia myotonica-protein kinase; dystrophia myotonica 1 (includes dystrophia myotonia protein kinase); sine oculis homeobox homolog 5 (Drosophila)	-2.4021	1554429_a_at	1554429_a_at	0.0367	-0.313				GE85852	0.000306545	-0.677925	1965383	0.0284689	-0.142851
HTR001732	TMSB10	thymosin, beta 10	-2.39942	#N/A				A_23_P68106	0.0146	-0.859				840788	1.8e-10	-1.53352
HTR001122	NDUFB2; ADCK2	NADH dehydrogenase (ubiquinone) 1 beta subcomplex, 2, 8kDa; aarF domain containing kinase 2	-2.39428	218201_at	218201_at	0.000642	-0.588				GE61360	8.01e-06	-0.810211	109408	5.98e-13	-1.05055
HTR003291	PLEKHA1	pleckstrin homology domain containing, family A (phosphoinositide binding specific) member 1	-2.39232	226247_at	226247_at	4.97e-06	-0.984	A_24_P269814	0.000626	-1.39	GE56633	0.000932747	-0.722987	151354	1.94e-06	-1.12545
HTR006580	CPT2; CPT1A	carnitine palmitoyltransferase II; carnitine palmitoyltransferase 1A (liver)	-2.39232	204264_at	204264_at	0.0262	-0.441				GE80891	0.00812042	-0.563976
HTR004723	PINK1	PTEN induced putative kinase 1	-2.38904	209018_s_at	209018_s_at	1.31e-05	-1.11	A_23_P23194	0.00826	-0.607	GE62219	1.33e-07	-1.23649	44023	0.000533134	-1.21144
HTR004786	C9orf74	chromosome 9 open reading frame 74	-2.37851	208101_s_at	208101_s_at	0.0338	-0.428							41732	1.52e-06	-0.744242
HTR012217	FAM3C	family with sequence similarity 3, member C	-2.37504	201889_at	201889_at	1.28e-07	-1.93	A_23_P157371	0.000412	-1.18	GE57390	3.54e-06	-1.03392	109214	8.88e-14	-1.9627
HTR012394	MMP12	matrix metalloproteinase 12 (macrophage elastase)	-2.37346	204580_at	204580_at	9.33e-07	-1.33	A_23_P340698	0.0219	-1.27	GE57681	0.0339136	-0.833115	257580	7.69e-05	-1.39751
HTR001440	DIABLO; VPS33A	diablo homolog (Drosophila); vacuolar protein sorting 33A (yeast)	-2.37197	204590_x_at	204590_x_at	0.00159	-0.67				GE82738	4.14e-06	-1.26734	754121	2.89e-08	-0.638263
HTR001986	B4GALT1	UDP-Gal:betaGlcNAc beta 1,4- galactosyltransferase, polypeptide 1	-2.36957	216627_s_at	216627_s_at	0.000696	-1.2
HTR004865	TRIM25	tripartite motif-containing 25	-2.36923	206911_at	206911_at	0.00747	-0.489				GE87112	0.0170927	-0.530534
HTR003242	GRK6	G protein-coupled receptor kinase 6	-2.35755	211543_s_at	211543_s_at	0.00674	-0.587				GE57652	3.25e-05	-1.46017
HTR007946	NFIC	nuclear factor I/C (CCAAT-binding transcription factor)	-2.35669	213298_at	213298_at	0.0165	-0.742				GE59702	0.000305842	-1.30259
HTR012201	ATP6V1F	ATPase, H+ transporting, lysosomal 14kDa, V1 subunit F	-2.35605	201527_at	201527_at	0.012	-0.569				GE57227	1.03e-05	-0.92958
HTR051391	SLC35B2	solute carrier family 35, member B2	-2.3505	224716_at	224716_at	0.000201	-0.742	A_23_P19257	0.0417	-0.479	GE87514	1.49e-06	-1.25157
HTR006199	TXNDC9	thioredoxin domain containing 9	-2.34792	203008_x_at	203008_x_at	2e-06	-1.21	A_23_P154330	0.00339	-0.707				202144	1.07e-08	-0.904658
HTR007999	VDAC3	voltage-dependent anion channel 3	-2.34577	208845_at	208845_at	0.0239	-0.306				GE62824	0.0409174	-0.625648	796759	1.35e-09	-0.710809
HTR008292	TM7SF2; CDC42EP2; POLA2; MRPL49; C11orf2; CAPN1; DPF2; TIGD3	transmembrane 7 superfamily member 2; CDC42 effector protein (Rho GTPase binding) 2; polymerase (DNA directed), alpha 2 (70kD subunit); mitochondrial ribosomal protein L49; chromosome 11 open reading frame2; calpain 1, (mu/I) large subunit; D4, zinc and double PHD fingers family 2; tigger transposable element derived 3	-2.34305	200752_s_at	200752_s_at	2.15e-06	-1.53				GE626280	1.18e-09	-1.80208
HTR007820	RPS27A	ribosomal protein S27a	-2.32193	242214_at										877827	4.06e-10	-0.849341
HTR007322	BCAS4	breast carcinoma amplified sequence 4	-2.32193	239278_at	239278_at	0.000631	-0.526
HTR029703	N/A	N/A	-2.32193	227862_at	227862_at	4.09e-09	-2.57	A_24_P693986	0.00951	-1.36				485095	0.00679692	-0.797921
HTR008137	STAMBP	STAM binding protein	-2.32193	227515_at	227515_at	3.77e-05	-0.916				GE88252	6.13e-06	-1.16447	127775	0.0100664	-0.573132
HTR002442	TRIM41	tripartite motif-containing 41	-2.32193	226445_s_at							GE56759	0.00203228	-0.569734
HTR003052	PAFAH1B2	platelet-activating factor acetylhydrolase, isoform Ib, beta subunit 30kDa	-2.32193	224777_s_at	224777_s_at	0.000974	-0.52							270114	1.99e-14	-1.20737
HTR005187	CXCL16	chemokine (C-X-C motif) ligand 16	-2.32193	223454_at	223454_at	0.00359	-0.785	A_23_P38505	0.0114	-0.353	GE84818	2.92e-07	-1.61155
HTR003246	ZDHHC16	zinc finger, DHHC domain containing 16	-2.32193	223212_at	223212_at	0.000523	-0.734	A_23_P150009	0.000464	-0.944	GE62389	4.52e-06	-1.26917
HTR010523	MED9	mediator of RNA polymerase II transcription, subunit 9 homolog (yeast)	-2.32193	218372_at										359756	1.7e-10	-1.05008
HTR005239	LYPDC1	LY6/PLAUR domain containing 1	-2.32193	212909_at							GE517069	0.000221637	-0.487985
HTR008618	KIAA0157	KIAA0157	-2.32193	212835_at	212835_at	0.00122	-0.804
HTR043986	TUBB6	tubulin, beta 6	-2.32193	209191_at	209191_at	8.34e-05	-1.04	A_24_P313756	0.0085	-0.592	GE61273	0.000924087	-1.24322	152435	2.69e-15	-1.59529
HTR008196	FECH	ferrochelatase (protoporphyria)	-2.32193	203116_s_at	203116_s_at	0.000524	-0.679				GE57038	0.000686923	-0.722816
HTR008153	IGSF3	immunoglobulin superfamily, member 3	-2.32193	202421_at	202421_at	4.29e-06	-1.14
HTR004840	PCOLN3	procollagen (type III) N-endopeptidase	-2.32193	201933_at							GE61585	3.61e-07	-0.983691
HTR014934	PTPLB	protein tyrosine phosphatase-like (proline instead of catalytic arginine), member b	-2.31288	227741_at	227741_at	0.000207	-2.45	A_24_P135753	1.46e-09	-2.24	GE54470	6.48e-07	-1.67902
HTR010114	OXA1L	oxidase (cytochrome c) assembly 1-like	-2.30485	208717_at							GE86819	0.00616235	-0.505981
HTR049295	N/A	N/A	-2.29956	223265_at	223265_at	0.00607	-0.631
HTR006273	GALE; HMGCL	UDP-galactose-4-epimerase; 3-hydroxymethyl-3-methylglutaryl-Coenzyme A lyase (hydroxymethylglutaricaciduria)	-2.29768	202528_at	202528_at	6.1e-05	-0.833				GE60540	1.3e-06	-0.90587
HTR005065	PDLIM4	PDZ and LIM domain 4	-2.29662	211564_s_at	211564_s_at	0.000516	-1.42				GE60162	9.87e-08	-1.51389	324332	0.0103816	-0.951276
HTR003631	CAV1	caveolin 1, caveolae protein, 22kDa	-2.28597	212097_at	212097_at	4.47e-07	-1.24				GE54670	0.00014241	-0.967346	200862	8.03e-13	-1.53864
HTR008454	MSRB2	methionine sulfoxide reductase B2	-2.2854	219451_at	219451_at	0.000764	-0.831				GE58668	3.4e-07	-0.830386
HTR009359	PTPN14	protein tyrosine phosphatase, non-receptor type 14	-2.28011	244533_at	244533_at	0.00362	-1.06
HTR004829	AK3; AK3L2	adenylate kinase 3; adenylate kinase 3-like 2	-2.28011	225342_at	225342_at	1.02e-08	-2.03	A_32_P108655	0.00094	-0.773	GE86076	2.08e-07	-1.93156
HTR005387	SIRT6	sirtuin (silent mating type information regulation 2 homolog) 6 (S. cerevisiae)	-2.28011	219613_s_at										724208	0.000263418	-0.423859
HTR004158	HOMER3	homer homolog 3 (Drosophila)	-2.28011	215489_x_at	215489_x_at	2.61e-05	-1.42	A_23_P39364	0.00235	-0.884	GE54775	0.00290193	-0.763963
HTR008363	N/A	N/A	-2.27302	218303_x_at	218303_x_at	0.00293	-0.522
HTR000821	EPHB2	EPH receptor B2	-2.26303	209589_s_at	209589_s_at	3.88e-08	-2.47				GE54191	5.92e-08	-2.4358	345103	1.72e-05	-0.635885
HTR001021	N/A	N/A	-2.24793	214076_at							GE61753	7.45e-05	-0.9101	3952903	0.019004	-0.647308
HTR003689	ANXA8	annexin A8	-2.24462	203074_at	203074_at	9.01e-11	-4.09	A_32_P105549	7.84e-07	-2.33	GE59737	8.08e-13	-3.92839	115351	1.12e-08	-2.88298
HTR000073	BAX; FTL; DHDH	BCL2-associated X protein; ferritin, light polypeptide; dihydrodiol dehydrogenase (dimeric)	-2.23447	208478_s_at	208478_s_at	0.000207	-1.3				GE498533	2.56e-07	-1.17392
HTR003033	THBS1	thrombospondin 1	-2.23064	201107_s_at	201107_s_at	0.00196	-2.23	A_23_P206212	0.00668	-0.67	GE81252	3.04e-07	-1.84178	486195	0.000343504	-1.52092
HTR034697	GSTP1	glutathione S-transferase pi	-2.22864	#N/A				A_23_P202658	4.15e-05	-1.03
HTR001855	MMS19L	MMS19-like (MET18 homolog, S. cerevisiae)	-2.22239	#N/A							GE54081	2.92e-05	-0.712657
HTR014701	N/A	N/A	-2.22239	55081_at	55081_at	8.22e-09	-2.35
HTR014591	CAPN12	calpain 12	-2.22239	228705_at	228705_at	0.0177	-0.319
HTR013897	SAMD10	sterile alpha motif domain containing 10	-2.22239	227773_at	227773_at	0.0399	-0.31				GE523819	0.0239797	-0.477968
HTR014920	ARMCX6	armadillo repeat containing, X-linked 6	-2.22239	214749_s_at	214749_s_at	0.00946	-0.394				GE87388	0.00134289	-0.744895	181725	0.00288796	-0.569718
HTR007904	SRM	spermidine synthase	-2.22239	201516_at	201516_at	0.00339	-0.601				GE61459	6.22e-06	-1.21684	154037	1.11e-06	-0.750054
HTR029966	N/A	N/A	-2.20945	238742_x_at							GE689380	5.55e-09	-1.27509
HTR023299	PWWP2	PWWP domain containing 2	-2.20945	227999_at	227999_at	0.00842	-0.546	A_23_P374389	0.000464	-0.715
HTR014237	N/A	N/A	-2.20945	226873_at	226873_at	0.0171	-1.15
HTR003832	ITPA	inosine triphosphatase (nucleoside triphosphate pyrophosphatase)	-2.20945	209171_at							GE54208	7.22e-05	-0.698218
HTR004772	KIF1C	kinesin family member 1C	-2.20409	238477_at	238477_at	3.62e-07	-2.12	A_32_P149288	0.0126	-0.459
HTR003621	KRT7	keratin 7	-2.20409	209016_s_at	209016_s_at	4.33e-09	-2.62	A_23_P381945	0.00846	-1.67	GE55264	2.93e-08	-2.12914	843321	1.13e-19	-3.77376
HTR003001	SLC7A5	solute carrier family 7 (cationic amino acid transporter, y+ system), member 5	-2.20323	201195_s_at	201195_s_at	1.94e-05	-1.1							239754	2.07e-11	-1.4515
HTR014809	C14orf78	chromosome 14 open reading frame 78	-2.20163	212992_at	212992_at	2.65e-08	-2.49	A_23_P311912	0.000679	-1.52				307670	1.43e-10	-2.34781
HTR003830	ABCF2	ATP-binding cassette, sub-family F (GCN20), member 2	-2.1964	209247_s_at	209247_s_at	0.00196	-0.431				GE55158	0.00178831	-0.569892
HTR002745	NAGK	N-acetylglucosamine kinase	-2.19265	218231_at	218231_at	0.04	-0.382
HTR001854	DDR1; MTUS1	discoidin domain receptor family, member 1; mitochondrial tumor suppressor 1	-2.19265	212096_s_at	212096_s_at	0.000373	-0.669				GE53869	0.00022489	-0.984979
HTR005584	C19orf25	chromosome 19 open reading frame 25	-2.18763	226378_s_at							GE87203	0.000787887	-0.649049
HTR006431	APTX	aprataxin	-2.18763	222658_s_at	222658_s_at	0.0297	-0.591				GE55383	0.000909647	-0.729135	270246	1.7e-06	-0.374011
HTR005348	TCN2	transcobalamin II; macrocytic anemia	-2.18763	204043_at	204043_at	0.0241	-0.46				GE57547	0.00760711	-0.352944
HTR002984	AES	amino-terminal enhancer of split	-2.18469	217729_s_at	217729_s_at	0.00518	-0.527	A_23_P165061	0.000227	-1.24	GE80148	1.14e-06	-1.08883	811145	2.17e-08	-1.30605
HTR006160	NDUFS3	NADH dehydrogenase (ubiquinone) Fe-S protein 3, 30kDa (NADH-coenzyme Q reductase)	-2.17834	225901_at	225901_at	1.03e-05	-1.33	A_24_P372562	0.0242	-0.869	GE86016	0.00010264	-0.458424
HTR006187	TPD52	tumor protein D52	-2.16993	236655_at	236655_at	0.0389	-0.367				GE58984	0.0307599	-0.306964	814306	6.33e-06	-0.898882
HTR008466	LIPH; TMEM41A	lipase, member H; transmembrane protein 41A	-2.16993	235871_at	235871_at	1.24e-06	-1.53				GE86896	2.97e-07	-1.46788
HTR010163	PCSK1N	proprotein convertase subtilisin/kexin type 1 inhibitor	-2.16993	218952_at							GE87224	0.00465441	-0.292658
HTR000732	XPNPEP1	X-prolyl aminopeptidase (aminopeptidase P) 1, soluble	-2.16993	208453_s_at	208453_s_at	0.00996	-0.753				GE60180	0.00154963	-0.500051	471802	8.73e-09	-0.848026
HTR007298	SCNN1B	sodium channel, nonvoltage-gated 1, beta (Liddle syndrome)	-2.16993	205464_at	205464_at	1.06e-08	-2.11				GE60110	4.21e-12	-2.50188
HTR010190	HBXIP	hepatitis B virus x interacting protein	-2.16993	202299_s_at	202299_s_at	0.0073	-0.384				GE61235	0.0040221	-0.386873
HTR001130	AMFR	autocrine motility factor receptor	-2.16993	202203_s_at	202203_s_at	1.41e-07	-2.08				GE58024	3.13e-08	-1.19378
HTR007895	STAT6	signal transducer and activator of transcription 6, interleukin-4 induced	-2.16993	201332_s_at	201332_s_at	0.0172	-0.498				GE79254	0.00132877	-0.692872
HTR000785	N/A	N/A	-2.16619	204218_at	204218_at	0.0123	-0.442				GE82246	3.79e-07	-0.978369	201399	4.66e-05	-0.660396
HTR002972	GNB1	guanine nucleotide binding protein (G protein), beta polypeptide 1	-2.15865	200745_s_at	200745_s_at	2.83e-06	-1.23
HTR001029	RAB4B; MIA	RAB4B, member RAS oncogene family; melanoma inhibitory activity	-2.15754	206560_s_at	206560_s_at	4.77e-07	-1.7	A_23_P4714	0.037	-1.13	GE80848	0.00137787	-2.31714	767737	0.0075693	-0.515546
HTR018657	FAM20C	family with sequence similarity 20, member C	-2.14975	229438_at	229438_at	0.000233	-0.855	A_32_P72351	0.00373	-0.852	GE87877	1.45e-11	-2.6827	4942737	0.0322722	-1.40116
HTR003818	C22orf5	chromosome 22 open reading frame 5	-2.14975	202027_at	202027_at	0.0118	-0.37	A_23_P17870	0.00103	-0.775	GE63259	1.2e-05	-0.849101	138041	4.99e-05	-0.735082
HTR006730	C14orf129	chromosome 14 open reading frame 129	-2.14684	223239_at	223239_at	1.28e-07	-1.6	A_23_P205336	3.47e-06	-1.37				2286801	0.00144333	-0.22593
HTR000938	N/A	N/A	-2.14296	219283_at	219283_at	2.78e-06	-1.4	A_23_P159839	0.000389	-0.999	GE61283	2.27e-06	-1.39773
HTR006891	MRPS18C	mitochondrial ribosomal protein S18C	-2.1375	228019_s_at	228019_s_at	0.0304	-0.364	A_23_P81212	0.0212	-0.422
HTR000490	CARD9	caspase recruitment domain family, member 9	-2.1375	220162_s_at							GE82677	0.000147439	-0.493822
HTR003880	E2F4	E2F transcription factor 4, p107/p130-binding	-2.1375	202248_at							GE770050	0.00138852	-0.4242
HTR008007	PGM1	phosphoglucomutase 1	-2.1375	201968_s_at	201968_s_at	1.25e-06	-1.42				GE58103	5.36e-06	-1.41308
HTR000525	NUDT2	nudix (nucleoside diphosphate linked moiety X)-type motif 2	-2.12553	218609_s_at	218609_s_at	5.71e-05	-1.02				GE87190	9.25e-06	-1.53987	728682	2.18e-08	-0.712674
HTR008813	ELMOD2	ELMO domain containing 2	-2.11548	226502_at	226502_at	7.89e-06	-1.22	A_23_P7282	0.000112	-0.948	GE57000	1.11e-06	-1.565	3897166	0.000279575	-0.942055
HTR002274	DBNL	drebrin-like	-2.11548	222429_at							GE81857	0.0110184	-0.65299
HTR003072	TM4SF14	transmembrane 4 superfamily member 14	-2.11548	221002_s_at	221002_s_at	1.44e-05	-0.832	A_32_P91902	0.00213	-0.518	GE888714	0.00111772	-1.58029	152489	0.000147345	-0.99103
HTR003244	N/A	N/A	-2.11548	218661_at							GE85362	0.00768004	-0.415058
HTR011821	C10orf110; GTPBP4	chromosome 10 open reading frame 110; GTP binding protein 4	-2.11548	217631_at							GE82384	0.0015847	-0.474853
HTR011017	SLC35D1	solute carrier family 35 (UDP-glucuronic acid/UDP-N-acetylgalactosamine dual transporter), member D1	-2.11548	209711_at	209711_at	2.27e-05	-0.89				GE79365	6.86e-05	-1.00664
HTR006852	BECN1	beclin 1 (coiled-coil, myosin-like BCL2 interacting protein)	-2.11548	208945_s_at	208945_s_at	0.005	-0.622	A_23_P433071	0.00114	-0.748	GE660198	0.00711042	-0.630207
HTR000599	N/A	N/A	-2.11548	204593_s_at	204593_s_at	0.00134	-0.6				GE61539	0.000463109	-0.63255
HTR006602	OFD1	oral-facial-digital syndrome 1	-2.11548	203569_s_at										729874	6.15e-05	-0.428424
HTR029614	RPS6KA1	ribosomal protein S6 kinase, 90kDa, polypeptide 1	-2.11548	203379_at	203379_at	0.0167	-0.448
HTR004667	PYGB	phosphorylase, glycogen; brain	-2.10868	201481_s_at	201481_s_at	2.15e-07	-2	A_23_P331670	0.0323	-1.07	GE59188	1.84e-07	-1.63663	1474337	5.45e-07	-1.36147
HTR006059	S100A10	S100 calcium binding protein A10 (annexin II ligand, calpactin I, light polypeptide (p11))	-2.10665	200872_at	200872_at	2.37e-07	-1.28	A_23_P137984	4.35e-07	-1.87	GE78988	0.00526969	-2.00355	756595	1.13e-18	-2.64281
HTR006277	N/A	N/A	-2.10487	208190_s_at	208190_s_at	0.027	-0.529
HTR017737	N/A	N/A	-2.10434	212527_at	212527_at	0.00126	-0.668				GE88170	0.000295791	-0.885074
HTR004411	PVRL4	poliovirus receptor-related 4	-2.09516	223540_at	223540_at	2.47e-05	-0.921
HTR015061	SLC25A26	solute carrier family 25, member 26	-2.08746	225862_at	225862_at	0.00105	-0.531				GE499616	0.000116919	-0.907989
HTR000285	TLR9; PTK9L	toll-like receptor 9; PTK9L protein tyrosine kinase 9-like (A6-related protein)	-2.08746	223903_at	223903_at	0.00671	-0.475				GE595885	7.69e-10	-1.68301
HTR002758	C9orf58	chromosome 9 open reading frame 58	-2.08746	223075_s_at	223075_s_at	0.0103	-0.449				GE88579	4.82e-06	-1.04467
HTR002181	RNF20	ring finger protein 20	-2.08746	222683_at	222683_at	0.00178	-0.532
HTR010673	KIAA0427	KIAA0427	-2.08746	204303_s_at	204303_s_at	0.000581	-0.937				GE53178	0.0392677	-0.194483
HTR017618	MYST4	MYST histone acetyltransferase (monocytic leukemia) 4	-2.08746	1562236_at										278652	4.17e-09	-0.862878
HTR007871	AARS; EXOSC6	alanyl-tRNA synthetase; exosome component 6	-2.07529	227696_at	227696_at	0.00669	-0.698	A_32_P162726	0.0326	-0.375
HTR001447	PTPRF	protein tyrosine phosphatase, receptor type, F	-2.074	200637_s_at	200637_s_at	0.000813	-0.911	A_24_P385313	0.000926	-1.01	GE60236	1.33e-08	-1.2199	47755	7.65e-11	-1.37648
HTR012523	N/A	N/A	-2.07039	219662_at	219662_at	0.0084	-0.441				GE82797	0.0221247	-0.261314
HTR008339	MRPL40	mitochondrial ribosomal protein L40	-2.07039	203152_at	203152_at	0.0317	-0.371				GE54257	0.000192739	-0.622989	129260	5.45e-11	-0.893041
HTR016446	N/A	N/A	-2.06609	229063_s_at							GE85987	0.000149345	-0.520195
HTR052605	GSTO1	glutathione S-transferase omega 1	-2.0603	1557915_s_at							GE561807	0.010842	-0.413698
HTR029543	RYK	RYK receptor-like tyrosine kinase	-2.05445	216976_s_at	216976_s_at	0.0014	-0.811
HTR017645	FLNB	filamin B, beta (actin binding protein 278)	-2.05289	208613_s_at	208613_s_at	1.4e-07	-1.87	A_23_P211878	1.42e-05	-1.07	GE54373	3.92e-07	-0.957969
HTR002973	CD59	CD59 antigen p18-20 (antigen identified by monoclonal antibodies 16.3A5, EJ16, EJ30, EL32 and G344)	-2.0526	228748_at	228748_at	1.39e-07	-1.6	A_23_P75523	4.85e-05	-1.08	GE79480	1.08e-07	-1.17696	22379	0.000355069	-1.49391
HTR008075	N/A	N/A	-2.05063	218026_at	218026_at	0.000461	-0.571				GE58545	3.04e-05	-0.72321
HTR001124	MVP	major vault protein	-2.05063	202180_s_at	202180_s_at	0.00126	-0.694				GE86484	0.000167606	-0.597413
HTR004561	RPS19	ribosomal protein S19	-2.04972	202649_x_at	202649_x_at	0.0158	-0.301	A_24_P730256	0.0335	-0.757	GE80307	0.00155796	-0.803778	230363	6.28e-14	-1.58397
HTR002993	ACTN1	actinin, alpha 1	-2.04952	208637_x_at	208637_x_at	2.83e-06	-1.38	A_32_P167278	0.031	-0.446	GE61093	2.58e-05	-0.815145
HTR006390	PLOD2	procollagen-lysine, 2-oxoglutarate 5-dioxygenase 2	-2.0458	202619_s_at	202619_s_at	2.53e-07	-1.78	A_23_P211910	0.0119	-0.85				260754	2.46e-08	-0.650754
HTR003746	ATXN10	ataxin 10	-2.04103	208833_s_at	208833_s_at	0.000542	-0.575
HTR006691	C10orf116	chromosome 10 open reading frame 116	-2.03769	203571_s_at	203571_s_at	1.4e-07	-1.48				GE57225	3.78e-08	-1.57332
HTR008015	CDK2AP1	CDK2-associated protein 1	-2.03602	201938_at	201938_at	2.29e-05	-0.872	A_23_P139486	9.8e-05	-1.45
HTR000773	ATP5L; UBE4A	ATP synthase, H+ transporting, mitochondrial F0 complex, subunit g; ubiquitination factor E4A (UFD2 homolog, yeast)	-2.03562	202038_at	202038_at	0.00549	-0.4							40148	3.35e-09	-0.981196
HTR017408	UFD1L	ubiquitin fusion degradation 1-like	-2.02554	#N/A							GE832578	0.000396184	-0.503292
HTR000309	DGCR8	DiGeorge syndrome critical region gene 8	-2	235396_at	235396_at	0.00389	-0.556				GE82723	0.0157047	-0.353423
HTR014537	ZNF406	zinc finger protein 406	-2	226564_at							GE86200	0.0116902	-0.364949
HTR002369	DAB2IP	DAB2 interacting protein	-2	225020_at	225020_at	0.000501	-0.591				GE79900	0.00012561	-0.723901	230493	3.71e-05	-0.903986
HTR007398	GEMIN6	gem (nuclear organelle) associated protein 6	-2	219539_at							GE87101	6.53e-06	-0.591871
HTR002357	SLC41A3	solute carrier family 41, member 3	-2	219175_s_at	219175_s_at	0.0214	-0.434				GE55513	0.000779877	-0.523068
HTR001987	MKNK2	MAP kinase interacting serine/threonine kinase 2	-2	218205_s_at	218205_s_at	0.00785	-0.365				GE62565	1.08e-07	-0.928945
HTR004900	MRPS2	mitochondrial ribosomal protein S2	-2	218001_at							GE58658	0.00311383	-0.40448
HTR001909	N/A	N/A	-2	217965_s_at							GE81810	0.00668247	-0.231119
HTR004859	CTDSP1	CTD (carboxy-terminal domain, RNA polymerase II, polypeptide A) small phosphatase 1	-2	217844_at							GE80364	0.0127099	-0.500798
HTR000434	C12orf10; PFDN5	chromosome 12 open reading frame 10; prefoldin 5	-2	207132_x_at							GE62290	9.56e-06	-0.684629
HTR010307	DDEF2	development and differentiation enhancing factor 2	-2	206414_s_at	206414_s_at	4.54e-08	-1.98	A_24_P362540	7.66e-05	-1.43	GE772434	2.78e-06	-1.42233	741382	2.3e-18	-1.44065
HTR051288	N/A	N/A	-2	203900_at							GE82856	0.00254213	-0.505149
HTR012493	FAM43A	family with sequence similarity 43, member A	-2	1558174_at	1558174_at	0.0396	-0.311
HTR000616	CDKN1A	cyclin-dependent kinase inhibitor 1A (p21, Cip1)	-1.99881	202284_s_at	202284_s_at	0.0363	-0.314				GE58861	2.83e-05	-0.852321	166273	6.6e-07	-1.1077
HTR001806	PKM2	pyruvate kinase, muscle	-1.996	201251_at	201251_at	0.000449	-0.689	A_23_P399501	1.3e-05	-0.917	GE81173	1.99e-07	-1.29517	177768	3.84e-13	-1.64623
HTR004998	FAM50A	family with sequence similarity 50, member A	-1.97728	203262_s_at							GE763891	0.000781174	-0.544037
HTR006166	VAMP3	vesicle-associated membrane protein 3 (cellubrevin)	-1.97575	211749_s_at	211749_s_at	0.000767	-1.14	A_24_P370887	0.0284	-0.578				241884	1.08e-10	-1.0299
HTR008102	TAF10	TAF10 RNA polymerase II, TATA box binding protein (TBP)-associated factor, 30kDa	-1.974	200055_at	200055_at	0.034	-0.584	A_23_P203463	0.0115	-0.486	GE58948	0.00271949	-1.39684	723972	1.43e-11	-0.713324
HTR000364	N/A	N/A	-1.96683	202676_x_at	202676_x_at	0.00188	-0.467				GE60109	5.16e-05	-0.585632
HTR003362	NDUFS7	NADH dehydrogenase (ubiquinone) Fe-S protein 7, 20kDa (NADH-coenzyme Q reductase)	-1.96467	211752_s_at							GE61973	3.02e-05	-0.790687
HTR002718	HN1	hematological and neurological expressed 1	-1.96428	222396_at	222396_at	1.85e-06	-1.36	A_23_P100632	0.000131	-0.789	GE61558	0.000558333	-1.60155
HTR010712	C9orf16	chromosome 9 open reading frame 16	-1.96123	204480_s_at	204480_s_at	0.000111	-1.35				GE60336	4.71e-09	-1.72561
HTR002264	SF3B3	splicing factor 3b, subunit 3, 130kDa	-1.95936	200688_at	200688_at	0.00172	-0.814	A_24_P945396	0.00393	-0.994				33105	7.48e-05	-0.943396
HTR003647	CSRP1	cysteine and glycine-rich protein 1	-1.9567	200621_at	200621_at	9.41e-06	-1.01	A_23_P74359	0.03	-0.894	GE62638	5.41e-06	-1.24401	809964	1.34e-15	-1.20516
HTR000096	MYL6; MYL3	myosin, light polypeptide 6, alkali, smooth muscle and non-muscle; myosin, light polypeptide 3, alkali; ventricular, skeletal, slow	-1.95039	212082_s_at	212082_s_at	0.000649	-0.613	A_24_P56130	0.00138	-0.873	GE499816	0.000658496	-0.885065	327155	1.72e-09	-0.952223
HTR008303	TBC1D16	TBC1 domain family, member 16	-1.94753	222116_s_at	222116_s_at	0.000656	-0.911	A_23_P428326	0.0478	-0.413	GE56836	3.42e-06	-1.42712
HTR002080	N/A	N/A	-1.94623	221725_at	221725_at	0.00478	-0.533	A_24_P148373	0.00157	-0.855
HTR002748	N/A	N/A	-1.9386	218798_at							GE82742	0.0145172	-1.58713
HTR008499	ARHGEF18	rho/rac guanine nucleotide exchange factor (GEF) 18	-1.9386	213039_at	213039_at	0.004	-0.493	A_23_P50357	0.00258	-0.53	GE53253	0.00184636	-0.711903
HTR011295	ITPKA	inositol 1,4,5-trisphosphate 3-kinase A	-1.9386	205874_at							GE59800	0.0139788	-0.416958
HTR003197	MET	met proto-oncogene (hepatocyte growth factor receptor)	-1.93289	203510_at	203510_at	3.39e-09	-2.31	A_23_P359245	2.64e-08	-2.24
HTR004135	N/A	N/A	-1.93129	234932_s_at	234932_s_at	0.00109	-2.02	A_23_P113613	0.00306	-1.24	GE87819	4.58e-09	-2.06365
HTR008132	EIF4G3	eukaryotic translation initiation factor 4 gamma, 3	-1.926	201935_s_at	201935_s_at	0.00232	-0.627				GE54112	0.0108202	-0.340755
HTR001145	HPCAL1	hippocalcin-like 1	-1.922	205462_s_at							GE80415	5.24e-05	-0.593416
HTR000102	CALD1	caldesmon 1	-1.91289	212077_at	212077_at	0.000368	-1.32	A_24_P921366	0.000274	-0.921	GE86129	0.00274742	-0.550225	143246	9.08e-18	-2.01607
HTR011058	C21orf119	chromosome 21 open reading frame 119	-1.90689	227424_x_at							GE87251	0.000254036	-0.444356
HTR005078	AIG1	androgen-induced 1	-1.90689	223136_at	223136_at	4.06e-05	-1.05	A_23_P93431	0.00808	-0.625	GE60552	1.05e-08	-1.21455	66977	0.00388138	-0.847797
HTR003391	TUBGCP3	tubulin, gamma complex associated protein 3	-1.90689	215739_s_at	215739_s_at	0.0311	-0.64				GE79489	9.02e-05	-0.609077
HTR000225	BNIP1	BCL2/adenovirus E1B 19kDa interacting protein 1	-1.90689	204930_s_at										358467	8.77e-05	-0.344675
HTR007623	SLC7A1	solute carrier family 7 (cationic amino acid transporter, y+ system), member 1	-1.90046	212290_at	212290_at	4.68e-07	-1.53	A_24_P253251	0.000303	-1.23
HTR000676	FBXL5	F-box and leucine-rich repeat protein 5	-1.89308	209004_s_at							GE888644	1.26e-06	-1.26775
HTR000878	TRIM29; ATM	tripartite motif-containing 29; ataxia telangiectasia mutated (includes complementation groups A, C and D)	-1.88982	211002_s_at	211002_s_at	3.18e-05	-1.48	A_23_P203267	0.00633	-0.79	GE57683	6.75e-07	-0.816814	809810	4.76e-09	-1.78258
HTR002006	EVER1	epidermodysplasia verruciformis 1	-1.88753	204328_at							GE53101	1.34e-05	-1.17131
HTR012215	NUP188	nucleoporin 188kDa	-1.88136	212691_at	212691_at	0.000868	-0.514
HTR004573	CTSD	cathepsin D (lysosomal aspartyl protease)	-1.87594	227863_at	227863_at	0.0366	-0.525				GE88780	4.14e-07	-1.0537	149401	4.11e-07	-1.10013
HTR007109	ZNF627	zinc finger protein 627	-1.87447	224492_s_at	224492_s_at	0.00106	-0.606							272066	3.9e-05	-0.537037
HTR008396	N/A	N/A	-1.87447	218391_at	218391_at	0.00957	-0.385				GE62058	2.95e-06	-1.17458
HTR010271	KIAA0317	KIAA0317	-1.87447	202128_at	202128_at	0.000511	-0.789				GE79973	0.00346917	-0.70521
HTR017520	C10orf104	chromosome 10 open reading frame 104	-1.86673	224665_at	224665_at	0.000118	-0.838				GE88496	0.00252693	-1.19879	266378	6.84e-13	-0.776862
HTR001282	PPP2R4; PTPRA	protein phosphatase 2A, regulatory subunit B' (PR 53); protein tyrosine phosphatase, receptor type, A	-1.85926	206452_x_at										37553	6.09e-07	-0.756789
HTR003439	OSBP2	oxysterol binding protein 2	-1.85798	223432_at	223432_at	3.1e-05	-1.02				GE79330	1.28e-08	-3.5776
HTR010921	N/A	N/A	-1.85798	203827_at							GE82266	0.00809495	-0.379866
HTR005335	MAP7	microtubule-associated protein 7	-1.85798	202890_at	202890_at	0.00808	-0.779				GE59986	0.00167553	-1.20324	281995	1.15e-12	-1.06698
HTR043960	TUFM	Tu translation elongation factor, mitochondrial	-1.85664	201113_at							GE58809	0.0160795	-0.353296	51953	1.01e-06	-0.869083
HTR004674	RNF167	ring finger protein 167	-1.85244	212047_s_at							GE56235	4.55e-05	-0.990697	307964	0.0045999	-0.850945
HTR005229	N/A	N/A	-1.848	40472_at	40472_at	7.75e-06	-1.69				GE544221	2.32e-09	-2.68434
HTR007964	PPP1R14B	protein phosphatase 1, regulatory (inhibitor) subunit 14B	-1.84395	230374_at				A_23_P365817	6.18e-07	-1.09
HTR017544	C20orf52	chromosome 20 open reading frame 52	-1.8392	224972_at	224972_at	0.000662	-0.716				GE799466	2.59e-07	-1.06352	359251	8.17e-11	-0.940527
HTR005169	KIFC3	kinesin family member C3	-1.8365	1559759_at	1559759_at	0.00345	-0.538				GE837599	2.15e-05	-0.99489
HTR002051	BSG	basigin (OK blood group)	-1.83325	208677_s_at	208677_s_at	0.012	-0.83				GE62772	6.4e-07	-1.1075
HTR054709	N/A	N/A	-1.83007	238513_at	238513_at	0.000169	-0.962
HTR056604	C16orf40	chromosome 16 open reading frame 40	-1.82312	226078_at							GE56075	3.03e-07	-1.14976	51604	0.00193279	-0.655072
HTR008612	BRD3	bromodomain containing 3	-1.82103	1555028_at							GE57138	0.00459976	-0.324106	241416	1.11e-07	-0.697179
HTR006202	BNIP3	BCL2/adenovirus E1B 19kDa interacting protein 3	-1.81943	#N/A				A_23_P138635	0.000769	-0.93	GE54049	1.41e-07	-1.25194	4128811	2.74e-12	-1.47292
HTR001368	COX15	COX15 homolog, cytochrome c oxidase assembly protein (yeast)	-1.80735	235855_at	235855_at	0.0326	-0.375
HTR001351	NCK1	NCK adaptor protein 1	-1.80735	228575_at	228575_at	3.44e-06	-3	A_23_P91850	0.000909	-2.21	GE548434	5.81e-05	-4.37817	712683	0.000156362	-0.556237
HTR012230	N/A	N/A	-1.80735	228089_x_at	228089_x_at	0.00415	-0.54
HTR020442	N/A	N/A	-1.80735	225323_at				A_24_P76740	0.0235	-0.383
HTR043937	C15orf17	chromosome 15 open reading frame 17	-1.80735	224805_s_at	224805_s_at	0.000871	-1.12				GE55331	0.00868844	-0.459337
HTR004645	MAPK1	mitogen-activated protein kinase 1	-1.80735	224621_at	224621_at	0.000305	-0.578				GE86009	0.000328565	-0.444716
HTR001895	VPS35	vacuolar protein sorting 35 (yeast)	-1.80735	222387_s_at	222387_s_at	0.0331	-1.29							27286	1.29e-10	-1.55344
HTR002404	DHX32	DEAH (Asp-Glu-Ala-His) box polypeptide 32	-1.80735	218198_at	218198_at	0.000878	-0.563				GE55899	0.00058569	-0.569365
HTR005137	BCS1L	BCS1-like (yeast)	-1.80735	207618_s_at	207618_s_at	0.00066	-0.797				GE54209	0.0028343	-0.518816
HTR004923	MAPKAPK3	mitogen-activated protein kinase-activated protein kinase 3	-1.80735	202788_at	202788_at	3.93e-06	-1.46				GE62221	3.12e-08	-2.05218	31782	7.67e-05	-1.61195
HTR018779	KCTD1	potassium channel tetramerisation domain containing 1	-1.79355	226245_at	226245_at	6.47e-07	-1.99				GE88395	4.92e-06	-1.78484
HTR002555	N/A	N/A	-1.78427	208598_s_at							GE88008	0.00560106	-0.865412
HTR012259	OCIAD2	OCIA domain containing 2	-1.77961	225314_at	225314_at	7.7e-07	-1.69	A_23_P121702	9.31e-08	-1.4	GE519859	1.2e-09	-1.51929	196180	2.83e-17	-2.13137
HTR008325	N/A	N/A	-1.77761	224732_at	224732_at	0.0105	-0.511
HTR015679	TRAPPC5	trafficking protein particle complex 5	-1.77672	225870_s_at	225870_s_at	0.0333	-0.329	A_32_P99432	0.041	-0.486
HTR004598	UQCRC2	ubiquinol-cytochrome c reductase core protein II	-1.77138	200883_at							GE57520	0.000657066	-0.398032	211482	1.17e-06	-0.598361
HTR003222	C9orf3	chromosome 9 open reading frame 3	-1.76553	233599_at	233599_at	0.00201	-0.96				GE56744	0.0266115	-1.00232
HTR003198	CPSF3	cleavage and polyadenylation specific factor 3, 73kDa	-1.76553	225082_at	225082_at	0.0112	-0.437							485940	0.000516321	-0.599897
HTR014479	ANKFY1	ankyrin repeat and FYVE domain containing 1	-1.76553	224900_at	224900_at	0.0001	-0.877
HTR008777	ZDHHC2	zinc finger, DHHC domain containing 2	-1.76553	222731_at	222731_at	9.11e-07	-1.57	A_24_P286687	0.000336	-1.04	GE53661	0.0105807	-0.32409
HTR007138	N/A	N/A	-1.75207	223484_at	223484_at	3.82e-07	-1.39	A_23_P26024	0.00412	-1.25	GE79546	1.61e-08	-1.18453	1056172	9.49e-10	-1.59173
HTR003323	MAD2L2	MAD2 mitotic arrest deficient-like 2 (yeast)	-1.74723	223234_at	223234_at	0.019	-0.51
HTR008366	ZNF261	zinc finger protein 261	-1.73697	1554171_at							GE63015	6.02e-06	-0.81643	739191	2.81e-11	-2.29194
HTR004809	NCBP2	nuclear cap binding protein subunit 2, 20kDa	-1.7318	201517_at							GE87887	0.00236472	-0.559242
HTR023748	RFNG	radical fringe homolog (Drosophila)	-1.72935	212968_at							GE54316	0.00354756	-0.319043
HTR006147	SRI	sorcin	-1.72757	208920_at	208920_at	9.66e-07	-1.3	A_23_P358928	0.0015	-1.18	GE79858	7.82e-06	-1.03516	130095	2.72e-11	-1.75023
HTR004734	N/A	N/A	-1.72583	226935_s_at	226935_s_at	0.0247	-0.303							249618	1.12e-11	-0.935509
HTR014353	C19orf10	chromosome 19 open reading frame 10	-1.72553	216483_s_at							GE62030	6.83e-06	-0.674179
HTR004732	40787	septin 11	-1.72329	201308_s_at	201308_s_at	5.3e-05	-1.87				GE55882	0.00299842	-0.752492
HTR008706	EBPL	emopamil binding protein-like	-1.72247	223306_at	223306_at	5.15e-05	-1.04	A_23_P128554	0.0164	-0.683	GE80236	2.52e-07	-1.15004	274122	2.2e-15	-1.4299
HTR010636	HRAS	v-Ha-ras Harvey rat sarcoma viral oncogene homolog	-1.72247	212983_at							GE57461	0.00137671	-0.782355
HTR013735	KCNG2	potassium voltage-gated channel, subfamily G, member 2	-1.71989	232594_at	232594_at	0.000241	-0.773	A_32_P46981	0.0073	-0.651	GE55926	8.83e-08	-1.35602
HTR003213	ZDHHC3	zinc finger, DHHC domain containing 3	-1.71989	218077_s_at	218077_s_at	1.41e-06	-1.48	A_24_P351420	0.0161	-0.593	GE55013	1.55e-05	-0.780124	208735	8.51e-09	-0.995388
HTR014901	ZBTB4	zinc finger and BTB domain containing 4	-1.71716	225629_s_at	225629_s_at	8.9e-05	-0.757	A_23_P100654	0.000866	-0.829	GE616169	1.48e-05	-1.17381
HTR006303	ERCC3	excision repair cross-complementing rodent repair deficiency, complementation group 3 (xeroderma pigmentosum group B complementing)	-1.71621	215545_at	215545_at	0.018	-0.517							173162	0.0196205	-0.414071
HTR012186	DNCL1	dynein, cytoplasmic, light polypeptide 1	-1.71563	#N/A				A_23_P65031	6.08e-06	-0.858	GE61176	0.000106111	-0.481945	815300	1.57e-17	-1.76462
HTR043911	CD151	CD151 antigen	-1.7137	204306_s_at	204306_s_at	9.86e-06	-1.32				GE56851	0.00181405	-0.578301	33871	2.6e-08	-1.8577
HTR000397	DNM1L	dynamin 1-like	-1.71272	203105_s_at							GE81541	0.000180795	-0.592386
HTR008295	EPHA2	EPH receptor A2	-1.70895	203499_at	203499_at	2.04e-07	-1.56				GE57994	4.98e-10	-1.76883	241530	6.25e-08	-1.37147
HTR005307	MAP3K11	mitogen-activated protein kinase kinase kinase 11	-1.70895	1558984_at							GE79298	0.0140572	-0.40308
HTR003715	GALNT2	UDP-N-acetyl-alpha-D-galactosamine:polypeptide N-acetylgalactosaminyltransferase 2 (GalNAc-T2)	-1.70454	217787_s_at	217787_s_at	0.0144	-0.52				GE80136	6.76e-06	-0.712581	324958	1.53e-14	-1.44646
HTR005895	ULBP2	UL16 binding protein 2	-1.70044	238542_at	238542_at	5.21e-06	-1.58				GE472825	0.00506772	-0.266489	36367	0.00140631	-1.05263
HTR004978	ATAD1	ATPase family, AAA domain containing 1	-1.70044	227585_at	227585_at	0.000558	-1.21	A_23_P75288	0.000228	-0.82	GE62719	0.00408842	-1.02495	26005	5.21e-06	-1.11428
HTR014442	TIMM50	translocase of inner mitochondrial membrane 50 homolog (yeast)	-1.70044	224913_s_at	224913_s_at	0.00229	-0.65				GE86520	0.000902207	-0.953578
HTR003924	MLSTD2	male sterility domain containing 2	-1.70044	224865_at	224865_at	0.000352	-1.08							35650	1.53e-10	-1.06176
HTR005347	ARMC1	armadillo repeat containing 1	-1.70044	218185_s_at	218185_s_at	0.00253	-0.567							132476	2.27e-09	-0.805977
HTR007132	INPP4B	inositol polyphosphate-4-phosphatase, type II, 105kDa	-1.70044	205376_at	205376_at	3.34e-05	-1.13	A_23_P18559	0.0105	-0.756	GE81330	7.29e-07	-0.78298	165857	7.94e-12	-1.23497
HTR008178	PAFAH1B3	platelet-activating factor acetylhydrolase, isoform Ib, gamma subunit 29kDa	-1.70044	203228_at							GE57269	0.00260222	-0.550052
HTR006196	N/A	N/A	-1.70044	1556088_at							GE83371	6.32e-05	-0.655507
HTR002576	LSM4	LSM4 homolog, U6 small nuclear RNA associated (S. cerevisiae)	-1.69707	202737_s_at	202737_s_at	0.00718	-0.553				GE58482	0.0223596	-0.424739
HTR013083	PSORS1C1	psoriasis susceptibility 1 candidate 1	-1.68806	220362_at	220362_at	4.68e-05	-1.09	A_23_P133902	0.00754	-0.385	GE81861	0.000446377	-0.571177
HTR023883	ATPAF1	ATP synthase mitochondrial F1 complex assembly factor 1	-1.68806	201776_s_at	201776_s_at	0.00561	-0.723	A_24_P233917	0.000454	-0.666	GE56675	1.69e-05	-0.609355
HTR003405	ATP13A2	ATPase type 13A2	-1.68182	218608_at	218608_at	8.66e-05	-1.14				GE61633	1.84e-09	-2.28665
HTR008589	ZNF593	zinc finger protein 593	-1.68182	204175_at							GE57224	0.0102207	-0.321461
HTR001115	ICMT	isoprenylcysteine carboxyl methyltransferase	-1.68182	201611_s_at	201611_s_at	5.99e-05	-0.901	A_23_P104065	0.000361	-0.827	GE61187	8.06e-07	-1.30754	193483	1.28e-11	-1.10531
HTR006284	UNC93B1	unc-93 homolog B1 (C. elegans)	-1.68118	225869_s_at	225869_s_at	0.000259	-1.17
HTR006439	N/A	N/A	-1.67807	#N/A										149962	0.0445157	-0.295248
HTR008353	C8orf20	chromosome 8 open reading frame 20	-1.67807	218777_at	218777_at	0.000613	-0.699				GE87753	0.000140473	-0.857651
HTR006402	BICD2	bicaudal D homolog 2 (Drosophila)	-1.67807	213154_s_at	213154_s_at	0.000363	-0.89
HTR008229	EBP	emopamil binding protein (sterol isomerase)	-1.67807	202735_at	202735_at	0.00113	-0.449							33505	0.0376285	-0.41812
HTR016012	UPP1	uridine phosphorylase 1	-1.6768	203234_at	203234_at	0.00377	-0.453				GE60134	5.27e-05	-0.855313	489677	0.0330277	-0.306964
HTR010966	N/A	N/A	-1.67243	219630_at	219630_at	0.000255	-0.98				GE59005	1.44e-05	-0.946349
HTR002534	MYH9	myosin, heavy polypeptide 9, non-muscle	-1.67222	215182_x_at	215182_x_at	0.00665	-0.466	A_24_P408424	0.00161	-0.767
HTR004586	NDUFV1	NADH dehydrogenase (ubiquinone) flavoprotein 1, 51kDa	-1.66985	208714_at							GE61418	0.00127586	-0.559475
HTR016926	RTTN	rotatin	-1.66297	227072_at	227072_at	5.47e-06	-1.1				GE56525	1.57e-08	-1.41703
[truncated: 2,915 more rows]
