# Supplementary material for: Establishment of the epithelial-specific transcriptome of normal and malignant human breast cells based on MPSS and array expression data
Source: Breast Cancer Res. 2006 Oct 2;8(5):R56. doi: 10.1186/bcr1604 (PMC1779497; doi:10.1186/bcr1604)
Supplement: Additional file 8 — An Excel file containing a table showing the biological processes deregulated in the DTET. Biological processes of the up- and down-regulated transcripts are shown. Gene Ontology identifiers, description, total number of input genes, as well as P value are shown. The input genes for the most significant deregulated biological processes are provided by their gene names and their RefSeq accession numbers. [file bcr1604-S8.xls]

## Sheet: bp_Downregulated
Gene Ontology	Function Name	# input genes	P-Value		Gene Names of input genes	RefSeq of input genes
GO:0008544	epidermis development	26	2.56103e-06		PTHLH,KLK7,PPARD,PLOD1,LAMC2,LAMB3,LAMA3,KRTHA4,KRT14,KRT10,TGM5,GJB5,SCEL,ATP2C1,EVPL,ELF3,CTGF,COL17A1,COL7A1,POU2F3,KLK5,BNC1,SPRR1B,SPRR1A,STS,ALDH3A2,	J03580,AU155415,L07592,NM_000302,NM_005562,L25541,NM_000227,NM_021013,BC002690,X14487,NM_004245,NM_005268,NM_003843,AF225981,NM_001988,AA527180,M92934,NM_000494,L23982,NM_014352,AF243527,NM_001717,NM_003125,AI923984,AI122754,L47162,
GO:0015031	protein transport	73	1.5043e-05		SNX22,FLJ11506,RAP2B,RALB,RAB5C,RAB6A,TNPO2,TIMM22,APG9L1,SNX11,NUP37,RAB38,PEX14,PEX7,SEC8L1,TNPO3,APG4C,TRAM1,NRAS,KDELR3,EXOC7,SCFD1,RAB40B,SEC15L2,KDELR1,APG4B,CLPX,RAB6IP2,APG4A,XPO7,RAB18,SEC10L1,MCFD2,SNX24,COG5,NUTF2,SCAMP2,KPNB1,VPS33A,IPO13,RANBP17,SCAMP1,HRAS,COG1,RABL3,SNX3,SNX4,BLZF1,VPS18,SNX7,C3orf1,SEH1L,TIMM8B,TIMM9,TIMM10,COG4,TSG101,SYBL1,SNX19,STXBP1,NXT2,SEC5L1,SEC3L1,VPS35,S…	BC014660,AL136715,AW269686,NM_002881,AF141304,BC034996,AF007748,AI762874,NM_024085,NM_013323,NM_024057,NM_022337,NM_004565,NM_000288,AI964022,AF145029,BF197009,BC000687,BE964484,NM_006855,AI817079,AU147042,NM_006822,AW294630,NM_006801,AL080168,AL136922,AK097177,AL031177,H38643,AL136734,BF509391,BE880828,NM_014035,NM_006348,NM_005796,AW409599,BC003572,NM_022916,NM_014652,NM_022897,BF058944,NM_0053…
GO:0006120	mitochondrial electron transport, NADH to ubiquinone	12	2.35472e-05		NDUFS7,NDUFV3,NDUFS8,NDUFS4,NDUFV1,NDUFS1,NDUFC2,NDUFC1,NDUFB8,NDUFB5,NDUFB2,NDUFAF1,	BC005954,AI129346,NM_002496,BC005270,AF092131,AI808395,NM_004549,NM_002494,NM_005004,NM_002492,NM_004546,NM_016013,
GO:0006118	electron transport	84	4.48207e-05		RSAFD1,mimitin,TXNL4B,NHLRC2,ERO1L,TXNDC10,GFOD1,UCRC,USP45,FLJ14627,OXA1L,CYBASC3,TXNL5,KIAA0962,UQCR,TXNL4A,DUOX1,NDUFS8,NDUFS4,NDUFV1,NDUFS1,NDUFB8,NDUFB7,RACGAP1,MT3,TXNL2,COVA1,MAOA,CYP4F3,TXNDC9,AASDH,IVD,RNF7,RNF14,COX5A,COX6B2,LOC144363,CYP2U1,COX7A2L,ZFP106,GLRX,C19orf36,CYB5R2,CYP4F11,AGPS,FXN,MICAL3,FDXR,ACOX3,CYB561D1,NCB5OR,NARF,NCOA4,TUSC3,DLD,DIA1,DHCR24,MGC11335,TXNDC,CYP27A1,CYP2…	AA757250,AI110585,AW194729,NM_017687,BE966748,BE503286,NM_018988,NM_013387,AW195800,NM_032814,BC001669,AA683481,BC006405,AK022530,NM_006830,NM_006701,NM_017434,NM_002496,BC005270,AF092131,AI808395,NM_005004,NM_004146,AU153848,NM_005954,AK022131,S72904,NM_000240,NM_000896,NM_005783,BF433048,NM_002225,AF312226,NM_004290,NM_004255,NM_144613,AA015609,AK026498,NM_004718,AI493587,NM_002064,AV721013,NM_…
GO:0006886	intracellular protein transport	65	0.000377239		RAP1A,RALB,RAB5B,RAB2,STN2,TOM1L2,KLHL2,SNAPAP,SEC14L2,PACSIN2,TMED3,RAB35,TMED1,RNP24,KDELR1,SLAC2-B,RAB18,MRPL45,COPZ1,MRAS,RRAS2,COG2,VTI1B,STAM2,AP3S2,ARL9,TOM1L1,KPNA3,TLK1,MGC21382,SEC24C,VPS26,SNX6,AP4M1,AP3D1,HERC2,AP1M1,NAPA,NAPG,STX10,AP3M1,RAB14,MGC10485,STX7,SORCS2,SARA2,VTI1A,STAM,RAB25,ARL5,TRPC4AP,CLTB,AP3S1,AP1S1,SNX2,ARL3,ARL1,ARF6,ARF5,ARF3,AP1G1,AP2B1,AP2A1,SORT1,RRAS,	NM_002884,NM_002881,AF267863,AW301641,AA632295,AV751731,NM_007246,BC000761,NM_012429,NM_007229,BC000027,NM_006861,NM_006858,AK024976.1,NM_006801,AB014524,AL136734,BC006235,AB047848,BF343625,AI431643,NM_007357,AI307763,N57099,NM_005829,BE463997,NM_005486,AF034756,Z25421,BC034696,NM_004922,NM_004896,AF121856,AF155158,AI424923,NM_004667,AL562950,AI681105,AL519376,NM_003765,AA700485,AL162081,AA514326…
GO:0006928	cell motility	35	0.000971781		PXN,MAP2K1,SERPINB5,KPTN,SPINT2,MST1R,AKAP3,MMP12,KATNB1,PAK4,LIMK1,ARPC2,TSPAN1,TSPAN2,ARPC3,ARPC5,KAL1,HRAS,HMMR,HMMR,WASL,VNN1,TNFRSF12A,CEECAM1,CTGF,MAPK14,CRK,VASP,IGSF8,TSPAN6,CD9,THBS1,ANXA1,AMFR,ACTN4,	NM_002859,AI571419,NM_002639,NM_007059,AF027205,NM_002447,NM_006422,NM_002426,NM_005886,NM_005884,NM_002314,AF279893,AF133425,AI743596,AF004561,AL516350,NM_000216,NM_005343,NM_012485,BM449961,BE504979,NM_004666,NM_016639,AA654142,M92934,AF100544,NM_016823,NM_003370,BC004108,AF053453,NM_001769,AI812030,NM_000700,NM_001144,U48734,
GO:0006470	protein amino acid dephosphorylation	46	0.00140543		PTPRS,PTPRR,PTPRK,PTPRF,PTPRA,PTPN14,PTPN13,PTPN11,PTPN9,PTPN3,PPM2C,PPP6C,PPP3CA,PPP2R4,PPP2R3A,PPP2R1B,PPP2R1A,PPP2CB,PTPN21,DUSP14,MTM1,PTPMT1,PTPRU,DNAJC6,PPM1F,PPM1F,PTPLA,MTMR6,DUSP18,MTMR2,RNGTT,DAPP1,CDC14B,CDC14B,PDP2,DUSP7,DUSP4,DUSP3,DUSP22,PTPN20,CDKN3,CDC25C,TGFBR2,STYX,SBF1,ACP1,	N38920,NM_002849,NM_002844,AI762627,NM_022575,BE617483,NM_006264,L07527,NM_002833,BF437260,NM_018444,AW195360,AL353950,NM_021131,AI760130,M65254,NM_014225,NM_004156,N21442,NM_007026,NM_000252,AI440338,U71075,AV729634,AI167430,AF305840,NM_014241,U47635,BC004110,AK027038,NM_003800,AI632216,BF213501,NM_003671,AB037769,AI655015,NM_001394,NM_004090,NM_020185,AL050040,AF213040,NM_001790,NM_003242,AW968…
GO:0016192	vesicle-mediated transport	22	0.00232013		STXBP5,PRKCI,MICAL-L1,PCOLN3,SCFD1,VTI1B,ZFYVE1,M6PRBP1,VPS33A,VAMP3,KALRN,CPNE1,CPNE3,VAMP4,VAMP8,SEC22L2,RAB14,FXN,VTI1A,SYBL1,STXBP1,SPTBN2,	AA204752,L18964,W46406,NM_002768,AU147042,AI307763,AF251025,NM_005817,NM_022916,BC005941,AI125425,BF447705,AA541758,BC005974,NM_003761,NM_012430,AL162081,NM_000144,AA333161,NM_005638,NM_003165,AA725246,
GO:0008033	tRNA processing	14	0.00321476		DUS2L,TRIT1,ELAC2,WDR4,POP4,RPP30,KARS,DKFZP434G1415,DUS1L,POP5,C1orf25,TRUB1,RG9MTD2,SARS,	AA886893,NM_017646,NM_018127,BC001074,BE742653,AI760272,NM_005548,AW665832,NM_022156,NM_015918,AW512122,AW500239,BE671949,NM_006513,
GO:0015992	proton transport	19	0.00563731		ATP5H,ATP6V1G1,ATP6V1F,ATP6V0E,ATP6V1H,ATP2C1,ATP6V1D,ATP6V0A4,ATP5O,ATP6V0A1,ATP6V1E1,ATP6V0C,ATP6V1A,ATP5J,ATP5I,ATP5G3,ATP5F1,ATP5A1,ATP12A,	AF061735,AA732007,NM_004231,AI862255,AW468382,AF225981,AF077614,NM_020632,AK093795,NM_005177,BC004443,NM_001694,NM_001690,NM_001685,NM_007100,NM_001689,BC005960,AI587323,NM_001676,
GO:0008152	metabolism	89	0.00792347		ECHDC3,FLJ20481,HDHD4,MGC4172,FA2H,PSAT1,PMM1,PLD2,PLD1,GFOD1,DHRS1,PDHA1,FRMD3,STS-1,ATP13A2,SLC27A2,SLC27A4,ATP11A,COPS8,ATP11B,FTCD,MGC3234,AACS,AGPAT2,HDHD2,AASDH,HSDL1,PLD5,IDH1,GSTO1,HSD17B1,HSD11B2,GRHPR,GPR56,DHRS3,HADHA,GSTA3,NFS1,GSTO2,LOC254531,SUCLA2,SUCLG1,LHPP,PPA2,DHRS7,CGI-30,ATP2C1,SCLY,GPAM,FN1,PITPNM2,FLII,FLII,MICAL3,ACSL1,EYA2,HDHD1A,EHHADH,ECHS1,C12orf5,DLAT,MGC11335,LYCAT,D…	AA894564,AI765437,AI146450,NM_024308,NM_024306,BC004863,NM_002676,AF033850,AJ276230,NM_018988,AL050217,AW057819,BF589413,AI418293,NM_022089,NM_003645,AK000722,AW068936,BC003090,AB023173,AF289023,BE092211,NM_023928,U56418,AL136681,BF433048,AK025626,AK091691,BC012846,U56250,NM_000413,NM_000196,AK024386,AL554008,NM_004753,BG472176,NM_000847,BC018471,AL162742,AF007155,NM_003850,NM_003849,NM_022126,NM…
GO:0009117	nucleotide metabolism	11	0.0110711		PIGN,PIGO,NME4,ENPP4,NME6,ENPP5,ITPA,FHIT,GMPR2,SMARCAD1,DKFZP566E144,	NM_012327,AC004472,AL523860,NM_014936,BC001808,BF445163,AF219116,NM_002012,NM_016576,AI807204,NM_015523,
GO:0006508	proteolysis and peptidolysis	91	0.015019		SCRN3,DPP8,PSMB10,KLK10,KLK6,PRSS8,KLK7,MASP1,PREP,MMP28,TRHDE,PLG,FLJ21839,USP25,PCOLN3,APG4C,PAPPA,KLK8,SUPT16H,C9orf3,ADAMTS6,SPPL2A,ADAMTS5,NSF,NRD1,KLK11,METAP2,APG4B,METAP1,OMA1,APG4A,SCRN2,TMPRSS11E,MMP15,MMP14,MMP12,MME,WFDC2,TMPRSS13,PRSS16,ZMPSTE24,IMMP2L,SENP2,LTA4H,PRSS27,DPP3,PIGK,SCRN1,NPEPPS,TMPRSS11D,OSGEPL1,LCN7,MMP27,ADAM9,ADAM15,ADAM21,PRSS12,MBTPS2,NLN,CPA4,CLPP,RNPEPL1,FBXO6,…	NM_024583,W74486,NM_002801,BC002710,NM_002774,NM_002773,AU155415,NM_001879,X74496,AI927208,NM_013381,BF447999,NM_021831,NM_013396,NM_002768,BF197009,AI110886,NM_007196,AK024072,AK025151,N71063,C18590,AI123555,NM_006178,U64898,NM_006853,AI743685,AL080168,D42084,AI927931,AL031177,AW006952,NM_014058,NM_002428,Z48481,NM_002426,AI433463,NM_006103,AB048797,NM_005865,NM_005857,AI784580,BE622841,J02959,A…
GO:0006364	rRNA processing	14	0.0157226		FTSJ1,EXOSC10,EXOSC9,EXOSC9,POP4,EXOSC7,PDCD11,KIAA1008,C2F,EXOSC1,EXOSC3,EXOSC3,IMP4,NOLA3,	NM_012280,NM_002685,AI346350,NM_005033,BE742653,AL581473,AL547263,AI188190,U72514,AL582889,AA747303,AF281132,BE747342,NM_018648,
GO:0005975	carbohydrate metabolism	50	0.0188249		PYGL,PYGB,PPP1CB,PPP1CA,LOC152831,CNOT7,PHKB,PHKA1,PGM1,B4GALT7,MGAT4B,KIAA1838,MGC40579,POMT1,SLC35A1,MPI,CHST6,IMPA1,IDH1,B4GALT5,GCNT3,HAS3,HAS3,GENX-3414,GPI,GMDS,GLO1,GLB1,B4GALT1,GALT,GALNT3,GALE,B4GALT2,B4GALT4,HYAL2,FUT3,FUCA2,AKR7A2,HYAL3,KIAA1161,UNG,PGLS,NEIL2,TDG,TALDO1,BPGM,ADCK5,AKR1B1,ALDH1B1,AGL,	NM_002863,NM_002862,W67887,NM_002708,AI668605,NM_054026,AI798207,BE503584,NM_002633,AK022566,BF570193,N48188,AI866260,NM_007171,NM_006416,NM_002435,AF280086,NM_005536,BC012846,BF691447,NM_004751,AI309784,AF232772,NM_003943,NM_000175,NM_001500,NM_006708,NM_000404,U10473,NM_000155,BF063271,NM_000403,BC002431,BC004523,NM_003773,AW080549,BC003060,NM_003689,BC004483,AB032987,NM_003362,NM_012088,BE4666…
GO:0006464	protein modification	29	0.0236553		RABGGTA,UBL3,MGC3123,PLOD2,PLOD1,B4GALT7,UBL7,PADI2,PAM,ICMT,LRRC35,METAP2,MSRA,SLC35A1,MMP15,SF3A1,LOX,C7orf21,PLOD3,FLJ22313,GGCX,LCMT1,BAP1,BACE2,TTLL1,QPCT,UBA52,TCEB2,RPN2,	NM_004581,NM_007106,NM_024107,AI754404,NM_000302,AK022566,BF568780,BC009701,AI022882,NM_012405,BE672045,AI743685,NM_012331,NM_006416,NM_002428,BF129339,NM_002317,BC000936,NM_001084,BG249246,NM_000821,BC001214,AB002534,NM_012105,NM_012263,NM_012413,AF348700,AI568533,BC003560,
GO:0000004	biological process unknown	78	0.0238247		RAP1GDS1,EPS8L1,PPP1R7,LENG4,LENG4,MAPKAP1,C9orf16,PRRG4,PRRG4,PLEKHA5,FLJ20232,C9orf5,WDR6,RP42,SPFH2,SLC35D2,BRWD1,C10orf116,YIF1A,C1orf2,C6orf15,TXNIP,RHOBTB3,FAM3C,KBTBD7,TM6SF1,BTBD1,SMYD5,MATN2,CTDSPL,PLEKHA2,PLEKHA1,TBC1D10A,C21orf6,ENDOGL1,C21orf108,CKAP5,INPP5B,CDCA3,C14orf2,STOML1,ZNF664,CTDSP1,HIP1R,ARFIP1,BLOC1S1,GHITM,ANKRA2,AKAP8L,P53CSV,OFD1,CGN,CXorf12,ESD,CSRP2BP,C16orf35,EGFL3,C…	BC001851,BC004907,BF718769,BC003164,NM_024298,BF939919,NM_024112,BF905445,NM_024081,NM_019012,AA046752,AA495988,AK001080,AW468880,AI817403,AJ005866,AI638279,NM_006829,NM_020470,NM_006589,NM_014070,AA812232,N21138,NM_014888,BE672291,AK055438,NM_025238,U50383,NM_002380,NM_005808,BF347859,AI346026,AC004997,NM_016940,NM_005728,NM_014825,BC035554,AK022846,NM_031299,NM_004894,Y16522,BE965646,NM_021198,…
GO:0006412	protein biosynthesis	66	0.0279323		RPL4,MRPS10,MRPS18A,FLJ10514,RARS,QARS,MRPS21,GSPT2,MRPL3,HARSL,LARS2,NARS,MTIF2,MRPL22,IMP-3,MRPL45,FARSLB,KARS,MRPL19,MRPL9,MRPL11,MRPS5,MRPS9,MRPS15,EIF5B,MTRF1,MRPL33,NDST1,EIF2S2,GARS,EIF3S7,MRPS33,MRPS14,MRPL48,MRPL17,EIF3S6IP,FARSLA,MRPL27,EPRS,MRPS2,EIF2B1,EIF1AX,EIF2C1,MRPS7,MRPL4,RPS27L,MRPS18C,MRPS16,C20orf129,DHPS,DARS,KIAA1970,UBA52,TUFM,15E1.2,MtFMT,SARS,RPS19,RPS2,MRPS12,MRPL12,RPL…	NM_004721,BG393476,AB049952,AI765051,NM_002887,NM_005051,BC004566,NM_018094,BC003375,U18937,D21851,NM_004539,NM_002453,NM_014180,NM_006547,BC006235,AF161521,NM_005548,NM_014763,BC004517,NM_016050,AB049940,AL582429,AK021626,BG261322,NM_004294,NM_004891,AL526632,AL031668,D30658,NM_003753.1,NM_016071,BG254653,NM_016055,AK026857,NM_016091,NM_004461,AB049647,AI475965,NM_016034,NM_001414,AL079283,AW071…
GO:0006139	nucleobase, nucleoside, nucleotide and nucleic acid metabolism	18	0.0489152		MTAP,BPNT1,SLC23A1,ENTPD4,PAPSS1,CMPK,KIAA1627,DPYSL2,DGUOK,AK3,DCK,CTPS,TPMT,CDA,TK2,NUDT2,AK3L1,AK1,	BE958291,BC017801,AF170911,BC034477,AF033026,AF112216,AB046847,NM_001386,NM_001929,AF183419,NM_000788,NM_001905,U12387,NM_001785,BE895437,NM_001161,AK026966,BC001116,
GO:0007268	synaptic transmission	9	0.00326524		MAPK1,STRN4,EDG7,HTR3A,UNC119,FXN,CORT,AGRN,SYPL1,	AA129773,NM_013403,AW274018,AJ005205,NM_005148,NM_000144,AL578583,AI424797,NM_006754,
GO:0006914	autophagy	9	0.0130428		APG9L1,APG4C,APG4B,APG4A,RGS19,APG5L,APG12L,BECN1,MAP1LC3B,	NM_024085,BF197009,AL080168,AL031177,NM_005873,NM_004849,BE965998,NM_003766,AF183417,
GO:0031424	keratinization	7	0.000693293		PPL,IVL,EVPL,TGM1,SPRR3,SPRR1B,SPRR1A,	NM_002705,NM_005547,NM_001988,NM_000359,NM_005416,NM_003125,AI923984,
GO:0006261	DNA-dependent DNA replication	6	0.0191655		RPA2,RFC1,POLB,PNKP,CDK2AP1,TFAM,	NM_002946,NM_002913,NM_002690,NM_007254,NM_004642,BE546873,
GO:0007250	activation of NF-kappaB-inducing kinase	6	0.0433391		CARD10,TLR6,IRAK1,TNFRSF10B,TLR3,TLR1,	AY028896,NM_006068,NM_001569,AF016266,NM_003265,AL050262,
GO:0006355	regulation of transcription, DNA-dependent	229	0.174584		RORC,PB1,ZNF419,RFC1,REST,RARG,ZNF434,GATAD2A,BHLHB3,CHURC1,ZNF557,HES2,IRX1,PPARBP,ZFP28,MGC2941,GTF2H5,ZNF426,PML,PKNOX1,CNOT7,PFDN5,PRKCBP1,ASXL1,L3MBTL4,ZNF506,PCDH1,MYST4,FLJ39963,ZNF677,ZNF404,ZNF499,LASS5,SIRT5,ADNP,ZFP90,SIN3B,NPAS2,MGA,ASCC3,FBXL10,NFYB,NFIX,NFIC,NFE2L2,NFE2L1,ZNF690,PPP1R13L,HOP,ZNF268,JARID1B,ZNF292,JMJD2B,RAI1,KIAA1826,PDCD11,FLJ12895,MXD4,ZNF605,PHF6,NR3C2,PIAS3,MEIS…	NM_005060,AF197569,AA429615,NM_002913,AI978576,M57707,NM_017810,NM_017660,BE857425,AF060510,NM_024341,AK023754,AI870306,AI423072,AC007228,AY099328,AV701318,NM_024106,NM_002675,AP001748,NM_054026,NM_002624,BC001004,AL034550,AK026733,BC018100,NM_002587,AL832065,AK097282,AI816281,AA084273,W63776,BE348305,NM_012241,NM_015339,AA771779,AB014600,AI743090,AU149225,AA156961,AI989996,AU151875,AI817698,X124…
GO:0007165	signal transduction	185	0.846099		RALB,RALA,RAGE,RAC2,PXN,PTGER1,MAP2K5,MAP2K1,MAPK11,MAPK7,MAPK1,PRKG2,PKN2,PRKAR2A,PRKAG1,PRKAB2,PPP2R5E,PPP2R5B,PPP2R2C,PPIC,TRHDE,PKN3,GPSM2,PKP1,STRN4,CNOT7,LOC441453,PIK3CB,CORO1C,ARL2BP,EDG7,PAK2,P2RY6,P2RY2,WWP1,TMED1,KIF13B,NPHP1,NPAS2,NMB,RALBP1,PLEKHK1,FASTK,GPR87,GNB5,PYCARD,MST1R,CDC42EP3,PAQR7,MPP3,STK25,CAP1,NR3C2,MGST3,MGST2,GNRHR2,MET,SPA17,TLR6,MCC,MC1R,PAK4,NET1,SMAD2,LTBR,LIMK1,…	NM_002881,AV703462,NM_014226,NM_002872,NM_002859,NM_000955,U71088,AI571419,U92268,U29725,AA129773,NM_006259,AI633689,AK026351,NM_002733,BF593382,BF529715,L42374,AI669212,BE962749,NM_013381,NM_013355,AA883493,AI378979,NM_013403,NM_054026,AA719797,BC003393,AL162070,BF244411,AW274018,W74494,NM_004154,NM_002564,AU155187,NM_006858,NM_015254,BF216535,AI743090,NM_021077,NM_006788,AW665138,NM_006712,NM_0…
GO:0006350	transcription	175	0.354602		RORC,ZNF419,RFC1,RARG,ZNF434,POLR3H,GATAD2A,CHURC1,PPARBP,PPARD,ZFP28,GTF2H5,ZNF426,PML,CNOT7,ASXL1,KLF12,PCOLN3,ZNF506,SEC14L2,FLJ39963,ZNF677,ZNF499,PWP1,POLR3A,ZFP90,SIN3B,ASCC3,NFYB,NFIX,NFIC,NFE2L2,NFE2L1,DRG1,PPP1R13L,ZNF268,ZNF292,KIAA1826,ZNF605,PHF6,MNAT1,TADA3L,POLR1B,NR3C2,PIAS3,MEF2B,SNAPC5,MBD1,SMAD2,ZNF169,HUWE1,THRAP5,FLJ12644,IRF6,HDAC9,RBPSUH,RNF14,NFE2L3,GTF2IRD1,LITAF,TRFP,CRSP…	NM_005060,AA429615,NM_002913,M57707,NM_017810,AB051452,NM_017660,AF060510,AI423072,L07592,AC007228,AV701318,NM_024106,NM_002675,NM_054026,AL034550,R41200,NM_002768,BC018100,NM_012429,AK097282,AI816281,W63776,AI694451,AA527570,AA771779,AB014600,AA156961,AU151875,AI817698,X12492,AF323119,NM_003204,NM_004147,NM_006663,AV705294,AA972711,AI808746,AI341321,AK027039,NM_002431,AL117487,AK025574,NM_000901…
GO:0006468	protein amino acid phosphorylation	115	0.334005		RNASEL,RAGE,MAP4K2,ULK4,PSKH1,PRKX,MAP2K5,MAP2K1,MAPK13,MAPK9,MAPK11,MAPK7,MAPK4,MAPK1,PRKG2,PRKCZ,PKN2,PRKCI,PRKAR2A,PRKAG1,PRKACG,PRKACA,PKN3,PIM1,PFTK1,STK38,PDPK1,PCTK1,PAK2,RIPK4,ROR1,FASTK,NEK3,CDC2L6,NEK6,MYLK,MVK,PLK4,STK38L,STK33,MST1R,STK25,MET,MAP3K5,MAP3K4,TFG,PAK4,BCKDK,APEG1,MARK1,TNK2,LIMK2,LIMK1,COL4A3BP,WNK2,GOLGA5,OXSR1,NUAK1,TLK1,DKFZp761P0423,IRAK1,SLK,PINK1,PINK1,ULK2,IKBKE,I…	AI669749,NM_014226,NM_004579,AL133104,AJ272212,NM_005044,U71088,AI571419,BC000433,W37431,U92268,U29725,BF115223,AA129773,NM_006259,NM_002744,AI633689,L18964,AK026351,NM_002733,NM_002732,M80335,NM_013355,M24779,NM_012395,BE048506,AL040394,BE787860,W74494,AP001743,BC006374,NM_006712,AI191920,AB028951,BE616825,AI609804,AF217536,NM_014264,BE302191,AA453640,NM_002447,NM_006374,BG170541,D84476,NM_00672…
GO:0006810	transport	114	0.0918006		MCART1,RBP1,TRAPPC6B,PTPN9,C20orf121,ERO1L,SLC39A2,SLC25A24,SLC25A23,ALG8,PITPNA,SLC25A3,UCRC,XPOT,SEC14L2,ABCB10,MGC11332,SLC37A1,SLC27A4,SLC37A2,UQCR,RALBP1,FLJ14753,SLC35D1,SLC25A26,NCBP1,MYO5A,MGC33302,NCBP2,THOC3,MON1B,TM9SF1,LOC127262,CLCA4,COVA1,SLC25A17,MFI2,AP3S2,M6PR,CYP4F3,SLC16A14,SLC25A15,SLC25A13,LCN2,ABCF2,SLC23A3,ABCC10,THOC1,SLC35B2,TM9SF4,NUP93,CLCA2,STX8,MFSD1,RRAGD,TM9SF2,TRAP…	BF724944,NM_002899,AA936745,NM_002833,NM_024331,BE966748,NM_014579,NM_013386,NM_024103,NM_024079,H15647,NM_002635.1,NM_013387,AW242820,NM_012429,AF277184,AI767210,NM_018964,AK000722,AI935644,NM_006830,NM_006788,AF255650,N80922,AA928255,BC001450,AW235548,AW611550,BC001255,BE614567,AI934828,U94831,AK025464,NM_012128,S72904,AL049764,BC001875,NM_005829,NM_002355,NM_000896,R15072,BC002702,NM_014251,NM…
GO:0007275	development	68	1		RARG,CHURC1,PLXNB3,PLXNB1,PLXNA1,PIM1,PLXNB2,PLXDC2,ROR1,DRG1,HOP,DLL3,DKK1,LZIC,POMT1,MRAS,MC1R,MAEA,LEPR,DNM1L,ITGB5,INSL4,GTF2IRD1,ID1,HAND1,HOXA9,HOXA6,HOXA3,HOXA2,HOXA1,ZNF258,ZNF261,ZNF262,PTPLA,TP73L,ENC1,POGK,FLII,FLII,ATRN,FZD7,FZD6,FZD4,EYA2,ELAVL1,EPHA2,CELSR2,HMGA2,HKR1,DVL2,DVL1,FZD3,SEMA3B,CTNNBIP1,DDX1,DUSP22,LAMA1,RNF113A,WNT9A,WNT5B,TLE1,THBS1,PTTG1IP,ATR,SNAI2,PLXNA3,SEMA3F,AES,	M57707,AF060510,NM_005393,AJ011414,AL136663,M24779,BC004542,AI264121,BC006374,NM_004147,AB059408,NM_016941,NM_012242,BG180887,NM_007171,BF343625,BG034972,AL832319,NM_017526,NM_012062,NM_002213,NM_002195,NM_016328,D13889,NM_004821,AI246769,BF510786,AW137982,NM_006735,S79910,AI743551,BC013009,AA521508,NM_014241,NM_003722,AF010314,NM_017542,AI570526,BG421186,AL132773,AI333651,NM_003506,AI569872,U712…
GO:0016567	protein ubiquitination	68	0.212977		RNF6,TRIM68,FLJ12875,PXMP3,MNAB,PML,ANKIB1,PEX12,PEX10,MKRN1,TRIM41,KIAA0804,WWP1,TRIM2,MGRN1,FBXW11,DTX4,TRIM35,TRIM37,TRIM32,RNF135,MNAT1,MID1,UBE4B,RFP2,RNF41,LMO7,KIAA1972,RBX1,RNF10,RNF7,RNF14,UBE4A,TRIP12,TRIM4,NSD1,PJA1,VPS41,RNF123,C17orf27,RNF150,BRAP,RNF187,BFAR,MARCH2,RNF170,TRIM7,RNF141,TSPAN17,FBXO25,FBXL5,RNF113A,RAD18,TRIM25,CHD5,RNF167,TRIM6,CHD4,RNF20,RFFL,BRCA1,TRIM21,CHFR,KIAA1…	NM_005977,NM_018073,NM_024544,BC005375,NM_018835,NM_002675,AB037807,NM_000286,NM_002617,NM_013446,AI743109,BC001001,AU155187,NM_015271,AK093345,BE963245,AV728526,AA115933,BC036012,BC003154,BC005084,NM_002431,BE967532,AB028839,BF939833,AL583171,AA100793,AA062971,NM_014248,AL578551,AF312226,NM_004290,NM_004788,AA973551,BE501464,NM_022455,NM_022368,AW963328,NM_022064,AI954660,AA722069,AL042733,BG413…
GO:0007155	cell adhesion	67	1		PTPRS,PTPRF,FBLP-1,FLRT3,NEGR1,PKP1,L3MBTL4,PCDH8,PCDH1,CNTN3,PKP3,MAEA,EVA1,SCAM-1,TSPAN1,TSPAN2,PTPRU,LAMC2,LAMB3,L1CAM,ESPN,DGCR2,KAL1,JUP,TMEM8,BCAR1,TNC,C1orf38,GPR56,IL32,CLDN1,CLDN10,WISP2,DCBLD2,DCBLD2,LY6D,PPFIBP1,FN1,NLGN4X,TNFRSF12A,SSPN,DSG3,DSG2,DSC3,DSC2,ZYX,CTNNA1,CTGF,COL7A1,COL4A6,COL4A3,CDH15,CDH8,CDH4,CDH4,CDH3,CDH2,CD151,SCARB2,CD9,THBS1,TGFBI,PCDHA6,DDR1,DST,PARVA,APP,	N38920,AI762627,AL133035,NM_013281,AI123532,AI378979,AK026733,NM_002590,NM_002587,BE221817,BF001503,AL832319,NM_005797,AF037261,AF133425,AI743596,U71075,NM_005562,L25541,AI653981,AL136880,AU150824,NM_000216,NM_021991,AI636233,AF218451,NM_002160,AB035482,AL554008,NM_004221,AF101051,NM_006984,NM_003881,AA722799,AI378788,NM_003695,N35896,AJ276395,BC034018,NM_016639,NM_005086,AI813438,NM_001943,AI797…
GO:0007242	intracellular signaling cascade	67	1		SNX22,SOCS4,RASA1,PTPN11,FLJ20186,PSEN1,PRKCZ,PRKCI,PRKAR2A,MGC32065,PLXNB1,SNX11,PLCG2,PLCD1,PLCB4,ASB6,PIK3C2G,PLCXD2,TNS4,RACGAP1,SNX24,UNC13B,SHC3,CNIH,TLK1,PLEKHM1,RGS6,CDC42BPB,SNX6,SOCS6,GRB2,KALRN,RGNEF,SNX3,SNX4,DAPP1,SH2D4A,PLCD3,RASAL1,LOC401548,SNX7,PLEK2,ECT2,DVL2,DVL1,TULP4,DGKA,ARHGEF4,CRK,VAV2,DGKH,DCAMKL2,SNX19,STAT6,STAC,WSB2,DEPDC1B,SNX2,STAP2,SHC1,SH3BP2,TAX1BP3,SOCS7,ADCY9,AD…	BC014660,BF446961,M23612,L07527,NM_017702,NM_007318,NM_002744,L18964,AK026351,BE464841,AJ011414,NM_013323,NM_002661,NM_006225,AL535113,BC001719,AJ000008,AW170015,AA158731,AU153848,NM_014035,NM_006377,AF072164,NM_005776,Z25421,AB002354,AF156932,BE311922,AF121856,AU157543,L29511,AI125425,BE884959,BE962615,AA524345,AI632216,NM_022071,NM_133373,NM_004658,AI674625,NM_015976,NM_016445,NM_018098,NM_0044…
GO:0006512	ubiquitin cycle	67	0.151418		FLJ10808,HERC6,UBE2R2,APG9L1,USP25,APG4C,WWP2,USP30,FBXL10,FBXO28,APG4B,NEDD4,APG4A,FBXO21,LRRC41,PIAS3,ANAPC10,SENP2,HUWE1,UBE3B,ITCH,KIAA0317,USP46,FBXL17,SMURF2,HIP2,APG12L,USP10,HERC2,HERC3,APPBP1,UBE2D4,UFC1,CUL2,CUL4B,FZR1,USP9X,CUL5,MAP1LC3B,FBXO6,FBXO22,FBXL4,HERC4,FBXL2,USP4,UCHL3,UBE3A,UBE2V2,UBE2N,UBE2L3,UBE2H,UBE2G1,UBE2E2,UBE2A,UBE1,TSG101,CDC34,TCEB2,LOC92912,UBR1,SUMO3,SENP8,SKP1A,…	NM_018227,NM_017912,BE221883,NM_024085,NM_013396,BF197009,NM_007014,BC004868,AI989996,AB007952,AL080168,D42055,AL031177,AK001699,BC004948,NM_006099,AW025455,BE622841,NM_005703,AI749193,AW089307,NM_014821,BE856374,AA115629,AU157259,AB022435,BE965998,BG390445,NM_004667,NM_014606,NM_003905,NM_015983,NM_016406,U83410,AF212995,AI732960,AA824386,BF435809,AF183417,AF129536,AW294765,AW770868,AB046813,AF1…
GO:0007049	cell cycle	64	0.062247		RAP1A,RAD17,TXNL4B,KLK10,MAPK13,MAPK7,MAPK4,MAPK1,PPP1CB,PPP1CA,STRN3,PIN1,SH3BP4,PFDN1,PCOLN3,NF2,TXNL4A,NF1,NEK3,SEPT8,SEPT2,PARD6G,NBL1,LZTS2,PYCARD,CCDC5,MAPRE3,MNAT1,MAD2L2,ESCO1,MCC,KATNB1,SAS-6,RFP2,LOH11CR2A,CNAP1,TLK1,JAG2,PKMYT1,APPBP1,CUL2,CUL4B,FHIT,EXT2,SMC1L1,C10orf46,ING4,CDK2AP1,DTYMK,DBC1,RCC1,CETN2,CDKN3,CDKN2B,CDKN1C,CDK5,CDC25C,BRCA1,AURKC,STIM1,BAX,ATR,SEPT11,CHFR,	NM_002884,NM_002873,AW194729,BC002710,BC000433,U29725,BF115223,AA129773,W67887,NM_002708,AF243424,NM_006221,AF015043,NM_002622,NM_002768,AF122828,NM_006701,AW054826,AI191920,BC001329,BC033559,AI817448,NM_005380,AK097997,BC004470,AV715391,AI885178,NM_002431,AF080398,BG532121,NM_002387,NM_005886,AA501453,BF939833,NM_014622,AK022511,Z25421,Y14330,NM_004203,NM_003905,U83410,AF212995,NM_002012,NM_0004…
GO:0006811	ion transport	54	0.243535		PLP2,FXYD3,KCNK15,P2RX5,SLC9A7,FXYD5,SLC9A6,ATP5H,LASP1,SLC23A1,KCNN4,HEPH,SLCO3A1,ATP6V1G1,HTR3A,KCNK6,ATP6V1F,SLC24A1,CLIC3,ATP6V0E,GABRP,GABRE,GABRA4,CACNG4,ATP6V1H,ATP6V1D,PLLP,ATP6V0A4,CLIC4,SLC31A2,CNGA1,CFTR,TCN2,TCN1,CACNB3,ATP5O,ATP6V0A1,ATP6V1E1,ATP6V0C,ATP6V1A,ATP5J,ATP5I,ATP5G3,ATP5F1,SCN3B,ATP5A1,SLC22A3,SLC12A4,SLC8A3,SLC5A1,SCNN1G,SCNN1B,TAX1BP3,ACCN2,	NM_002668,BC005238,NM_022358,U49396,NM_032591,NM_014164,NM_006359,AF061735,NM_006148,AF170911,NM_002250,NM_014799,AW976431,AA732007,AJ005205,AF134149,NM_004231,NM_004727,NM_004669,AI862255,NM_014211,NM_004961,NM_000809,BC004504,AW468382,AF077614,NM_015993,NM_020632,NM_013943,NM_001860,NM_000087,NM_000492,NM_000355,NM_001062,U07139,AK093795,NM_005177,BC004443,NM_001694,NM_001690,NM_001685,NM_00710…
GO:0000074	regulation of cell cycle	49	0.321333		FAM58A,FLJ14166,PSMD1,PRKG2,PPP2R1B,PPP2R1A,CCNJ,PPBP,PIK3CB,PHB,PCTK1,NRAS,CCNI,PLK4,SPHAR,CCT7,TADA3L,ANAPC10,MPHOSPH6,LTBP2,KRAS,FLJ40432,HDAC9,IGF1R,HRAS,CCNB2,FRAP1,FZR1,E2F5,E2F4,DUSP4,CIZ1,UBE2V2,CDK9,CDK6,CCNG2,TGFB2,CCND3,TGFA,CCND2,CCNC,CCNB1,TFDP1,BTC,CCND1,SRPK1,SLC12A4,S100A6,ACPP,	AL544688,NM_024565,AI860431,NM_006259,M65254,NM_014225,NM_019084,R64130,BC003393,AL560017,BE787860,BE964484,BG530368,NM_014264,NM_006542,NM_006429,AL117487,AW025455,NM_005792,NM_000428,BF673699,AK026922,NM_014707,AI830698,NM_005343,NM_004701,U88966,AI732960,U15642,BC000110,NM_001394,AF234161,BF447286,NM_001261,AW192700,BF061444,AU145950,NM_001760,NM_003236,NM_001759,AL137784,N90191,AW007021,AI620…
GO:0006915	apoptosis	48	0.996177		ELMO3,FAIM,PPARD,PDCD2,FASTK,PPP1R13L,TRIM35,NCKAP1,PDCD11,MAP3K5,MAEA,NME6,LTBR,LGALS7,PDCD6,PDCD6IP,ELMOD2,PPM1F,PPM1F,BAG5,APG5L,STK17A,TBRG4,APG12L,APPBP1,SGPL1,TNFRSF21,TNFRSF10C,TNFRSF10D,TRADD,TP73L,GULP1,TNFRSF12A,ING4,SH3GLB1,GRIM19,AVEN,CIAPIN1,DUSP22,DAPK1,DAD1,PHLDA2,CASP6,CASP3,BNIP1,BAX,NALP2,APP,	NM_024712,NM_018147,L07592,NM_002598,NM_006712,NM_006663,AA115933,NM_013436,AL547263,D84476,AL832319,BC001808,NM_002342,NM_002307,AK024175,BG484789,BG477315,AI167430,AF305840,AA457021,NM_004849,NM_004760,NM_004749,BE965998,NM_003905,AB033078,NM_016629,AF012536,AI738556,L41690,NM_003722,NM_016315,NM_016639,NM_016162,AL049597,NM_015965,NM_020371,NM_020313,NM_020185,BC003614,NM_001344.1,AF001294,BC0…
GO:0008283	cell proliferation	46	1		BHLHB3,PPBP,PPARD,MT3,DCTN2,VTI1B,MNAT1,MAP3K11,MET,TSPAN1,TSPAN2,INSL4,BCAR1,GRN,GAS6,GAS6,BLZF1,WIT-1,EPS15,EPHB4,CKLF,MIA,CUL5,DTYMK,FZD3,CTNNBIP1,TXNDC,DUSP22,COL4A3,UBE2V2,IGSF8,CDK9,CDK6,CDK5,CDC25C,TGFBI,TGFB2,TGFA,TFDP1,TCF8,BTC,ChGn,FSCN1,AREG,C2orf29,S100A6,	BE857425,R64130,L07592,NM_005954,NM_006400,AI307763,NM_002431,AK092015,BG170541,AF133425,AI743596,NM_002195,AF218451,AK023348,AI479082,NM_000820,NM_003666,NM_015855,BF213575,NM_004444,AF096895,NM_006533,BF435809,AF258562,NM_017412,NM_020248,AL080080,NM_020185,M81379,BF447286,BC004108,NM_001261,AW192700,NM_004935,NM_001790,NM_000358,AU145950,NM_003236,AW007021,NM_030751,AI620677,NM_018371,BC004908…
GO:0006629	lipid metabolism	46	0.122302		PSAP,PPARD,PLCG2,PLCB4,PITPNA,BACH,OCRL,SLC27A2,SLC27A4,LYPLA1,MGST3,CEPT1,LYPLAL1,PTE1,LIPG,HDLBP,HADHSC,HADHA,PNLIPRP3,CPNE1,CPNE3,SGPL1,PLCD3,MIR16,AGPS,FDXR,MBTPS2,ACSL1,ACOX3,PNPLA4,EHHADH,ECHS1,PNPLA2,CPT2,CDS1,NR2F2,SREBF2,STS,ANXA1,ALOX15B,ALDH3A2,ALDH3B1,ALDH1A3,ACOX1,ACAT2,ACADS,	M32221,L07592,NM_002661,AL535113,H15647,NM_007274,NM_000276,NM_003645,AK000722,AF077198,AK000073,NM_006090,AW612657,NM_005469,NM_006033,AA515560,NM_005327,BG472176,AL833418,BF447705,AA541758,AB033078,NM_133373,BE677894,BF688144,NM_004110,BF666325,NM_021122,BF055171,U03886,NM_001966,NM_004092,BF570210,NM_000098,AK026697,AL037401,BE513151,AI122754,NM_000700,AF468053,L47162,NM_000694,NM_000693,T6298…
GO:0007264	small GTPase mediated signal transduction	45	0.379695		RASGEF1A,RAP2B,RAP1A,RALB,RALA,RAC2,RAB5C,RAB27B,RAB6A,RAB5B,RAB2,KNDC1,RHOF,PLD2,RAB38,CHP,NRAS,RAB35,RAB32,RAB40B,RAB18,RRAS2,RGS19,TNK2,ARL9,NKIRAS2,SH2D3A,KRAS,HRAS,RABL3,IQGAP1,RAB14,HSPC121,RAPGEFL1,SARA2,RAB25,ARL5,ARL3,ARL1,C9orf86,ARF6,ARF5,ARF4,ARF3,RHOT1,	BF446578,AW269686,NM_002884,NM_002881,AV703462,NM_002872,AF141304,BF438386,BC034996,AF267863,AW301641,AW449871,NM_024714,AF033850,NM_022337,AF116689,BE964484,NM_006861,NM_006834,NM_006822,AL136734,AI431643,NM_005873,BC008884,BE463997,NM_017595,NM_005490,BF673699,NM_005343,AA744682,NM_003870,AL162081,AI984229,NM_016339,BC002847,NM_020387,AI636016,BU619321,AU151560,NM_024718,AV700721,NM_001662,AL53…
GO:0007399	neurogenesis	40	1		RFNG,AHNAK,SERPINE2,PCDH1,KLK8,PAFAH1B3,FUT10,DLL3,DPYSL4,SEMA4F,BPNT1,LIMK1,L1CAM,FEZ2,INA,KALRN,GPI,ROBO3,ENC1,SEMA7A,FGF11,SERF1A,CRIM1,DGCR14,RAPGEFL1,EPHB2,EFNB2,EFNA5,DPYSL2,DCTN1,DBN1,CHD5,CNTFR,IGSF8,THBS1,PCDHA6,DRB1,BDNF,SOX11,ChGn,	BF940276,BG287862,AL541302,NM_002587,NM_007196,NM_002573,AL528777,NM_016941,NM_006426,AA523537,BC017801,NM_002314,AI653981,AI685892,NM_004692,AI125425,NM_000175,NM_022370,AF010314,AF071542,AU151265,AF073518,BG546884,AA662761,NM_016339,AF025304,U16797,AL833045,NM_001386,BC006163,NM_004395,AK094219,NM_001842,BC004108,AI812030,NM_031882,AI471723,NM_001709,AW157202,NM_018371,
GO:0007186	G-protein coupled receptor protein signaling pathway	38	0.246679		PTGER1,PRB1,GPSM2,LOC441453,PIK3CB,WDR5,GPR87,RGS19IP1,GNB5,PAQR7,GNRHR2,LANCL1,RGS19,RGS6,AKAP12,EDG4,GPRC5A,GPR12,GNG10,GNB1,GNAS,GNAQ,GNAI2,FZD7,FZD6,FZD4,F2RL1,RAPGEFL1,FZD3,VAV2,TGM2,CALM1,C3,GNG12,GPRC5C,ARL3,APLP2,ADORA2B,	NM_000955,K03205,AA883493,AA719797,BC003393,AL521101,NM_023915,NM_005716,NM_006578,BF764937,NM_057163,NM_006055,NM_005873,AF156932,BF511276,AF011466,BG250868,BQ717575,AI765321,AF070603,NM_000516,AA628423,NM_002070,AI333651,NM_003506,AI569872,NM_005242,NM_016339,NM_017412,AA481141,AL031651,NM_006888,NM_000064,N32508,NM_022036,BU619321,BC000373,NM_000676,
GO:0006457	protein folding	38	0.788273		DNAJB12,PPIC,PIN4,PIN1,PFDN5,PFDN4,PFDN1,PARK7,KIAA0962,FUT10,DNAJC9,CLPX,DNAJD1,CCT7,PPIE,SDCCAG10,COX17,DNAJC6,BAG5,GNG10,TOR1B,FKBP5,FKBP3,FKBP1B,UXT,MKKS,NDUFAF1,TOR1A,SLMAP,SACS,CRYAB,TTC1,BCS1L,FLJ35630,DNAJC5,DNAJC11,SCO1,FLJ14281,	BG283782,BE962749,NM_006223,NM_006221,NM_002624,NM_002623,NM_002622,NM_007262.1,AK022530,AL528777,BU852182,AL136922,NM_013238,NM_006429,NM_006112,AF039693,BG535811,AV729634,AA457021,AI765321,AF317129,NM_004117,NM_002013,NM_004116,NM_004182,AF275813,NM_016013,NM_000113,BF526855,AI932370,AF007162,NM_003314,NM_004328,AA971753,BF115518,AL109978,AF183424,BF590675,
GO:0007267	cell-cell signaling	36	1		PTHLH,TRHDE,PKP1,PCDH8,PCDH1,TMED1,NMB,DLGAP4,SEMA4F,MME,MGST2,FGFBP1,JAG2,INSL4,IL18,IL15,IL11,HSD11B2,GPR56,GRN,GRB2,WISP2,WISP3,TNFRSF11A,FGF11,EFNB2,EFNA5,SEMA3B,ZYX,WNT9A,WNT5A,TGFA,SRD5A1,AREG,CXCL6,S100A6,	J03580,NM_013381,AI378979,NM_002590,NM_002587,NM_006858,NM_021077,BE550798,AA523537,AI433463,NM_002413,NM_005130,Y14330,NM_002195,NM_001562,NM_000585,NM_000641,NM_000196,AL554008,AK023348,L29511,NM_003881,AF143679,AW026379,AU151265,U16797,AL833045,NM_004636,NM_003461,NM_003395,AI968085,NM_003236,NM_001047,NM_001657,NM_002993,NM_014624,
GO:0006461	protein complex assembly	34	0.122061		PPP2R1B,PPP2R1A,CARD10,SF3B3,OXA1L,TUBGCP2,MNAT1,KPNA3,VAMP3,HFE,VAPB,SLC7A6,NFS1,WASL,SCAP2,76P,NAPG,MPP6,VAMP4,VAMP8,IKBKAP,PICALM,EPRS,NDUFAF1,DARS,DAG1,TRPC4AP,COX15,CAPG,TCEB2,BCS1L,AP1G1,AP2B1,AP2A1,	M65254,NM_014225,AY028896,D13642,BC001669,BF002130,NM_002431,AF034756,BC005941,BG402460,AW291083,BF432635,BC018471,BE504979,N21390,BC000966,AL519376,NM_016447,BC005974,NM_003761,NM_003640,AI766247,AI475965,NM_016013,BC000629,NM_004393,AL117480,AA535888,NM_001747,AI568533,NM_004328,AW673972,AL567295,AC006942,
GO:0000398	nuclear mRNA splicing, via spliceosome	32	1		FLJ11016,TXNL4B,SECP43,FLJ20171,MADP-1,PLRG1,LSM5,SF3B3,U1SNRNPBP,CPSF6,TXNL4A,THOC3,COVA1,SF3A1,ROD1,THOC1,SF3B5,LKAP,DDX23,GRSF1,NOL3,NOL3,LSM3,LSM1,SFRS9,SF3B14,C14orf156,LSM4,CIZ1,FNBP3,SRrp35,DDX19L,	NM_018301,AW194729,NM_017846,BF001941,AI146850,BF438014,NM_012322,D13642,NM_022717,NM_007007,NM_006701,BE614567,S72904,BF129339,NM_005156,BG283995,NM_031287,BI600341,NM_004818,AK023187,AF043244,BU785956,NM_014463,NM_014462,NM_003769.1,AF184213,NM_031210,NM_012321,AF234161,AA176247,NM_080743,NM_018332,
GO:0006955	immune response	31	0.328959		MAP4K2,MASP1,PPBP,EXOSC9,EXOSC9,PF4V1,DBNL,PRG3,LTBR,CNIH,COL4A3BP,GBP6,IL18,IL15,IKBKE,IL32,TNFRSF11A,GBP3,TNFSF13,IKBKAP,SEMA7A,F3,SPG3A,D2S448,DKFZP564J0863,CCL28,CD59,TCF8,OTUB1,ANXA11,SECTM1,	NM_004579,NM_001879,R64130,AI346350,NM_005033,NM_002620,AF077353,NM_006093,NM_002342,NM_005776,BC000102,AL703282,NM_001562,NM_000585,AW340333,NM_004221,AW026379,AL136680,NM_003809,NM_003640,AF071542,NM_001993,AF131801,D86983,AA775408,AW083576,AI653117,NM_030751,AL523776,NM_001157,BF939675,
GO:0006357	regulation of transcription from RNA polymerase II promoter	31	1		UBN1,TFCP2L1,KLF12,EAP30,NFATC3,HTATIP2,MNAT1,TADA3L,THRAP5,RNF14,GTF2IRD1,ID1,LITAF,TRFP,CRSP6,HNF4G,BLZF1,CRK,POU2F3,CHD4,TFDP1,NR2F2,TFCP2,TFAP2A,ZNF354A,TARBP2,BRCA1,STAT6,SREBF2,SOX9,SMARCA4,	T70262,AI928242,R41200,NM_007241,AI038402,NM_006410,NM_002431,AL117487,BG339606,NM_004290,NM_016328,D13889,AB034747,NM_004275,AK001674,AI916600,NM_003666,NM_016823,NM_014352,AK096395,AW007021,AL037401,U03494,NM_003220,NM_005649,NM_004178,NM_007295,NM_003153,BE513151,NM_000346,D26156,
GO:0051301	cell division	31	0.214278		PPP1CB,PPP1CA,TXNL4A,NEK3,PARD6G,CCDC5,MAPRE3,SMC2L1,MAD2L2,ANAPC10,KATNB1,CNAP1,CCNB2,CCNA1,CCNK,FZR1,SMC1L1,RCC1,CETN2,CENPE,CDK6,CDK5,CDC25C,CCNG2,CCND3,CCND2,CCNC,CCNB1,CCND1,SEPT11,CHFR,	W67887,NM_002708,NM_006701,AI191920,AI817448,AV715391,AI885178,AU154486,AF080398,AW025455,NM_005886,AK022511,NM_004701,NM_003914,AA728758,AI732960,BC046147,NM_001269,BC005334,NM_001813,AW192700,NM_004935,NM_001790,BF061444,NM_001760,NM_001759,AL137784,N90191,BC000076,NM_018243,NM_018223,
GO:0006511	ubiquitin-dependent protein catabolism	29	0.498599		PSMD9,PSMB10,PSMB4,PSMB3,PSMB2,PSMB1,PSMA7,ANKIB1,USP25,USP45,USP30,FBXO21,ANAPC10,ITCH,USP46,PSMF1,SMURF2,UBE4A,USP10,FZR1,BAP1,USP9X,USP43,FBXL4,USP4,UCHL3,UBE3A,UBE2L3,UBE2A,	BC002383,NM_002801,NM_002796,NM_002795,BC000268,NM_002793,NM_002792,AB037807,NM_013396,AW195800,BC004868,AK001699,AW025455,AW089307,BE856374,BG029917,AU157259,NM_004788,BG390445,AI732960,AB002534,AA824386,R45656,AW770868,AF017306,NM_006002,AA160522,AI819709,NM_003336,
GO:0030154	cell differentiation	28	0.412872		RFNG,BHLHB3,MGC4170,SERPINE2,PAPPA,DLL3,SEMA4F,MDFI,L1CAM,JAG2,NDRG4,INA,ROBO3,EDF1,SEMA7A,FLNB,TNFRSF12A,NDRG3,EFNB2,EFNA5,DIAPH2,PAX8,DBN1,DRB1,BMP1,ANPEP,SFRP1,S100A13,	BF940276,BE857425,AK001821,AL541302,AI110886,NM_016941,AA523537,NM_005586,AI653981,Y14330,AV724216,NM_004692,NM_022370,AB002282,AF071542,AV712733,NM_016639,NM_022477,U16797,AL833045,NM_006729,X69699,NM_004395,AI471723,NM_001199,NM_001150,AI332407,NM_005979,
GO:0006366	transcription from RNA polymerase II promoter	27	0.589226		TRIM29,SUPT16H,HSF2BP,NFIX,NFIC,NFE2L2,NFE2L1,MEF2B,SNAPC5,MBD1,RBPSUH,NCOR1,NFE2L3,HAND1,TRIP4,TRIP13,GTF2H1,ASH2L,CCNK,RFXANK,KLF13,ERCC3,ERCC2,ELF3,CBFB,KLF5,ATBF1,	AF230389,AK024072,NM_007031,AI817698,X12492,AF323119,NM_003204,BC010931,AI633709,BC012487,NM_015874,AI018235,NM_004289,NM_004821,NM_016213,NM_004237,BC000365,AB020982,AA728758,NM_003721,NM_015995,AK024185,AI918117,AA527180,NM_001755,AB030824,AA071343,
GO:0006281	DNA repair	26	0.672252		RECQL,RAD51,RAD17,POLB,GTF2H5,SMUG1,PNKP,MNAT1,DKFZP547N043,RECQL5,GTF2H1,POLL,REV1L,FANCF,SMC1L1,RAD18,FLJ35220,CSNK1E,ERCC8,NEIL2,RFFL,TDG,BRCA1,ATR,TDP1,MUS81,	AI685944,NM_002875,NM_002873,NM_002690,AV701318,BC000417,NM_007254,NM_002431,AL512744,BC042989,BC000365,NM_013274,AK025799,NM_022725,BC046147,AB035274,AI311040,T51255,BC009793,BE466620,NM_057178,NM_003211,NM_007295,U49844,NM_018319,NM_025128,
GO:0006897	endocytosis	25	0.0566256		FNBP1L,EPN1,SH3BP4,PACSIN2,RAB18,DBNL,DNM1L,AP1M2,ENTH,ZFYVE9,AP4M1,AP1M1,SNX3,SNX4,ATP6V1H,ANKFY1,LRP10,SNX2,NECAP2,APP,AP1G1,AP2A1,SORT1,RIN3,RABEP2,	AW270932,NM_013333,AF015043,NM_007229,AL136734,AF077353,NM_012062,NM_005498,BF510429,NM_004799,AF155158,AL562950,BE962615,AA524345,AW468382,AK025960,NM_014045,AF043453,NM_018090,X06989,AW673972,AC006942,BE742268,AA625133,NM_024816,
GO:0008285	negative regulation of cell proliferation	24	1		RARRES1,PTHLH,PLG,PHB,LDOC1,NF2,NF1,MXD4,APEG1,FGFBP1,CNOT8,CUL2,BAP1,ING4,CUL5,DLG3,CTBP1,COL4A3,CDKN3,CDKN2B,CDKN1C,CDKN1A,ALOX15B,S100A11,	NM_002888,J03580,BF447999,AL560017,NM_012317,AF122828,AW054826,BC002713,NM_005876,NM_005130,AF180476,U83410,AB002534,NM_016162,BF435809,AB033058,AA053830,M81379,AF213040,AW444761,N33167,NM_000389,AF468053,NM_005620,
GO:0007601	visual perception	24	0.964788		BBS7,RABGGTA,EML2,PITPNA,PDE6D,ABLIM1,KIFC3,IMPDH1,DHRS3,SLC24A1,UNC119,FOXC1,EFEMP1,MKKS,CRYBA4,CRYAB,CNGA1,CLNS1A,CDS1,CDH3,CD151,TGFBI,ELOVL4,BBS2,	AI683802,NM_004581,NM_012155,H15647,AJ001626,NM_006720,BE407830,NM_000883,NM_004753,NM_004727,NM_005148,NM_001453,NM_004105,AF275813,NM_001886,AF007162,NM_000087,AF005422,AK026697,NM_001793,NM_004357,NM_000358,NM_022726,AF342736,
GO:0006917	induction of apoptosis	23	0.329016		MAPK1,PPP2R1B,PPP2R1A,PYCARD,HTATIP2,UNC13B,EI24,STK17A,TNFRSF10B,HRK,TRADD,TP73L,ERCC3,ERCC2,COL4A3,CASP6,CASP3,BOK,BAX,BAK1,BAD,NUDT2,ALOX15B,	AA129773,M65254,NM_014225,BC004470,NM_006410,NM_006377,AF131850,NM_004760,AF016266,NM_003806,L41690,NM_003722,AK024185,AI918117,M81379,BC000305,NM_004346,BE614255,NM_004324,NM_001188,U66879,NM_001161,AF468053,
GO:0007600	sensory perception	22	0.636191		BBS7,PPBP,PDE6D,CKLFSF4,IMPDH1,SLC24A1,UNC119,CXCL16,ROBO3,MKKS,CKLF,CKLFSF7,CNGA1,CCL28,CKLFSF3,CDH3,TGFBI,ELOVL4,BBS2,CXCL6,SCNN1G,SCNN1B,	AI683802,R64130,AJ001626,AA191708,NM_000883,NM_004727,NM_005148,AF275260,NM_022370,AF275813,AF096895,AI708432,NM_000087,AW083576,AL574900,NM_001793,NM_000358,NM_022726,AF342736,NM_002993,AI985987,NM_000336,
GO:0007517	muscle development	21	1		PHKA1,BVES,TAGLN3,MTM1,MRAS,MYL9,MEF2B,APEG1,FLJ23588,TAGLN2,ANKRD2,TPM3,TPM1,TNNI1,TNNC1,CAV3,CALD1,TAGLN,SRI,SGCB,ACTA1,	BE503584,AA993518,NM_013259,NM_000252,BF343625,NM_006097,BC010931,NM_005876,AK058069,BC002616,NM_020349,AF362887,NM_000366,NM_003281,AF020769,NM_001234,AL583520,BC010946,AV752215,AI089025,NM_001100,
GO:0008284	positive regulation of cell proliferation	21	0.752604		PTHLH,MST1R,STAMBP,IL15,IL11,IGF1R,TBRG4,GRN,TNFRSF11A,TNFSF13,IRS2,EGF,DHPS,TGFBR2,CAPN1,BTC,BNC1,STIM1,SSR1,SHC1,SAS,	J03580,NM_002447,AU158421,NM_000585,NM_000641,AI830698,NM_004749,AK023348,AW026379,NM_003809,AF073310,NM_001963,NM_013407,NM_003242,NM_005186,AI620677,NM_001717,NM_003156,BF206389,AI091079,NM_005981,
GO:0043123	positive regulation of I-kappaB kinase/NF-kappaB cascade	21	0.375213		FLJ12875,NEK6,MYD88,PDCD11,MGC4251,TFG,RFP2,LTBR,SLC35B2,IKBKE,LITAF,TNFRSF10B,FADD,TRADD,ATP2C1,ECT2,CTL2,TSPAN6,NDFIP1,SECTM1,FLJ23091,	NM_024544,BE616825,U70451,AL547263,AL525613,AI150613,BF939833,NM_002342,BG163267,AW340333,AB034747,AF016266,NM_003824,L41690,AF225981,NM_018098,AI264216,AF053453,H05010,BF939675,AA775681,
GO:0007156	homophilic cell adhesion	21	0.332359		PCDH8,PCDH1,EVA1,AMIGO2,ITGB1,CLSTN3,CELSR2,DSG3,DSG2,DSC3,DSC2,CDH15,CDH10,CDH8,CDH4,CDH4,CDH3,CDH2,CDH1,PCDHA6,CEACAM1,	NM_002590,NM_002587,NM_005797,AC004010,AA215854,NM_014718,D87469,AI813438,NM_001943,AI797281,BF196457,NM_004933,NM_006727,AK026763,NM_024883,NM_001794,NM_001793,M34064,L08599,NM_031882,X16354,
GO:0045786	negative regulation of cell cycle	20	1		RAP1A,KLK10,NF2,NF1,NBL1,LZTS2,PYCARD,MCC,RFP2,LOH11CR2A,FHIT,EXT2,ING4,CDK2AP1,CDKN2B,CDKN1C,BRCA1,STIM1,BAX,ALOX15B,	NM_002884,BC002710,AF122828,AW054826,NM_005380,AK097997,BC004470,NM_002387,BF939833,NM_014622,NM_002012,NM_000401,NM_016162,NM_004642,AW444761,N33167,NM_007295,NM_003156,NM_004324,AF468053,
GO:0007067	mitosis	20	0.498936		PB1,TXNL4B,DCTN3,TXNL4A,NEK3,CCDC5,MAPRE3,DCTN2,MAD2L2,KATNB1,CNAP1,CCNB2,CCNA1,CCNK,FZR1,DCTN1,CETN2,CCNG2,CCNB1,CHFR,	AF197569,AW194729,NM_007234,NM_006701,AI191920,AV715391,AI885178,NM_006400,AF080398,NM_005886,AK022511,NM_004701,NM_003914,AA728758,AI732960,BC006163,BC005334,BF061444,N90191,NM_018223,
GO:0030036	actin cytoskeleton organization and biogenesis	20	0.39153		PFN2,PFN1,PDPK1,PACSIN2,NPHP1,FGD4,MRAS,WASF2,LIMK1,ARPC5,TRIP10,FLNB,KLHL5,PLEK2,DIAPH2,DIAPH1,CRK,DST,FGD6,FSCN1,	NM_002628,NM_005022,AL040394,NM_007229,BF216535,AI277617,BF343625,AI962978,NM_002314,AL516350,NM_004240,AV712733,AK002174,NM_016445,NM_006729,AL832054,NM_016823,NM_001723,BC013319,BC004908,
GO:0006954	inflammatory response	19	1		TLR9,NFE2L1,NFATC3,MYD88,LTA4H,ITCH,ICEBERG,HDAC9,CHST1,TPST1,ATRN,PRDX5,TLR5,TLR3,C3,ANXA1,ALOX5,CXCL6,SERPINA3,	AB045180,NM_003204,AI038402,U70451,J02959,AW089307,NM_021571,NM_014707,NM_003654,NM_003596,AL132773,AI718223,AF051151,NM_003265,NM_000064,NM_000700,NM_000698,NM_002993,NM_001085,
GO:0007166	cell surface receptor linked signal transduction	19	1		PLCG2,CABIN1,NPPB,MYD88,SIRPB1,LY6E,LEPR,GOLGA5,IL13RA1,HRAS,MKNK2,TNFRSF10B,FADD,FZD6,MAPK14,COL4A3,CD59,BSG,ANXA1,	NM_002661,BC027347,NM_002521,U70451,BC025286,NM_002346,NM_017526,NM_005113,U81379,NM_005343,NM_017572,AF016266,NM_003824,NM_003506,AF100544,M81379,AI653117,AL550657,NM_000700,
GO:0009653	morphogenesis	19	1		PHLDA3,NFE2L1,IMP-2,IMP-3,MID1,RFP2,EVA1,ROD1,MRPL40,HOXC13,FOXC1,ELF3,EFNB2,DVL1,PAX8,CST6,WNT5A,TPD52,ChGn,	NM_012396,NM_003204,NM_006548,NM_006547,BE967532,BF939833,NM_005797,NM_005156,NM_003776,NM_017410,NM_001453,AA527180,U16797,AF006011,X69699,NM_001323,AI968085,AI632972,NM_018371,
GO:0006950	response to stress	19	0.253505		MAP4K2,MAPK13,MAPK9,MAPK11,MAPK1,TP53AP1,MAP3K5,MAP3K4,PINK1,PINK1,NDRG4,MAP4K4,GSTA3,MKNK2,STK39,MKNK1,MAPKAPK3,TXNDC,MAPK14,	NM_004579,BC000433,W37431,U92268,AA129773,BC002709,D84476,NM_006724,AI081522,BF432478,AV724216,NM_017792,NM_000847,NM_017572,NM_013233,BC002755,NM_004635,AL080080,AF100544,
GO:0007010	cytoskeleton organization and biogenesis	19	0.217884		PRKCI,PLD2,PFN2,PFN1,FGD4,ABLIM3,MARK1,TNK2,ABLIM1,MGC39900,KRT7,KRT7,KRT4,NCKIPSD,EPB49,DST,FGD6,SGCB,ADD1,	L18964,AF033850,NM_002628,NM_005022,AI277617,NM_014945,R56894,BC008884,NM_006720,BF677486,BC002700,BC042076,X07695,NM_016453,NM_001978,NM_001723,BC013319,AI089025,NM_001119,
GO:0006812	cation transport	18	0.424866		SLC41A3,ATP13A2,ATP11A,ATP11B,ATP10B,TPCN1,ITPR3,SLC30A5,ATP2C1,SFXN3,SFXN1,ATP10D,ATP10A,SLC30A2,TRPV1,VGCNL1,TRPC1,ATP8B3,	NM_017836,NM_022089,AW068936,AB023173,AW006935,NM_017901,NM_002224,NM_024055,AF225981,NM_030971,BF593817,AI478147,N35112,BF510698,BG571614,N49852,NM_003304,BC033179,
GO:0006260	DNA replication	18	1		RAD17,PHB,ORC5L,ORC4L,NFIX,NFIC,SPHAR,POLL,POLD4,REV1L,EGF,TXNDC,CTGF,POT1,UBE1,TK2,SSBP1,SET,	NM_002873,AL560017,NM_002553,NM_002552,AI817698,X12492,NM_006542,NM_013274,NM_021173,AK025799,NM_001963,AL080080,M92934,NM_015450,NM_003334,BE895437,BC008402,AI278616,
GO:0006916	anti-apoptosis	18	1		PSEN1,PRKCZ,HTATIP2,NME6,IGF1R,RNF7,NOL3,NOL3,TNFRSF10D,BECN1,CBX4,POGK,BFAR,CIAPIN1,TXNDC,CASP2,BNIP1,BCL2L1,	NM_007318,NM_002744,NM_006410,BC001808,AI830698,AF312226,AF043244,BU785956,AI738556,NM_003766,NM_003655,NM_017542,NM_016561,NM_020313,AL080080,BC002427,NM_013979,NM_001191,
GO:0007605	perception of sound	18	0.788186		PTPN11,EML2,KPTN,NF2,WDR1,JAG2,GJB3,TNFRSF11A,ERCC3,ERCC2,TIMM8B,TIMM9,DIAPH1,COL4A3,ERCC8,CD151,ZNF354A,SNAI2,	L07527,NM_012155,NM_007059,AF122828,NM_017491,Y14330,AF099730,AW026379,AK024185,AI918117,AF165967,NM_012460,AL832054,M81379,BC009793,NM_004357,NM_005649,AI572079,
GO:0006935	chemotaxis	18	0.428215		RALA,MAP2K1,MAPK1,PPBP,PLD1,PIK3CB,CKLFSF4,RALBP1,KAL1,HRAS,CXCL16,ROBO3,CKLF,CKLFSF7,MAPK14,CCL28,CKLFSF3,CXCL6,	AV703462,AI571419,AA129773,R64130,AJ276230,BC003393,AA191708,NM_006788,NM_000216,NM_005343,AF275260,NM_022370,AF096895,AI708432,AF100544,AW083576,AL574900,NM_002993,
GO:0042981	regulation of apoptosis	18	0.334206		CARD10,PYCARD,ICEBERG,CARD12,NOL3,NOL3,CARD9,TNFRSF10B,FADD,HRK,CRADD,RTN4,CASP2,BRCA1,BOK,BCL2L1,BAX,BAK1,	AY028896,BC004470,NM_021571,BF793552,AF043244,BU785956,NM_022352,AF016266,NM_003824,NM_003806,AL832705,AF333336,BC002427,NM_007295,BE614255,NM_001191,NM_004324,NM_001188,
GO:0007243	protein kinase cascade	18	0.323446		MAP4K2,MAPK13,MAPK11,STK38,AKAP11,STK38L,MARK1,WNK2,PINK1,PINK1,MAP4K4,STK17A,MKNK2,RPS6KA4,ADAM9,MKNK1,DAPK1,MAPK14,	NM_004579,BC000433,U92268,BE048506,NM_016248,BE302191,R56894,BG231979,AI081522,BF432478,NM_017792,NM_004760,NM_017572,NM_003942,AF495383,BC002755,BC003614,AF100544,
GO:0006486	protein amino acid glycosylation	18	0.156534		B3GNT4,ALG5,MGC4655,FUT10,FUT11,ST6GALNAC2,COG2,B3GNT3,ALG3,B3GALT6,PIGB,B3GALT4,FUT6,FUT3,ST6GALNAC5,UGCGL1,ST3GAL3,ST3GAL4,	NM_030765,NM_013338,AI651445,AL528777,BF541967,NM_006456,NM_007357,NM_014256,NM_005787,N95564,AA808203,AB026730,U27336,AW080549,AF131837,AU153746,AF425867,NM_006278,
GO:0001558	regulation of cell growth	16	0.920212		SOCS4,COVA1,NET1,ITCH,SOCS6,WISP2,WISP3,GAS6,GAS6,BLZF1,CTGF,TSG101,CHAD,SHC1,SOCS7,ACTL6A,	BF446961,S72904,AW263232,AW089307,AU157543,NM_003881,AF143679,AI479082,NM_000820,NM_003666,M92934,NM_006292,NM_001267,AI091079,AL045666,NM_004301,
GO:0009058	biosynthesis	16	0.0917889		PCYT2,SPTLC2L,PCYT1A,GPT2,NMNAT2,SPTLC1,SPTLC2,PNLIPRP3,GOT2,GMDS,COQ2,UCK2,CAD,COASY,MtFMT,THEDC1,	BC000351,AA005105,AI638771,BG328998,H90656,AL568804,NM_004863,AL833418,NM_002080,NM_001500,AF091086,BC002906,AL832309,NM_025233,AL563572,NM_018324,
GO:0007160	cell-matrix adhesion	15	1		PXN,EPDR1,ITGB8,ITGB6,ITGB5,ITGB4,ITGB1,ITGAE,ITGA3,ITGA2,ITGA6,ADAM15,CDA08,COL17A1,BBS2,	NM_002859,BC000686,NM_002214,NM_000888,NM_002213,BF305661,AA215854,NM_002208,NM_002204,NM_002203,AV733308,AK000667,AI743744,NM_000494,AF342736,
GO:0007018	microtubule-based movement	15	0.653995		KIF3A,KIF13B,TUBB6,KIFC3,KIF5B,DNCL2A,KIF3C,KIF3B,DNCI2,DNCH1,TUBA3,TUBG1,TUBA1,CENPE,KIF21A,	NM_007054,NM_015254,BC002654,BE407830,AA630326,NM_014183,NM_002254,AI819734,BF592008,BF000332,AF141347,NM_001070,AL565074,NM_001813,AB051495,
GO:0015986	ATP synthesis coupled proton transport	15	0.0533977		ELP3,ATP5H,ATP6V1F,ATP6V0E,ATP6V1H,ATP6V1D,ATP5O,ATP6V1E1,ATP6V0C,ATP6V1A,ATP5J,ATP5I,ATP5G3,ATP5F1,ATP5A1,	AI949204,AF061735,NM_004231,AI862255,AW468382,AF077614,AK093795,BC004443,NM_001694,NM_001690,NM_001685,NM_007100,NM_001689,BC005960,AI587323,
GO:0008380	RNA splicing	14	1		PPP2R1B,PPP2R1A,SF3B3,PPP1R9B,NCBP1,IVNS1ABP,SF3A1,NOL3,NOL3,LSM1,SIP1,ARL6IP4,LSM4,SRPK1,	M65254,NM_014225,D13642,AI523759,BC001450,AF205218,BF129339,AF043244,BU785956,NM_014462,NM_003616,NM_016638,NM_012321,NM_003137,
GO:0006396	RNA processing	14	0.650805		RBMS2,EXOSC9,EXOSC9,RPUSD4,RBPMS,IMP-3,CTAGE5,SF3A1,MRPL44,RPUSD3,RPUSD1,EXOSC6,BFSP1,FLJ11196,	NM_002898,AI346350,NM_005033,AL580514,NM_006867,NM_006547,U73682,BF129339,NM_022915,AI125996,AL031033,AI701408,NM_001195,BF792126,
GO:0016042	lipid catabolism	14	0.14416		PNLIPRP2,PLD2,PLD1,PLCG2,PLCD1,PLCB4,PAFAH2,PAFAH1B3,PAFAH1B2,LIPH,PRDX6,LIPG,PLA2G12A,ADPN,	BC005989,AF033850,AJ276230,NM_002661,NM_006225,AL535113,U89386,NM_002573,BG386322,AA088857,NM_004905,NM_006033,NM_030821,NM_025225,
GO:0006813	potassium ion transport	13	0.215053		KCNK15,CHP,SLC9A7,RFP2,KCTD10,KCNN4,KCNK6,KCTD1,CNGA1,TNFAIP1,SHKBP1,ATP12A,SLC12A4,	NM_022358,AF116689,NM_032591,BF939833,AW073741,NM_002250,AF134149,AA199881,NM_000087,NM_021137,AI348000,NM_001676,AI817690,
GO:0007283	spermatogenesis	13	1		PRKAG1,PRKACG,DNMT3L,HSF2BP,CCNI,TXNDC2,WFDC2,SPA17,JAG2,CCNA1,NJMU-R1,NDRG3,SPAG4,	NM_002733,NM_002732,NM_013369,NM_007031,BG530368,AL136742,NM_006103,NM_017425,Y14330,NM_003914,NM_022344,NM_022477,NM_003116,
GO:0045449	regulation of transcription	13	1		PPP2R1B,PPP2R1A,POLR2F,MGA,MXD4,MONDOA,PPIE,ID1,VGL-3,ASCC1,MGC21874,MLX,SREBF2,	M65254,NM_014225,BC003582,AU149225,BC002713,AW245631,NM_006112,D13889,AI754423,BC012291,AI859834,BF056105,BE513151,
GO:0006814	sodium ion transport	13	1		SLC9A7,SLC9A6,SLC23A1,SLC10A3,SLC13A5,TMEM1,SCN3B,SLC12A4,SLC8A3,SLC5A1,SCNN1G,SCNN1B,ACCN2,	NM_032591,NM_006359,AF170911,NM_019848,AI797218,U61500,AW007335,AI817690,BC023215,NM_000343,AI985987,NM_000336,NM_020039,
GO:0007050	cell cycle arrest	13	1		UHMK1,PPP1R9B,TBRG4,CUL2,ING4,EIF4G2,CUL5,PCBP4,CDKN3,CDKN2B,CDKN1C,CDKN1A,DST,	AW173222,AI523759,NM_004749,U83410,NM_016162,AA733172,BF435809,BC004153,AF213040,AW444761,N33167,NM_000389,NM_001723,
GO:0007417	central nervous system development	13	1		PTS,KLK6,WWP1,NPAS2,NCKAP1,MTR,TAGLN3,SHC3,JRKL,ATN1,DRP2,PDGFC,ALDH3A2,	M97655,NM_002774,AU155187,AI743090,NM_013436,NM_000254,NM_013259,AF072164,NM_003772,Z22814,AI369362,NM_016205,L47162,
GO:0006091	generation of precursor metabolites and energy	13	0.79327		PPARD,PHKB,PHKA1,SLC25A3,NDUFB2,COX17,FECH,EHHADH,ECHS1,ATPIF1,ATP5J,ATP5G3,SLC25A4,	L07592,AI798207,BE503584,NM_002635.1,NM_004546,BG535811,NM_000140,NM_001966,NM_004092,NM_016311,NM_001685,NM_001689,NM_001151,
GO:0016481	negative regulation of transcription	13	0.613746		CNOT7,PHB,PHB2,RBM9,MYST4,WWP1,MBD1,SMURF2,CNOT8,SDS3,MBD2,EED,COBRA1,	NM_054026,AL560017,NM_007273,AW149379,AL832065,AU155187,BC012487,AU157259,AF180476,AK024460,AF072242,AF080227,NM_015456,
GO:0006631	fatty acid metabolism	13	0.484061		LYPLA1,LYPLAL1,DHRS3,HADHSC,HADHA,ACSL1,ACOX3,EHHADH,ECHS1,CPT2,ASAH1,ALOX15B,ACADS,	AF077198,AW612657,NM_004753,NM_005327,BG472176,NM_021122,BF055171,NM_001966,NM_004092,NM_000098,AI379338,AF468053,NM_000017,
GO:0006520	amino acid metabolism	13	0.317226		PTS,PEPD,SLC6A14,SLC25A15,SLC7A6,GOT2,SGPL1,SCLY,SLC7A5,CTNS,CAD,SLC7A1,ACY1,	M97655,NM_000285,NM_007231,BC002702,BF432635,NM_002080,AB033078,BC000586,AB018009,AJ222967,AL832309,AA527433,NM_000666,
GO:0006445	regulation of translation	13	0.207086		RBMS2,MAPK13,PPP2R1B,PPP2R1A,METAP2,NPM2,EIF4E2,MKNK2,NANOS1,FRAP1,MKNK1,EIF4EBP1,EIF2S1,	NM_002898,BC000433,M65254,NM_014225,AI743685,AI016313,BF516289,NM_017572,AI123320,U88966,BC002755,AB044548,BC002513,
GO:0007169	transmembrane receptor protein tyrosine kinase signaling pathway	12	1		ROR1,CNKSR1,LOX,FN1,EPHB4,EPHB2,EPHA4,EPHA1,EPHA2,NCOA4,CRYAB,DDR1,	BC006374,NM_006314,NM_002317,AJ276395,NM_004444,AF025304,AI799018,NM_005232,NM_004431,AL162047,AF007162,U48705,
GO:0006936	muscle contraction	12	1		GENX-3414,GJA5,FLII,FLII,FKBP1B,DYSF,SSPN,FER1L3,SLMAP,DAG1,CRYAB,CALD1,	NM_003943,AI692880,AI570526,BG421186,NM_004116,NM_003494,NM_005086,AF207990,BF526855,NM_004393,AF007162,AL583520,
GO:0016568	chromatin modification	11	1		TLK1,HDAC9,HDAC2,CBX4,EP400,SMARCAD1,CHD5,SMARCAL1,CHD4,SET7,HDAC8,	Z25421,NM_014707,NM_001527,NM_003655,AL563727,AI807204,AK094219,NM_014140,AK096395,AK024846,AF230097,
GO:0007229	integrin-mediated signaling pathway	11	1		ITGB8,ITGB6,ITGB5,ITGB4,ITGB1,ITGAE,ITGA3,ITGA2,ITGA6,DST,CEACAM1,	NM_002214,NM_000888,NM_002213,BF305661,AA215854,NM_002208,NM_002204,NM_002203,AV733308,NM_001723,X16354,
GO:0006096	glycolysis	11	0.412014		PKM2,PDHB,PDHA1,HK1,BCLP,GPI,DLAT,DDX1,BPGM,ALDOC,UEV3,	NM_002654,AL117618,AW057819,NM_000188,AL545105,NM_000175,J03866,NM_004939,NM_001724,NM_005165,NM_018314,
GO:0006979	response to oxidative stress	11	0.307127		OXR1,PNKP,MSRA,STK25,OXSR1,PRDX6,PDLIM1,GPX2,LOC493869,UNR,PRDX5,	NM_018002,NM_007254,NM_012331,NM_006374,NM_005109,NM_004905,BC000915,NM_002083,AL571557,NM_007158,AI718223,
GO:0006633	fatty acid biosynthesis	11	0.17889		KS,PRKAG1,PRKAB2,ELOVL1,PRKAG2,MECR,ELOVL4,PECR,SCD5,ACACA,THEDC1,	NM_017897,NM_002733,BF593382,H93026,AF087875,NM_016011,NM_022726,NM_018441,AL571375,BE855983,NM_018324,
GO:0007596	blood coagulation	10	1		PLG,KPTN,ITGA2,GNAQ,GGCX,F3,F2RL1,CD59,THBS1,ANXA8,	BF447999,NM_007059,NM_002203,AA628423,NM_000821,NM_001993,NM_005242,AI653117,AI812030,NM_001630,
GO:0000122	negative regulation of transcription from RNA polymerase II promoter	10	1		PPARD,MXD4,MEIS2,ZNF593,ZNF148,ZFP161,TCFL1,TCF8,HDAC8,SNAI2,	L07592,BC002713,NM_020149,NM_015871,AI478771,AL534416,NM_005997,NM_030751,AF230097,AI572079,
GO:0009887	organogenesis	10	1		BHLHB3,ABLIM1,DGCR2,ITGA2,HRAS,EPHB4,SCGB1A1,TLE2,TLE1,AES,	BE857425,NM_006720,AU150824,NM_002203,NM_005343,NM_004444,NM_003357,NM_003260,AI758763,NM_001130,
GO:0006869	lipid transport	10	0.757917		RFT1,PSAP,OSBP2,OSBPL10,OSBPL6,OSBPL5,PCTP,HDLBP,GLTP,OSBPL3,	BF475369,M32221,BE501253,NM_017784,AF323728,AL136918,NM_021213,AA515560,NM_016433,AY008372,
GO:0007565	pregnancy	10	0.707252		RLN2,PTHLH,PSG9,PSG1,TFCP2L1,PAPPA,INSL4,GNAS,CEACAM1,STS,	NM_005059,J03580,NM_002784,M34715,AI928242,AI110886,NM_002195,NM_000516,X16354,AI122754,
GO:0006887	exocytosis	10	0.469485		SNAPAP,EXOC7,UNC13D,SEC10L1,ARFGEF1,UNC13B,SCRN1,RIMS3,SEC5L1,SEC3L1,	BC000761,AI817079,BG054744,BF509391,AF084520,NM_006377,NM_014766,NM_014747,AL562686,AK023461,
GO:0000079	regulation of cyclin dependent protein kinase activity	10	0.136359		MNAT1,GTF2H1,PKMYT1,CCNA1,CCNK,CDKN3,CDKN2B,CDKN1C,CDKN1A,CDC25C,	NM_002431,BC000365,NM_004203,NM_003914,AA728758,AF213040,AW444761,N33167,NM_000389,NM_001790,
GO:0008654	phospholipid biosynthesis	10	0.0879465		PCYT2,C20orf155,PCYT1A,AGPAT2,CEPT1,CDS2,GPAM,AGPAT3,CDS1,AGPAT5,	BC000351,AF241784,AI638771,U56418,NM_006090,AL568982,AB046780,AI337300,AK026697,NM_018361,
GO:0008202	steroid metabolism	9	1		OSBP2,OSBPL10,OSBPL6,OSBPL5,HDLBP,MBTPS2,OSBPL3,SULT1E1,SREBF2,	BE501253,NM_017784,AF323728,AL136918,AA515560,BF666325,AY008372,NM_005420,BE513151,
GO:0016055	Wnt receptor signaling pathway	9	0.989839		FBXW11,DKK1,GSK3B,CTNNBIP1,CSNK2A2,CSNK1G3,BCL9,SFRP1,AES,	BE963245,NM_012242,AW139538,NM_020248,AI022089,NM_004384,NM_004326,AI332407,NM_001130,
GO:0006821	chloride transport	9	0.504145		FXYD3,CLCA4,CLCA2,CLIC3,GABRA4,CLIC4,CLNS1A,CLCN3,SLC12A4,	BC005238,NM_012128,BF003134,NM_004669,NM_000809,NM_013943,AF005422,AF029346,AI817690,
GO:0006367	transcription initiation from RNA polymerase II promoter	9	0.505163		PPARBP,THRAP5,TBPL1,CRSP6,GTF2F1,GTF2E2,GTF2A1,CDK9,TBP,	AI423072,BG339606,AI675682,AK001674,AW190445,NM_002095,AU144104,NM_001261,NM_003194,
GO:0006605	protein targeting	9	0.408316		PEX14,TRAM1,FUT10,KIF13B,LTBP2,AP1M2,AKAP12,HOMER3,ANK3,	NM_004565,BC000687,AL528777,NM_015254,NM_000428,NM_005498,BF511276,AI871287,NM_020987,
GO:0030308	negative regulation of cell growth	9	0.132672		PPP2R1B,PPP2R1A,NPPB,PPP1R9B,MT3,DCBLD2,DCBLD2,NDRG3,GRIM19,	M65254,NM_014225,NM_002521,AI523759,NM_005954,AA722799,AI378788,NM_022477,NM_015965,
GO:0007585	respiratory gaseous exchange	9	0.0933504		SPAR,TMPRSS11D,COX15,COX11,COX5B,PRDX5,CFTR,DAP13,BPGM,	NM_005129,NM_004262,AA535888,NM_004375,BC006229,AI718223,NM_000492,AF217092,NM_001724,
GO:0006904	vesicle docking during exocytosis	9	0.0587416		SEC8L1,SCFD1,SEC15L2,YKT6,VTI1B,VPS33A,VAMP3,VAMP8,STXBP1,	AI964022,AU147042,AW294630,NM_006555,AI307763,NM_022916,BC005941,NM_003761,NM_003165,
GO:0001501	skeletal development	8	0.42055		DLL3,EBP,PAPSS1,EXT2,SPP2,SOX9,ANXA2,TRAPPC2,	NM_016941,NM_006579,AF033026,NM_000401,NM_006944,NM_000346,BC001388,NM_014563,
GO:0006816	calcium ion transport	8	0.438174		ITPR3,SLC24A1,CACNG4,ATP2C1,TRPV1,TRPC1,CACNB3,SLC8A3,	NM_002224,NM_004727,BC004504,AF225981,BG571614,NM_003304,U07139,BC023215,
GO:0006397	mRNA processing	8	0.778973		RNASEL,CPSF5,CPSF2,NCBP1,NCBP2,MGC14151,ROD1,NXT2,	AI669749,NM_007006,AK023583,BC001450,BC001255,AA828224,NM_005156,AK023289,
GO:0019735	antimicrobial humoral response (sensu Vertebrata)	8	1		MAPK11,MGST3,MGST2,PTE1,PTGES,CRLF1,FADD,MAPK14,	U92268,AK000073,NM_002413,NM_005469,AF010316,NM_004750,NM_003824,AF100544,
GO:0006952	defense response	8	1		PSG9,MST1R,LY6E,KCNN4,IRAK1,SOCS6,ANKRD1,MLF2,	NM_002784,NM_002447,NM_002346,NM_002250,NM_001569,AU157543,NM_014391,NM_005439,
GO:0007218	neuropeptide signaling pathway	8	1		NMB,GPR56,SORCS2,CELSR2,GAL,GPR126,GPR125,GPR115,	NM_021077,AL554008,AB037750,D87469,AL556409,AL033377,M37712,W67511,
GO:0007001	chromosome organization and biogenesis (sensu Eukaryota)	8	1		PSEN1,SMC2L1,H2AFY,CBX4,EGF,HMGA2,CHD4,H2AFY2,	NM_007318,AU154486,NM_004893,NM_003655,NM_001963,NM_003483,AK096395,NM_018649,
GO:0051016	barbed-end actin filament capping	8	0.518766		RDX,HRIHFB2122,GSN,EPB49,CAPG,SVIL,SPTBN2,SPTAN1,	NM_002906,AA046650,BE675337,NM_001978,NM_001747,NM_003174,AA725246,AL110273,
GO:0006446	regulation of translational initiation	8	0.427237		MTIF2,EIF5B,EIF4G3,EIF3S7,CGI-09,EIF4G2,EIF2C1,DDX1,	NM_002453,BG261322,AI768122,NM_003753.1,BE897074,AA733172,AW071829,NM_004939,
GO:0006891	intra-Golgi transport	8	0.313275		TOM1L2,COPZ1,COG2,COG5,TOM1L1,COG1,NAPA,NAPG,	AV751731,AB047848,NM_007357,NM_006348,NM_005486,AK025633,AI681105,AL519376,
GO:0030001	metal ion transport	8	0.180408		ARMC1,SLC39A2,SLC39A13,SRGAP2,SLC39A8,MRS2L,SLC39A10,SLC39A9,	NM_018120,NM_014579,NM_152264,AA742261,AB040120,AF052167,AB033091,NM_018375,
GO:0007222	frizzled signaling pathway	8	0.0922825		FZD7,FZD6,FZD4,DVL2,DVL1,FZD3,TLE2,TLE1,	AI333651,NM_003506,AI569872,NM_004422,AF006011,NM_017412,NM_003260,AI758763,
GO:0006817	phosphate transport	7	0.286408		CCBE1,SLC34A2,COL22A1,COL17A1,COL7A1,COL4A6,COL4A3,	BG035826,AF146796,BE349115,NM_000494,L23982,AI889941,M81379,
GO:0006333	chromatin assembly or disassembly	7	1		CBX1,CHD6,CBX4,CHD5,CHD4,HDAC8,CHD9,	NM_006807,AK026022,NM_003655,AK094219,AK096395,AF230097,AW300405,
GO:0008015	circulation	7	1		GUCY1B3,GUCY1A3,GCLC,FER1L3,DIA1,COL4A3,CLNS1A,	W93728,AI719730,BF676980,AF207990,AF361370,M81379,AF005422,
GO:0006865	amino acid transport	7	1		FLJ10815,FLJ90709,SLC6A14,SLC7A6,SLC7A5,SLC12A4,SLC7A1,	NM_018231,BF696757,NM_007231,BF432635,AB018009,AI817690,AA527433,
GO:0007154	cell communication	7	1		OIP5,DNM1L,GJB5,GJB3,GJA5,SLC8A3,FRAS1,	BE045993,NM_012062,NM_005268,AF099730,AI692880,BC023215,AL157471,
GO:0009968	negative regulation of signal transduction	7	1		SOCS4,RGS19,RGS6,SOCS6,RGS20,BRAP,SOCS7,	BF446961,NM_005873,AF156932,AU157543,AF074979,AL042733,AL045666,
GO:0006406	mRNA-nucleus export	7	0.993438		NCBP1,NCBP2,THOC3,THOC1,GLE1L,NXT2,SRrp35,	BC001450,BC001255,BE614567,BG283995,NM_001499,AK023289,NM_080743,
GO:0006413	translational initiation	7	0.862896		PAIP1,MTIF3,EIF4E3,EIF4E2,EIF2S2,DENR,EIF1AX,	AL136920,BG529919,AA228031,BF516289,AL031668,BC000925,AL079283,
GO:0007265	Ras protein signal transduction	7	0.828611		PLD1,PARK7,NF1,MRAS,GRB2,SOS1,RRAS,	AJ276230,NM_007262.1,AW054826,BF343625,L29511,AV702692,NM_006270,
GO:0007588	excretion	7	0.729493		NPHP1,UNC13B,NR3C2,GRHPR,SCNN1G,SCNN1B,ADORA2B,	BF216535,NM_006377,NM_000901,AK024386,AI985987,NM_000336,NM_000676,
GO:0006898	receptor mediated endocytosis	7	0.646928		M6PR,PDLIM7,HFE,CXCL16,FOLR1,PICALM,AP1S1,	NM_002355,NM_005451,BG402460,AF275260,NM_016725,AI766247,NM_001283,
GO:0006888	ER to Golgi transport	7	0.573453		SEC24C,TRAPPC1,SEC22L2,GOPC,GOPC,TXNDC,TRAPPC2,	NM_004922,BG340967,NM_012430,N22751,AW271409,AL080080,NM_014563,
GO:0006730	one-carbon compound metabolism	7	0.563835		AHCYL1,MTHFD1,CA5BL,CA3,CA2,SHMT2,AHCY,	AA479488,NM_005956,AA521288,NM_005181,M36532,AW190316,NM_000687,
GO:0006725	aromatic compound metabolism	7	0.468839		C13orf6,MICAL3,PME-1,ABHD7,FLJ21439,ABHD10,C10orf59,	AA404347,BF055090,AL040538,AI807532,NM_025137,NM_018394,BC005364,
GO:0000082	G1/S transition of mitotic cell cycle	7	0.322399		PPP6C,GSPT2,CUL2,CUL5,RCC1,CDC34,CCND1,	AW195360,NM_018094,U83410,BF435809,NM_001269,BG476661,BC000076,
GO:0019538	protein metabolism	7	0.129518		FLJ10826,LEPREL1,FLJ22222,EGLN1,PLOD2,PLOD1,PLOD3,	AK022130,NM_018192,NM_024648,AL117352,AI754404,NM_000302,NM_001084,
GO:0007016	cytoskeletal anchoring	7	0.115797		RDX,PLEC1,PLEC1,FLNB,VIL2,SVIL,ANK3,	NM_002906,Z54367,AL834492,AV712733,AK092957,NM_003174,NM_020987,
GO:0008652	amino acid biosynthesis	7	0.115587		PSAT1,MTR,MTHFD1,NAGS,PHGDH,CBS,THNSL1,	BC004863,NM_000254,NM_005956,AV696264,NM_006623,BE613178,AI809864,
GO:0006506	GPI anchor biosynthesis	7	0.0922255		CDC91L1,PIGF,PIGO,PIGK,PIGB,DSCR5,PIGS,	AL118520,NM_002643,AC004472,AF022913,AA808203,AB035745,BC001319,
GO:0006334	nucleosome assembly	6	1		MYST4,NAP1L4,H2AFY,TSPYL1,SET,H2AFY2,	AL832065,AK095320,NM_004893,AI625538,AI278616,NM_018649,
GO:0008203	cholesterol metabolism	6	1		PPARD,OSBPL5,HDLBP,FDXR,MBTPS2,SREBF2,	L07592,AL136918,AA515560,NM_004110,BF666325,BE513151,
GO:0006310	DNA recombination	6	1		FLJ20125,RBPSUH,KIAA1305,XRCC4,TSN,MUS81,	BC015325,NM_015874,NM_025081,NM_022406,NM_004622,NM_025128,
GO:0045892	negative regulation of transcription, DNA-dependent	6	1		GATAD2A,PCOLN3,TP73L,ING4,GRIM19,PGEA1,	NM_017660,NM_002768,NM_003722,NM_016162,NM_015965,NM_015373,
GO:0008360	regulation of cell shape	6	0.911267		FBLP-1,FGD4,MYH10,ATP10A,VIL2,FGD6,	AL133035,AI277617,AI382123,N35112,AK092957,BC013319,
GO:0007219	Notch signaling pathway	6	0.845045		DLL3,JAG2,RBPSUH,TP73L,APP,SEL1L,	NM_016941,Y14330,NM_015874,NM_003722,X06989,NM_005065,
GO:0000059	protein-nucleus import, docking	6	0.7411		TNPO2,XPO7,KPNB1,IPO13,RANBP17,IPO9,	AF007748,H38643,BC003572,NM_014652,NM_022897,AW269792,
GO:0008624	induction of apoptosis by extracellular signals	6	0.742079		FASTK,MAP3K5,PDCD6,GRIM19,DAPK1,BAX,	NM_006712,D84476,AK024175,NM_015965,BC003614,NM_004324,
GO:0045941	positive regulation of transcription	6	0.670706		CHURC1,MYST4,CAMKK2,IRAK1,GTF2F1,SMARCAD1,	AF060510,AL832065,AK024748,NM_001569,AW190445,AI807204,
GO:0007126	meiosis	6	0.502465		RAD51,MRE11A,CCNA1,SMC1L1,DMWD,C8orf1,	NM_002875,NM_005590,NM_003914,BC046147,BC019266,NM_004337,
GO:0042742	defense response to bacteria	6	0.400622		PPBP,TLR9,RNASE7,TLR6,DEFB1,TLR3,	R64130,AB045180,AJ131212,NM_006068,U73945,NM_003265,
GO:0006099	tricarboxylic acid cycle	6	0.413827		PDHB,KIAA0100,IDH1,SUCLA2,SUCLG1,SDHB,	AL117618,AA904674,BC012846,NM_003850,NM_003849,NM_003000,
GO:0007257	activation of JNK	6	0.321854		DBNL,MAP3K11,MAP3K9,MAP3K9,MAP3K5,HSPC121,	AF077353,AK092015,AF251442,AV753204,D84476,AI984229,
GO:0046777	autophosphorylation	6	0.235366		UHMK1,CAMKK2,MAP3K11,MAP3K9,MAP3K9,CRK7,	AW173222,AK024748,AK092015,AF251442,AV753204,AI651265,
GO:0007338	fertilization (sensu Metazoa)	6	0.0933546		MST1R,NPM2,SPA17,ADAM21,D8S2298E,IGSF8,	NM_002447,AI016313,NM_017425,NM_003813,D83768,BC004108,
GO:0007031	peroxisome organization and biogenesis	6	0.0620327		PXMP3,PEX19,PEX10,PEX6,VPS4B,PEX3,	BC005375,NM_002857,NM_002617,NM_000287,AF195514,NM_003630,
GO:0006635	fatty acid beta-oxidation	6	0.0547392		PPARD,ACOX3,ECHS1,CPT2,ACOX1,ACADS,	L07592,BF055171,NM_004092,NM_000098,T62985,NM_000017,
GO:0009116	nucleoside metabolism	6	0.0553757		PRPSAP1,PRPS2,NME4,UPP1,UMPS,APRT,	NM_002766,NM_002765,AL523860,NM_003364,D86227,NM_000485,
GO:0006968	cellular defense response	5	0.551438		ITGB1,NCR2,BECN1,ZNF148,ADORA2B,	AA215854,AL136967,NM_003766,AI478771,NM_000676,
GO:0007411	axon guidance	5	1		SEMA4F,KAL1,FEZ2,ROBO3,SEMA3B,	AA523537,NM_000216,AI685892,NM_022370,NM_004636,
GO:0007507	heart development	5	1		HAND1,MKKS,DVL1,IRX4,SRI,	NM_004821,AF275813,AF006011,NM_016358,AV752215,
GO:0006826	iron ion transport	5	1		MFI2,HEPH,HFE,SFXN1,DIA1,	BC001875,NM_014799,BG402460,BF593817,AF361370,
GO:0006695	cholesterol biosynthesis	5	0.900903		MVK,EBP,PRKAG2,DIA1,DHCR24,	AF217536,NM_006579,AF087875,AF361370,NM_014762,
GO:0007254	JNK cascade	5	0.75994		MAP4K2,MAPK9,MAP3K4,SH2D3A,ADORA2B,	NM_004579,W37431,NM_006724,NM_005490,NM_000676,
GO:0019882	antigen presentation	5	0.761051		ULBP3,MR1,HFE,ULBP2,RAET1E,	NM_024518,NM_001531,BG402460,AA831769,NM_139165,
GO:0030155	regulation of cell adhesion	5	0.712926		PPP2R1B,PPP2R1A,LAMA3,IL18,LAMA1,	M65254,NM_014225,NM_000227,NM_001562,AI990816,
GO:0009613	response to pest, pathogen or parasite	5	0.713979		FAM14B,FAM14A,DEFB1,CAPG,ACTL6A,	AL039706,AF208232,U73945,NM_001747,NM_004301,
GO:0030521	androgen receptor signaling pathway	5	0.671961		PPARBP,THRAP5,RNF14,CRSP6,TMEPAI,	AI423072,BG339606,NM_004290,AK001674,AL035541,
GO:0006006	glucose metabolism	5	0.500742		PPARD,PGM1,PDHB,AKR1A1,IRS2,	L07592,NM_002633,AL117618,NM_006066,AF073310,
GO:0046839	phospholipid dephosphorylation	5	0.491522		MTMR9,MTM1,MTMR6,MTMR2,SBF1,	AW014788,NM_000252,U47635,AK027038,AL096767,
GO:0006289	nucleotide-excision repair	5	0.492542		BIVM,SLK,POLL,ERCC3,DDB2,	AF339793,NM_014720,NM_013274,AK024185,NM_000107,
GO:0000910	cytokinesis	5	0.449345		DCTN3,SEPT2,MYH10,DIAPH2,AURKC,	NM_007234,BC033559,AI382123,NM_006729,AB017332,
GO:0006944	membrane fusion	5	0.417869		VTI1B,VPS4B,VAMP3,NAPA,NAPG,	AI307763,AF195514,BC005941,AI681105,AL519376,
GO:0008643	carbohydrate transport	5	0.383321		SLC35A1,SLC2A9,SLC35A2,C10orf125,SLC2A1,	NM_006416,NM_020041,NM_005660,AI471699,NM_006516,
GO:0016338	calcium-independent cell-cell adhesion	5	0.280815		CLDN1,CLDN8,CLDN10,CLDN7,CLDN4,	AF101051,AL049977,NM_006984,NM_001307,BC015647,
GO:0006509	membrane protein ectodomain proteolysis	5	0.23182		PSEN1,NCSTN,ARTS-1,BACE2,PSENEN,	NM_007318,AF240468,AF183569,NM_012105,NM_018468,
GO:0006164	purine nucleotide biosynthesis	5	0.117325		ADSSL1,PFAS,MTHFD1,IMPDH2,IMPDH1,	BF593252,AL044326,NM_005956,NM_000884,NM_000883,
GO:0009225	nucleotide-sugar metabolism	5	0.143571		MLSTD2,GMDS,GALE,C14orf124,UXS1,	N63551,NM_001500,NM_000403,AI075450,NM_025076,
GO:0019370	leukotriene biosynthesis	5	0.144627		MGST2,PRG3,LTA4H,ALOX15B,ALOX5,	NM_002413,NM_006093,J02959,AF468053,NM_000698,
GO:0006783	heme biosynthesis	5	0.12283		NFE2L1,HMBS,FECH,CPOX,UROS,	NM_003204,NM_000190,NM_000140,NM_000097,BC024936,
GO:0000245	spliceosome assembly	5	0.0868007		GEMIN6,TXNL4A,SIP1,CRNKL1,DDX1,	NM_024775,NM_006701,NM_003616,NM_016652,NM_004939,
GO:0006612	protein-membrane targeting	5	0.0876353		PRKCI,APG4C,ICMT,APG4B,APG4A,	L18964,BF197009,NM_012405,AL080168,AL031177,
					#N/A	#N/A

## Sheet: bp_Upregulated
Gene Ontology	Function Name	# input genes	P-Value		Gene Names of input genes	RefSeq of input genes
GO:0006350	transcription	301	0		PHF10,RORA,RNF4,E2F8,RING1,RFP,RBL1,RBBP4,RARA,PURA,BCOR,FLJ20203,NSBP1,PPP1R10,PPARG,POLRMT,POLR2K,SERTAD1,MAFF,SOX18,CBX3,BACH2,C20orf100,ZNF281,SUZ12,ZNF587,PHF3,BAZ1A,BAZ1A,ZFPM2,SIRT1,DATF1,ZNF689,NR4A2,NRF1,CBX2,ATF7,NOTCH4,PNRC1,NFYA,MSL3L1,NFX1,NFKBIB,PC4,NFE2L2,NFIA,TCERG1,PAPOLA,NDN,ZNF297B,NAB2,NAB1,ZNF272,ZNF273,CAND2,ZMYND11,ZNF554,ZBTB10,ELL2,ATF6,ZBTB1,FOXJ3,BATF,ZNF211,MYBBP1A,ZNF…	AI818048,L14611,BF968633,NM_024680,NM_002931,AL523814,BC032247,AI972451,AI806984,BF739943,NM_017745,NM_025174,NM_030763,NM_002714,NM_015869,NM_005035,AL558030,BC002670,AL021977,NM_018419,BU683892,AK027193,AA211909,NM_012482,AI907884,AW014345,BF430956,AA102574,NM_013448,NM_012082,NM_012238,AL035669,W80378,S77154,BC020913,BE514414,AI279868,AI743713,AF279899,AL031778,R10150,AF332009,AA044140,AV71594…
GO:0007155	cell adhesion	122	0		BOC,RELN,COL27A1,PNN,PCDH18,PGM5,CD300A,EMILIN1,DDR2,PLEKHC1,NINJ1,NELL2,NELL1,NEDD9,NFASC,NCAM1,MYBPC1,MUC5B,MUC5AC,HAPLN3,POSTN,MMRN1,NLGN1,CIB1,SEMA4D,SPON1,SPON2,KITLG,MFGE8,MFAP4,BTBD9,EMILIN2,CD96,LY9,LSAMP,HMCN1,PLXNC1,LAMB1,GNE,URP2,SIGLEC10,COL24A1,ISLR,MTSS1,IGSF1,CYR61,CELSR1,PCDH20,LPXN,NRXN3,CPXM2,FCGBP,WISP1,NRP1,NRP2,CLSTN2,CD164,SIGLEC8,CTNNAL1,CTNNAL1,SLAMF7,DCHS1,AOC3,NOPE,SRPX,…	W72626,NM_005045,AI949136,U59479,AW189885,AA706788,AF020314,NM_007046,W73819,AW469573,NM_004148,NM_006159,NM_006157,BC020686,AA995925,AA126505,BF593509,AI697108,AI521646,BE348293,D13665,NM_007351,NM_014932,NM_006384,NM_006378,AI885290,NM_012445,AI446414,BC003610,R72286,AK025009,AF270513,NM_005816,AL582804,BC022345,BF446673,AF035307,M20206,NM_005476,BC004347,AF301007,AI631241,NM_005545,AI027678,NM…
GO:0007267	cell-cell signaling	92	0		PGF,WNT4,PENK,PCSK5,WIF1,PCSK6,NUDT3,OSM,NOS1,NGFB,NDP,NCAM1,CXCL13,MERTK,CXCL9,CCL26,SPRY2,SH2D1A,LTB,PBEF1,FADS1,LIF,ITGB2,CXCL10,INHBA,IL10,IL8,IL6,IL1B,IL1A,G1P2,CXCL14,DLGAP1,GRB10,PGDS,GJB2,WISP1,GJA1,NRP1,FGF18,STC2,FGF13,FGF7,FGF4,EREG,ENPEP,EFNA1,EDN2,ECGF1,ECE1,CSF3,CCR1,TNFSF4,CGA,TRH,TNFAIP6,TNF,CD97,TNFSF7,ENTPD1,CD86,CD80,KLF10,TGFB3,TGFB1,TEK,CALCA,ADAM17,TAC1,BST2,BMP2,STC1,SSTR2,…	BC001422,W72348,NM_006211,AU152579,NM_007191,NM_002570,AF062530,AI079327,BF447723,NM_002506,NM_000266,AA126505,NM_006419,NM_006343,NM_002416,AF096296,NM_005842,AF072930,NM_002341,AA873350,BE540552,NM_002309,NM_000211,NM_001565,M13436,NM_000572,AF043337,NM_000600,NM_000576,M15329,NM_005101,NM_004887,U55983,U66065,NM_014485,M86849,AA147884,NM_000165,BE620457,AI798863,BC000658,NM_004114,BC010956,NM_…
GO:0007242	intracellular signaling cascade	116	0		ROCK1,NUDT11,RASA2,LAX1,PSEN2,LOC91614,PRKD1,PRKCH,PRKCD,PRKCB1,PRKCA,PRKAR2B,PLEK,PLCL1,SNX10,SNX8,RIN2,PIK3C2B,SGKL,HA-1,AKAP13,AKAP13,TREM1,RASSF1,NUDT3,NUDT4,TENC1,STMN2,NPR2,MCF2L,PLCL2,SNX13,NCF4,NCF1,MYO9B,VAV3,MATK,GPR155,SH2D1A,PIP5K3,LCP2,LCK,LNK,ZBTB33,JAK1,ITK,IL8,SOCS5,SH3MD1,DEPDC6,ROCK2,TNS3,MGC39715,DEDD2,ARHGAP29,HCLS1,DCAMKL1,HCK,ARHGEF2,CXCL1,SH2D2A,GRB10,SOCS3,SQSTM1,KSR,FYN,A…	AA167669,NM_018159,NM_006506,NM_017773,U34349,AJ245600,NM_002742,AL512701,NM_006254,M13975,AI471375,NM_002736,NM_002664,NM_006226,NM_013322,AF121858,AL136924,NM_002646,NM_013257,BE349017,M90360,AW575773,NM_018643,NM_007182,AF062530,AB007956,AB028998,BF967657,NM_003995,AB002360,AL117515,AA908770,NM_013416,NM_000265,AF143684,AF118887,NM_002378,AI733474,AF072930,AB023198,AI123251,NM_005356,NM_005475…
GO:0006955	immune response	125	0		RGS1,LAX1,PTGER4,PSME2,ICOS,PFC,OSM,OAS3,OAS2,OAS1,ICOSLG,IL24,LILRB4,LILRB5,GBP5,NFIL3,ANKRD15,LILRB1,MX2,MX1,CD274,TNFSF13B,SEMA3C,SEMA4D,CLEC10A,SPON2,ISGF3G,MCP,IGSF6,CD96,LTB,LIF,LCP2,IRF1,INDO,ILF2,TNFRSF9,IL16,IL7R,IL6ST,IL6R,IL2RG,IL2RA,IGJ,G1P2,IFIT3,IFIT1,IFI27,IFI16,GTPBP1,IRF8,HLA-DRB1,HLA-DRA,HLA-DQA1,HLA-DPB1,HLA-DPA1,HLA-DOA,HLA-DMA,IL1RL1,GZMA,ARL6IP2,GEM,IL18R1,GBP2,CD164,TNFRSF2…	S59049,NM_017773,AA897516,NM_002818,AB023135,NM_002621,AI079327,NM_006187,NM_016817,NM_002534,AL355690,NM_006850,U82979,NM_006840,BG271923,NM_005384,D79994,AI681260,NM_002463,NM_002462,AI608902,AF134715,NM_006379,NM_006378,NM_006344,NM_012445,NM_006084,AL570661,NM_005849,NM_005816,NM_002341,NM_002309,AI123251,NM_002198,M34455,NM_004515.1,NM_001561,M90391,BE217880,NM_002184,AV700030,NM_000206,K031…
GO:0007165	signal transduction	292	0		RORA,RGS1,RET,RARA,RAP1GA1,RGL2,RASIP1,PTPN1,PTGER4,PTGER3,C9orf39,ROPN1,PRKRIR,MAP2K6,MAP2K3,MAPK8,PRKG1,PRKAR2B,PRKACB,PRKAB1,PPP3CB,PPP2R5A,PPP1R1A,PPARG,PAQR8,DLL4,OXER1,APBB1IP,GPR132,GPR171,PLAU,PGF,CYTL1,SAV1,GNG2,PENK,CD2AP,PECAM1,CLEC5A,PDGFRB,PDE8A,PDE7A,PDE4D,PDE4C,PDE4B,PDE4A,PDE3B,PDE1A,GPR,RNF139,C12orf2,WIF1,P2RX4,NR4A2,DDR2,ROR2,NPY1R,ICOSLG,LILRB4,LPHN3,MAPRE2,NGFR,EMR3,NFKBIB,NF…	L14611,S59049,M31213,AI806984,NM_002885,AL050259,NM_017805,NM_002827,AA897516,AW242315,AK098502,AL133624,AF081567,NM_002758,AA780381,AU152505,AU147096,NM_002736,NM_002731,BC001007,NM_021132,NM_006243,NM_006741,NM_015869,AW006774,AB036931,AB083055,AI093231,BC004555,NM_013308,NM_002658,BC001422,NM_018659,BF983202,AK026424,NM_006211,NM_012120,AW574504,NM_013252,NM_002609,W73272,AW269834,R40917,NM_00…
GO:0007166	cell surface receptor linked signal transduction	58	4.61537e-10		RET,PTPRC,PTPRC,PRLR,PRKCA,PLAUR,LY96,PDGFRA,NPR2,LILRB5,KLRA1,CD274,CLEC2D,MERTK,ISGF3G,RAMP2,IGSF6,KLRG1,LIFR,LIF,KLRD1,CXCL10,INHBA,IL7R,IL6ST,IL6R,IL6,IL2RA,IL1R1,IFNGR2,ARHGEF2,DOK2,GFRA1,GEM,IL18RAP,TNFRSF25,STC2,IFITM1,EVL,FCER1G,FZD1,ECGF1,CLEC4A,CSF2,CD79A,CD69,CD28,CD14,CD3Z,CD3G,CD3D,CD2,CBLB,STK4,STC1,BAG1,BIRC3,AGT,	M31213,AI809341,Y00062,AA843963,AI471375,U08839,NM_015364,NM_006206,NM_003995,NM_006840,NM_006611,AI608902,NM_013269,NM_006343,NM_006084,NM_005854,NM_005849,AF081675,AI680541,NM_002309,U30610,NM_001565,M13436,BE217880,NM_002184,AV700030,NM_000600,K03122,NM_000877,NM_005534,BC000265,AI828929,NM_005264,NM_005261,NM_003853,NM_003790,BC000658,AA749101,NM_016337,BC020763,AF072872,NM_001953,NM_016184,M…
GO:0006935	chemotaxis	42	5.02113e-10		CKLFSF6,PLAUR,PLAU,ENPP2,CKLFSF8,CXCL13,CXCL9,CCL26,CXCL10,IL16,IL8,IL1A,CYR61,CXCL14,CXCL2,CXCL1,CCRL2,FPRL2,FPR1,ECGF1,DEFB4,CX3CR1,CMKLR1,CCR7,CCR6,CCR1,C5R1,C5,C3AR1,CXCL12,CXCL5,CXCL11,CCL23,CCL22,CCL21,CCL20,CCL19,CCL18,CCL13,CCL8,CCL5,CCL2,	NM_017801,U08839,NM_002658,L35594,AW080832,NM_006419,NM_002416,AF096296,NM_001565,M90391,AF043337,M15329,AF003114,NM_004887,M57731,NM_001511,AF015524,AW026543,NM_002029,NM_001953,NM_004942,U20350,NM_004072,NM_001838,NM_004367,AI421071,NM_001736,NM_001735,U62027,U19495,NM_002994,AF002985,U58913,NM_002990,NM_002989,NM_004591,U88321,Y13710,NM_005408,AI984980,M21121,S69738,
GO:0006954	inflammatory response	70	5.0404e-10		PTX3,PRG2,LY96,MGLL,NFX1,NFRKB,NFKB1,NFATC3,CXCL13,CXCL9,CCL26,IL17D,KLRG1,CIAS1,HDAC5,ITGB2,ITGAL,IRF7,CXCL10,IL1RN,IL1R1,CXCL14,LY86,CHST2,CXCL2,CXCL1,NR3C1,IL18RAP,AOC3,PLA2G4C,FPR1,FOS,TLR8,TLR7,PLA2G7,CYBB,CCR7,CCR1,CEBPB,TNFAIP6,TNF,CD97,APOL3,CD40,TLR2,CD14,C5,C3AR1,BDKRB1,BCL6,SN,SELE,CXCL12,ALOX5AP,CXCL5,CXCL11,CCL23,CCL22,CCL21,CCL20,CCL19,CCL18,CCL13,CCL8,CCL5,CCL2,AIF1,S100A9,S100A8,A…	NM_002852,BC005929,NM_015364,BC006230,AF332009,AI887378,M55643,U85430,NM_006419,NM_002416,AF096296,BE856748,AF081675,NM_004895,NM_005474,NM_000211,BC008777,NM_004030,NM_001565,U65590,NM_000877,NM_004887,NM_004271,NM_004267,M57731,NM_001511,AI934556,NM_003853,NM_003734,AF065214,NM_002029,BC004490,AW872374,NM_016562,NM_005084,NM_000397,NM_001838,AI421071,AL564683,NM_007115,NM_000594,NM_001784,NM_01…
GO:0006915	apoptosis	90	1.14922e-09		ROCK1,RAD21,TRIAD3,PPP1R15A,DAPK2,ZNF346,CYCS,PAK1,SIRT1,DATF1,PPP1R13B,IL24,NGFR,NFKBIA,NFKB1,SULF1,GADD45G,UNC5B,BIRC1,GADD45B,ACIN1,BMF,MAGEH1,MDM4,MAPT,CIAS1,BCL2L11,ELMO1,ITGB2,IL2RA,IL1B,IL1A,BAG2,BAG3,ARHGEF6,LY86,AXUD1,STK17B,GZMB,GZMA,GZMH,PDCD8,PRSS25,IER3,PDCD4,CROP,CTNNAL1,CTNNAL1,TNFRSF25,BBC3,BIT1,ELMO2,YARS,MAGI3,MTP18,GPR65,FOXO3A,AXIN1,F2R,ERN1,FXR1,EGLN3,DNASE1L3,DAP3,GADD45A,DA…	AA167669,BG289967,BC000787,NM_014330,AK026801,BG178775,AI760495,U51120,NM_012238,AL035669,AK023188,NM_006850,NM_002507,AI078167,M55643,AI479175,NM_006705,AK022859,NM_004536,NM_015675,NM_014977,AK024472,NM_014061,AA961420,J03778,NM_004895,AI949179,NM_014800,NM_000211,K03122,NM_000576,M15329,AF095192,NM_004281,D25304,NM_004271,AI091372,NM_004226,J03189,NM_006144,M36118,NM_004208,NM_013247,NM_003897…
GO:0006355	regulation of transcription, DNA-dependent	402	2.35991e-09		PHF10,RORA,ZFHX4,JMJD1C,E2F8,RING1,RFX3,RFX2,RFP,RELB,REL,RBL1,RBBP4,JARID1A,RARA,FLJ21616,LASS4,PURA,LOC153222,WHSC1L1,FLJ20203,NSBP1,FOXP4,POU3F2,POU2F1,LASS2,SERTAD1,BRD1,MAFF,PHF1,CBX3,BACH2,PEG3,SP140,C20orf100,ZNF281,PBX3,PBX1,SUZ12,ANKRD30A,ZNF587,PHF3,BAZ1A,BAZ1A,HEY1,CREB3L1,SIRT1,DATF1,ZNF689,NR4A2,NRF1,CBX2,ATF7,PNRC1,NFYA,MSL3L1,NFX1,NFKB2,NFKB1,NFIL3,NFE2L2,NFIA,NFATC2,TCERG1,NFATC1,…	AI818048,L14611,AW963185,BF002296,NM_024680,NM_002931,H97074,AK024288,AL523814,NM_006509,NM_002908,BC032247,AI972451,AA854032,AI806984,NM_024567,NM_024552,BF739943,AA481560,AA741074,NM_025174,NM_030763,AI673539,BE855760,NM_002697,AK001105,BC002670,AL080149,AL021977,AL021366,BU683892,AK027193,AL042588,NM_007237,AA211909,NM_012482,NM_006195,AV710542,AI907884,AF269087,AW014345,BF430956,AA102574,NM_0…
GO:0008283	cell proliferation	87	1.6659e-08		RFP,RBBP7,PTN,PRKD1,PGF,PDGFRA,OSM,PIM2,MAPRE2,NDP,NAB2,ZMYND11,APRIN,MYC,CD274,TPX2,TNFSF13B,MAPRE1,KITLG,MDM4,MATK,MXD1,TRIB1,PRG4,LRP1,TSPAN3,ISG20,INSIG1,IL15RA,IL6R,IL2RG,IL2RA,IL1B,IL1A,CYR61,IGFBP4,IFI16,LY86,CBFA2T2,CXCL1,CREG1,ZAK,LAMP3,AKR1C3,CDC14A,FIGF,FGF7,FGF4,GPC4,EDD,ERG,ERF,EREG,ENPEP,EMP2,ELN,ELF5,EDNRA,E4F1,DKC1,DAB2,CSRP2,CSF1R,CSF1,CRIP1,VEGF,CLK1,CLK1,CKS2,CDC27,CD74,TNFSF7,…	AL523814,NM_002893,AL565812,NM_002742,BC001422,NM_006206,AI079327,NM_006875,NM_014268,NM_000266,BF337329,BC034784,AK026889,NM_002467,AI608902,AF098158,AF134715,AI633566,AI446414,AA961420,NM_002378,AW071793,NM_025195,NM_005807,NM_002332,BC000704,NM_002201,NM_005542,NM_002189,AV700030,NM_000206,K03122,NM_000576,M15329,AF003114,NM_001552,AF208043,NM_004271,AI420611,NM_001511,NM_003851,AF465843,NM_01…
GO:0006817	phosphate transport	40	5.91046e-08		COL27A1,EMILIN1,MSR1,DKFZp761D221,C1QTNF5,C1QTNF3,C1QTNF1,COL24A1,MGC45780,FUBP1,COL5A3,COL15A1,COL12A1,COL11A1,COL10A1,COL9A3,COL9A2,COL8A2,COL8A1,COL6A3,COL6A2,COL6A1,COL5A2,COL5A1,COL4A5,COL4A1,COL3A1,COL2A1,COL1A2,COL1A1,COL14A1,COLEC12,COL18A1,ANKH,C1QG,C1QB,SLC20A1,KIAA2010,EMID1,WDR33,	AI949136,NM_007046,AI299239,BC020900,AF329841,NM_030945,NM_030968,AI631241,AI799784,AA156865,AI984221,NM_001855,AA788946,J04177,X98568,NM_001853,AI733465,AI806793,AL359062,NM_004369,AY029208,AA292373,AL575735,AI983428,AL049291,NM_001845,AI813758,X06268,NM_000089,K01228,BF449063,NM_030781,NM_030582,AA854943,AI184968,NM_000491,AI671885,AK024297,AL031186,AW161711,
GO:0006968	cellular defense response	30	1.64851e-07		PRF1,LY96,CLEC5A,MAPRE2,NCF2,NCF1,GNLY,CXCL9,MICB,KLRG1,SH2D1A,LSP1,EBI3,LBP,KLRC3,ITK,FAIM3,TRAT1,ZNF161,CX3CR1,CSF3,CSF2,CCR6,TYROBP,LYST,LYST,C5R1,C3AR1,CCL5,ADORA2A,	AI445650,NM_015364,NM_013252,NM_014268,BC001606,NM_000265,M85276,NM_002416,NM_005931,AF081675,AF072930,NM_002339,NM_005755,M35533,NM_002261,D13720,AI084226,AJ240085,AU146275,U20350,NM_000759,M11734,NM_004367,NM_003332,AL833100,NM_000081,NM_001736,U62027,M21121,NM_000675,
GO:0019735	antimicrobial humoral response (sensu Vertebrata)	32	1.86555e-07		NR4A2,KLRA1,CLEC2D,BATF,UBD,CLEC2B,KLRD1,ITGB2,IL7R,IL1B,CD163,HHEX,CCRL2,CLEC4A,CYBB,CSF2RB,CSF1R,CRIP1,CCR7,CCR6,CD53,CD40,ENTPD1,CD22,TNFRSF17,PAG1,SLAMF1,CCL22,CCL20,CCL18,ALCAM,ADA,	S77154,NM_006611,NM_013269,NM_006399,NM_006398,BC005254,U30610,NM_000211,BE217880,NM_000576,NM_004244,Z21533,AF015524,NM_016184,NM_000397,AV756141,NM_005211,NM_001311,NM_001838,NM_004367,NM_000560,NM_001250,U87967,NM_001771,NM_001192,AK000680,NM_003037,NM_002990,NM_004591,Y13710,BC041127,NM_000022,
GO:0001501	skeletal development	37	2.585e-06		PRELP,POSTN,MSX1,MATN3,GDF11,CLEC3A,INHBA,IGFBP4,IGF1,ADAMTS4,PAPSS2,GHR,FRZB,FGFR1,FBN1,EXT1,ETS2,EN1,DLX5,COL12A1,COL10A1,COL9A2,COL2A1,COL1A2,COL1A1,CMKLR1,TWIST1,KLF10,ANKH,TEAD4,CALCA,TBX3,BMPR2,BMPR1B,SHOX2,AEBP1,RPS6KA3,	NM_002725,D13665,NM_002448,NM_002381,BF477573,BE872674,M13436,NM_001552,M29644,BC030812,AF074331,NM_000163,NM_001463,AU145411,NM_000138,AA480392,AV700891,NM_001426,NM_005221,AA788946,X98568,AI733465,X06268,NM_000089,K01228,NM_004072,X99268,NM_005655,AA854943,U63824,BF447272,NM_016569,U20165,D89675,AF022654,NM_001129,AA906056,
GO:0008285	negative regulation of cell proliferation	49	1.3699e-05		RBBP4,PRKRIR,PMP22,RERG,OSM,NDN,TOB2,APRIN,ING5,GPNMB,MDM4,TOB1,ABI1,ING1,TNFRSF9,IL8,IL6,IL1B,IL1A,IGFBP7,TP53I11,ADAMTS1,KLF4,CXCL1,SESN1,CD164,GAS1,PPAP2A,IFITM1,PPM1D,KLF11,CUL1,CDC7,FABP7,FABP3,ETS1,EMP3,BTG2,WARS,CDKN2C,CDKN2A,CDKN1B,KLF10,COL18A1,SSTR2,BCL2,AZGP1,CCL23,AIF1,	AI972451,AF081567,L03203,AW294092,AI079327,U35139,AB051450,AK026889,BC005370,NM_002510,AA961420,AA675892,BF673013,AW193656,NM_001561,AF043337,NM_000600,NM_000576,M15329,NM_001553,NM_006034,AK023795,NM_004235,NM_001511,NM_014454,BF669455,NM_002048,AB000888,AA749101,NM_003620,AA149594,AI628926,NM_003503,NM_001446,NM_004102,BC017314,NM_001425,NM_006763,NM_004184,NM_001262,NM_000077,BC001971,NM_00565…
GO:0007275	development	110	2.74562e-05		RBBP7,CHRDL1,RELN,WNT4,FZD10,WIF1,PHF3,ANGPTL2,OSM,ROR2,NGFB,MSL3L1,C21orf106,PLXND1,POGZ,UNC5B,SCMH1,MSX1,FLVCR,SEMA3C,FST,OLFM1,MITF,SPON1,SPON2,MEOX1,ZNF267,SPRED2,SPRY2,MXD1,PLXNC1,LMO2,LIF,LFNG,LAF4,JARID2,ITGB2,IL6R,IL3RA,CELSR1,ID2,HOXD10,HOXD9,HOXD8,HOXD1,HOXB7,EBF2,HLX1,HHEX,LDB2,CECR1,CREG1,DLK1,CD164,HECA,DKK2,DKK3,NUMB,CDC2L5,DGKD,FOSB,GPR65,FKHL18,PRRX2,FBN1,FZD4,FZD1,AXIN1,EYA3,ESRR…	NM_002893,AL049176,NM_005045,W72348,NM_007197,NM_007191,BF430956,AF007150,AI079327,NM_004560,NM_002506,R10150,AI590053,AL575403,AK000199,AK022859,NM_012236,NM_002448,AK001419,NM_006379,NM_013409,R38389,NM_000248,AI885290,NM_012445,NM_004527,AU150728,H97931,NM_005842,AW071793,AF035307,NM_005574,NM_002309,AW151924,AW085505,BG029530,NM_000211,AV700030,NM_002183,BC000059,AI819238,AW299531,AI432470,BF…
GO:0006986	response to unfolded protein	21	6.67401e-05		DNAJB4,HSPH1,ATF6,HSPA4L,DNAJB6,HERPUD1,DNAJB1,HSPD1,HSPA6,HSPA4,EIF2AK3,HSPA1L,HSPA1B,DNAJA1,HSF2,ERN1,HSPA14,HSPB8,DNAJB5,TRA1,SERPINH1,	NM_007034,BG403660,AW117229,NM_014278,BC002446,AF217990,BG537255,AW674195,NM_002155,L12723,NM_004836,D85730,NM_005346,NM_001539,BC005329,AV704183,AV757332,BF109740,AK023253,AI684643,NM_004353,
GO:0009615	response to virus	20	6.85217e-05		OAS1,LILRB1,MX2,MX1,IFI44,ISG20,IRF7,IFNGR2,IFNGR1,IFI16,ZF,IFIH1,FGR,TNF,CXCL12,CCL22,CCL19,CCL8,CCL5,IL28A,	NM_002534,AI681260,NM_002463,NM_002462,NM_006417,NM_002201,NM_004030,NM_005534,NM_000416,AF208043,AW204564,NM_022168,NM_005248,NM_000594,U19495,NM_002990,U88321,AI984980,M21121,NM_172138,
GO:0006959	humoral immune response	15	7.93406e-05		TREM1,TREM2,LTF,EBI3,IL6,LY86,CD83,HLXB9,BRDG1,CCR6,CD28,BST2,BCL2,ST6GAL1,CCL2,	NM_018643,NM_018965,NM_002343,NM_005755,NM_000600,NM_004271,NM_004233,AI738662,NM_012108,NM_004367,NM_006139,NM_004335,NM_000633,AI743792,S69738,
GO:0001525	angiogenesis	21	0.00025959		ROBO4,PGF,MMP19,KDR,IL8,SH2D2A,NRP1,NRP2,FLT1,FIGF,EREG,EPAS1,EGFL7,ECGF1,VEGF,TNFAIP2,RHOB,NARG1,ANGPT2,ANGPT1,JAG1,	AA156022,BC001422,U38321,NM_002253,AF043337,NM_003975,BE620457,AA295257,AA149648,NM_004469,NM_001432,AI741471,NM_016215,NM_001953,H95344,NM_006291,AI263909,AK091308,NM_001147,NM_001146,AU151465,
GO:0030154	cell differentiation	67	0.000263432		SEMA4C,WHSC1L1,TFIP11,DLL4,ROBO4,PGF,SIRT1,NTRK2,NOTCH4,NGFR,PTDSR,GADD45G,GADD45B,SEMA4B,SEMA4D,SEMA6B,MMP19,MLF1,MGP,NDRG1,MCL1,MAK,DLL1,KDR,SPATA2,INHBA,MTL5,NRG1,DCAMKL1,SH2D2A,SEMA4A,NRP1,NRP2,ZAK,FRZB,GAS7,FLT1,FIGF,FHL1,HOOK1,EREG,EPAS1,TUBD1,MARK2,SEMA3D,ECGF1,TSSK3,CSRP2,CSF1,ZIC2,TWIST1,TNFAIP2,BMP7,BMP6,BMP2,ZNF313,ENAH,ASCL2,RHOB,NARG1,ANGPT2,ANGPT1,SFRP4,SFRP2,BIN1,ADCYAP1R1,RPS21,	AI949392,AA741074,AL080147,AB036931,AA156022,BC001422,NM_012238,AA707199,AI743713,NM_002507,AK021780,NM_006705,NM_015675,AK026133,NM_006378,AB022433,U38321,NM_022443,AW512787,NM_006096,AI275690,NM_005906,AF196571,NM_002253,NM_006038,M13436,NM_004923,NM_013959,AI129626,NM_003975,NM_022367,BE620457,AA295257,AF465843,NM_001463,BC006454,AA149648,NM_004469,NM_001449,AA618420,NM_001432,AI741471,BC00025…
GO:0006928	cell motility	36	0.000347725		PTGS2,MAPK8,PLAUR,PECAM1,ENPP2,CORO1A,NOS3,XLKD1,MYLIP,GNA13,MSN,MKLN1,LSP1,TSPAN3,ELMO1,ITGAL,MTSS1,CXCL10,IL8,IGF1,YARS,FPRL2,FPR1,F2R,DNALI1,CRKL,CCR6,TPBG,CD97,TLN1,C3AR1,STAT3,SPOCK,SELL,CCL5,ADRA2A,	AY151286,AU152505,U08839,AW574504,L35594,U34690,NM_000603,AL574194,AW292746,AW298099,NM_002444,NM_013255,NM_002339,BC000704,NM_014800,BC008777,AI027678,NM_001565,AF043337,M29644,AW452122,AW026543,NM_002029,BG026194,AW299538,AK000311,NM_004367,NM_006670,NM_001784,AI345601,U62027,BF508977,AF231124,NM_000655,M21121,AF284095,
GO:0006468	protein amino acid phosphorylation	141	0.000348947		KIAA2002,ROCK1,RET,MLCK,PTK2,SNRK,TRPM7,MAP2K6,MAP2K3,MAPK8,PRKG1,PRKD1,DCAMKL3,PRKCH,PRKCD,PRKCB1,PRKCA,PRKAR2B,PRKACB,LOC91461,EEF2K,PHKG2,SGKL,DAPK2,PDK4,PDK3,PDGFRB,PDGFRA,PCTK2,PAK1,KIAA0999,RAPGEF4,DDR2,ROR2,NTRK2,PIM2,NPR2,SNF1LK2,MAST4,MYLK,TNIK,MAST3,PNCK,TBK1,TRIB2,MERTK,MAP3K3,MAP3K1,LRRK2,MATK,MARK1,MAK,PAN3,TRIB1,STK40,HMCN1,LCK,AKT3,KDR,JAK1,ITK,IL3RA,IKBKB,GMFG,ROCK2,EIF2AK3,STK17B…	AK025943,AA167669,M31213,AJ247087,BC043202,AF226044,AF346629,NM_002758,AA780381,AU152505,AU147096,NM_002742,AB051552,AL512701,NM_006254,M13975,AI471375,NM_002736,NM_002731,BF528878,BF001312,NM_000294,NM_013257,AK026801,NM_002612,NM_005391,NM_002609,NM_006206,AI742210,U51120,BC039419,NM_007023,W73819,NM_004560,AA707199,NM_006875,NM_003995,AL831884,AB002301,AL832211,AF172268,AB011133,AI986390,NM_01…
GO:0006366	transcription from RNA polymerase II promoter	61	0.000519067		REL,JARID1A,ARID4A,POLR2K,MAFF,ABT1,HSGT1,PBX1,COPS5,NFYA,MSL3L1,NFX1,NFRKB,NFKB1,NFIL3,NFE2L2,TCERG1,NFATC1,SIX2,MLL,ISGF3G,MEF2D,MEF2C,MEF2A,MAFG,MAF,SMAD3,CEBPZ,IRF1,HSF2,HLX1,MSC,NR3C1,TAF1A,GLI3,FUBP1,GLI2,TSC22D1,GATA3,GATA2,AF5Q31,KLF11,FOXO3A,FOXM1,FOXF2,ETV1,ETS1,EPAS1,ELF5,CCRN4L,CEBPB,CEBPA,CCNT2,TFE3,RUNX3,BTF3,STAT1,ASH1L,SNAPC1,SNFT,AHR,	NM_002908,AA854032,NM_002892,AL558030,AL021977,NM_013375,NM_007265,AV710542,NM_006837,AL031778,R10150,AF332009,AI887378,M55643,NM_005384,NM_006164,AI823665,U08015,AF332197,AV714029,NM_006084,AL530331,N22468,X63381,NM_002359,AF055376,NM_015400,NM_005760,NM_002198,BC005329,M60721,AF060154,AI934556,NM_005681,NM_000168,AA156865,NM_030379,AK027071,BC003070,AL563460,N59653,AA149594,AI435586,NM_021953,N…
GO:0007001	chromosome organization and biogenesis (sensu Eukaryota)	22	0.000621583		RAD21,PSEN2,HIST1H2BK,ZNF238,SMC4L1,HIST1H2BB,HIST1H2BD,HIST1H2AE,HIST1H1E,HIST1H1D,HIST1H1C,H1FX,HIST1H2BJ,HIST1H3D,HIST2H2BE,HIST1H2BM,ABTB2,TWIST1,CHD3,CHD2,CHD1,H2AFJ,	BG289967,U34349,BC000893,AJ223321,NM_005496,NM_021062,AL353759,NM_021052,NM_005321,NM_005320,BC002649,NM_006026,NM_021058,NM_003530,NM_003528,NM_003521,AK025359,X99268,BE379542,AW514564,AU155298,BG386566,
GO:0006950	response to stress	28	0.000624961		PRKRIR,MAPK8,HIG2,SGKL,DUSP10,STIP1,PDIA5,GADD45G,GADD45B,TNIK,AHSA1,HYOU1,MICB,SMAD7,SUI1,TP53I11,GSTA4,PRSS25,SQSTM1,SERP1,ZAK,CROP,SNN,VEGF,C5,AIF1,AHR,PHF17,	AF081567,AU152505,BC001863,NM_013257,AK022513,BE886580,NM_006810,NM_006705,NM_015675,AF172268,NM_012111,NM_006389,NM_005931,NM_005904,AL516854,NM_006034,NM_001512,NM_013247,NM_003900,NM_014445,AF465843,BE887449,AF070673,H95344,NM_001735,U19713,NM_001621,AI868315,
GO:0008015	circulation	19	0.000670008		DLL4,PLN,OLR1,LPL,CXCL10,HTR2B,EPB41,EPB41,ENG,ELN,DSCR1,COL3A1,C3AR1,SERPING1,APOE,CXCL12,AGTR1,ADORA2A,ADM,	AB036931,NM_002667,AF035776,BF672975,NM_001565,NM_000867,AA522435,N63821,NM_000118,AA479278,AL049369,AI813758,U62027,NM_000062,N33009,U19495,NM_000685,NM_000675,NM_001124,
GO:0008284	positive regulation of cell proliferation	35	0.0012484		PTN,SERTAD1,PGF,TNFSF13B,MATK,PBEF1,LIF,CXCL10,IL6,IGF1,HOXC10,NRP1,FGF18,CDC2L5,FLT3LG,FLT1,FIGF,FGG,FGF7,FGF4,FGA,EGR4,HBEGF,CSF3,CSF1,VEGF,TNFSF4,CDK2,CD86,TIMP1,BCL6,SLAMF1,CXCL5,CLEC11A,ADRA2A,	AL565812,BC002670,BC001422,AF134715,NM_002378,AA873350,NM_002309,NM_001565,NM_000600,M29644,NM_017409,BE620457,AI798863,AJ297710,NM_001459,AA149648,NM_004469,NM_000509,BC010956,NM_002007,NM_000508,NM_001965,NM_001945,NM_000759,M37435,H95344,NM_003326,M68520,L25259,NM_003254,S67779,NM_003037,NM_002994,BC005810,AF284095,
GO:0007399	neurogenesis	71	0.00245256		SEMA4C,PTN,PPT1,PHYH,SCRG1,HEY1,NTRK2,NINJ1,NGFR,NELL1,NDUFV2,NDP,NDN,BIRC1,NAB2,ARHGAP26,ARHGAP26,MYLIP,SEMA4B,SEMA4D,SEMA6B,OLFM1,MEF2C,MASS1,MBNL1,GDF11,LSAMP,LRCH4,DLL1,ZFHX1B,MTSS1,RAPGEF5,INHBA,HES1,NRG1,CXCL1,SEMA4A,NRP1,NRP2,GAS7,EVL,FGF13,FALZ,FABP7,EPHB1,GREM1,ST8SIA2,SEMA3D,EDNRB,DYRK1A,DPYSL3,ST8SIA4,DLX5,STMN3,TIMM8A,ZIC2,VEGF,TPP1,NR2C2,TFAP2B,PCDHB15,C11orf8,STAT3,SPOCK,SPG7,SOD1,S…	AI949392,AL565812,NM_000310,NM_006214,NM_007281,R61374,AA707199,NM_004148,NM_002507,NM_006157,NM_021074,NM_000266,U35139,NM_004536,BF337329,BE671084,AI189587,AW292746,AK026133,NM_006378,AB022433,R38389,N22468,AF055084,AI697540,BF477573,BC022345,NM_002319,AF196571,NM_014795,AI027678,NM_012294,M13436,BE973687,NM_013959,NM_001511,NM_022367,BE620457,AA295257,BC006454,NM_016337,NM_004114,AF147404,NM_0…
GO:0019722	calcium-mediated signaling	10	0.00410772		NUDT11,NUDT3,NUDT4,RKHD3,PIP5K3,IL8,LAT,DSCR1,LAT2,BTK,	NM_018159,AF062530,AB007956,AL136778,AB023198,AF043337,AF036905,AL049369,AF257135,NM_000061,
GO:0007596	blood coagulation	23	0.00470584		PROS1,PLAUR,PLAU,MMRN1,FBLN5,HMCN1,ITGB3,FGA,F13A1,F10,F8,F7,F2RL2,F2R,PLSCR4,ENTPD1,CD36,THBD,TFPI,TBXAS1,SERPING1,ANXA5,ADORA2A,	NM_000313,U08839,NM_002658,NM_007351,NM_006329,BF446673,M35999,NM_000508,NM_000129,NM_000504,NM_000132,NM_000131,AI378647,BG026194,NM_020353,U87967,NM_000072,NM_000361,BF511231,NM_030984,NM_000062,NM_001154,NM_000675,
GO:0000188	inactivation of MAPK	10	0.00509151		RGS4,RGS3,LAX1,PPP2CA,SPRED2,SPRED1,DUSP8,DUSP6,DUSP2,DUSP16,	AL514445,NM_021106,NM_017773,AL049285,H97931,BF342524,NM_004420,BC003143,NM_004418,AB051487,
GO:0016337	cell-cell adhesion	17	0.00509208		NRCAM,C1QR1,MASS1,CRISP3,ICAM2,ICAM1,JAM2,STIM2,ANXA9,COL11A1,COL8A2,COL6A2,VCAM1,CD44,CD22,CD2,SN,	NM_005010,NM_012072,AF055084,NM_006061,AA126728,NM_000201,NM_021219,T97323,BC005830,J04177,AI806793,AY029208,NM_001078,AV700298,NM_001771,NM_001767,NM_023068,
GO:0006334	nucleosome assembly	20	0.00569582		HIST1H2BK,TSPYL4,NAP1L3,NAP1L2,HMGB2,HIST1H2BB,HIST1H2BD,HIST1H2AE,HIST1H1E,HIST1H1D,HIST1H1C,H1FX,HIST1H2BJ,TSPYL2,HIST1H3D,HIST2H2BE,HIST1H2BM,MYST3,ABTB2,H2AFJ,	BC000893,AL050331,NM_004538,NM_021963,BC000903,NM_021062,AL353759,NM_021052,NM_005321,NM_005320,BC002649,NM_006026,NM_021058,NM_022117,NM_003530,NM_003528,NM_003521,AI817830,AK025359,BG386566,
GO:0006357	regulation of transcription from RNA polymerase II promoter	57	0.00573292		RNF4,PPARG,SOX18,ZFPM2,NRF1,PC4,NFATC3,MYCN,MYC,SKIIP,ATF6,CITED2,MED6,JUND,JUNB,FOXK2,CRSP8,CRSP7,HMGB2,HLXB9,CREG1,GABPB2,FOSL2,FOS,FOXO1A,FOXF1,ERF,ELF2,DEK,DBP,ZNF161,ZNF143,CTNNB1,CHD3,CHD2,CHD1,TFAP2B,TEAD4,TCF15,TCF7L2,TCF7,TBX3,TCF4,TBX1,TARBP1,KLF9,SUPT6H,STAT5B,STAT5A,STAT4,SRF,SREBF1,SPIB,SOX12,SOD2,SMARCD3,SMARCA2,	BF968633,NM_015869,NM_018419,NM_012082,BC020913,AV715940,U85430,BC002712,NM_002467,NM_012245,AW117229,NM_006079,NM_005466,NM_005354,NM_002229,NM_004514,AI568441,NM_004831,BC000903,AI738662,NM_003851,NM_002041,N36408,BC004490,NM_002015,NM_001451,NM_006494,NM_006874,NM_003472,U79283,AU146275,AW162015,AF130085,BE379542,AW514564,AU155298,NM_003221,U63824,NM_004609,AF086181,NM_003202,NM_016569,AI92706…
GO:0042110	T cell activation	10	0.0062618		PRLR,ICOSLG,IRF4,CLEC7A,CD86,CD80,CD8A,CD3G,CD3D,CD2,	AA843963,AL355690,NM_002460,AF400600,L25259,BC042665,AW006735,NM_000073,NM_000732,NM_001767,
GO:0006457	protein folding	53	0.0120876		C1orf24,DNAJC10,DNAJA5,PFDN2,DNAJB4,NKTR,PDIA5,HSPH1,CCT5,ATF6,AHSA1,HSPA4L,HYOU1,DNAJB9,THOC4,PIP5K3,TRAP1,PPIF,DNAJB6,BAG2,BAG3,DNAJB1,HSPD1,HSPA9B,HSPA6,HSPA4,HSPA1B,DNAJA1,HSF2,PPIG,HSC20,DNAJC1,DNAJB11,ZRF1,FKBP4,HSPA14,HSPB8,CABC1,ERO1LB,DNAJB5,DNAJC12,CLN3,CLGN,TRA1,CD74,SERPINH1,CANX,TCP1,TBCC,TBCA,BAG1,DNAJA4,FLJ13236,	AF288391,BG168666,AF086103,NM_012394,NM_007034,AI880383,NM_006810,BG403660,BF197357,AW117229,NM_012111,NM_014278,NM_006389,NM_012328,AF047002,AB023198,BC035759,NM_005729,BC002446,AF095192,NM_004281,BG537255,AW674195,NM_004134,NM_002155,L12723,NM_005346,NM_001539,BC005329,AW340788,BC000004,BF591419,BC001144,AI338837,AA894574,AV757332,BF109740,NM_020247,NM_019891,AK023253,NM_021800,AF015593,NM_0043…
GO:0042742	defense response to bacteria	10	0.013245		PRG2,PFC,GNLY,LTF,LBP,HAMP,DEFB4,CAMP,DCD,LEAP-2,	BC005929,NM_002621,M85276,NM_002343,M35533,NM_021175,NM_004942,U19970,NM_053283,NM_052971,
GO:0000079	regulation of cyclin dependent protein kinase activity	12	0.0159432		SERTAD1,RGC32,CCNE2,HERC5,GADD45A,BCCIP,CKS2,CDKN2A,CDKN1B,CCNT2,CCNH,CDK5RAP3,	BC002670,NM_014059,NM_004702,NM_016323,NM_001924,NM_016567,NM_001827,NM_000077,BC001971,NM_001241,NM_001239,NM_025197,
GO:0000074	regulation of cell cycle	59	0.0159786		E2F8,RBBP6,RAD9A,CABLES1,PTN,PRKCA,PPP3CB,PPP2CA,PGF,PCTK2,C10orf9,NEDD9,NDN,TOB2,MAPRE1,MCM5,MATK,MPHOSPH9,LCK,HDAC5,IL2RA,IL1B,IL1A,E2F7,HK2,CCNE2,HECA,CDC14A,IFITM1,FOSB,PPM1D,FIGF,FGF7,FGF4,F2R,ERF,EREG,E2F6,DUSP6,GNL3,DKC1,CCNL1,G0S2,WEE1,VEGF,PLK3,CLK1,CLK1,TP53BP2,CCNH,TGFB3,TGFB1,TCF7L2,STAT1,BCL3,BCL2,AXL,CDC37L1,ABL1,	NM_024680,BC029352,NM_004584,BC019322,AL565812,AI471375,NM_021132,AL049285,BC001422,AI742210,AV701987,BC020686,U35139,AB051450,AI633566,AA807529,NM_002378,BC036600,NM_005356,NM_005474,K03122,NM_000576,M15329,AI341146,AI761561,NM_004702,NM_016217,AF064103,AA749101,NM_006732,NM_003620,NM_004469,BC010956,NM_002007,BG026194,NM_006494,NM_001432,NM_001952,BC003143,NM_014366,U59151,AY034790,NM_015714,AJ…
GO:0007517	muscle development	36	0.0215668		PVALB,MYH11,MYH11,MYBPC1,MRCL3,MEF2D,MEF2C,MEF2A,MBNL1,MB,LMNA,LAMA2,ITGA7,MTSS1,CXCL10,IGF1,SGCE,GATA6,FHL1,EGR3,HBEGF,CSRP2,COL5A3,COL6A3,UTRN,TPM2,TNNT2,TNNT1,TEAD4,CAPN3,SIX1,SGCD,SOX6,AEBP1,ACTG2,ACTA2,	NM_002854,NM_022844,AI857685,BF593509,BE670600,AL530331,N22468,X63381,AI697540,NM_005368,AK026584,AI078169,AK022548,AI027678,NM_001565,M29644,NM_003919,D87811,NM_001449,NM_004430,NM_001945,NM_001321,AI984221,NM_004369,N66570,AL566786,AL832707,AJ011712,U63824,BC003169,N79004,AA401248,BE748802,NM_001129,NM_001615,NM_001613,
GO:0006958	complement activation, classical pathway	10	0.0262789		MCP,DAF,CLU,C7,C5,C4BPA,C2,C1QG,C1QB,SERPING1,	AL570661,NM_000574,M25915,NM_000587,NM_001735,NM_000715,NM_000063,AI184968,NM_000491,NM_000062,
GO:0007605	perception of sound	27	0.029873		RPGR,PMP22,PHYH,SLC26A4,CLDN14,NDUFB9,NDP,SLC19A2,MITF,MGP,CIAS1,IGF1,LARGE,GJB2,GJA1,GATA3,KIAA1199,EDNRB,COCH,TIMM8A,COL11A1,DFNB31,COL2A1,COL1A2,COL1A1,ANKH,TBL1X,	NM_000328,L03203,NM_006214,NM_000441,AF314090,AF261090,NM_000266,AF153330,NM_000248,AW512787,NM_004895,M29644,AK025202,M86849,NM_000165,BC003070,AB033025,NM_000115,AA669336,NM_004085,J04177,AA813332,X06268,NM_000089,K01228,AA854943,BF593932,
GO:0016049	cell growth	15	0.0313708		WHSC1L1,TNN,NOP5/NOP58,DGKD,FHL1,FGFR2,FGFR1,ESR1,EMP3,P8,DDX5,CSRP2,KLF6,TGFB3,TGFB1,	AA741074,BF432086,AF161469,NM_003648,NM_001449,M87771,AU145411,NM_000125,NM_001425,AF135266,NM_004396.2,NM_001321,AB017493,J03241,BC000125,
GO:0006810	transport	118	0.0330978		SLC25A36,SLC16A9,C1orf24,MOSC2,ABCD3,PTGDS,SYTL2,SLC40A1,ABCC11,PITPNB,SLC38A2,ABCB1,SLC26A4,CYP4F8,SLC25A19,CYCS,CORO1A,SLC7A8,NPTX1,NUP160,NFX1,SORBS1,SLC19A2,FLVCR,SLC37A3,ZNF238,SLC25A25,MB,AKAP8,RAMP1,MAGOH,SLC35B1,LTF,THOC4,G3BP,AKAP9,ABCC5,GJA7,THOC1,NUP153,RBM8A,UPF3B,NUPL1,LAPTM4A,KIAA0446,PITPNM1,HNRPA1,SLC33A1,HBB,ZW10,HBA1,SLC16A6,SYT7,SLC7A7,TAF1A,AP1S2,GJB2,GJA1,ABCC13,C20orf59,SLC4…	AI694452,BG401568,AF288391,AL136931,BC009712,BC005939,NM_017695,AL136944,AF352582,AL031591,NM_018976,AF016535,NM_000441,AF133298,BC001075,AI760495,U34690,AL365347,NM_002522,AK026236,AF332009,NM_015385,AF153330,AK001419,BC035773,AJ223321,BC005163,NM_005368,AL050160,NM_005855,AF067173,NM_005827,NM_002343,AF047002,AA026297,AK000270,BE550362,AA430014,NM_005131,AA004800,BC017770,NM_023010,NM_014778,NM…
GO:0007204	positive regulation of cytosolic calcium ion concentration	12	0.036277		CYSLTR1,CXCL13,EDNRA,EDG2,CCR7,CCR6,CCR1,CALCA,C5R1,C3AR1,BDKRB1,AGTR1,	BE549540,NM_006419,AA573452,AW269335,NM_001838,NM_004367,AI421071,BF447272,NM_001736,U62027,NM_000710,NM_000685,
GO:0000398	nuclear mRNA splicing, via spliceosome	54	0.0408593		PSPC1,FLJ13213,RBMS1,YT521,SFRS12,TRA2A,U2AF2,RBM17,SF3B1,SFRS16,SF3A3,SRP46,PPRC1,SKIIP,MAGOH,DDX39,THOC4,G3BP,CPEB2,HNRPDL,THOC1,RBM8A,DDX59,SART3,RNPC2,RNPC2,WDR57,RBM25,HNRPH3,HNRPH1,HNRPD,HNRPA1,SFRS11,PRPF3,PTBP2,PRPF4B,PRPF18,TNRC6C,THOC2,DHX15,U2AF1,CIRBP,HNRPLL,RBM24,CPEB4,SFRS10,SFRS7,SFRS6,SFRS5,SFRS4,SFRS3,SFRS1,SFPQ,FLJ12529,	NM_018282,NM_024755,NM_016839,AI524996,AI810380,AI268231,NM_007279,BF063156,AI739389,NM_007056,NM_006802,AI343248,NM_015062,NM_012245,AF067173,NM_005804,AF047002,AA026297,AI948598,AB066484,NM_005131,BC017770,AL136611,AI656011,AI890947,AA768866,AL157420,AI925305,AF132363,BF983406,W74620,AI144007,AU146237,NM_004698,NM_021190,AB011108,BC000794,AW005818,BG259856,NM_001358,AU122448,NM_001280,BC008217,…
GO:0007050	cell cycle arrest	23	0.0417053		MAP2K6,PPP1R15A,MACF1,RASSF1,MYC,KIAA1036,INHBA,IL8,SESN1,ZAK,GAS1,SESN3,GAS7,CUL1,ERN1,DDIT3,GADD45A,RPRM,CDKN2C,CDKN2A,CDKN1B,BARD1,AIF1,	NM_002758,NM_014330,NM_033044,NM_007182,NM_002467,BE220445,M13436,AF043337,NM_014454,AF465843,NM_002048,BF685808,BC006454,AI628926,AV704183,BC003637,NM_001924,NM_019845,NM_001262,NM_000077,BC001971,NM_000465,U19713,
GO:0006952	defense response	19	0.0439557		PTPRCAP,PPP1R10,SP140,HCP5,NCF4,CYSLTR1,CRISP3,INHBA,CRSP7,CD83,GATA3,FY,CSF3R,CD79A,CD69,CD48,CAMLG,TCEA3,IL17RB,	NM_005608,NM_002714,NM_007237,NM_006674,NM_013416,BE549540,NM_006061,M13436,NM_004831,NM_004233,BC003070,NM_002036,NM_000760,NM_001783,L07555,NM_001778,NM_001745,AI675780,AF208111,
GO:0000122	negative regulation of transcription from RNA polymerase II promoter	20	0.044911		ZNF281,ORC2L,NFX1,ZMYND11,ZNF238,MECP2,MDM4,IRF7,IRF8,FOSB,KLF11,E2F6,DNMT1,TWIST1,KLF10,TGIF,TCF8,PRDM1,STAT3,BCL6,	NM_012482,NM_006190,AF332009,BC034784,AJ223321,L37298,AA961420,NM_004030,AI073984,NM_006732,AA149594,NM_001952,NM_001379,X99268,NM_005655,AL832409,AI806174,AI692659,BF508977,S67779,
GO:0009653	morphogenesis	31	0.047934		SLC40A1,PKD1,XLKD1,SIX2,MMP11,MAB21L1,CYR61,SOX13,HOXD3,HOXC10,HLXB9,GLI3,IER3,GPC3,FGF18,SIX4,GATA3,DKK3,GPC4,FBN2,F2R,EYA3,ERCC1,EN1,ZNF141,CPM,TWIST1,TH,TBX3,TBX1,SCML1,	AL136944,NM_000296,AL574194,AF332197,NM_005940,NM_005584,AF003114,AF083105,BC005124,NM_017409,AI738662,NM_000168,NM_003897,L47125,AI798863,NM_017420,BC003070,NM_013253,NM_001448,NM_001999,BG026194,NM_172098,NM_001983,NM_001426,AW590651,NM_001874,X99268,NM_000360,NM_016569,NM_005992,NM_006746,
GO:0030574	collagen catabolism	9	0.000517232		MMP19,MMP13,MMP11,MMP10,MMP9,MMP3,MMP2,MMP1,ADAMTS3,	U38321,NM_002427,NM_005940,NM_002425,NM_004994,NM_002422,NM_004530,NM_002421,AB002364,
GO:0006270	DNA replication initiation	9	0.00192403		PURA,RPA4,ORC2L,ORC1L,MCM6,MCM5,MCM4,MCM3,CDC7,	BF739943,NM_013347,NM_006190,NM_004153,NM_005915,AA807529,AI936566,NM_002388,NM_003503,
GO:0007498	mesoderm development	9	0.0437651		ZNFN1A1,MATK,GDF11,INHBA,HCK,TIE1,TCF15,BTK,BMX,	AI741188,NM_002378,BF477573,M13436,NM_002110,NM_005424,NM_004609,NM_000061,NM_001721,
GO:0009618	response to pathogenic bacteria	8	7.6555e-05		NFKBIA,NFKB1,LBP,IFNGR2,IFNGR1,C7,C5,CCL2,	AI078167,M55643,M35533,NM_005534,NM_000416,NM_000587,NM_001735,S69738,
GO:0019835	cytolysis	7	0.00124095		PRF1,MMD,GZMB,GZMA,GZMH,C7,C5,	AI445650,NM_012329,J03189,NM_006144,M36118,NM_000587,NM_001735,
GO:0009966	regulation of signal transduction	7	0.0134855		SPRED2,SPRY2,TSPYL2,SPRED1,SPRY4,YWHAG,CNKSR3,	H97931,NM_005842,NM_022117,BF342524,W48843,AB024334,BG165333,
GO:0019884	antigen presentation, exogenous antigen	7	0.0170603		HLA-DRB1,HLA-DRA,HLA-DQA1,HLA-DPB1,HLA-DPA1,HLA-DOA,HLA-DMA,	U65585,M60334,X00452,NM_002121,M27487,AL581873,X76775,
GO:0019886	antigen processing, exogenous antigen via MHC class II	7	0.0216508		HLA-DRB1,HLA-DRA,HLA-DQA1,HLA-DPB1,HLA-DPA1,HLA-DOA,HLA-DMA,	U65585,M60334,X00452,NM_002121,M27487,AL581873,X76775,
GO:0019221	cytokine and chemokine mediated signaling pathway	7	0.0273403		SOCS5,CSF3,CSF2RB,CEBPA,TNFRSF1B,STAT3,CX3CL1,	AL136896,NM_000759,AV756141,NM_004364,NM_001066,BF508977,U84487,
GO:0006974	response to DNA damage stimulus	7	0.041484		PPP1R15A,CIB1,IRF7,SESN1,EDD,DDIT3,BARD1,	NM_014330,NM_006384,NM_004030,NM_014454,AF006010,BC003637,NM_000465,
GO:0040007	growth	7	0.0476427		GDF11,INHBA,GHR,BMP7,BMP6,BMP2,ST6GAL1,	BF477573,M13436,NM_000163,M60316,NM_001718,NM_001200,AI743792,
GO:0006801	superoxide metabolism	6	0.00970321		NCF2,NCF1,PREX1,SOD3,SOD2,SOD1,	BC001606,NM_000265,BF308645,NM_003102,AL050388,NM_000454,
GO:0042113	B cell activation	6	0.0136048		RGS1,LAX1,ICOSLG,DXYS155E,LAT2,MS4A1,	S59049,NM_017773,AL355690,NM_005088,AF257135,AW474852,
GO:0001516	prostaglandin biosynthesis	6	0.0137285		PTGS1,PTGIS,PTGDS,PGDS,CD74,TBXAS1,	S36219,NM_000961,BC005939,NM_014485,K01144,NM_030984,
GO:0006957	complement activation, alternative pathway	5	0.0211721		PFC,DF,C7,C5,BF,	NM_002621,NM_001928,NM_000587,NM_001735,AF349679,
GO:0007422	peripheral nervous system development	5	0.039378		PMP22,SERPINI1,EGR2,UGT8,ASCL2,	L03203,NM_005025,NM_000399,NM_003360,AI393930,
GO:0046907	intracellular transport	5	0.0396696		NUDT11,Dlc2,NUDT3,NUDT4,APOE,	NM_018159,BG478726,AF062530,AB007956,N33009,
GO:0001502	cartilage condensation	5	0.0483122		MGP,MATN1,COL11A1,BMPR1B,SNAI1,	AW512787,BE675718,J04177,D89675,NM_005985,
GO:0006508	proteolysis and peptidolysis	85	0.0940368		RNF128,PRSS11,LGMN,PCSK4,PRCP,CPVL,PLAU,RNF13,BACE1,PCSK5,POLG2,PCSK6,CAPN7,OLR1,ADAMTS15,ADAM28,CAPN9,C1orf57,UBD,NAPSB,MMP19,MMP13,PGCP,NAALADL1,CUL7,CRI2,ADAMTS1,ADAMTS4,HPN,RPS6KA5,HGF,GZMK,GZMB,GZMA,GZMH,CPXM2,PRSS25,CFLAR,CTSF,LOC63929,ABHD4,F10,F7,SENP7,ENPEP,ADAM12,ECE1,HTRA3,DPP4,DF,FBXL6,CTSS,CTSL,CTSK,CTSG,SENP6,CPM,CPE,CPD,CPB1,CPA3,DKFZP586H2123,TPP1,TPP2,CPXM,TFRC,TFR2,CASP10,CASP7,…	NM_024539,NM_002775,D55696,AL041693,NM_005040,NM_031311,NM_002658,AF070558,NM_012104,AU152579,NM_007215,NM_002570,BE349584,AF035776,AI970797,NM_021778,NM_006615,BC005102,NM_006398,AI763426,U38321,NM_002427,NM_006102,NM_005468,NM_014780,BE747815,AK023795,BC030812,NM_002151,AF074393,X16323,NM_002104,J03189,NM_006144,M36118,AW513612,NM_013247,AI634046,NM_003793,NM_022098,NM_022060,NM_000504,NM_00013…
GO:0008152	metabolism	81	0.114572		C7orf10,ARSJ,FLJ21963,ATP13A3,ALDH18A1,PSPH,BUCS1,PRNP,RDHE2,SLC27A3,SDS,SULF1,C21orf106,NELL1,LOC201164,HYPB,KIAA1001,DHRSX,ATP8A1,DHRS2,LSS,RDH10,GFPT2,LPGAT1,KIAA0703,INSIG1,MICAL2,SH3MD1,IDH3A,PGS1,HSD11B1,CDYL,HPGD,GSTM3,GSTM2,GSTA4,CH25H,DKFZp586M1819,ALDH1A2,WWOX,ACSL5,RDH14,FAH,ACSL4,ACSL3,EYA3,DCXR,DHRS10,DHRS8,ECGF1,ISOC1,CYP26A1,CDYL2,CPE,UGT8,CHIT1,CHI3L2,CHI3L1,CBR3,MGC45840,BLVRA,BD…	NM_024728,NM_024590,AI123815,BF218804,NM_002860,NM_004577,AC003034,NM_000311,AI440266,BC003654,NM_006843,AI479175,AI590053,NM_006157,AA029500,AF049103,BC012375,BC015030,AI769688,AK000345,D63807,NM_172037,NM_005110,NM_014873,NM_014861,NM_005542,AK026905,NM_014631,AI826060,NM_024419,NM_005525,AF081258,J05594,AL527430,NM_000848,NM_001512,NM_003956,BF513102,AB015228,NM_016373,AW173691,AK023625,NM_000…
GO:0007186	G-protein coupled receptor protein signaling pathway	70	0.114184		PTGER4,PTGER3,PAQR8,OXER1,GPR132,GPR171,PIK3CG,GNG2,ENPP2,GPR,FZD10,RAPGEF4,GPR54,GPR84,FRS2,CYSLTR1,GNA13,CXCR6,CXCL9,P2RY5,IL8,CXCL2,CXCL1,CCRL2,GPR30,GPR18,GPR4,GNG11,P2RY10,GPR109B,GPRC5B,FY,RASD1,GPR160,FPRL2,FPR1,GPR65,FZD4,FZD1,F2RL2,F2R,ZNF219,EDNRA,EDG2,EDG1,EBI2,CMKOR1,CXCR4,DEFB4,CX3CR1,CMKLR1,CCR7,CCR6,CCR5,UCN,TULP3,TBXA2R,C5R1,C5,C3AR1,BDKRB1,SMO,CXCL12,CCL23,AGTR1,ADRB1,ADRA2A,ADOR…	AA897516,AW242315,AW006774,AB083055,BC004555,NM_013308,AF327656,AK026424,L35594,AA526584,NM_007197,NM_007023,AI819198,AF237762,AF085952,BE549540,AW298099,NM_006564,NM_002416,NM_005767,AF043337,M57731,NM_001511,AF015524,U63917,AF261135,NM_005282,NM_004126,NM_014499,NM_006018,NM_016235,NM_002036,AF069506,BC000181,AW026543,NM_002029,NM_003608,NM_012193,AF072872,AI378647,BG026194,AI640434,AA573452,AW…
GO:0006118	electron transport	68	0.0900072		TNFAIP9,PTGIS,POR,SMOX,DNAJC10,CYP4F8,CYCS,NOS3,NOS1,NQO2,MCF2L,PDIA5,NFIA,NDUFB9,KIAA0404,NDUFA6,NCF4,NCF1,MTRR,MAOB,CDCA7,AASS,CYP4Z2P,FLJ39501,CYP2R1,MICAL2,GTPBP1,PDCD8,CYP4V2,NRP2,DKK3,FMO5,CYP4X1,KIAA1344,TXNDC3,ACOX2,CYP39A1,PIPOX,ETFB,ERN1,DJ122O8.2,TXNDC11,DPYD,CYP51A1,CYP27B1,CYP26A1,CYP3A5,CYP1B1,CYP1A1,CYBB,CYB561,CYB5,COX6C,ERO1LB,CYP26B1,UGDH,TXNRD1,DJ971N18.2,CAT,TBXAS1,LDHD,BLVRA,…	NM_024636,NM_000961,AF258341,BC000669,BG168666,AF133298,AI760495,NM_000603,BF447723,NM_000904,AB002360,NM_006810,AB037860,AF261090,AW168132,NM_002490,NM_013416,NM_000265,N29717,NM_000898,AY029179,AF229180,NM_173534,AW025687,NM_024514,AK026905,NM_014027,NM_004208,AU146978,AA295257,NM_013253,NM_001461,AA557324,AB037765,NM_016616,NM_003500,AI796334,AF136970,NM_001985,AV704183,NM_020466,AF131780,NM_0…
GO:0016567	protein ubiquitination	63	0.50036		RNF127,RNF4,RNF184,RING1,RFP,DTX3,RBBP6,RNF128,MARCH1,WHSC1L1,FLJ23749,RNF36,RNF13,RNF24,RNF139,BAZ1A,BAZ1A,TRIM52,UBR2,ZNF598,NFX1,RNF38,MARCH3,MYLIP,UBOX5,RKHD3,ZNRF3,ISGF3G,RNF157,MAP3K1,MDM4,MARCH6,PJA2,RNF144,MARCH7,DTX2,BAZ1B,PRPF19,PHF21A,LOC51136,RNF12,MYST3,FBXO4,FBXO9,FBXL3,TRIM26,RNF19,VCP,CHD3,TRAF5,TRAF2,CBLB,PCGF4,ZNF313,BARD1,RNF182,RNF130,RNF39,SMARCA3,FBXO11,SIAH2,BIRC3,TRIM36,	NM_024778,BF968633,NM_018133,NM_002931,AL523814,N62126,BC029352,NM_024539,BQ718095,AA741074,BF680438,AA969929,AF070558,AL832657,AF064801,AA102574,NM_013448,AA205660,BC024217,AI143307,AF332009,AU146310,AW593996,AW292746,NM_014948,AL136778,AK022809,NM_006084,BC042501,AA541479,AA961420,AK000970,AA142966,NM_014746,AI309207,AK023924,NM_023005,NM_014502,NM_016621,N51514,BE966018,AI817830,AF129534,AK095…
GO:0000004	biological process unknown	58	1		HSHIN1,PRCC,GLTSCR2,LMCD1,SCHIP1,PLEKHA5,ZA20D3,PIP,ATXN2L,WBP2,NUDT6,BTN3A2,OGN,C21orf45,KIAA0286,DIPA,LOXL3,PLAC1,C1orf34,MYO1F,ARID3B,MSMB,SCGB2A2,SCGB2A1,MAGEA12,MAGEA8,TM4SF1,LRPPRC,CTDSP2,LCP1,CXorf6,KIAA0247,CP110,GREB1,PRUNE,HMGN3,HMGN3,BZRAP1,AKAP8L,CHORDC1,PLEKHA4,JPH3,KRTAP1-3,CD248,ARMET,WBSCR16,MRPS22,FN5,ZA20D2,ZNF75A,AUTS2,VIM,U2AF1L1,LOC492304,CALU,C18orf1,SDC2,LRG1,	NM_017493,BC004913,AF296124,N95437,NM_014575,BC000969,AL109684,NM_002652,NM_017492,U79458,NM_007083,BC002832,AV700059,NM_018944,AB006624,BE966372,AI917716,NM_021796,BC004399,AK024563,NM_006465,NM_002443,NM_002411,NM_002407,BC003408,BC002455,AI189753,CA430402,NM_005730,J02923,NM_005491,NM_014734,NM_014711,NM_014668,AI762105,AF274949,BG402859,NM_004758,NM_014371,NM_012124,NM_020904,AL537395,NM_0309…
GO:0007264	small GTPase mediated signal transduction	52	0.0642689		ARL8,FLJ22655,ARL10C,RASGRF2,RAC1,RABIF,RAB27A,RAB5A,RGL2,RAB1A,RASGEF1B,RIN2,RERG,RASD2,RAB2B,RAPGEF4,RAB31,RAB24,RGL1,IQGAP2,RASEF,RAB21,VAV3,LRRK2,RASGRP2,ARFRP1,ARL7,NKIRAS1,RHOBTB1,RAPGEF5,RALGPS1,RHOU,MFHAS1,GRLF1,RAPGEF1,RAB17,RAB7L1,RAB30,RND1,GEM,RASD1,RHOJ,DNCLI1,RAB7,SARA1,RAB26,RASGRP3,SOS2,RHOH,RHOB,ARF1,SIAH2,	BG032269,NM_024730,AW055237,AI912976,BG292367,U74324,AF125393,NM_004162,AL050259,NM_004161,NM_152545,AL136924,AW294092,AF279143,AA531016,NM_007023,BE789881,AK021761,AF186779,NM_006633,AA826324,NM_014999,AF118887,AK026776,AI688812,NM_003224,BC001051,AI970120,AB018283,NM_012294,BC032372,AL096776,BF739959,AU147038,AA761259,NM_022449,BC002585,AW294640,U69563,NM_005261,AF069506,AI583530,NM_016141,BG26…
GO:0007049	cell cycle	48	1		RGS2,RBBP4,RAD21,SEPT4,RASSF1,SASH1,MAPRE2,ANKRD15,SEPT6,ZMYND11,SIRT2,SPAG5,KIAA1036,MLH1,KNTC2,SYCP2,MCM6,MCM3,RBM5,CUL7,IRF1,MTSS1,ING1,NOLC1,ZW10,PAPD5,DLEU2,GAS1,CUL1,CDC7,AXIN1,EXT1,LATS2,DUSP1,CYLD,EGFL6,CKS2,CKS1B,CDKN2C,CDKN2A,CDK2,CCNH,TAF1,TACC1,NEK4,RHOB,SIAH2,AHR,	NM_002923,AI972451,BG289967,U88870,NM_007182,AK025495,NM_014268,D79994,AW150913,BC034784,BG722779,NM_006461,BE220445,NM_000249,NM_006101,NM_014258,NM_005915,NM_002388,U23946,NM_014780,NM_002198,AI027678,AW193656,NM_004741,NM_004724,AI492902,BC038090,NM_002048,AI628926,NM_003503,AA745954,AA480392,BF434601,NM_004417,AK024212,NM_015507,NM_001827,NM_001826,NM_001262,NM_000077,M68520,NM_001239,M73444,…
GO:0006629	lipid metabolism	47	0.0752437		ADIPOR2,PTGS1,PTGIS,PPARG,PLTP,PLCL1,PITPNB,PHYH,ATP8B1,MGLL,PLCL2,LRP2,LRP1,LDLR,PITPNM1,HSD11B1,HPGD,HMGCS1,HMGCR,CH25H,ACSL5,AKR1C3,PPAP2B,APOL1,ACSL4,ACSL3,ACOX2,CYP39A1,CYP27B1,IPLA2(GAMMA),HPCL2,CRAT,CPT1A,TPP1,CLU,CHKA,MGC26963,C9orf111,CD36,SREBF1,SORL1,APOD,ALDH3B2,ACADVL,ACADSB,ACADM,ABCA1,	NM_024551,S36219,NM_000961,NM_015869,NM_006227,NM_006226,AL031591,NM_006214,AU155112,BC006230,AL117515,R73030,NM_002332,NM_000527,NM_004910,NM_005525,J05594,NM_002130,AL518627,NM_003956,AW173691,AB018580,AV725664,AF323540,W95007,D89053,NM_003500,AI796334,NM_000785,AB041261,BC001627,BC000723,BF001714,BG231932,M25915,NM_001277,AI160370,AK024443,NM_000072,NM_004176,AV728268,NM_001647,NM_000695,NM_00…
GO:0006512	ubiquitin cycle	47	1		C14orf130,FANCL,FBXO34,TRIAD3,USP18,ZNF587,FBXL16,FBXO18,FBXO46,UBR2,USP32,USP38,FBXL7,CAND2,FBXL11,UBD,FBXO32,USP12,USP42,FBXO30,USP3,CUL7,FBXL14,HERC1,CCNB1IP1,CACYBP,SOCS1,PIAS1,CUL1,HECW2,EDD,SENP7,HERC5,HECTD2,USP7,ZA20D1,FBXL6,CYLD,SENP6,USP1,UBE2E1,UBE2D3,UBE2B,TNFAIP3,TBL1X,FBXO11,VCPIP1,	NM_018108,NM_018062,BC020583,BC000787,NM_017414,AW014345,AI613010,BE961916,NM_012066,BC024217,AW268357,AF211481,AU145127,AB014567,AF179221,NM_006398,AW006123,AI820101,BE048999,AI808182,AF077040,NM_014780,BF001666,NM_003922,NM_021178,AF275803,AB005043,NM_016166,AI628926,AL390186,AF006010,AL136599,NM_016323,AF131793,AI160440,AW022496,NM_024555,AK024212,AF306508,NM_003368,AL518159,BF679700,AA877765,…
GO:0006886	intracellular protein transport	45	0.548322		RPGR,ARL8,ARL10C,RAB5A,SYTL2,MLPH,STX12,RASD2,NPC1,SEC24A,RAB21,APPBP2,ARL2L1,DSCR3,RAMP1,RAMP2,ARFRP1,ARL7,ARHGEF2,RAB17,RAB7L1,AP1G2,AP1S2,NAPA,STX11,STX16,NAPB,SYTL5,LGTN,TMED5,RAB7,BRDG1,GGA1,SARA1,MYRIP,COPA,CLTC,CD74,STX4A,STX1A,SNX1,ARF1,AP2A2,A2M,A2M,	NM_000328,BG032269,AW055237,NM_004162,NM_017695,NM_024101,AA628051,AF279143,U55987,AI080364,NM_014999,NM_006380,BE858032,NM_006052,NM_005855,NM_005854,NM_003224,BC001051,BC000265,NM_022449,BC002585,BC000519,AA551090,BC001165,AF071504,AK026970,BC008463,AW263497,NM_006893,AA259174,BG261416,NM_012108,BC029388,BC003658,AL050090,BC037941,NM_014127,K01144,NM_004604,NM_004603,AK098001,AI972094,BC006155,…
GO:0007600	sensory perception	40	0.196736		RPGR,RP2,CKLFSF6,PPT1,PHYH,CKLFSF8,NDP,CXCL13,MERTK,CCL26,CXCL10,IL16,IL8,CYR61,PRPF3,CXCL2,TRPA1,FPRL2,FPR1,TRPV2,ECGF1,TIMP3,CACNA1F,C3AR1,ARRB2,ARRB1,CXCL12,CXCL11,CCL23,CCL22,CCL21,CCL20,CCL19,CCL18,CCL13,CCL8,CCL5,CCL2,ADORA2A,ADCY3,	NM_000328,NM_006915,NM_017801,NM_000310,NM_006214,AW080832,NM_000266,NM_006419,NM_006343,AF096296,NM_001565,M90391,AF043337,AF003114,NM_004698,M57731,AA502609,AW026543,NM_002029,NM_015930,NM_001953,NM_000362,NM_005183,U62027,AL832061,BE207758,U19495,AF002985,U58913,NM_002990,NM_002989,NM_004591,U88321,Y13710,NM_005408,AI984980,M21121,S69738,NM_000675,AF033861,
GO:0005975	carbohydrate metabolism	39	0.459336		PGM2,UCKL1,PRKAB1,PPP1R2,PPP1R1A,LOC91316,PHKG2,PGM5,SMPDL3A,GPD1L,MGAT1,MANBA,MAN2A2,MAN1A1,DHRS2,CHST9,IDUA,H6PD,IDH3A,CHST2,HEXB,GUSB,CHST8,C9orf103,ST3GAL5,GLA,GK,FBP1,DCXR,ST8SIA2,MAN1C1,GALM,CHST11,CHIT1,C6orf216,GLT28D1,SLC2A3,AMY2B,ALDH2,	AL136705,NM_017859,BC001007,BF966540,NM_006741,AK025313,NM_000294,AA706788,AA873600,AA135522,NM_002406,NM_005908,NM_006122,BG287153,AK000345,AF332473,NM_000203,NM_004285,AI826060,NM_004267,NM_000521,NM_000181,NM_022467,BF111242,NM_003896,NM_000169,NM_000167,D26054,NM_016286,AF007143,NM_020379,BE788984,NM_018413,NM_003465,AK026691,NM_018466,NM_006931,AV699389,NM_000690,
GO:0015031	protein transport	39	1		IPO4,COG7,RAC1,RABIF,RAB1A,AFTIPHILIN,DERL1,SNX10,SNX8,PEX13,SEC6L1,SCFD2,RAB2B,NUP98,NUP88,VPS39,RAB24,SNX13,RASEF,NXT1,LRRK2,TRAM2,TRAM2,RAB30,LIN7A,SNX9,KIF18A,SNAG1,NUP107,TIMM8A,LYST,LYST,CD3G,TAP1,STXBP3,ARFGAP1,RHOH,RHOB,LIN7C,	NM_024658,R61519,BG292367,U74324,NM_004161,NM_017657,AI967978,NM_013322,AF121858,AW117765,AF055006,AW205790,AA531016,U41815,NM_002532,AA812224,AK021761,AA908770,AA826324,NM_013248,AK026776,NM_012288,AI806330,AW294640,NM_004664,BF972871,NM_031217,NM_052870,NM_020401,NM_004085,AL833100,NM_000081,NM_000073,NM_000593,BC028028,NM_018209,NM_004310,AI263909,NM_018362,
GO:0006412	protein biosynthesis	38	0.723892		RPL17,RPL15,RPL7,GFM1,POLG2,ANGPTL2,COPS5,ARL6IP,PELO,NACA,FNBP1,MRPL18,MRPL13,MRPS18B,SUI1,MRPS6,MRPS11,PDE4DIP,GTPBP1,LOC132241,MRPS25,GSPT1,EIF3S3,EIF3S8,YARS,FAU,EIF5,EIF4A2,EEF1A2,EEF1A1,DNM3,WARS,TARS,RPS23,RPS21,RPS16,RPL31,RPL30,	AA522618,AI939308,AI984074,AI814295,NM_007215,AF007150,NM_006837,D31885,AA156873,AI992187,BE046511,NM_014161,NM_014078,AL050361,AL516854,AI867198,AB049944,NM_022359,NM_014027,AL117606,T89845,NM_002094,NM_003756,BC000533,AW452122,NM_001997.1,AA215701,AI332397,NM_001958,AW469790,AI761578,NM_004184,AA701890,NM_001025,AW024383,AA583817,BC001663,L05095.1,
GO:0006811	ion transport	31	0.357001		FXYD1,KCNE4,SLCO2B1,P2RX4,CLIC6,FXYD6,SLC12A7,ABCC4,SLC23A2,KCNN2,KCNMB1,KCNK3,KCNK2,KCNJ15,KCNJ8,KCNJ2,GRIN2A,SLC5A6,GABRB3,KCNAB2,SLC24A3,CYBB,CLIC2,CACNB2,ATP6V1C1,ATP5C1,SLC22A5,SLC22A1,SLC12A2,SCN4B,SCN1B,	NM_005031,AI002715,NM_007256,NM_002560,AI638295,NM_022003,NM_006598,AI948503,AL389886,NM_021614,BC025707,NM_002246,AF004711,U73191,NM_004982,AF153820,N48896,NM_021095,NM_000814,AL520102,R62432,NM_000397,AI768628,AI040163,AW241758,AV711183,NM_003060,NM_003057,NM_001046,AW026241,NM_001037,
GO:0007268	synaptic transmission	31	0.770063		PMP22,GPR,QPRT,NPTX2,NPTX1,NOS1,UTS2,NCAM1,AKAP9,KCNMB1,KCNMA1,KCNK3,HTR2A,HOMER1,DLGAP1,LARGE,GRIN2A,GAD1,PDE7B,CNP,TH,PCDHB4,CACNA1F,TAC1,SYT1,SLC1A3,SLC1A2,SDCBP,SCN4B,SCN1B,ABAT,	L03203,AA526584,AW960707,U26662,NM_002522,BF447723,NM_021995,AA126505,AK000270,BC025707,U11058,NM_002246,NM_000621,BE550452,U55983,AK025202,N48896,NM_013445,AI638433,AL556987,NM_000360,NM_018938,NM_005183,NM_003182,AV731490,NM_004172,AL157452,NM_005625,AW026241,NM_001037,AF237813,
GO:0006281	DNA repair	29	0.328123		RFC5,REV3L,FANCL,RBBP4,RAD9A,RAD1,POLE,PNKP,POLG2,POLI,FBXO18,POLS,GADD45G,HMGB2,SEMA4A,MBD4,PRPF19,XRCC6,ERCC1,ELN,BTG2,C11orf30,GADD45A,CRY2,CRY1,USP1,UBE2B,CCNH,ATM,	BC001866,AA805939,NM_018062,AI972451,NM_004584,NM_002853,AL080203,BF508616,NM_007215,NM_007195,BE961916,NM_006999,NM_006705,BC000903,NM_022367,AI913365,NM_014502,AF130053,NM_001983,AA479278,NM_006763,BE549964,NM_001924,AB014558,D83702,NM_003368,AA877765,NM_001239,U26455,
GO:0051301	cell division	29	0.350324		RAD21,CABLES1,RASGEF1B,BRRN1,POLS,MAPRE2,NEDD9,SIRT2,MAPRE1,SPAG5,SYCP2,CDCA7,SMC4L1,ZW10,CCNE2,PAPD5,TSPYL2,CDC14A,CDC7,LATS2,WEE1,CKS2,CKS1B,CDK2,CCNT2,TACC1,NEK4,CENPJ,CDC37L1,	BG289967,BC019322,NM_152545,D38553,NM_006999,NM_014268,BC020686,BG722779,AI633566,NM_006461,NM_014258,AY029179,NM_005496,NM_004724,NM_004702,AI492902,NM_022117,AF064103,NM_003503,BF434601,AJ277546,NM_001827,NM_001826,M68520,NM_001241,BE676272,NM_003157,AF139625,NM_017913,
GO:0006470	protein amino acid dephosphorylation	29	0.835686		PTPRN2,PTPRG,PTPRE,PTPRD,PTPRC,PTPRC,PTPRB,PTPN12,PTPN7,PTPN2,PTPN1,SSH2,PPP3CB,PPP2CA,PPM1B,DUSP10,PTP4A3,PPM1E,TNS3,CDC14A,PPM1D,PTP4A2,DUSP8,DUSP6,DUSP5,DUSP2,DUSP1,PTPN22,DUSP16,	NM_002847,NM_002841,AA775177,BF062299,AI809341,Y00062,AI670852,NM_002835,NM_002832,AI085450,NM_002827,AB072359,NM_021132,AL049285,AL117553,AK022513,BC003105,R40892,NM_022748,AF064103,NM_003620,L48722,NM_004420,BC003143,U16996,NM_004418,NM_004417,NM_015967,AB051487,
GO:0006916	anti-apoptosis	28	0.0526432		PRLR,NFKB1,BIRC1,SEMA4D,MCL1,IL10,IL1A,MTL5,BAG3,FAIM3,SOCS3,TAX1BP1,IER3,CFLAR,TNFRSF18,FOXO1A,TNFAIP8,TNFAIP3,TNF,TGFB1,BCL2A1,BCL2,BAG1,SPP1,SON,FAS,BIRC3,CCL2,	AA843963,M55643,NM_004536,NM_006378,AI275690,NM_000572,M15329,NM_004923,NM_004281,AI084226,AI244908,NM_006024,NM_003897,AI634046,AF117297,NM_002015,BC005352,AI738896,NM_000594,BC000125,NM_004049,NM_000633,AF116273,M83248,BF676840,NM_000043,AA805622,S69738,
GO:0006260	DNA replication	28	0.0669097		RFC5,RFC2,REV3L,RBMS1,RBBP4,PRIM2A,POLE,POLD2,RPA4,REPIN1,ORC6L,POLI,ORC2L,ORC1L,POLE3,NUP98,POLS,NFIA,MCM6,MCM5,MCM4,MCM3,IGF1,FLJ22833,HMGB2,POLM,PAPD5,ECGF1,	BC001866,M87338,AA805939,NM_016839,AI972451,BC017833,AL080203,NM_006230,NM_013347,NM_014374,NM_014321,NM_007195,NM_006190,NM_004153,BC004170,U41815,NM_006999,AB037860,NM_005915,AA807529,AI936566,NM_002388,M29644,AU157541,BC000903,AK023002,AI492902,NM_001953,
GO:0006812	cation transport	28	1		ATP13A3,TRPM7,PKD2,ATP8B1,ATP8A1,SLC41A2,KCNS3,KCNMA1,KIAA0703,ITPR2,ITPR1,ITPR1,MCOLN2,SLC30A8,TRPA1,CACNA1G,SFXN2,TRPV2,ATP8B2,SLC30A7,TRPC6,TRPC4,CACNA1F,CACNA1D,ATP2B1,ATP2A3,ATP2A2,ATP8B4,	BF218804,AF346629,NM_000297,AU155112,AI769688,AL136828,NM_002252,U11058,NM_014861,AA834576,AL832701,U23850,AV713773,AW300204,AA502609,AF126966,AL530504,NM_015930,AB032963,AI571719,NM_004621,NM_016179,NM_005183,BE550599,L14561,NM_005173,M23114,NM_024837,
GO:0006461	protein complex assembly	26	0.902728		CD2AP,CLDN14,SLC7A8,MLL,MDM4,MATN1,IL2RG,LPXN,REPS2,REPS2,ZW10,SLC7A7,AP1G2,LIN7A,GGA1,CREBBP,WASPIP,TRAF2,TRAF1,CD74,TSPAN4,CD40,CD3G,CD3D,FAS,AP2A2,	NM_012120,AF314090,AL365347,AV714029,AA961420,BE675718,NM_000206,X77598,NM_004726,AI984607,NM_004724,NM_003982,BC000519,NM_004664,BC029388,NM_004380,AW058622,NM_021138,NM_005658,K01144,AF054841,NM_001250,NM_000073,NM_000732,NM_000043,BC006155,
GO:0007601	visual perception	24	0.969236		RPGR,RP2,RGS16,RABGGTB,PPT1,PHYH,PRR4,OAT,NDP,MERTK,LUM,PRPF3,GPRC5B,FBN1,EYA3,EML1,CYP1B1,CRY1,COL11A1,TIMP3,COL18A1,CACNA1F,TBL1X,ATXN7,	NM_000328,NM_006915,U94829,U49245,NM_000310,NM_006214,NM_007244,NM_000274,NM_000266,NM_006343,NM_002345,NM_004698,NM_016235,NM_000138,NM_172098,NM_004434,AU144855,D83702,J04177,NM_000362,NM_030582,NM_005183,BF593932,BG390306,
GO:0006813	potassium ion transport	24	1		KCTD15,KCNE4,KCTD12,SLC12A7,KCTD6,KCNS3,KCNN2,KCNMB1,KCNMA1,KCNK3,KCNK2,KCNJ15,KCNJ8,KCNJ2,KCNAB2,SLC24A3,EN1,KCTD3,C6orf69,ZIC2,ATP1B3,ATP1B1,ATP1A2,SLC12A2,	AI808448,AI002715,AI718937,NM_006598,T75480,NM_002252,NM_021614,BC025707,U11058,NM_002246,AF004711,U73191,NM_004982,AF153820,AL520102,R62432,NM_001426,NM_016121,BC003697,AF193855,AI928218,AI094580,NM_000702,NM_001046,
GO:0006511	ubiquitin-dependent protein catabolism	24	1		USP47,PSMA6,PSMA3,PSMA3,USP53,USP18,USP32,USP38,FBXL7,USP12,USP42,C13orf22,USP3,USP34,USP37,USP36,EDD,USP7,CYLD,USP1,UCHL1,UBE2E1,FBXO11,SIAH2,	AW025093,BC002979,NM_002788,AW136120,H25097,NM_017414,AW268357,AF211481,AU145127,AI820101,BE048999,NM_005800,AF077040,NM_014709,BF789968,NM_025090,AF006010,AI160440,AK024212,NM_003368,NM_004181,AL518159,AL117620,U76248,
GO:0006917	induction of apoptosis	23	0.270807		PPP2CA,DAPK2,MX1,NALP1,CIAS1,FEM1B,BCL2L11,BCLAF1,INHBA,TNFRSF9,STK17B,FOXO3A,ERN1,P8,DAPK3,TLR2,TIA1,CD2,CASP10,BNIP3L,FAS,APOE,S100B,	AL049285,AK026801,NM_002462,NM_021730,NM_004895,NM_015322,AI949179,NM_014739,M13436,NM_001561,NM_004226,AI435586,AV704183,AF135266,BF686824,NM_003264,BC015944,NM_001767,NM_001230,AL132665,NM_000043,N33009,BC001766,
GO:0001558	regulation of cell growth	22	0.143301		PRSS11,TU3A,OSM,ESM1,NEDD9,NDN,RASGRP2,SOCS5,MORF4L2,CYR61,IGFBP7,IGFBP4,IGFBP2,SOCS3,MAC30,WISP1,CREG1,SOCS1,EGLN2,ABTB2,CAMK2D,IL17RB,	NM_002775,AL050264,AI079327,NM_007036,BC020686,U35139,AI688812,AL136896,H43976,AF003114,NM_001553,NM_001552,NM_000597,AI244908,BF038366,AA147884,NM_003851,AB005043,NM_017555,AK025359,AA029441,AF208111,
GO:0007169	transmembrane receptor protein tyrosine kinase signaling pathway	22	0.165263		RGS2,PTPRG,PDGFRB,PDGFRA,DDR2,NTRK2,SEMA3C,LCP2,ABI1,KDR,MTSS1,RAPGEF1,FLT1,EPHB1,EPHA3,EDN2,CSF1R,COL1A2,TIMP3,CD8A,TEK,SPARC,	NM_002923,NM_002841,NM_002609,NM_006206,W73819,AA707199,NM_006379,AI123251,BF673013,NM_002253,AI027678,AA761259,AA149648,AI674183,AF213459,NM_001956,NM_005211,NM_000089,NM_000362,AW006735,NM_000459,AL575922,
GO:0045786	negative regulation of cell cycle	22	0.684243		RBL1,RASSF1,SASH1,ANKRD15,ZMYND11,MLH1,RBM5,IRF1,MTSS1,INHBA,ING1,GRLF1,DLEU2,TSPYL2,AXIN1,EXT1,ZBTB17,CYLD,CDKN2A,ATM,RHOB,BIN1,	BC032247,NM_007182,AK025495,D79994,BC034784,NM_000249,U23946,NM_002198,AI027678,M13436,AW193656,AU147038,BC038090,NM_022117,AA745954,AA480392,NM_003443,AK024212,NM_000077,U26455,AI263909,AF043899,
GO:0007067	mitosis	21	0.346312		RAD21,CORO1A,BRRN1,POLS,MAPRE2,NEDD9,TPX2,SIRT2,MAPRE1,SPAG5,AKAP8,KIF22,HGF,NOLC1,EML4,PAPD5,FGF4,LATS2,WEE1,CDK2,NEK4,	BG289967,U34690,D38553,NM_006999,NM_014268,BC020686,AF098158,BG722779,AI633566,NM_006461,AL050160,NM_007317,X16323,NM_004741,BC039354,AI492902,NM_002007,BF434601,AJ277546,M68520,NM_003157,
GO:0007160	cell-matrix adhesion	20	0.268404		PKD2,XLKD1,FBLN5,NID2,MKLN1,ITGB3,ITGB2,ITGAX,ITGAM,ITGAL,ITGA7,ITGA5,SGCE,PARVG,KIAA1467,ECM2,SNED1,CD44,SPP1,SN,	NM_000297,AL574194,NM_006329,NM_007361,NM_013255,M35999,NM_000211,M81695,NM_000632,BC008777,AK022548,NM_002205,NM_003919,AL355092,AB040900,NM_001393,N73970,AV700298,M83248,NM_023068,
GO:0006816	calcium ion transport	20	0.362725		TRPM7,PLN,KIAA0703,ITPR2,ITPR1,ITPR1,CACNA1G,FYN,TRPV2,SLC24A3,CSN2,TRPC6,TRPC4,CACNB2,CACNA1F,CACNA1D,ATP2B1,ATP2A3,ATP2A2,CCL8,	AF346629,NM_002667,NM_014861,AA834576,AL832701,U23850,AF126966,BG222258,NM_015930,R62432,NM_001891,NM_004621,NM_016179,AI040163,NM_005183,BE550599,L14561,NM_005173,M23114,AI984980,
GO:0030036	actin cytoskeleton organization and biogenesis	20	0.378773		ROCK1,PRKG1,DAAM2,FMNL3,FGD5,PLEKHC1,ARHGAP26,ARHGAP26,FMNL2,FGD3,ELMO1,MTSS1,PDE4DIP,CXCL1,RHOJ,DOCK2,FMNL1,ARHGDIB,SDCBP,ADRA2A,	AA167669,AU147096,BF513244,AA481044,AW269340,AW469573,BE671084,AI189587,AL390143,AK000004,NM_014800,AI027678,NM_022359,NM_001511,AI583530,D86964,NM_005892,NM_001175,NM_005625,AF284095,
GO:0045449	regulation of transcription	20	0.45674		PPP2CA,TERF2IP,ATOH8,TFEC,MAX,FADS1,ID2,RBM15,MSC,DNAJC1,BHLHB5,BIT1,NCOA1,ZRF1,SFMBT1,PRDM2,ZFX,TFE3,SREBF1,RHOH,	AL049285,NM_018975,BF434995,NM_012252,BC003525,BE540552,AI819238,NM_022768,AF060154,BF591419,AL134708,NM_016077,AI672428,AI338837,BF057298,NM_012231,NM_003410,AL161985,NM_004176,NM_004310,
GO:0006397	mRNA processing	19	0.182334		U2AF2,HEAB,HNRPA0,NFX1,PAPOLA,HNRPR,UPF3B,PAPOLG,RNPC2,RNPC2,HNRPL,HNRPA1,SFRS2IP,FMR1,SPOP,ERN1,DBR1,PABPN1,HNRPLL,	NM_007279,NM_006831,NM_006805,AF332009,AI984479,NM_005826,NM_023010,R73588,AI890947,AA768866,AL044078,AI144007,AK025132,AF086328,NM_003563,AV704183,NM_016216,AI130920,BC008217,
GO:0043123	positive regulation of I-kappaB kinase/NF-kappaB cascade	19	0.586065		RPL17,REL,TBK1,MAP3K3,HTR2B,HMOX1,GJA1,CFLAR,PLEKHG5,F2R,EDG2,ECM1,TRAF5,APOL3,CD40,CASP1,BST2,TRIF,SLC20A1,	AA522618,NM_002908,NM_013254,BG231756,NM_000867,NM_002133,NM_000165,AI634046,AW274379,BG026194,AW269335,U65932,NM_004619,NM_014349,NM_001250,AI719655,NM_004335,AF070530,AI671885,
GO:0007283	spermatogenesis	19	0.690381		BRD2,RFP,ADAM28,NASP,KHDRBS3,CRISP3,MAK,GPR64,SPATA2,MTL5,CDYL,SPAG9,HOOK1,TUBD1,TSSK3,ZNF313,ELL3,ADCYAP1R1,WDR33,	D42040,AL523814,NM_021778,NM_002482,AI650382,NM_006061,NM_005906,NM_005756,NM_006038,NM_004923,AF081258,AB011088,AA618420,BC000258,BC037860,AF090934,NM_025165,AW451961,AW161711,
GO:0007218	neuropeptide signaling pathway	18	0.0704377		PKD1,PENK,NXPH4,NPY1R,LPHN3,EMR3,MASS1,GPR64,CELSR1,GRP,ELTD1,GPR124,CPE,PPL8,CD97,GPR133,TAC1,GPR116,	NM_000296,NM_006211,AI933199,NM_000909,R50822,AF086249,AF055084,NM_005756,BC000059,NM_002091,NM_022159,BF511315,NM_001873,AI868441,NM_001784,AL162032,NM_003182,BF941499,
GO:0007156	homophilic cell adhesion	18	0.677942		RET,FAT4,PCDH18,PKD1,HMCN1,ITGA7,CELSR1,PCDH20,PCDH17,CLSTN2,DCHS1,PCDH12,FLJ23834,CDH11,CDH6,CDH5,PCDHB4,PCDHB15,	M31213,NM_024582,AW189885,NM_000296,BF446673,AK022548,BC000059,AA040057,N69091,NM_022131,BF222893,NM_016580,AL538683,AI754693,AU151483,NM_001795,NM_018938,AV722990,
GO:0006464	protein modification	18	0.993965		FLJ23033,RABGGTB,PRKDC,PPT1,UBQLN1,LOC115294,SEPHS1,MANBA,LOXL1,MIDN,HERPUD1,G1P2,PPT2,OASL,FAU,TTLL3,CPE,BAG1,	NM_024686,U49245,U47077,NM_000310,NM_013438,AI962276,AI885670,NM_005908,NM_005576,AL512725,AF217990,NM_005101,AF020544,NM_003733,NM_001997.1,AF078842,NM_001873,AF116273,
GO:0008380	RNA splicing	17	0.654241		PPP2CA,SF3A3,BCAS2,MPHOSPH10,PPIG,HNRPH3,SFRS11,SFRS2IP,PRPF3,ZNF638,PRPF4B,CROP,PRPF18,U2AF1,SFRS7,SFRS4,SFPQ,	AL049285,NM_006802,NM_005872,AL545921,AW340788,AF132363,AU146237,AK025132,NM_004698,BC024000,AB011108,BE887449,BC000794,AU122448,AA524053,NM_005626,AL558875,
GO:0009887	organogenesis	16	0.11097		PKD2,LR8,KITLG,SPRY2,LFNG,ITGAX,GYPC,GLI2,FLI1,ENG,ELN,DCN,COL3A1,COL18A1,TGFB3,CCL2,	NM_000297,NM_014020,AI446414,NM_005842,AW151924,M81695,NM_002101,NM_030379,NM_002017,NM_000118,AA479278,AF138302,AI813758,NM_030582,J03241,S69738,
GO:0016481	negative regulation of transcription	16	0.173866		RFX3,CBX2,NAB2,NAB1,SCMH1,SIRT2,YAF2,ZFHX1B,DEDD2,ZF,GRLF1,BTAF1,RNF12,ZNF24,TNFAIP3,NKRF,	H97074,BE514414,BF337329,AF045452,NM_012236,BG722779,NM_005748,NM_014795,AW245401,AW204564,AU147038,AJ001017,BE966018,AU144066,AI738896,NM_017544,
GO:0042981	regulation of apoptosis	16	0.568198		SEPT4,CARD8,NALP1,MCL1,DEDD2,IFIH1,CARD15,CFLAR,TNFRSF25,CD3G,CASP10,CASP1,BCL2A1,BCL2,FAS,BIRC3,	U88870,AF511652,NM_021730,AI275690,AW245401,NM_022168,NM_022162,AI634046,NM_003790,NM_000073,NM_001230,AI719655,NM_004049,NM_000633,NM_000043,AA805622,
GO:0006631	fatty acid metabolism	15	0.175757		LPL,HPGD,ACSL5,ACSL4,ACSL3,FABP7,FAAH,ACOX2,IPLA2(GAMMA),CPT1A,CD36,SC4MOL,ACADVL,ACADSB,ACADM,	BF672975,J05594,AW173691,W95007,D89053,NM_001446,NM_001441,NM_003500,AB041261,BF001714,NM_000072,AV704962,NM_000018,BE897866,NM_000016,
GO:0007243	protein kinase cascade	15	0.735283		DAPK2,SNF1LK2,TNIK,MARK1,STK17B,RPS6KA5,NLK,FYN,FYB,MARK2,LATS2,MAP3K12,DAPK3,ZAP70,STK4,	AK026801,AL831884,AF172268,NM_018650,NM_004226,AF074393,AI967933,BG222258,AL832727,NM_017490,BF434601,AW025150,BF686824,AB083211,BC005231,
GO:0007417	central nervous system development	14	0.839262		SERPINI1,PCP4,NRCAM,NPTX1,JARID2,CELSR1,DCAMKL1,CHST8,DSCR1,UGT8,ASCL2,S100B,ADORA2A,RPS6KA3,	NM_005025,NM_006198,NM_005010,NM_002522,BG029530,BC000059,AI129626,NM_022467,AL049369,NM_003360,AI393930,BC001766,NM_000675,AA906056,
GO:0016568	chromatin modification	14	0.909312		RING1,BCOR,CBX3,SUZ12,CBX2,MSL3L1,DOT1L,MORF4L2,SMYD3,C11orf30,CHD3,PCGF4,SMARCA3,HDAC11,	NM_002931,NM_017745,BU683892,AI907884,BE514414,R10150,AI479899,H43976,NM_022743,BE549964,BE379542,NM_005180,AI760760,BE219277,
GO:0006333	chromatin assembly or disassembly	13	0.165996		ARID4A,CBX3,CBX2,MSL3L1,MYST1,CDYL,ARID4B,CDYL2,CHD3,CHD2,CHD1,SUPT6H,CHD7,	NM_002892,BU683892,BE514414,R10150,AK024102,AF081258,NM_016374,NM_152342,BE379542,AW514564,AU155298,NM_003170,NM_017780,
GO:0016055	Wnt receptor signaling pathway	13	0.204492		KREMEN2,WIF1,KREMEN1,WISP1,DKK2,DKK3,FRZB,FZD1,CTNNB1,CSNK1A1,TCF7,SFRP4,SFRP2,	NM_024507,NM_007191,BF221745,AA147884,NM_014421,NM_013253,NM_001463,AF072872,AF130085,AV704610,NM_003202,AW089415,AF311912,
GO:0006396	RNA processing	13	0.816143		MGC23401,RBMS1,RBM3,EXOSC8,ZNF346,DICER1,RBM5,RBM6,DEDD2,HNRPH1,HNRPD,TARBP1,SSB,	NM_144982,NM_016839,NM_006743,AL050353,BG178775,AK001827,U23946,NM_005777,AW245401,BF983406,W74620,NM_005646,BG532929,
GO:0007229	integrin-mediated signaling pathway	13	0.92714		PTK2,NEDD9,ITGB3,ITGB2,ITGAX,ITGAM,ITGAL,ITGA7,ITGA5,ADAMTS1,ADAMTS4,LAT,ADAM33,	BC043202,BC020686,M35999,NM_000211,M81695,NM_000632,BC008777,AK022548,NM_002205,AK023795,BC030812,AF036905,AL356755,
GO:0006897	endocytosis	13	1		RAB5A,RIN2,CLEC10A,LRP1,LDLR,AP1G2,GHR,RAB7,DNM3,ITSN2,TFRC,SNX1,AP2A2,	NM_004162,AL136924,NM_006344,NM_002332,NM_000527,BC000519,NM_000163,BG261416,AI761578,AF182198,NM_003234,AK098001,BC006155,
GO:0006406	mRNA-nucleus export	12	0.08775		NUP160,NFX1,MAGOH,DDX39,THOC4,THOC1,RBM8A,UPF3B,HNRPA1,FMR1,THOC2,NUP107,	AK026236,AF332009,AF067173,NM_005804,AF047002,NM_005131,BC017770,NM_023010,AI144007,AF086328,BG259856,NM_020401,
GO:0045893	positive regulation of transcription, DNA-dependent	12	0.142587		NARG1L,MAP2K3,NOTCH4,ILF2,XRCC6,ESRRG,EHF,TP53BP1,TRERF1,SMARCD3,ATF7IP,NARG1,	NM_024561,AA780381,AI743713,NM_004515.1,AF130053,NM_001438,AA565141,BU508386,AJ277276,NM_003078,AK021569,AK091308,
GO:0006139	nucleobase, nucleoside, nucleotide and nucleic acid metabolism	12	0.564243		OAS3,OAS2,OAS1,NP,SLC23A2,PAPSS2,CILP,SLC29A1,DPYSL3,METTL3,SUPT6H,ZNRD1,	NM_006187,NM_016817,NM_002534,NM_000270,AL389886,AF074331,NM_003613,NM_004955,NM_001387,AW069290,NM_003170,AF230337,
GO:0007018	microtubule-based movement	12	1		KIFC2,KIF22,KIF5C,DNCL2B,KIF14,KIF9,KIF18A,TUBE1,TUBD1,DNAH5,KIF26A,C20orf23,	BF515031,NM_007317,NM_004522,AW959427,NM_014875,AI657069,NM_031217,AI613127,BC000258,AW272255,AK026406,AB046810,
GO:0006936	muscle contraction	12	1		PLN,FXYD1,NOS1,UTS2,GJA7,KCNMA1,ROCK2,GJA1,PABPN1,UTRN,TBXA2R,ASPH,	NM_002667,NM_005031,BF447723,NM_021995,AA430014,U11058,AL049383,NM_000165,AI130920,N66570,D38081,AF306765,
GO:0006486	protein amino acid glycosylation	12	1		B3GNT1,LRP2,LARGE,ST3GAL5,SERP1,ST8SIA2,ST8SIA4,B3GALNT2,TSTA3,TSPAN8,ST3GAL1,ST6GAL1,	NM_006577,R73030,AK025202,NM_003896,NM_014445,AF007143,AI422986,AK091497,U58766,NM_004616,AV721528,AI743792,
GO:0006471	protein amino acid ADP-ribosylation	11	0.100685		PARP8,PARP16,PARP14,PARP10,SIRT1,SIRT2,PARP12,PARP6,ZC3HAV1,TIPARP,TNKS2,	NM_024615,NM_017851,AA056548,AI335251,NM_012238,BG722779,NM_022750,NM_020213,NM_020119,AL556438,NM_025235,
GO:0007265	Ras protein signal transduction	11	0.111478		RGL2,RASSF1,RASGRP2,G3BP,RASGRP1,LCK,IGF1,KSR,LAT,CRKL,ADRA2A,	AL050259,NM_007182,AI688812,AA026297,NM_005739,NM_005356,M29644,AI090141,AF036905,AK000311,AF284095,
GO:0006979	response to oxidative stress	11	0.259649		PNKP,KIAA1115,MTL5,RPS6KA5,FOXM1,DUSP1,CAT,SOD2,SOD1,SEPP1,CCL5,	BF508616,BC002799,NM_004923,AF074393,NM_021953,NM_004417,NM_001752,AL050388,NM_000454,NM_005410,M21121,
GO:0006445	regulation of translation	11	0.424293		RBMS1,PRKRIR,PPP2CA,PUM2,TNIK,SUI1,PUM1,EIF2AK3,EIF4E,EEF1A1,CDR2,	NM_016839,AF081567,AL049285,BE778078,AF172268,AL516854,BG474429,NM_004836,AA913840,AW469790,AL582414,
GO:0006814	sodium ion transport	11	1		SLC12A7,SLC23A2,SLC5A6,SLC24A3,ATP1B3,ATP1B1,ATP1A2,SLC22A5,SLC12A2,SCN4B,SCN1B,	NM_006598,AL389886,NM_021095,R62432,AI928218,AI094580,NM_000702,NM_003060,NM_001046,AW026241,NM_001037,
GO:0030097	hemopoiesis	10	0.0580519		NOTCH4,MLF1,KITLG,DLL1,IL10,CD164,STIM2,IL20,CSF1,JAG1,	AI743713,NM_022443,AI446414,AF196571,NM_000572,BF669455,T97323,AF224266,M37435,AU151465,
GO:0001503	ossification	10	0.102441		TFIP11,MGP,CDH11,RUNX2,BMP7,BMP6,BMP2,SPP1,SPARC,ALPL,	AL080147,AW512787,AI754693,AL353944,M60316,NM_001718,NM_001200,M83248,AL575922,S76738,
GO:0006633	fatty acid biosynthesis	10	0.258903		PTGS2,PTGS1,PTGIS,PTGDS,PRKAB1,FADS1,FADS2,PGDS,FASN,TBXAS1,	AY151286,S36219,NM_000961,BC005939,BC001007,BE540552,NM_004265,NM_014485,AI954041,NM_030984,
GO:0009968	negative regulation of signal transduction	10	0.294735		RGS16,RGS13,RGS4,RGS3,RGS2,RGS1,SNX13,SOCS5,SOCS3,RGS5,	U94829,AF030107,AL514445,NM_021106,NM_002923,S59049,AA908770,AL136896,AI244908,AF159570,
GO:0006869	lipid transport	10	0.733039		PLTP,OSBP,LDLR,LBP,ABCG1,APOL1,CHKA,APOL3,SORL1,APOE,	NM_006227,AI927993,NM_000527,M35533,NM_004915,AF323540,NM_001277,NM_014349,AV728268,N33009,
GO:0006520	amino acid metabolism	10	0.855091		SLC7A8,OAT,SDS,NOS3,KIAA0251,HDC,SLC7A7,GGTLA1,GAD1,SLC7A2,	AL365347,NM_000274,NM_006843,NM_000603,AI133523,NM_002112,NM_003982,NM_004121,NM_013445,AA876372,
GO:0006874	calcium ion homeostasis	9	0.0578078		CYP27B1,STC1,CXCL12,CCL23,CCL19,CCL13,CCL5,CCL2,S100B,	NM_000785,NM_003155,U19495,U58913,U88321,NM_005408,M21121,S69738,BC001766,
GO:0008219	cell death	9	0.0886162		PTGER3,ALS4,ZAK,CLUL1,FOSL2,EMP3,EMP2,CLU,TNF,	AW242315,NM_015046,AF465843,NM_014410,N36408,NM_001425,NM_001424,M25915,NM_000594,
GO:0007259	JAK-STAT cascade	9	0.171906		SOCS5,SOCS3,SOCS1,PIAS1,STAT5B,STAT5A,STAT4,STAT3,CCL2,	AL136896,AI244908,AB005043,NM_016166,BE645861,NM_003152,NM_003151,BF508977,S69738,
GO:0007010	cytoskeleton organization and biogenesis	9	0.92736		FGD5,NEDD9,DLC1,MARK1,FGD3,PDE4DIP,YWHAG,APOE,SGCD,	AW269340,BC020686,AF026219,NM_018650,AK000004,NM_022359,AB024334,N33009,AA401248,
GO:0008202	steroid metabolism	9	1		OSBP,LDLR,WWOX,APOL1,CYP39A1,CYP3A5,SREBF1,SORL1,ABCA1,	AI927993,NM_000527,NM_016373,AF323540,AI796334,NM_000777,NM_004176,AV728268,NM_005502,
GO:0009613	response to pest, pathogen or parasite	8	0.104134		IFI27,G1P3,DEFB4,CHIT1,CAMP,STAT1,SLC11A1,SNFT,	NM_005532,NM_022873,NM_004942,NM_003465,U19970,BC002704,L32185,NM_018664,
GO:0008217	regulation of blood pressure	8	0.169815		PTGS2,PTGS1,NPR2,UTS2,FGG,FGA,CALCA,AGT,	AY151286,S36219,NM_003995,NM_021995,NM_000509,NM_000508,BF447272,NM_000029,
GO:0008360	regulation of cell shape	8	0.35564		CDC42EP4,FGD5,PLEKHC1,FGD3,ITGB2,ITGA7,RHOJ,LST1,	NM_012121,AW269340,AW469573,AK000004,NM_000211,AK022548,AI583530,AI735692,
GO:0006364	rRNA processing	8	0.542275		EXOSC8,MPHOSPH10,DDX48,NOLC1,HSA9761,NOP5/NOP58,FBL,DKC1,	AL050353,AL545921,NM_014740,NM_004741,BE872563,AF161469,M30448,U59151,
GO:0008277	regulation of G-protein coupled receptor protein signaling pathway	8	0.543027		RGS16,RGS4,RGS3,RGS2,RAMP1,RAMP2,GRK5,RGS5,	U94829,AL514445,NM_021106,NM_002923,NM_005855,NM_005854,NM_005308,AF159570,
GO:0007154	cell communication	8	0.763675		MASS1,KREMEN1,DLL1,GJA7,GJB2,PPFIBP2,JAG1,S100A1,	AF055084,BF221745,AF196571,AA430014,M86849,AI692180,AU151465,NM_006271,
GO:0006091	generation of precursor metabolites and energy	8	1		PPP1R2,PPARG,PHKG2,ENPP1,QPRT,NRF1,CEBPA,ATP5C1,	BF966540,NM_015869,NM_000294,NM_006208,AW960707,BC020913,NM_004364,AV711183,
GO:0016042	lipid catabolism	8	1		PLA2G4A,PLA2G2A,LPL,PLA2G4C,PLA2G7,CEL,DDHD1,AZGP1,	M68874,NM_000300,BF672975,AF065214,NM_005084,BC042510,AA029818,D90427,
GO:0016192	vesicle-mediated transport	8	1		SYTL2,SCFD2,STXBP6,NCALD,PSCD1,GOLGA4,VAMP2,STXBP3,	NM_017695,AW205790,NM_014178,AF251061,CA442689,AW438464,BC002737,BC028028,
GO:0006796	phosphate metabolism	7	0.115		PTPRD,PTPRB,ENPP3,ENPP2,ENPP1,IMPA2,SLC20A1,	BF062299,AI670852,AI685421,L35594,NM_006208,NM_014214,AI671885,
GO:0030155	regulation of cell adhesion	7	0.204882		PPP2CA,DLC1,DLL1,LAMA4,LAMA2,IL8,SPG7,	AL049285,AF026219,AF196571,NM_002290,AI078169,AF043337,NM_003119,
GO:0007254	JNK cascade	7	0.227019		MAPK8,DUSP10,PAK1,TNIK,ARHGEF6,MAP3K12,CRKL,	AU152505,AK022513,U51120,AF172268,D25304,AW025150,AK000311,
GO:0009117	nucleotide metabolism	7	0.267814		ENPP3,ENPP2,ENPP1,NUDT5,GMPR,AMPD3,ADA,	AI685421,L35594,NM_006208,BC000025,NM_006877,NM_000480,NM_000022,
GO:0006487	N-linked glycosylation	7	0.297704		MGAT1,MAN1A1,GYPC,MAN1C1,TSPAN7,CD37,C1orf22,	NM_002406,BG287153,NM_002101,NM_020379,NM_004615,NM_001774,NM_025191,
GO:0045941	positive regulation of transcription	7	0.379967		RKHD3,YAF2,IRF4,GATA6,CD86,CD80,SUPT4H1,	AL136778,NM_005748,NM_002460,D87811,L25259,BC042665,AI761658,
GO:0030308	negative regulation of cell growth	7	0.403449		PPP2CA,RERG,DLC1,ING1,TSPYL2,SCGB3A1,PHF17,	AL049285,AW294092,AF026219,AW193656,NM_022117,AA742697,AI868315,
GO:0006826	iron ion transport	7	0.467201		SLC40A1,LTF,SFXN2,TTYH1,TFRC,TFR2,SLC11A1,	AL136944,NM_002343,AL530504,NM_020659,NM_003234,AK022002,L32185,
GO:0009790	embryonic development	7	0.467913		PBX3,PBX1,NOTCH4,RAI2,NRG1,TWSG1,PBX4,	NM_006195,AV710542,AI743713,NM_021785,NM_013959,NM_020648,AJ300182,
GO:0008624	induction of apoptosis by extracellular signals	7	0.474236		PRKCA,CFLAR,TNFRSF25,DAP3,DAP,TIMP3,BTK,	AI471375,AI634046,NM_003790,U18321,NM_004394,NM_000362,NM_000061,
GO:0007219	Notch signaling pathway	7	0.499122		DTX3,DLL4,NOTCH4,DLL1,DTX2,ADAM17,JAG1,	N62126,AB036931,AI743713,AF196571,AK023924,NM_003183,AU151465,
GO:0006730	one-carbon compound metabolism	7	0.499822		PTPRG,ALDH1L1,MTHFD2,CA12,CA11,CA8,CA6,	NM_002841,NM_012190,NM_006636,NM_001218,AB018195,NM_004056,NM_001215,
GO:0006446	regulation of translational initiation	7	0.564916		BZW2,GC20,SUI1,EIF3S3,EIF3S8,EIF5,EIF4A2,	NM_014038,NM_005875,AL516854,NM_003756,BC000533,AA215701,AI332397,
GO:0006367	transcription initiation from RNA polymerase II promoter	7	0.975405		THRAP6,MAZ,THRAP1,IRF7,CRSP8,CRSP7,TAF2,	AI026938,AI471665,AF151055,NM_004030,AI568441,NM_004831,AK001618,
GO:0006865	amino acid transport	7	1		SLC38A2,SLC7A8,SLC12A7,SLC7A7,MGC15523,SLC12A2,SLC7A2,	NM_018976,AL365347,NM_006598,NM_003982,BC020925,NM_001046,AA876372,
GO:0009058	biosynthesis	7	1		UCKL1,PIGA,ALDH1L1,GART,C20orf3,TAT,ALAS1,	NM_017859,NM_002641,NM_012190,AI207338,BC000353,BC020707,NM_000688,
GO:0006887	exocytosis	7	1		SEC6L1,RAPGEF4,LIN7A,STX1A,CCL8,CCL5,LIN7C,	AF055006,NM_007023,NM_004664,NM_004603,AI984980,M21121,NM_018362,
GO:0008203	cholesterol metabolism	7	1		LDLR,ABCG1,APOL1,SCARB1,SREBF1,SORL1,ABCA1,	NM_000527,NM_004915,AF323540,NM_005505,NM_004176,AV728268,NM_005502,
GO:0007565	pregnancy	7	1		INDO,FLT1,FCGRT,DSPG3,AGT,ADM,ADCYAP1,	M34455,AA149648,NM_004107,NM_004950,NM_000029,NM_001124,BE220888,
GO:0030198	extracellular matrix organization and biogenesis	6	0.129866		TFIP11,MATN3,MATN1,COL11A1,COL8A2,COL6A2,	AL080147,NM_002381,BE675718,J04177,AI806793,AY029208,
GO:0009611	response to wounding	6	0.166551		XLKD1,FGF7,F2RL2,F2R,VWF,ADM,	AL574194,BC010956,AI378647,BG026194,NM_000552,NM_001124,
GO:0007584	response to nutrients	6	0.173249		PPARG,ENPP1,STC2,OGT,STC1,SSTR2,	NM_015869,NM_006208,BC000658,AF070560,NM_003155,AF184174,
GO:0006953	acute-phase response	6	0.26771		SERPINA1,LBP,IL6,F8,CEBPB,STAT3,	NM_000295,M35533,NM_000600,NM_000132,AL564683,BF508977,
GO:0006805	xenobiotic metabolism	6	0.276689		GNLY,HAMP,EPHX1,AKR1C1,CYP3A5,DCD,	M85276,NM_021175,NM_000120,BC014579,NM_000777,NM_053283,
GO:0007179	transforming growth factor beta receptor signaling pathway	6	0.336179		SMAD7,SMAD3,SMAD1,KLF10,TGFBR3,TGFB1,	NM_005904,NM_015400,U54826,NM_005655,AW193698,BC000125,
GO:0007266	Rho protein signal transduction	6	0.428471		ROCK1,ARHGAP29,ARHGEF3,ARHGDIB,ARHGAP6,ADRA2A,	AA167669,BC022483,NM_019555,NM_001175,NM_001174,AF284095,
GO:0007585	respiratory gaseous exchange	6	0.475444		CYSLTR1,HNMT,ELN,EDNRA,CSF2RB,TBXA2R,	BE549540,NM_006895,AA479278,AA573452,AV756141,D38081,
GO:0006695	cholesterol biosynthesis	6	0.511094		IDI1,HMGCS2,HMGCS1,HMGCR,DHCR7,CYP51A1,	BC005247,NM_005518,NM_002130,AL518627,NM_001360,U40053,
GO:0008654	phospholipid biosynthesis	6	0.640131		SELI,PISD,FADS1,LPGAT1,DGKE,ISYNA1,	BC021229,NM_014338,BE540552,NM_014873,AI589594,AL137749,
GO:0006898	receptor mediated endocytosis	6	0.901825		MSR1,MRC1,RAMP2,LRP2,AP1S2,SORL1,	AI299239,NM_002438,NM_005854,R73030,AA551090,AV728268,
GO:0008544	epidermis development	6	1		CALML5,FGF7,CRABP2,COL1A1,UGCG,ATP2A2,	NM_017422,BC010956,NM_001878,K01228,AI378044,M23114,
GO:0015992	proton transport	6	1		KIAA0703,UCP2,ATP6V1C1,ATP5C1,ATP2A3,ATP2A2,	NM_014861,U94592,AW241758,AV711183,NM_005173,M23114,
GO:0006413	translational initiation	6	1		FMNL3,FMNL2,SUI1,EIF2AK3,EIF4E,LGTN,	AA481044,AL390143,AL516854,NM_004836,AA913840,NM_006893,
GO:0051260	protein homooligomerization	5	0.0953614		DGKD,COLEC12,SYT1,A2M,A2M,	NM_003648,NM_030781,AV731490,BF056828,AK056852,
GO:0043066	negative regulation of apoptosis	5	0.105258		YWHAG,VEGF,CD74,TEGT,BARD1,	AB024334,H95344,K01144,AF033095,NM_000465,
GO:0016197	endosome transport	5	0.119058		ZFYVE16,DCAMKL1,PAMCI,SQSTM1,ZFYVE20,	BC032227,AI129626,AF056209,NM_003900,BC032628,
GO:0006909	phagocytosis	5	0.14284		C1QR1,GATA2,ELMO2,CD14,ADORA2A,	NM_012072,AL563460,W22924,NM_000591,NM_000675,
GO:0008037	cell recognition	5	0.143352		PECAM1,MICB,CLEC7A,CSPG2,CD5,	AW574504,NM_005931,AF400600,R94644,AI797836,
GO:0007338	fertilization (sensu Metazoa)	5	0.166511		MFGE8,DNALI1,CLU,CLGN,SPAG1,	BC003610,AW299538,M25915,NM_004362,AF311312,
GO:0042127	regulation of cell proliferation	5	0.234356		ARHGEF2,GNL3,ADAM33,JAG1,SCGB3A1,	BC000265,NM_014366,AL356755,AU151465,AA742697,
GO:0007188	G-protein signaling, coupled to cAMP nucleotide second messenger	5	0.258702		PTGER4,GRK5,FPR1,CALCA,ADORA2A,	AA897516,NM_005308,NM_002029,BF447272,NM_000675,
GO:0000184	mRNA catabolism, nonsense-mediated decay	5	0.259323		RBM8A,UPF3B,GSPT1,UPF2,DCP2,	BC017770,NM_023010,NM_002094,NM_015542,AI873425,
GO:0000165	MAPKKK cascade	5	0.411073		RKHD3,MAP3K3,MAPKAPK2,FGFR1,RASGRP3,	AL136778,BG231756,AI141802,AU145411,NM_015376,
GO:0030334	regulation of cell migration	5	0.411818		ROBO4,LAMA4,LAMA2,EGFL7,JAG1,	AA156022,NM_002290,AI078169,NM_016215,AU151465,
GO:0007190	adenylate cyclase activation	5	0.466833		EDNRA,CALCA,ADRB1,ADORA2A,ADCYAP1,	AA573452,BF447272,AI625747,NM_000675,BE220888,
GO:0006383	transcription from RNA polymerase III promoter	5	0.467542		POLR2K,GTF3C2,GTF3A,SSB,SNAPC1,	AL558030,NM_001521,BE542815,BG532929,NM_003082,
GO:0006694	steroid biosynthesis	5	0.501785		PRLR,LSS,TRERF1,HSD3B7,NR0B1,	AA843963,D63807,AJ277276,BC004929,NM_000475,
GO:0016043	cell organization and biogenesis	5	0.556682		KIAA1727,DAAM2,FMNL3,FMNL2,FMNL1,	AA527080,BF513244,AA481044,AL390143,NM_005892,
GO:0006879	iron ion homeostasis	5	0.659967		SLC40A1,MYC,LTF,HAMP,TFRC,	AL136944,NM_002467,NM_002343,NM_021175,NM_003234,
GO:0000082	G1/S transition of mitotic cell cycle	5	0.745697		GSPT1,CUL1,CDC7,LATS2,BCAT1,	NM_002094,AI628926,NM_003503,BF434601,AL390172,
GO:0007205	protein kinase C activation	5	0.774278		CERK,PPAP2A,DGKD,DGKE,EDN2,	NM_022766,AB000888,NM_003648,AI589594,NM_001956,
GO:0006306	DNA methylation	5	0.818154		NAV1,FOS,DNMT3B,DNMT1,ATF7IP,	AK024543,BC004490,NM_006892,NM_001379,AK021569,
GO:0007420	brain development	5	1		PCDH18,PITPNM1,EGR2,ZIC2,CDK5RAP3,	AW189885,NM_004910,NM_000399,AF193855,NM_025197,
GO:0043087	regulation of GTPase activity	5	1		RAB3GAP,SMAP1L,DDEF1,CENTA2,ARFGAP1,	BF103605,AL137764,AW513835,NM_018404,NM_018209,
GO:0007586	digestion	5	1		ATP8B1,CAPN9,CYP39A1,SSTR2,AMY2B,	AU155112,NM_006615,AI796334,AF184174,AV699389,
GO:0006821	chloride transport	5	1		FXYD1,CLIC6,SLC12A7,CLIC2,SLC12A2,	NM_005031,AI638295,NM_006598,AI768628,NM_001046,
GO:0007507	heart development	5	1		GJA1,ALPK3,TBX1,SHOX2,SOX6,	NM_000165,AA843297,NM_005992,AF022654,BE748802,
GO:0007411	axon guidance	5	1		SPON2,NRXN3,NRP1,NRP2,EVL,	NM_012445,NM_004796,BE620457,AA295257,NM_016337,
GO:0045892	negative regulation of transcription, DNA-dependent	5	1		BCOR,ZHX2,KLF4,SIN3A,ATF7IP,	NM_017745,AU147842,NM_004235,AI433017,AK021569,
GO:0007187	G-protein signaling, coupled to cyclic nucleotide second messenger	5	1		NPY1R,CALCRL,CCR1,SSTR2,CCL2,	NM_000909,U17473,AI421071,AF184174,S69738,
GO:0006096	glycolysis	5	1		PGK1,SMCHD1,MDH1,HK2,DHTKD1,	NM_000291,BC004890,AW952547,AI761561,AI934407,
