# Supplementary material for: Establishment of the epithelial-specific transcriptome of normal and malignant human breast cells based on MPSS and array expression data
Source: Breast Cancer Res. 2006 Oct 2;8(5):R56. doi: 10.1186/bcr1604 (PMC1779497; doi:10.1186/bcr1604)
Supplement: Additional file 9 — An Excel file containing a table showing the differential normal epithelial transcriptome. Luminal and myoepithelial transcriptomes based on multiple microarray analyses HTR cluster, microarray feature, fold change and P value are listed for each gene. [file bcr1604-S9.xls]

## Sheet: luminal
Microarray features for each platform with the maximal difference in fold change between the myoepithelial over luminal epithelial cell sample were extracted for those genes which showed concordance on at least two microarray platforms; ranked in order of their descending fold change within their respective microarray platform and given a rank position accordingly. A median rank position for each…
Luminal epithelial type genes
HTR_cluster	HUGO name	Short description	UniGene_ID	Affymetrix_ID	Affymetrix_p	Affymetrix_ratio	Affymetrix_rank	Agilent_ID	Agilent_p	Agilent_ratio	Agilent_rank	Codelink_ID	Codelink_p	Codelink_ratio	Codelink_rank	Brk20k_ID	Brk20k_p	Brk20k_ratio	Brk20k_rank	median_rank
HTR009092	PADI2	peptidyl arginine deiminase, type II	Hs.33455	1554384_at	1.06e-07	-3.36	2					GE53643	0.000529769	-2.97375	3	180704	1.32178e-15	-2.35444	1	2
HTR009120	TSPAN2	tetraspan 2	Hs.310458	227233_at	8.44e-08	-3.11	3	A_24_P62659	0.00715	-1.33	3	GE54502	8.83e-10	-2.34774	9	785648	0.000118498	-2.18054	2	3
HTR019781	FLJ23657	Homo sapiens hypothetical protein FLJ23657 (FLJ23657), mRNA.	Hs.24510	236984_at	2.6e-08	-3.71	1	A_23_P386268	0.00427	-1.11	9	GE627919	4.2e-05	-2.7939	4					4
HTR008580	PLCB4	phospholipase C, beta 4	Hs.472101	203896_s_at	2.32e-06	-2.73	4					GE56091	3.03e-07	-1.95176	21					12.5
HTR000673	AKAP12	A kinase (PRKA) anchor protein (gravin) 12	Hs.371240	227529_s_at	2.15e-06	-2.08	14					GE500750	5.85e-07	-0.971985	218	784772	8.74035e-15	-1.69207	7	14
HTR012409	DACT1	dapper homolog 1, antagonist of beta-catenin (xenopus)	Hs.48950	219179_at	2.86e-06	-2.08	16					GE58736	3.97e-08	-2.33769	11	785457	5.26396e-05	-1.03303	61	16
HTR007057	KAL1	Kallmann syndrome 1 sequence	Hs.521869	205206_at	5.87e-06	-1.97	20	A_23_P429950	0.00011	-1.03	16	GE58178	3.1e-08	-1.69494	36	50182	0.00480769	-1.64473	8	18
HTR007234	SLC15A2	Solute carrier family 15 (H+/peptide transporter), member 2	Hs.518089	205316_at	1.62e-06	-1.98	18					GE87959	3.46e-08	-1.98308	20					19
HTR016161	LOC144501	Hypothetical protein LOC144501	Hs.140978	231849_at	1.45e-05	-1.67	37	A_24_P331704	0.00179	-1.25	5	GE556668	8.09e-09	-1.70508	34	159285	8.59326e-16	-1.94825	4	19.5
HTR008490	TGFB2	transforming growth factor, beta 2	Hs.133379	220407_s_at	0.000359	-1.8	30	A_24_P148261	0.0114	-1.39	2	GE81250	1.18e-05	-0.86945	271	36472	6.66138e-11	-1.51707	14	22
HTR004773	NET1	neuroepithelial cell transforming gene 1	Hs.25155	201830_s_at	2.79e-07	-1.88	25	A_23_P83931	6.12e-05	-1.55	1	GE55187	4.82e-07	-0.995995	204	131867	0.000137244	-1.40948	21	23
HTR000538	FN1	fibronectin 1	Hs.203717	214701_s_at	0.00141	-2.58	5					GE534426	0.00128007	-0.334091	753	139009	1.39104e-07	-1.3701	23	23
HTR045099	CDKN2B	cyclin-dependent kinase inhibitor 2B (p15, inhibits CDK4)	Hs.72901	207530_s_at	0.000811	-1.88	26					GE81459	0.000476102	-0.456673	660	277196	4.81279e-06	-1.47044	17	26
HTR000473	RASSF2	Ras association (RalGDS/AF-6) domain family 2	Hs.379970	203185_at	0.000452	-1.65	40	A_23_P166087	0.0344	-1.02	17									28.5
HTR016293	PGBD5	piggyBac transposable element derived 5	Hs.520463	219225_at	6.92e-06	-1.8	32					GE82859	1.35e-08	-2.08317	15	179539	9.58244e-05	-1.28118	29	29
HTR044293	ZBED2	zinc finger, BED domain containing 2	Hs.136912	219836_at	6.51e-07	-1.7	36					GE82844	5.07e-08	-1.78404	29	2213533	0.000135854	-1.34258	25	29
HTR008770	VGLL1	vestigial like 1 (Drosophila)	Hs.496843	215729_s_at	0.000228	-1.84	29					GE80114	7.54e-10	-1.87634	23	140050	0.00107332	-0.761702	160	29
HTR017881	NEGR1	neuronal growth regulator 1	Hs.146542	1553194_at	5.19e-05	-1.93	24					GE549025	4.8e-05	-1.5916	43					33.5
HTR008622	C18orf25	chromosome 18 open reading frame 25	Hs.116486	217539_at	0.000351	-1.97	21	A_23_P345361	0.000967	-0.779	47	GE87829	6.01e-08	-1.14537	135	284582	5.45454e-11	-1.47138	16	34
HTR009334	CST6	Cystatin E/M	Hs.139389	231248_at	4.31e-07	-2.21	9					GE59293	1.41e-06	-1.42498	60					34.5
HTR002963	GPX3	glutathione peroxidase 3 (plasma)	Hs.386793	214091_s_at	3.48e-06	-1.85	28					GE695561	8.9e-10	-1.59287	42					35
HTR015890	ZPLD1	Zona pellucida-like domain containing 1	Hs.352213	1561969_at	7.2e-08	-2.52	6	A_23_P432013	0.0265	-0.636	88	GE481091	4.89e-06	-1.69877	35					35
HTR012807	CALML5	calmodulin-like 5	Hs.180142	220414_at	7.53e-07	-1.87	27					GE82163	1.06e-08	-1.5909	44					35.5
HTR007237	PTPRB	protein tyrosine phosphatase, receptor type, B	Hs.434375	230250_at	5.8e-05	-1.47	56					GE59789	0.000878323	-2.02861	16					36
HTR010796	SOX11	SRY (sex determining region Y)-box 11	Hs.432638	204913_s_at	0.000115	-2.13	13	A_24_P302584	0.0266	-0.864	36	GE53694	0.000699629	-1.02112	187					36
HTR008006	IL32	Interleukin 32	Hs.943	203828_s_at	1.06e-05	-1.66	38					GE61110	5.31e-08	-1.86865	25	302394	0.000930915	-0.963775	82	38
HTR008185	BPGM	2,3-bisphosphoglycerate mutase	Hs.198365	203502_at	2.8e-06	-1.5	51					GE62845	6.43e-10	-1.64135	39	151100	1.60788e-10	-1.72872	6	39
HTR015038	KIAA0960	Homo sapiens KIAA0960 protein (KIAA0960), mRNA	Hs.120855	214920_at	0.000332	-1.42	61					GE53626	0.00051154	-2.01822	17					39
HTR009156	CDA	Cytidine deaminase	Hs.466910	205627_at	0.00915	-1.36	70					GE57709	3.46e-06	-1.77522	30	1551030	0.000120564	-1.14964	39	39
HTR046309	XG	Xg blood group	Hs.179675	1554062_at	3.62e-05	-1.66	39	A_23_P72487	0.0248	-0.425	135	GE657769	0.0101397	-2.78197	5					39
HTR006120	EMP1	epithelial membrane protein 1	Hs.436298	234233_s_at	0.00585	-1.17	117	A_23_P76488	0.00957	-0.982	22					202536	3.29609e-10	-1.13281	43	43
HTR002464	IL6	interleukin 6 (interferon, beta 2)	Hs.512234	205207_at	1.13e-06	-1.61	44					GE59660	3.63e-06	-1.58811	45	310406	1.57869e-06	-1.57359	12	44
HTR003936	C9orf19	chromosome 9 open reading frame 19	Hs.493819	225604_s_at	0.000277	-1.79	33					GE79597	2.37e-05	-1.43048	58					45.5
HTR011402	CYP24A1	cytochrome P450, family 24, subfamily A, polypeptide 1	Hs.89663	206504_at	0.000316	-1.26	92					GE57625	3.69e-08	-1.57013	46	266146	0.0020429	-1.63048	9	46
HTR029602	ZBTB38	Zinc finger and BTB domain containing 38	Hs.518301	1558733_at	0.0016	-1.61	45	A_23_P380076	0.014	-0.781	46	GE87066	0.000127564	-0.872788	267					46
HTR002060	VIL2	villin 2 (ezrin)	Hs.487027	208621_s_at	0.0135	-1.96	22					GE81271	0.00533898	-0.634438	462	40907	6.59051e-12	-1.12147	46	46
HTR000148	GABBR1	Gamma-aminobutyric acid (GABA) B receptor, 1	Hs.167017	205890_s_at	3.97e-05	-1.64	41					GE80384	1.8e-07	-1.54129	52					46.5
HTR007963	TGFBR2	transforming growth factor, beta receptor II (70/80kDa)	Hs.82028	207334_s_at	0.000684	-2.16	12					GE578892	7.49e-05	-1.26466	85					48.5
HTR005542	PKIB	protein kinase (cAMP-dependent, catalytic) inhibitor beta	Hs.486354	231120_x_at	3.34e-05	-1.54	49					GE62930	1.85e-07	-1.34308	75	134059	2.20954e-15	-1.42217	19	49
HTR009671	RBP7	nicotinamide nucleotide adenylyltransferase 1	Hs.422688	238066_at	2.24e-05	-1.41	62	A_24_P165423	0.0153	-0.849	37	GE87473	5.45e-08	-1.55234	49					49
HTR038975	GARNL4	GTPase activating Rap/RanGAP domain-like 4	Hs.499659	213280_at	5.56e-06	-1.44	59					GE53709	4.25e-08	-1.60185	41					50
HTR009117	SYT17	Synaptotagmin XVII	Hs.258326	229053_at	0.000799	-1.57	47					GE54979	1.25e-06	-1.52113	53					50
HTR006358	GPCR5A	G protein-coupled receptor, family C, group 5, member A	Hs.546325	235563_at	0.000774	-1.97	19					GE86852	2.65e-06	-1.21427	109	595037	4.17062e-05	-1.10667	50	50
HTR003593	HIGD1A	Homo sapiens likely ortholog of mouse hypoxia induced gene 1 (HIG1), mRNA.	Hs.7917	242317_at	0.00146	-0.967	186	A_24_P548866	0.0276	-0.794	44	GE480683	5.52e-08	-1.54956	50					50
HTR003521	TGFA	transforming growth factor, alpha	Hs.170009	211258_s_at	4.89e-06	-2.01	17					GE59968	7.27e-05	-0.680013	418	172421	0.00361124	-1.09727	51	51
HTR006723	SLC22A3	solute carrier family 22 (extraneuronal monoamine transporter), member 3	Hs.242721	205421_at	0.00153	-1.49	52	A_23_P19733	0.0265	-1	20	GE79414	0.0283284	-0.762539	343					52
HTR050129	DKFZP761M1511	Hypothetical protein DKFZP761M1511	Hs.91521	225355_at	3.16e-06	-1.37	69					GE56689	2.82e-09	-1.66145	38					53.5
HTR003820	TM4SF13	transmembrane 4 superfamily member 13	Hs.364544	217979_at	0.000198	-0.883	227					GE58590	2.1e-07	-1.48634	54	27811	5.45454e-11	-1.49854	15	54
HTR056641	IFIT1	interferon-induced protein with tetratricopeptide repeats 1	Hs.20315	203153_at	4.25e-06	-1.29	77					GE59650	1.4e-08	-1.7081	33					55
HTR002081	COL4A1	collagen, type IV, alpha 1	Hs.17441	211981_at	0.000924	-1.58	46					GE79587	3.41e-07	-1.40254	67					56.5
HTR056735	LOC285016	N/A	Hs.355207	238018_at	4.25e-05	-1.18	113					GE810975	4.92e-08	-3.50203	2					57.5
HTR021504	LOC653730	N/A	Hs.535873	1559361_at	1.45e-05	-2.3	7					GE897901	5.96e-07	-1.21294	111					59
HTR017668	GJA5	gap junction protein, alpha 5, 40kDa (connexin 40)	Hs.447968	226701_at	0.000535	-1.18	111					GE88386	0.000262423	-1.42676	59	257661	1.3308e-08	-1.13057	45	59
HTR001562	PCDH8	protocadherin 8	Hs.19492	206935_at	0.000125	-1.43	60	A_23_P36985	0.018	-0.698	73	GE54566	0.000452317	-2.26314	12					60
HTR051567	ADAMTS9	N/A	Hs.549184	226814_at	0.000576	-0.96	187					GE86691	1.46e-08	-1.40819	63	754163	0.0018169	-1.60608	10	63
HTR007061	ITGB6	integrin, beta 6	Hs.470399	208084_at	0.00262	-2.08	15					GE57946	0.000125426	-0.912274	246	759142	5.48965e-08	-1.03178	63	63
HTR000821	EPHB2	EPH receptor B2	Hs.523329	209589_s_at	4.57e-05	-1.4	64					GE893826	8.81e-05	-1.48298	56	345103	0.000273651	-0.529712	292	64
HTR012227	CaMKIINalpha	Calcium/calmodulin-dependent protein kinase II inhibitor 1	Hs.197922	228302_x_at	0.00321	-1.16	123	A_24_P117620	0.0153	-0.979	23	GE62045	0.0346208	-7.10479	1	192325	6.07992e-07	-0.875511	107	65
HTR052239	KLK6	kallikrein 6 (neurosin, zyme)	Hs.79361	204733_at	0.00012	-1.24	95					GE59294	1.13e-08	-1.40618	65	283418	1.57869e-06	-1.25769	31	65
HTR006187	TPD52	tumor protein D52	Hs.368433	201688_s_at	0.00804	-1.27	83	A_23_P216257	0.0125	-0.772	49	GE58984	0.000435602	-0.623896	476	814306	2.8524e-07	-1.18776	34	66
HTR044396	SHRM	Shroom	Hs.137459	225548_at	4e-05	-0.977	179	A_23_P58117	0.000227	-1.11	10	GE88211	1.07e-06	-1.20327	114	823792	4.47105e-10	-1.42197	20	67
HTR005721	SSPN	sarcospan (Kras oncogene-associated gene)	Hs.183428					A_23_P203920	0.00311	-1.04	15	GE62245	4.22e-07	-1.40093	68	44070	0.000232456	-0.799884	135	68
HTR002833	NTN4	netrin 4	Hs.201034	223315_at	2.54e-05	-1.19	105	A_23_P204630	0.0258	-0.896	31	GE82606	0.00744648	-0.581745	525	811841	4.78637e-08	-1.52324	13	68
HTR002097	MGLL	monoglyceride lipase	Hs.277035	211026_s_at	3.89e-05	-1.73	35					GE54874	1.13e-05	-1.21731	106					70.5
HTR011754	N/A	N/A	Hs.498252; Hs.126110	1563933_a_at	1.56e-05	-1.39	65					GE87146	4.55e-08	-1.31164	79					72
HTR004741	ENC1	ectodermal-neural cortex (with BTB-like domain)	Hs.104925	201340_s_at	0.00106	-1.46	57					GE81311	5.83e-05	-1.15715	130	35298	0.00216769	-1.00004	72	72
HTR004340	DAPP1	dual adaptor of phosphotyrosine and 3-phosphoinositides	Hs.436271	222859_s_at	3.01e-06	-1.47	55					GE54950	5.28e-08	-1.25204	91					73
HTR017705	TTC9	tetratricopeptide repeat domain 9	Hs.79170	213172_at	0.000141	-1.33	73	A_23_P14508	0.00388	-0.91	28	GE57378	9.13e-07	-0.909132	248					73
HTR029533	ADAM9	a disintegrin and metalloproteinase domain 9 (meltrin gamma)	Hs.2442	1555326_a_at	0.00926	-1.62	43					GE59148	0.00372561	-0.480758	633	204257	2.30536e-09	-0.983037	76	76
HTR011276	FLJ11017	N/A	Hs.107527	219450_at	9.02e-05	-1.27	85									257361	4.79636e-07	-1.00036	70	77.5
HTR003612	UBE2H	ubiquitin-conjugating enzyme E2H (UBC8 homolog, yeast)	Hs.344165	221962_s_at	0.00107	-1.28	79	A_23_P145584	0.0111	-0.716	66	GE60387	8.85e-07	-1.09082	154					79
HTR029466	CD24	TTTY14	Hs.375108									GE79118	6.1e-07	-1.3094	80					80
HTR014571	CLIC5	chloride intracellular channel 5	Hs.485489	213317_at	0.0202	-1.12	136					GE56151	4.8e-07	-1.86237	26					81
HTR027425	BEAN	Brain expressed, associated with Nedd4	Hs.97805	214068_at	0.000141	-0.976	180	A_32_P153195	0.0321	-0.651	81	GE54655	1.95e-07	-1.33868	76					81
HTR005552	SLC2A10	solute carrier family 2 (facilitated glucose transporter), member 10	Hs.305971	221024_s_at	3.16e-05	-1.17	116					GE62735	2.32e-07	-1.55872	47					81.5
HTR006246	RASA1	RAS p21 protein activator (GTPase activating protein) 1	Hs.292524; Hs.146607	210621_s_at	2.32e-05	-1.02	169					GE84904	0.00394204	-1.28079	83	201797	7.54998e-09	-1.21523	33	83
HTR016623	LOC285535	N/A	Hs.400256	229130_at	7.42e-05	-1.27	86	A_32_P491904	0.0153	-0.649	84									85
HTR052469	DCBLD2	Discoidin, CUB and LCCL domain containing 2	Hs.203691	224911_s_at	0.00509	-0.653	402	A_24_P137434	0.0333	-0.638	86					269745	5.30353e-12	-1.16161	37	86
HTR000832	PDGFB	platelet-derived growth factor beta polypeptide (simian sarcoma viral (v-sis) oncogene homolog)	Hs.1976	204200_s_at	0.0016	-1.26	88					GE60436	8.87e-05	-0.939781	232	67654	1.85012e-06	-1.76338	5	88
HTR015040	KIAA1244	KIAA1244	Hs.194408; Hs.529976	242098_at	0.00852	-0.871	234	A_32_P65473	0.00192	-0.828	39	GE551640	0.0214329	-1.21394	110	41826	1.16187e-06	-1.02293	66	88
HTR013460	PLCXD2; PHLDB2	phosphatidylinositol-specific phospholipase C, X domain containing 2; pleckstrin homology-like domain, family B, member 2	Hs.477114; Hs.292419	238419_at	0.0137	-1.48	54					GE549862	0.00929449	-1.17163	124					89
HTR002412	TNFRSF21	tumor necrosis factor receptor superfamily, member 21	Hs.443577	214581_x_at	4.64e-05	-1.26	89	A_23_P30666	0.0228	-0.745	56	GE54970	1.6e-05	-0.889083	257					89
HTR002074	PABPC1	poly(A) binding protein, cytoplasmic 1	Hs.387804; Hs.458280; Hs.378497					A_23_P82693	0.0232	-0.547	119					2005849	1.67661e-11	-1.02608	65	92
HTR009064	EPSTI1	epithelial stromal interaction 1 (breast)	Hs.546467	227609_at	2.25e-05	-1.13	131					GE83631	0.000248021	-1.48336	55					93
HTR003831	ACTA1; NUP133	actin, alpha 1, skeletal muscle; nucleoporin 133kDa	Hs.1288; Hs.12457	203872_at	0.0029	-1.26	91					GE566813	1.72e-08	-1.24455	95					93
HTR003473	KCNK15	potassium channel, subfamily K, member 15	Hs.528664; Hs.517065	220540_at	0.00954	-1.11	137					GE82680	1.18e-05	-1.54164	51					94
HTR003483	N/A	N/A	Hs.481141	218986_s_at	0.00105	-1.15	128									138081	0.00028001	-1.02717	64	96
HTR008050	LCN2	lipocalin 2 (oncogene 24p3)	Hs.204238	212531_at	0.000105	-1.27	84					GE88852	7.09e-07	-1.2145	108					96
HTR025994	N/A	N/A	Hs.380219	1555173_at	0.00158	-1.17	119					GE548430	6.47e-06	-1.37923	74					96.5
HTR053193	WNT5A	wingless-type MMTV integration site family, member 5A	Hs.152213	205990_s_at	2.39e-05	-1.55	48					GE57670	2.5e-07	-1.00949	191	324901	4.62875e-05	-0.914083	97	97
HTR001839	CYR61	cysteine-rich, angiogenic inducer, 61	Hs.8867	210764_s_at	0.000657	-1.09	142	A_23_P46429	0.0178	-0.751	54	GE81042	1.33e-06	-1.036	175	378488	5.39676e-12	-1.30068	27	98
HTR014857	GADD45B	growth arrest and DNA-damage-inducible, beta	Hs.110571	209305_s_at	0.00573	-1.23	98					GE82030	1.2e-05	-0.841921	290	772288	2.87691e-09	-0.951599	87	98
HTR014788	N/A	N/A	Hs.481143; Hs.535011	228152_s_at	0.000412	-1.04	160									139232	6.5716e-07	-1.14946	40	100
HTR017890	N/A	N/A	Hs.60257	227290_at	0.000223	-1.13	133	A_32_P217261	0.0326	-0.713	68									100.5
HTR004672	IFI30; PGPEP1; SSBP4; GDF15	interferon, gamma-inducible protein 30; pyroglutamyl-peptidase I; single stranded DNA binding protein 4; growth differentiation factor 15	Hs.515258; Hs.14623; Hs.515259; Hs.515254; Hs.131776; Hs.515255	221577_x_at	0.000811	-1.21	101	A_23_P16523	0.0227	-0.58	101	GE88671	0.0150725	-2.42004	7					101
HTR000842	G1P2	interferon, alpha-inducible protein (clone IFI-15K)	Hs.458485	205483_s_at	9.02e-05	-1.15	125					GE62795	9.73e-08	-1.32076	77					101
HTR003316	EPB41L3	erythrocyte membrane protein band 4.1-like 3	Hs.213394	212681_at	0.000199	-1.2	102					GE80357	0.000369639	-1.23739	100					101
HTR000665	UBE2J1	ubiquitin-conjugating enzyme E2, J1 (UBC6 homolog, yeast)	Hs.163776	217826_s_at	0.000518	-1.45	58					GE86152	3.79e-05	-0.890555	255	383422	7.89373e-10	-0.895418	102	102
HTR002086	N/A	N/A	Hs.509163; Hs.362907; Hs.547708	223847_s_at	0.0278	-0.537	533	A_23_P333218	0.0276	-0.576	102					266369	8.9832e-11	-0.938975	92	102
HTR002629	TMEPAI	transmembrane, prostate androgen induced RNA	Hs.517155	222450_at	0.000245	-0.86	239					GE79441	9.47e-09	-1.22738	104	48529	1.54021e-05	-1.09037	52	104
HTR008344	N/A	N/A	Hs.485899	231822_at	7.49e-05	-1.08	148									268825	7.69404e-09	-1.03204	62	105
HTR004844	RNF11	ring finger protein 11	Hs.309641					A_23_P137434	0.0187	-0.723	62					22054	9.05582e-10	-0.785354	148	105
HTR014634	SRGAP2	SLIT-ROBO Rho GTPase activating protein 2	Hs.523529; Hs.497575	1568957_x_at	0.0183	-0.546	527	A_23_P200829	0.0228	-0.725	60	GE53197	2.82e-08	-1.22016	105					105
HTR015368	RREB1	ras responsive element binding protein 1	Hs.298248					A_23_P325411	0.0138	-0.717	65	GE903526	0.00234257	-1.10287	148					106.5
HTR004776	PRSS23	protease, serine, 23	Hs.25338	226279_at	0.000762	-0.701	360	A_24_P937405	0.00305	-0.902	30					345012	3.03196e-10	-0.874392	108	108
HTR009421	LY6D	lymphocyte antigen 6 complex, locus D	Hs.415762	206276_at	0.000122	-1.22	100					GE60299	4.1e-08	-1.19118	118					109
HTR014200	TPM1	tropomyosin 1 (alpha)	Hs.133892; Hs.371698	206116_s_at	0.00104	-1.19	109	A_23_P391586	0.0275	-0.592	98	GE79950	0.0367246	-0.716892	392					109
HTR002059	TIMP2; TIMP1	tissue inhibitor of metalloproteinase 2; tissue inhibitor of metalloproteinase 1 (erythroid potentiating activity, collagenase inhibitor)	Hs.104839	224560_at	3.85e-05	-1.16	120					GE618711	3.4e-06	-1.23297	102					111
HTR006034	ATP1B1	ATPase, Na+/K+ transporting, beta 1 polypeptide	Hs.291196	201242_s_at	0.00849	-0.676	388	A_23_P62932	0.0118	-1.15	8	GE59655	6.39e-07	-1.0085	192	25433	5.05497e-13	-1.26088	30	111
HTR007996	MDK	midkine (neurite growth-promoting factor 2)	Hs.82045	209035_at	0.000161	-1.37	67					GE79315	4.24e-05	-1.07416	159					113
HTR027507	N/A	N/A	Hs.410889	208425_s_at	0.000532	-1.41	63					GE82025	3.78e-05	-1.06617	163					113
HTR014469	ANKRD13	ankyrin repeat domain 13	Hs.528703	224810_s_at	0.000104	-0.801	289	A_24_P98975	0.00437	-0.673	75	GE88068	5.77e-06	-1.09858	151	4830174	0.000361776	-1.06415	57	113
HTR011209	BTBD11	BTB (POZ) domain containing 11	Hs.271272	238692_at	4.44e-05	-1.19	108									320252	0.00225542	-0.840157	120	114
HTR010739	GPR160	G protein-coupled receptor 160	Hs.231320; Hs.529592	223423_at	0.00061	-1.25	93					GE55293	1.07e-05	-1.09372	153	320332	4.55174e-05	-0.857129	114	114
HTR010307	DDEF2	development and differentiation enhancing factor 2	Hs.467662; Hs.502812	206414_s_at	0.000148	-0.975	181	A_24_P362540	0.0105	-1.05	14	GE772434	0.000341198	-0.811534	311	741382	1.79345e-15	-1.11132	48	114.5
HTR003175	MX1	myxovirus (influenza virus) resistance 1, interferon-inducible protein p78 (mouse)	Hs.517307	202086_at	0.000104	-1.1	139					GE79032	2.59e-06	-1.24576	92					115.5
HTR010885	CXCL5	chemokine (C-X-C motif) ligand 5	Hs.89714	215101_s_at	0.00703	-2.24	8					GE79799	0.0283844	0.998318	808	198699	5.82169e-10	-0.851975	116	116
HTR002349	WDFY1; AP1S3	WD repeat and FYVE domain containing 1; adaptor-related protein complex 1, sigma 3 subunit	Hs.368359; Hs.387648	1555733_s_at	0.000704	-1.93	23					GE88097	2.13e-07	-0.982828	210					116.5
HTR001089	YWHAZ	tyrosine 3-monooxygenase/tryptophan 5-monooxygenase activation protein, zeta polypeptide	Hs.492407; Hs.58429					A_32_P12820	0.0211	-0.592	99	GE58115	0.00566332	-0.329794	756	128436	5.23709e-11	-0.845923	117	117
HTR006739	NT5E	5'-nucleotidase, ecto (CD73)	Hs.153952	1553995_a_at	0.0111	-1.15	129									21655	0.000695046	-0.874314	109	119
HTR002260	CLIC4	chloride intracellular channel 4	Hs.440544	201559_s_at	0.0487	-1.52	50									149203	3.42623e-09	-0.697543	189	119.5
HTR028527	N/A	N/A	Hs.477128	225241_at	0.000963	-1.16	124					GE785393	8.83e-07	-1.20217	115					119.5
HTR004029	STK39	serine threonine kinase 39 (STE20/SPS1 homolog, yeast)	Hs.276271					A_23_P90762	0.00507	-0.728	59					758508	2.40945e-08	-0.710318	183	121
HTR008707	IFI44L	interferon-induced protein 44	Hs.389724	204439_at	0.000474	-1.19	107					GE53009	1.85e-08	-1.13634	137					122
HTR006383	N/A	N/A	Hs.52526; Hs.445692	238932_at	0.0157	-1.16	122	A_32_P158723	0.025	-0.926	26	GE852180	1.25e-05	-1.07021	161	139818	7.9963e-09	-0.824916	124	123
HTR012186	DNCL1	dynein, cytoplasmic, light polypeptide 1	Hs.5120					A_23_P65031	0.0107	-0.504	123	GE61176	0.00177422	-0.331505	754	815300	1.65099e-12	-1.03524	60	123
HTR006044	DNAJA1	DnaJ (Hsp40) homolog, subfamily A, member 1	Hs.445203					A_24_P192586	0.0425	-0.551	115	GE85825	0.00721617	-0.39448	726	44394	2.09602e-09	-0.824862	125	125
HTR011689	C21orf84	chromosome 21 open reading frame 84	Hs.370108	239968_at	0.0041	-0.922	203					GE743941	5.93e-07	-1.55684	48					125.5
HTR002580	MYO5B; ACAA2	myosin VB; acetyl-Coenzyme A acyltransferase 2 (mitochondrial 3-oxoacyl-Coenzyme A thiolase)	Hs.200136; Hs.445218	225299_at	0.000947	-1.02	167									112156	6.83043e-05	-0.953867	85	126
HTR012801	N/A	N/A	Hs.479703	220724_at	0.000156	-0.952	192					GE88259	1.89e-05	-1.16524	127	665197	0.00430375	-1.2291	32	127
HTR010614	FOXA1	forkhead box A1	Hs.163484	237086_at	0.0487	-0.698	364					GE59130	1.86e-06	-1.16506	128	2338773	3.99372e-10	-0.946425	89	128
HTR004766	PPP2CB; ACP2	protein phosphatase 2 (formerly 2A), catalytic subunit, beta isoform; acid phosphatase 2, lysosomal	Hs.491440					A_23_P134693	0.037	-0.486	128	GE79502	0.0059999	-0.278113	780	823876	6.59051e-12	-0.871927	111	128
HTR017621	N/A	N/A	Hs.434957	235079_at	0.00033	-1.15	130					GE87056	1.08e-06	-1.73085	32	39302	0.000111027	-0.799723	136	130
HTR009000	NR3C2	nuclear receptor subfamily 3, group C, member 2	Hs.163924	205259_at	0.000979	-0.942	198					GE57845	5.06e-06	-1.41785	62					130
HTR000983	RRAD	Ras-related associated with diabetes	Hs.9825; Hs.1027	204803_s_at	0.00112	-1.17	114					GE57686	1.3e-06	-1.10526	146					130
HTR011078	ITGB8	integrin, beta 8	Hs.285724; Hs.367688	211488_s_at	0.00842	-1.23	97					GE61428	4.79e-07	-1.06423	164					130.5
HTR001832	RFK	riboflavin kinase	Hs.37558					A_23_P216708	0.0265	-0.497	125					301614	4.23347e-09	-0.79607	142	133.5
HTR026161	RNF150	ring finger protein 150	Hs.480825	227657_at	0.00017	-1.13	134	A_24_P350589	0.0344	-1.06	13	GE53830	0.00243823	-1.03276	176					134
HTR010355	ALDH1A3	aldehyde dehydrogenase 1 family, member A3	Hs.459538	203180_at	0.0059	-0.49	584					GE58894	0.0146313	-1.14679	134	814798	2.51435e-15	-1.95615	3	134
HTR003935	DLG1	discs, large homolog 1 (Drosophila)	Hs.292549; Hs.549422	217208_s_at	0.00483	-1.76	34	A_24_P131752	0.0297	-0.629	89	GE81346	0.00698772	-0.53045	580	754369	1.97654e-05	-0.714817	180	134.5
HTR001511	LIMK1	LIM domain kinase 1	Hs.36566					A_23_P215461	0.0293	-0.656	79					31097	0.00365918	-0.693583	191	135
HTR005125	TBC1D10	TBC1 domain family, member 10	Hs.444950	233528_s_at	0.00475	-1.04	158					GE612589	3.17e-07	-1.20708	113					135.5
HTR012475	N/A	N/A	Hs.436121					A_23_P92765	0.0207	-0.62	92	GE634472	6.81e-06	-1.02824	181					136.5
HTR010505	ALOX5AP	arachidonate 5-lipoxygenase-activating protein	Hs.507658; Hs.512270	204174_at	0.0105	-0.915	208					GE59771	5.11e-08	-2.17253	14	151201	0.00136588	-0.798657	137	137
HTR006475	PPAP2C	phosphatidic acid phosphatase type 2C	Hs.465506	209529_at	0.00979	-0.885	226									244297	5.23617e-10	-1.10968	49	137.5
HTR006551	RRAGD	Ras-related GTP binding D	Hs.485938	221523_s_at	0.00124	-1.11	138					GE62186	0.000663258	-0.608924	500	300340	5.02961e-07	-0.804606	134	138
HTR006309	MLPH	melanophilin	Hs.102406	218211_s_at	2.13e-05	-1.1	140	A_23_P165778	0.00829	-0.849	38	GE82801	7.28e-07	-1.13556	138	753240	3.78378e-07	-0.627577	235	139
HTR004942	N/A	N/A	Hs.520494	223063_at	0.00419	-0.623	431	A_32_P42574	0.0412	-0.429	134	GE83528	6.95e-06	-1.13388	139					139
HTR014351	ELF3	E74-like factor 3 (ets domain transcription factor, epithelial-specific )	Hs.67928	229842_at	0.000644	-0.91	212									756631	2.84473e-12	-1.01969	67	139.5
HTR014686	MYEF2	myelin expression factor 2	Hs.6638; Hs.447521	222771_s_at	6.51e-05	-1.33	72					GE53917	6.21e-05	-1.12976	140	281848	0.000181046	-0.437086	371	140
HTR049355	ZNF117	zinc finger protein 117 (HPF9)	Hs.250693; Hs.302755	235408_x_at	0.02	-1.07	153					GE79963	0.000750539	-1.16286	129					141
HTR003726	CUGBP2	CUG triplet repeat, RNA binding protein 2	Hs.309288	202157_s_at	0.000342	-0.954	188	A_23_P202071	0.00479	-0.905	29	GE665553	0.000101109	-1.12674	142					142
HTR003680	CSPG2	chondroitin sulfate proteoglycan 2 (versican)	Hs.443681	215646_s_at	3.25e-05	-2.2	10									201932	6.14177e-07	-0.555498	275	142.5
HTR014523	N/A	N/A	Hs.484047	216074_x_at	3.54e-05	-1.09	144					GE53550	0.00161663	-0.691518	412	27748	6.30972e-05	-0.996187	75	144
HTR000325	PSEN1	presenilin 1 (Alzheimer disease 3)	Hs.3260	238816_at	0.00625	-1.08	145					GE869099	5.03e-05	-0.828253	299	768980	0.000200031	-0.841262	119	145
HTR006155	COL5A1	collagen, type V, alpha 1	Hs.210283	203325_s_at	0.00169	-0.629	426					GE861186	5.55e-07	-1.19203	117	143523	0.000881912	-0.785573	147	147
HTR006488	FSTL3	follistatin-like 3 (secreted glycoprotein)	Hs.529038	203592_s_at	0.00534	-0.936	200					GE59409	9.45e-07	-1.24256	96					148
HTR002253	COL4A2	collagen, type IV, alpha 2	Hs.508716	211966_at	0.0054	-1.22	99					GE86395	0.000812764	-0.467398	649	246782	8.73111e-05	-0.784973	149	149
HTR003248	TTC19	tetratricopeptide repeat domain 19	Hs.462316									GE583915	0.00109329	-1.46045	57	773432	1.65756e-06	-0.615225	242	149.5
HTR051707	OPN1LW; RAB11FIP1	opsin 1 (cone pigments), long-wave-sensitive (color blindness, protan); RAB11 family interacting protein 1 (class I)	Hs.191179	225177_at	7.88e-05	-0.988	176					GE83107	8.65e-06	-1.16844	125					150.5
HTR014966	SMYD2	SET and MYND domain containing 2	Hs.66170	233713_at	0.02	-1.02	172	A_23_P170587	0.0137	-0.687	74	GE79557	7.62e-06	-0.783454	330	35905	1.3982e-05	-0.807573	131	151.5
HTR011556	FUCA1	fucosidase, alpha-L- 1, tissue	Hs.370858	202838_at	7.79e-05	-1.07	152					GE57910	2.44e-06	-1.25857	88	159308	0.000424563	-0.706236	185	152
HTR004941	CTSS	cathepsin S	Hs.181301	202902_s_at	0.000734	-1.18	110					GE86289	0.00018136	-1.0063	194					152
HTR007948	MAL2	mal, T-cell differentiation protein 2	Hs.201083	224650_at	0.0117	-0.491	582	A_23_P60130	0.00715	-0.872	35	GE56516	6.24e-06	-0.857609	278	27751	8.59326e-16	-1.3805	22	156.5
HTR008117	SCD4	stearoyl-CoA desaturase 4	Hs.379191	224018_s_at	3.72e-05	-1.05	157	A_24_P385134	0.0131	-1.16	7	GE88751	0.000250175	-0.70318	404					157
HTR000074	WBSCR14; WBSCR21; WBSCR18; WBSCR27; CLDN3	Williams Beuren syndrome chromosome region 14; Williams Beuren syndrome chromosome region 21; Williams Beuren syndrome chromosome region 18; Williams Beuren syndrome chromosome region 27; claudin 3	Hs.182476; Hs.25640; Hs.75671; Hs.162206	203953_s_at	0.00143	-1.48	53					GE535840	0.000194389	-0.880478	263					158
HTR004255	PTGES	prostaglandin E synthase	Hs.146688	207388_s_at	0.0102	-1.05	156					GE55312	0.00221463	-0.722553	386	754378	0.000323629	-0.759652	161	161
HTR004395	FAP	fibroblast activation protein, alpha	Hs.516493	209955_s_at	0.00159	-1.03	162					GE61151	6.04e-06	-1.15231	132	323181	0.000116786	-0.286477	453	162
HTR001385	EGLN3	egl nine homolog 3 (C. elegans)	Hs.135507	219232_s_at	0.000166	-1.15	126					GE85161	1.02e-05	-1.00097	199					162.5
HTR014434	C17orf27	chromosome 17 open reading frame 27	Hs.195642	225931_s_at	0.000928	-0.799	290					GE56850	2.1e-06	-1.61291	40					165
HTR005624	FAAH; FA2H	fatty acid amide hydrolase; fatty acid 2-hydroxylase	Hs.461329	219429_at	0.00257	-0.872	233					GE82815	5.52e-07	-1.23338	101					167
HTR014904	ATP2A3	ATPase, Ca++ transporting, ubiquitous	Hs.513870	207522_s_at	0.00191	-0.825	272					GE60326	7.04e-07	-1.40722	64					168
HTR002966	TGFBI	transforming growth factor, beta-induced, 68kDa	Hs.369397	201506_at	0.000908	-0.652	403					GE612658	3.46e-05	-1.04827	170	868212	0.00028001	-1.08476	53	170
HTR055697	N/A	N/A	Hs.477420	213069_at	0.00592	-0.473	604	A_32_P166693	0.00598	-0.548	117					25297	2.22444e-07	-0.739142	170	170
HTR005758	NMB	neuromedin B	Hs.386470	205204_at	0.000827	-0.914	209	A_23_P88522	0.0207	-0.552	114	GE62256	2.63e-05	-1.04144	173					173
HTR005752	ZNF135	zinc finger protein 135 (clone pHZ-17)	Hs.85863									GE61035	2.82e-06	-1.02905	179	754529	7.46251e-10	-0.740517	168	173.5
HTR001748	CFLAR	CASP8 and FADD-like apoptosis regulator	Hs.390736; Hs.110286	210563_x_at	0.000863	-1.01	174					GE61439	1.18e-06	-1.16556	126	813714	0.00110187	-0.728705	175	174
HTR007251	ZFYVE21	zinc finger, FYVE domain containing 21	Hs.549192	219929_s_at	0.0184	-0.92	204					GE83740	0.000717767	-1.12424	145					174.5
HTR020204	ATP11B	ATPase, Class VI, type 11B	Hs.478429									GE664737	0.000178329	-1.66356	37	208582	0.000433751	-0.503051	315	176
HTR017740	N/A	N/A	Hs.463231	230388_s_at	0.00025	-0.893	221	A_24_P221327	0.0166	-0.438	133									177
HTR019077	N/A	N/A	N/A	237680_at	0.00822	-0.816	278					GE474171	7.04e-05	-1.31503	78					178
HTR003794	CDC42EP3	CDC42 effector protein (Rho GTPase binding) 3	Hs.369574	209287_s_at	0.0242	-0.783	304									127892	1.66181e-08	-1.07701	54	179
HTR005381	C1orf38	chromosome 1 open reading frame 38	Hs.10649	210785_s_at	0.00945	-0.613	445					GE615517	2.38e-08	-1.39615	69	270510	2.15379e-05	-0.71603	179	179
HTR012768	RSAD2	radical S-adenosyl methionine domain containing 2	Hs.17518	242625_at	6.07e-06	-1.8	31					GE513353	0.00155989	-0.785082	328					179.5
HTR005915	PRSS27	protease, serine 27	Hs.332878	232074_at	7.06e-05	-1.2	104					GE80732	3.69e-05	-0.888471	258					181
HTR011778	N/A	N/A	Hs.149219	232593_at	0.00113	-0.62	437	A_23_P328740	0.00723	-1.17	6	GE506560	5.09e-08	-2.2417	13	2004990	0.000206515	-0.459089	349	181
HTR056675	C7orf6	chromosome 7 open reading frame 6	Hs.489118	226603_at	0.000226	-0.941	199					GE87808	3.63e-06	-1.05777	167					183
HTR008340	ANXA3	annexin A3	Hs.480042	209369_at	0.0108	-0.506	568					GE57860	1.03e-07	-1.02717	183	3460409	1.40629e-08	-0.95597	84	183
HTR005814	SIAT7E	sialyltransferase 7 ((alpha-N-acetylneuraminyl-2,3-beta-galactosyl-1,3)-N-acetyl galactosaminide alpha-2,6-sialyltransferase) E	Hs.303609	220979_s_at	0.000802	-0.845	247					GE83207	9.63e-05	-1.18844	120					183.5
HTR004018	PRKAG2	protein kinase, AMP-activated, gamma 2 non-catalytic subunit	Hs.549162; Hs.131133	218292_s_at	7.88e-05	-1.17	115					GE82091	1.56e-06	-0.895549	253					184
HTR008292	TM7SF2; CDC42EP2; POLA2; MRPL49; C11orf2; CAPN1; DPF2; TIGD3	transmembrane 7 superfamily member 2; CDC42 effector protein (Rho GTPase binding) 2; polymerase (DNA directed), alpha 2 (70kD subunit); mitochondrial ribosomal protein L49; chromosome 11 open reading frame2; calpain 1, (mu/I) large subunit; D4, zinc and double PHD fingers family 2; tigger transposable element derived 3	Hs.502842; Hs.277517; Hs.75859; Hs.13495; Hs.343380; Hs.201897; Hs.31130; Hs.49050; Hs.450642; Hs.525920; Hs.532372; Hs.321535; Hs.536251	210130_s_at	0.00701	-0.807	285					GE54186	2.55e-07	-1.27762	84					184.5
HTR000884	MATN2	matrilin 2	Hs.189445	202350_s_at	0.000224	-0.808	283					GE56767	5.83e-05	-1.26428	87					185
HTR010066	C10orf47	chromosome 10 open reading frame 47	Hs.435775	230051_at	0.000275	-1.28	81					GE503961	3.41e-05	-1.0239	186	129184	0.000444404	-0.686611	195	186
HTR003173	N/A	N/A	Hs.468044	221011_s_at	0.000107	-1.23	96					GE87058	1.97e-05	-0.863189	276					186
HTR000089	BDNF	brain-derived neurotrophic factor	Hs.502182	206382_s_at	0.00243	-0.901	217					GE81060	0.000284113	-1.08367	158					187.5
HTR007291	PRRG1	proline rich Gla (G-carboxyglutamic acid) 1	Hs.190341	205618_at	0.000715	-0.87	235					GE58242	2.3e-05	-1.01971	188	266044	1.25847e-05	-0.80564	133	188
HTR010802	SLC27A2	solute carrier family 27 (fatty acid transporter), member 2	Hs.11729	205768_s_at	0.000467	-0.954	189					GE61386	4.32e-06	-1.15542	131	731721	2.24033e-07	-0.620275	238	189
HTR010465	N/A	N/A	Hs.406234									GE770066	6.83e-10	-1.87589	24	811140	0.00164224	-0.454835	355	189.5
HTR011062	OASL	2'-5'-oligoadenylate synthetase-like	Hs.118633	205660_at	0.0274	-0.78	308					GE55258	6.23e-07	-1.3848	72					190
HTR009305	N/A	N/A	Hs.437045	227666_at	0.000718	-0.776	310					GE87675	0.00168813	-1.38801	71					190.5
HTR006291	NRAS	neuroblastoma RAS viral (v-ras) oncogene homolog	Hs.486502; Hs.69855	202647_s_at	0.00601	-0.889	224									3826638	0.00120472	-0.766358	158	191
HTR005068	NR2F2	nuclear receptor subfamily 2, group F, member 2	Hs.347991	215073_s_at	0.00553	-0.783	305	A_23_P88589	0.0035	-1.01	19	GE63247	0.0249796	-0.725733	383	758467	2.3448e-06	-0.978871	77	191
HTR001362	CISH	cytokine inducible SH2-containing protein	Hs.8257	223961_s_at	0.00141	-0.832	262	A_23_P144096	0.0455	-0.525	121									191.5
HTR011371	YPEL1	yippee-like 1 (Drosophila)	Hs.517436; Hs.438587	228788_at	0.0146	-0.71	353					GE79193	4.45e-10	-1.74706	31					192
HTR000102	CALD1	caldesmon 1	Hs.490203	201617_x_at	0.0216	-0.95	193					GE86129	0.0312883	0.350323	793	143246	4.64638e-11	-0.947898	88	193
HTR010788	OACT2	O-acyltransferase (membrane bound) domain containing 2	Hs.467634	226726_at	0.00766	-0.606	456	A_23_P370635	0.0166	-0.872	34	GE54448	9.26e-05	-0.81673	310	342125	2.2672e-08	-0.970681	79	194.5
HTR006212	RPS27L	ribosomal protein S27-like	Hs.108957	218007_s_at	0.000511	-0.704	359	A_23_P14734	0.00156	-0.734	58	GE58617	1.84e-06	-0.779799	335	376772	2.30927e-11	-1.18439	35	196.5
HTR010600	MGAT4A	mannosyl (alpha-1,3-)-glycoprotein beta-1,4-N-acetylglucosaminyltransferase, isoenzyme A	Hs.177576	231283_at	0.00791	-1.09	143					GE61942	4.27e-07	-0.90076	251					197
HTR011291	CLDN4	claudin 4	Hs.520942	201428_at	0.00262	-0.943	197					GE53020	5.1e-06	-0.627846	467	125278	0.00371531	-0.68758	193	197
HTR001193	OAS2	2'-5'-oligoadenylate synthetase 2, 69/71kDa	Hs.414332	204972_at	5.53e-05	-1.24	94					GE62523	0.000163711	-0.82405	302					198
HTR002017	CLMN	calmin (calponin-like, transmembrane)	Hs.301478; Hs.525566	213839_at	0.00317	-0.649	408	A_32_P167471	0.00715	-0.6	96	GE53223	3.01e-05	-1.03054	178	296537	0.00111375	-0.654135	218	198
HTR000256	PSG4; PSG5; PSG9; PSG1; PSG11	pregnancy specific beta-1-glycoprotein 4; pregnancy specific beta-1-glycoprotein 5; pregnancy specific beta-1-glycoprotein 9; pregnancy specific beta-1-glycoprotein 1; pregnancy specific beta-1-glycoprotein 11	Hs.466860; Hs.502092; Hs.466854; Hs.466843									GE477482	9.56e-06	-0.807835	312	325641	0.00146171	-0.951801	86	199
HTR010681	TM4SF11	transmembrane 4 superfamily member 11 (plasmolipin)	Hs.200821	204519_s_at	0.0104	-0.838	254					GE58640	3.75e-06	-1.12643	144					199
HTR012360	IFI44	interferon-induced protein 44	Hs.82316	214453_s_at	7.82e-05	-0.997	175					GE60483	4.84e-07	-0.954236	225					200
HTR006487	NEBL; C10orf113	nebulette; chromosome 10 open reading frame 113	Hs.5025; Hs.409394	207279_s_at	0.00243	-0.933	201					GE60328	3.44e-07	-0.866251	274	49731	0.000914029	-0.772012	156	201
HTR011245	SKIL	SKI-like	Hs.445725; Hs.536655; Hs.548420	225227_at	0.000394	-0.923	202	A_32_P63086	0.00112	-1.26	4	GE55061	0.000148132	-0.569953	543					202
HTR007034	ABLIM3	actin binding LIM protein family, member 3	Hs.49688	205730_s_at	0.00154	-0.765	320					GE53535	5.5e-06	-1.26453	86					203
HTR009111	SLC22A5	solute carrier family 22 (organic cation transporter), member 5	Hs.443572	205074_at	0.0109	-0.471	606	A_24_P174755	0.00732	-0.623	91					365128	2.28361e-07	-0.676038	204	204
HTR046980	PLEKHA6	pleckstrin homology domain containing, family A member 6	Hs.253146; Hs.213144	229245_at	0.00163	-0.918	206	A_23_P431268	0.023	-0.565	106	GE88739	0.000161873	-0.876181	265					206
HTR007471	ELAVL2	ELAV (embryonic lethal, abnormal vision, Drosophila)-like 2 (Hu antigen B)	Hs.166109									GE79599	1.39e-07	-1.99597	18	190593	0.00494861	-0.390452	397	207.5
HTR012873	C14orf50	chromosome 14 open reading frame 50	Hs.144696									GE548961	2.87e-05	-0.865376	275	742709	0.000848208	-0.796369	141	208
HTR013794	HS3ST1	heparan sulfate (glucosamine) 3-O-sulfotransferase 1	Hs.507348	205466_s_at	0.000465	-0.835	259					GE54153	5.61e-07	-1.08636	157					208
HTR015497	CHST11	carbohydrate (chondroitin 4) sulfotransferase 11	Hs.546386; Hs.17569	219634_at	0.00233	-0.673	389					GE531373	0.0472563	-1.82394	28					208.5
HTR014394	N/A	N/A	Hs.127401	226324_s_at	0.00012	-0.914	210					GE56433	0.000150202	-1.10119	149	1574693	6.49705e-07	-0.459179	348	210
HTR012217	FAM3C	family with sequence similarity 3, member C	Hs.434053	201889_at	0.000639	-0.873	232					GE57390	5.83e-06	-0.979019	213	109214	3.80236e-09	-1.17208	36	213
HTR008307	TNFAIP3	tumor necrosis factor, alpha-induced protein 3	Hs.211600	202643_s_at	0.0011	-0.824	273									770670	0.000706697	-0.779652	153	213
HTR008056	SPOCK2	sparc/osteonectin, cwcv and kazal-like domains proteoglycan (testican) 2	Hs.523009	202524_s_at	1.41e-05	-1.33	71									40384	6.1601e-06	-0.454735	356	213.5
HTR011091	NAT1	N-acetyltransferase 1 (arylamine N-acetyltransferase)	Hs.155956	214440_at	0.00151	-0.733	337					GE79506	8.96e-05	-1.2563	90					213.5
HTR002567	RAB2	RAB2, member RAS oncogene family	Hs.369017	208733_at	0.025	-0.905	214					GE86646	4.71e-05	-0.858769	277	37649	1.25799e-07	-0.670605	207	214
HTR010203	UBL3	ubiquitin-like 3	Hs.145575	201535_at	0.000432	-0.788	298	A_24_P330234	0.0313	-1.01	18	GE56356	6.05e-06	-0.949947	228	287703	1.2139e-07	-0.679695	201	214.5
HTR000816	MFI2	antigen p97 (melanoma associated) identified by monoclonal antibodies 133.2 and 96.5	Hs.184727; Hs.549396	223723_at	0.000684	-1.12	135	A_23_P386320	0.00914	-0.987	21	GE62361	0.00435243	-0.54435	569	1585510	4.44378e-05	-0.528562	294	214.5
HTR008429	KMO	kynurenine 3-monooxygenase (kynurenine 3-hydroxylase)	Hs.409081	211138_s_at	0.007	0.527	731					GE502509	3.01e-08	-0.97465	215	142272	4.63638e-06	-0.797872	139	215
HTR007366	OSR2	odd-skipped related 2 (Drosophila)	Hs.253247	213568_at	0.000367	-0.987	177					GE87626	0.000238596	-0.892652	254					215.5
HTR007152	SYTL4	synaptotagmin-like 4 (granuphilin-a)	Hs.522054	227703_s_at	0.00538	-0.796	294	A_24_P122337	0.0449	-0.412	137									215.5
HTR014207	N/A	N/A	Hs.462341; Hs.513971	225896_at	0.000825	-0.902	216					GE53547	9.07e-06	-0.829283	297	2236776	2.60001e-05	-1.43555	18	216
HTR005687	CCL20	chemokine (C-C motif) ligand 20	Hs.75498	205476_at	0.00168	-0.916	207					GE79000	2.68e-05	-0.95095	227					217
HTR003058	CDH1	cadherin 1, type 1, E-cadherin (epithelial)	Hs.461086	201130_s_at	0.0445	-1.19	106					GE57732	0.000372094	-0.614715	489	195662	1.19001e-08	-0.653795	219	219
HTR001489	WNT5B	wingless-type MMTV integration site family, member 5B	Hs.306051	223537_s_at	0.000278	-0.953	190					GE61657	4.09e-05	-0.968988	219	323636	0.000785718	-0.319642	437	219
HTR016019	CDS1	CDP-diacylglycerol synthase (phosphatidate cytidylyltransferase) 1	Hs.444924	226187_at	0.00147	-0.658	396									136685	1.42685e-12	-1.13132	44	220
HTR005054	DAAM1	dishevelled associated activator of morphogenesis 1	Hs.19156	216060_s_at	0.039	-0.336	725	A_24_P347447	0.00895	-0.874	33	GE79693	8.21e-07	-0.967851	220					220
HTR008608	ZNF185	zinc finger protein 185 (LIM domain)	Hs.16622	203585_at	0.00462	-0.511	557					GE60268	5.16e-05	-0.966637	221	158241	5.71966e-07	-0.934089	93	221
HTR014356	39692	septin 8	Hs.533017	209000_s_at	0.0118	-0.528	543					GE86243	0.000104897	-1.03896	174	193337	5.53242e-11	-0.649469	221	221
HTR002143	SLC12A8; ZNF148	solute carrier family 12 (potassium/chloride transporters), member 8; zinc finger protein 148 (pHZ-52)	Hs.380334; Hs.477425	219874_at	0.0114	-0.796	293					GE681073	1.21e-06	-1.09887	150					221.5
HTR010825	N/A	N/A	Hs.483423	228221_at	0.000609	-0.819	275	A_23_P86195	0.00853	-0.796	42	GE519631	2.06e-05	-1.05309	169	2277646	1.52194e-08	-0.41632	382	222
HTR012324	ALDH1B1	aldehyde dehydrogenase 1 family, member B1	Hs.436219	209645_s_at	0.000118	-0.985	178					GE58031	6.71e-05	-0.874524	266					222
HTR002257	ARFGAP1; PACSIN2; ARFGAP3	ADP-ribosylation factor GTPase activating protein 1; protein kinase C and casein kinase substrate in neurons 2; ADP-ribosylation factor GTPase activating protein 3	Hs.162877; Hs.13014	1554691_a_at	0.00735	-0.892	222					GE54819	0.00150311	-0.721078	387	259054	1.66903e-11	-0.99695	74	222
HTR015295	MCFD2	multiple coagulation factor deficiency 2	Hs.293689	212246_at	0.00816	-1.04	161					GE57876	0.00243143	-0.375519	736	346570	4.59656e-09	-0.647795	222	222
HTR004045	SMAD2	SMAD, mothers against DPP homolog 2 (Drosophila)	Hs.465061; Hs.12253	203077_s_at	0.0428	-0.327	727					GE59354	0.000527096	-0.959728	222	135888	0.000561939	-0.67417	205	222
HTR003588	DDX5	DEAD (Asp-Glu-Ala-Asp) box polypeptide 5	Hs.279806	225886_at	0.000331	-0.813	281									202694	7.2014e-10	-0.749896	165	223
HTR002583	LGALS3; LGALS2	lectin, galactoside-binding, soluble, 3 (galectin 3); lectin, galactoside-binding, soluble, 2 (galectin 2)	Hs.531081	208949_s_at	0.018	-0.459	624	A_23_P128919	0.0107	-0.795	43	GE60548	4.81e-06	-0.743972	365	855910	3.44003e-08	-0.964334	81	223
HTR008466	LIPH; TMEM41A	lipase, member H; transmembrane protein 41A	Hs.549226; Hs.68864; Hs.535679; Hs.124652	235871_at	0.000983	-0.842	250					GE86896	1.05e-05	-1.00117	198					224
HTR013299	KIF13B	kinesin family member 13B	Hs.444767	202962_at	0.00167	-0.575	492	A_23_P147388	0.0109	-0.661	76	GE53350	0.000260814	-0.95733	224					224
HTR003928	N/A	N/A	Hs.469879									GE55887	7.03e-05	-0.958876	223	418100	4.68265e-06	-0.633733	229	226
HTR005022	TMEM8	transmembrane protein 8 (five membrane-spanning domains)	Hs.288940	221882_s_at	0.00289	-0.854	244					GE80291	1.57e-05	-0.9841	209					226.5
HTR000422	TAGAP	T-cell activation GTPase activating protein	Hs.529984	229723_at	0.00106	-1.02	165					GE88577	0.000487496	-0.842925	288					226.5
HTR006426	ALOX5	arachidonate 5-lipoxygenase	Hs.89499	204446_s_at	0.000156	-1.28	80					GE57484	1.13e-05	-0.734214	373					226.5
HTR007089	PDCL	phosducin-like	Hs.9302; Hs.271749									GE787775	2.37e-06	-1.02542	185	416648	6.55493e-07	-0.567985	270	227.5
HTR000537	CTNND1; C11orf31	catenin (cadherin-associated protein), delta 1; chromosome 11 open reading frame 31	Hs.166011; Hs.279861; Hs.502630	208407_s_at	0.0276	-0.431	655	A_23_P251316	0.0375	-0.943	25					364921	1.49537e-06	-0.643155	228	228
HTR018216	N/A	N/A	Hs.124863	226869_at	0.000797	-0.696	366									346691	5.89209e-06	-0.93993	91	228.5
HTR008504	C2orf23	chromosome 2 open reading frame 23	Hs.368884	204364_s_at	0.0165	-0.839	252					GE56368	9.11e-06	-0.984846	208					230
HTR003705	RHOBTB3	Rho-related BTB domain containing 3	Hs.445030	216048_s_at	0.00251	-1.26	90					GE62933	1.84e-05	-0.692283	411	273198	1.45763e-08	-0.633509	230	230
HTR001198	CREB1	cAMP responsive element binding protein 1	Hs.549028; Hs.516646	214513_s_at	0.0281	-0.876	230					GE891644	0.00865527	-0.544726	568	743251	1.12368e-10	-0.999127	73	230
HTR012422	SUSD3	sushi domain containing 3	Hs.88417									GE86235	0.0024754	-0.981167	212	4821517	1.44944e-06	-0.59452	250	231
HTR018117	N/A	N/A	Hs.528005	235322_at	7.32e-06	-1.18	112									1646316	0.000337235	-0.455948	354	233
HTR006340	CUTL1	cut-like 1, CCAAT displacement protein (Drosophila)	Hs.438974; Hs.191482	202367_at	0.0147	-0.657	397	A_24_P220454	0.0341	-0.482	129	GE62532	0.000121576	-0.938136	234					234
HTR006787	RGS10	regulator of G-protein signalling 10	Hs.501200					A_23_P138717	0.00305	-0.554	112	GE54392	0.0387884	-0.451522	665	506548	1.41568e-07	-0.628868	234	234
HTR000975	LAMP2	lysosomal-associated membrane protein 2	Hs.496684; Hs.537004	226671_at	0.00805	-0.683	381	A_24_P396231	0.00296	-0.769	50	GE802579	7.33e-05	-0.804648	317	258964	0.000274057	-0.779793	152	234.5
HTR009255	DSCR1L2	Down syndrome critical region gene 1-like 2	Hs.468261; Hs.22380									GE792404	7.17e-06	-0.767564	340	346915	1.65099e-12	-0.808878	130	235
HTR052287	N/A	N/A	Hs.477547; Hs.535687	213352_at	0.000122	-0.864	236	A_32_P41065	0.0422	-0.807	41	GE727517	0.0176402	-0.318836	764					236
HTR058371	N/A	N/A	Hs.433791	230493_at	0.000532	-0.831	267					GE854770	4.84e-05	-0.989248	206					236.5
HTR003183	GLRX	glutaredoxin (thioltransferase)	Hs.28988	209276_s_at	0.00233	-0.863	237					GE54618	0.00681673	-0.251574	782	195854	5.57913e-07	-0.912604	100	237
HTR003033	THBS1	thrombospondin 1	Hs.164226	201107_s_at	0.00887	-2.19	11					GE81252	0.000140648	-0.929813	238	262808	1.24245e-05	-0.451917	359	238
HTR007823	LAPTM4A	lysosomal-associated protein transmembrane 4 alpha	Hs.467807					A_23_P90659	0.0297	-0.549	116					240271	0.0045077	-0.451446	360	238
HTR002973	CD59	CD59 antigen p18-20 (antigen identified by monoclonal antibodies 16.3A5, EJ16, EJ30, EL32 and G344)	Hs.278573	228748_at	0.000337	-0.801	288					GE56215	2.64e-05	-1.01354	189					238.5
HTR011843	FRK	fyn-related kinase	Hs.89426	207178_s_at	0.0265	-0.786	301					GE58839	1.89e-05	-1.03194	177					239
HTR005434	RIPK2	receptor-interacting serine-threonine kinase 2	Hs.103755	209544_at	0.00149	-0.69	374					GE54827	0.000141814	-0.926901	239	2317103	0.000762656	-0.751485	164	239
HTR002087	N/A	N/A	Hs.515134	224609_at	0.000618	-0.826	269	A_24_P10657	0.0324	-0.559	108	GE55286	0.0352757	0.499821	804	324070	1.57289e-07	-0.669187	209	239
HTR006803	N/A	N/A	Hs.490655	218868_at	0.0016	-0.858	240	A_23_P123193	0.0081	-0.65	83	GE54181	8.06e-05	-0.743892	366					240
HTR010154	CNN3	calponin 3, acidic	Hs.483454	201445_at	0.000836	-0.858	241					GE79691	0.00464783	-0.559443	550	250888	1.46173e-14	-1.01279	69	241
HTR015023	STK3	serine/threonine kinase 3 (STE20 homolog, yeast)	Hs.492333	211078_s_at	0.0457	-0.789	297									321486	4.21032e-09	-0.701347	187	242
HTR006390	PLOD2	procollagen-lysine, 2-oxoglutarate 5-dioxygenase 2	Hs.477866	202619_s_at	0.000878	-0.83	268									260754	6.64197e-08	-0.657327	216	242
HTR001280	STAT1	signal transducer and activator of transcription 1, 91kDa	Hs.470943; Hs.116448	200887_s_at	0.0216	-0.363	711					GE645001	6.01e-08	-1.25842	89	784749	0.00131108	-0.615086	243	243
HTR057649	N/A	N/A	N/A	230968_at	0.0206	-0.7	362	A_32_P118348	0.00774	-0.496	126									244
HTR006979	RARRES3	retinoic acid receptor responder (tazarotene induced) 3	Hs.17466	204070_at	0.000166	-0.874	231					GE54773	8.25e-05	-0.854157	279	324225	0.000155464	-0.608947	244	244
HTR011171	N/A	N/A	Hs.162143	227450_at	1.1e-05	-1.37	68									2451443	0.000162519	-0.351782	422	245
HTR006464	PCBD	6-pyruvoyl-tetrahydropterin synthase/dimerization cofactor of hepatocyte nuclear factor 1 alpha (TCF1)	Hs.3192	203557_s_at	0.0186	-0.705	357					GE62801	1.06e-05	-0.915154	245	266830	7.91714e-06	-0.660589	214	245
HTR005099	CCNG2	cyclin G2	Hs.13291	202770_s_at	0.000951	-0.854	245					GE59190	0.0109792	0.377587	796	171960	1.31309e-09	-0.671918	206	245
HTR019640	N/A	N/A	N/A									GE517688	1.87e-05	-0.887605	259	1554230	0.000225528	-0.629331	232	245.5
HTR005014	PTPN12	protein tyrosine phosphatase, non-receptor type 12	Hs.61812					A_23_P8763	0.0248	-0.553	113	GE58151	0.00352702	-0.521558	591	774502	2.23322e-05	-0.601758	247	247
HTR006701	LXN	latexin	Hs.478067	218729_at	0.000134	-0.845	248					GE79299	2.76e-06	-0.726521	380	325070	9.88467e-09	-1.1154	47	248
HTR002283	ELOVL5; ELOVL2	ELOVL family member 5, elongation of long chain fatty acids (FEN1/Elo2, SUR4/Elo3-like, yeast); elongation of very long chain fatty acids (FEN1/Elo2, SUR4/Elo3, yeast)-like 2	Hs.520189; Hs.512418									GE84356	0.00486886	-1.24462	94	28425	0.000171161	-0.377998	404	249
HTR010174	SCRN1	secernin 1	Hs.520740	201462_at	0.0115	-0.447	635					GE57339	0.00305512	-0.906298	249	362729	3.29984e-06	-0.765753	159	249
HTR003414	ALDH3B1	aldehyde dehydrogenase 3 family, member B1	Hs.523841	205640_at	0.0111	-0.722	344					GE58922	1.92e-07	-1.09067	155					249.5
HTR041866	USP53	ubiquitin specific protease 53	Hs.431081; Hs.534794	237465_at	0.00186	-0.641	419					GE85703	6.85e-06	-1.28758	82					250.5
HTR051490	EFEMP2; CFL1	EGF-containing fibulin-like extracellular matrix protein 2; cofilin 1 (non-muscle)	Hs.170622; Hs.381870	209356_x_at	0.00727	-0.75	330					GE54811	2.66e-06	-1.04786	171					250.5
HTR010797	RARRES1	retinoic acid receptor responder (tazarotene induced) 1	Hs.131269	206391_at	0.0141	-0.841	251					GE59039	0.000292072	-0.439858	681	309583	1.46555e-06	-0.863215	113	251
HTR004390	N/A	N/A	Hs.387794	219049_at	0.00183	-0.787	299					GE56026	2.85e-07	-0.990685	205					252
HTR004601	ARHGDIB	Rho GDP dissociation inhibitor (GDI) beta	Hs.504877	1555812_a_at	0.0248	-0.752	328					GE57665	5.27e-06	-0.924394	242	243686	0.00310598	-0.591988	252	252
HTR008988	SYNGR3	synaptogyrin 3	Hs.435277	205691_at	0.00926	-0.753	326					GE55152	1.63e-05	-1.0287	180					253
HTR000516	HOXA5; HOXA3; HOXA6; HOXA4	homeo box A5; homeo box A3; homeo box A6; homeo box A4	Hs.533357; Hs.37034; Hs.77637; Hs.520724	235521_at	0.00255	-0.838	253					GE83160	0.000911871	-0.580223	527	2341945	5.70679e-09	-1.13596	41	253
HTR004211	IFIT3	interferon-induced protein with tetratricopeptide repeats 3	Hs.549041; Hs.47338	229450_at	4.87e-06	-1.27	82					GE61107	0.00357415	-0.670321	425					253.5
HTR053194	N/A	N/A	Hs.5333	204301_at	0.0369	-0.629	427					GE81963	5.79e-06	-1.29101	81					254
HTR029848	N/A	N/A	Hs.532401	229372_at	0.00336	-0.692	372					GE86941	9.91e-07	-1.14371	136					254
HTR005062	SNX8	sorting nexin 8	Hs.546383	223241_at	0.0348	-0.646	414	A_24_P196774	0.00889	-0.593	97									255.5
HTR003621	KRT7	keratin 7	Hs.411501; Hs.549483	209016_s_at	0.00464	-0.604	459									843321	3.17453e-09	-1.07362	55	257
HTR002099	LEPR; LEPROT	leptin receptor; leptin receptor overlapping transcript	Hs.23581; Hs.258228	209894_at	0.00595	-0.836	257					GE81143	5.48e-06	-1.06629	162	296229	0.00297098	-0.422672	378	257
HTR002960	USP4; RHOA; NICN1; GPX1; AMT	ubiquitin specific protease 4 (proto-oncogene); ras homolog gene family, member A; nicolin 1; glutathione peroxidase 1; aminomethyltransferase (glycine cleavage system protein T)	Hs.247077; Hs.76686; Hs.77500; Hs.191460; Hs.102; Hs.36409	1555814_a_at	0.0273	-0.909	213					GE60480	0.000637676	-0.40613	716	193725	9.80542e-07	-0.581457	257	257
HTR022795	GSTT1	glutathione S-transferase theta 1	Hs.268573	203815_at	0.00038	-0.764	322					GE60049	3.04e-05	-1.00503	195					258.5
HTR014809	C14orf78	chromosome 14 open reading frame 78	Hs.441783	212992_at	0.00861	-0.636	422									307670	0.000346324	-0.915609	96	259
HTR010171	FARP1	FERM, RhoGEF (ARHGEF) and pleckstrin domain protein 1 (chondrocyte-derived)	Hs.525135; Hs.403917	227996_at	0.00174	-0.646	415					GE87846	7.3e-05	-1.2318	103					259
HTR015307	PAIP1	poly(A) binding protein interacting protein 1	Hs.482038	209064_x_at	0.00488	-0.596	463	A_23_P207811	0.00437	-0.747	55									259
HTR014229	TNIP1	TNFAIP3 interacting protein 1	Hs.355141									GE81591	1.28e-05	-0.818695	308	179960	0.000120276	-0.662914	211	259.5
HTR014852	RAB11A	RAB11A, member RAS oncogene family	Hs.321541; Hs.528729	234998_at	0.000421	-0.835	260					GE54016	0.000147749	-0.590111	520	130285	2.69078e-05	-0.646982	224	260
HTR010510	N/A	N/A	Hs.131933	218454_at	0.00949	-0.719	350					GE61538	1.43e-05	-1.04297	172					261
HTR006116	PGRMC2	progesterone receptor membrane component 2	Hs.507910	213227_at	0.00123	-0.833	261					GE55150	0.0444349	-0.342615	748	241668	1.13725e-05	-0.606161	245	261
HTR000509	ADAM28	a disintegrin and metalloproteinase domain 28	Hs.528304	205997_at	0.0203	-0.81	282					GE55267	0.00183158	-0.925348	241					261.5
HTR000671	CTSH	cathepsin H	Hs.148641	202295_s_at	0.000375	-0.837	255					GE59742	8.38e-05	-0.870275	270					262.5
HTR040502	N/A	N/A	Hs.112728									GE850757	8.65e-05	-1.24236	97	358656	0.000397065	-0.332449	430	263.5
HTR003453	CGNL1	cingulin-like 1	Hs.148989	225817_at	0.0112	-0.61	451	A_23_P163306	0.00981	-0.702	71	GE56422	5.25e-05	-0.878688	264					264
HTR008262	SEC23A	Sec23 homolog A (S. cerevisiae)	Hs.272927	204344_s_at	0.013	-0.832	264					GE79967	0.0026313	0.353912	795	753381	4.57513e-09	-0.669542	208	264
HTR016889	N/A	N/A	Hs.288718	232478_at	0.01	-0.753	327					GE508541	2.84e-05	-0.998995	202					264.5
HTR026097	N/A	N/A	Hs.481361	214889_at	0.0111	-0.555	511					GE56323	0.00116303	-1.98977	19					265
HTR004973	CLDN1	claudin 1	Hs.439060	218182_s_at	0.00305	-0.913	211					GE54896	1.29e-05	-0.794073	321					266
HTR015166	FBXO36	F-box protein 36	Hs.140666					A_23_P422981	0.0281	-0.396	138	GE907152	9.76e-06	-0.708106	397					267.5
HTR005187	CXCL16	chemokine (C-X-C motif) ligand 16	Hs.82407	223454_at	0.0155	-0.764	321					GE84818	3.01e-05	-0.973642	216					268.5
HTR011553	PTGER2	prostaglandin E receptor 2 (subtype EP2), 53kDa	Hs.2090	206631_at	0.0116	-0.815	280					GE58989	4.06e-05	-0.887288	260					270
HTR016162	TACSTD1; MSH2	tumor-associated calcium signal transducer 1; mutS homolog 2, colon cancer, nonpolyposis type 1 (E. coli)	Hs.156519; Hs.692					A_23_P91081	0.00296	-0.875	32	GE60518	2.12e-05	-0.599559	508					270
HTR012345	N/A	N/A	Hs.432132	213524_s_at	0.00766	-0.826	270					GE80143	0.00392333	-0.548111	562	1572233	1.46877e-05	-0.618474	240	270
HTR001781	CEACAM1	carcinoembryonic antigen-related cell adhesion molecule 1 (biliary glycoprotein)	Hs.512682	211889_x_at	0.000606	-1.08	146					GE59735	8.73e-06	-0.7094	395					270.5
HTR013461	TBC1D1; PTTG2	TBC1 (tre-2/USP6, BUB2, cdc16) domain family, member 1; pituitary tumor-transforming 2	Hs.546351; Hs.511755; Hs.176503	227945_at	0.00268	-0.826	271	A_24_P943613	0.018	-0.766	51	GE62774	2.84e-05	-0.73105	377					271
HTR001084	ICAM1; ICAM4	intercellular adhesion molecule 1 (CD54), human rhinovirus receptor; intercellular adhesion molecule 4, Landsteiner-Wiener blood group	Hs.386467; Hs.515126	202637_s_at	0.00535	-0.721	346					GE82686	0.0146256	-1.00343	196					271
HTR009093	WISP2	WNT1 inducible signaling pathway protein 2	Hs.194679	205792_at	0.0216	-0.681	383					GE62926	1.45e-07	-1.07127	160					271.5
HTR015949	N/A	N/A	Hs.205952	224989_at	0.000122	-1.13	132	A_23_P112634	0.0197	-0.618	93	GE88400	0.0015119	-0.594262	516	289505	1.07821e-06	-0.368404	411	271.5
HTR003874	MYCBP; RRAGC; RHBDL2	c-myc binding protein; Ras-related GTP binding C; rhomboid, veinlet-like 2 (Drosophila)	Hs.370040; Hs.532461; Hs.524626; Hs.458391	1552502_s_at	0.00033	-0.808	284	A_23_P97621	0.00961	1.06	140	GE78989	0.000328242	-0.868637	272					272
HTR009512	AQP9	aquaporin 9	Hs.104624	205568_at	0.000658	-0.815	279									1046484	0.00160614	-0.574488	265	272
HTR004730	TNC	tenascin C (hexabrachion)	Hs.143250									GE652123	1.33e-05	-1.24079	99	725635	0.00169516	-0.297335	446	272.5
HTR003137	CKLFSF3	chemokine-like factor super family 3	Hs.298198	224733_at	0.00257	-0.697	365					GE86942	1.92e-06	-1.02787	182					273.5
HTR013654	UBQLN2	ubiquilin 2	Hs.522668	239888_at	0.00536	-0.566	500	A_23_P114164	0.0035	-0.779	48									274
HTR010693	N/A	N/A	Hs.39311	243444_at	0.000576	-0.824	274	A_23_P121783	0.0102	-0.611	95	GE79734	0.00080019	-0.615441	488					274
HTR003084	TPM4	tropomyosin 4	Hs.466088; Hs.449194	209344_at	0.0011	-1.16	121					GE61356	2.92e-05	-0.668315	428					274.5
HTR003835	HIPK1	homeodomain interacting protein kinase 1	Hs.532363					A_32_P231446	0.0473	-0.481	130					220054	1.47119e-05	-0.356793	420	275
HTR012520	EGF	epidermal growth factor (beta-urogastrone)	Hs.419815	206254_at	0.00169	-0.729	339									2159880	0.00486747	-0.661816	212	275.5
HTR006208	HIBADH	3-hydroxyisobutyrate dehydrogenase	Hs.406758	231955_s_at	0.0134	-0.818	276					GE62846	0.00238654	0.625988	805	150377	0.00251669	-0.566293	272	276
HTR000644	GAD1	glutamate decarboxylase 1 (brain, 67kDa)	Hs.420036	205278_at	0.00708	-0.62	435					GE58098	4.27e-06	-1.18966	119					277
HTR005502	F3	coagulation factor III (thromboplastin, tissue factor)	Hs.62192	204363_at	0.000728	-0.774	313					GE475336	0.00111304	-0.919522	244					278.5
HTR010605	TLE2	transducin-like enhancer of split 2 (E(sp1) homolog, Drosophila)	Hs.332173	40837_at	0.00167	-0.601	460					GE58189	2.79e-08	-1.24148	98					279
HTR003224	SYNPO	synaptopodin	Hs.435228	202796_at	0.00396	-0.594	466					GE53703	3.63e-06	-1.24469	93					279.5
HTR044207	SEC22L1; NOTCH2NL	SEC22 vesicle trafficking protein-like 1 (S. cerevisiae); Notch homolog 2 (Drosophila) N-terminal like	Hs.515947; Hs.502564; Hs.445080; Hs.534212; Hs.546559; Hs.533593; Hs.487925; Hs.512037; Hs.546491; Hs.434644	220467_at	0.000559	-1.08	149					GE757151	5.74e-05	-0.6945	410					279.5
HTR015411	RHOF	ras homolog gene family, member F (in filopodia)	Hs.223617	1554539_a_at	0.0132	-0.693	370					GE88073	2.47e-05	-1.01086	190					280
HTR015067	KIAA1715	KIAA1715	Hs.209561					A_32_P127248	0.00463	-0.766	52	GE553708	0.0229372	-0.425912	696	321735	4.32267e-06	-0.54618	280	280
HTR015270	ITGB5	integrin, beta 5	Hs.13155	201124_at	0.00501	-0.618	440									232708	1.12551e-07	-0.839578	121	280.5
HTR007132	INPP4B	inositol polyphosphate-4-phosphatase, type II, 105kDa	Hs.480837	223878_at	0.00379	-0.785	302									165857	5.71196e-06	-0.578884	259	280.5
HTR004526	RGS6; C14orf91	regulator of G-protein signalling 6; chromosome 14 open reading frame 91	Hs.509872; Hs.445685									GE62684	0.000104241	-1.05762	168	178029	0.000911209	-0.394284	393	280.5
HTR002395	BID	BH3 interacting domain death agonist	Hs.474150	211725_s_at	0.00203	-0.795	295	A_23_P154929	0.0232	-0.415	136	GE54366	2.98e-06	-0.851904	281					281
HTR001047	FZD5	frizzled homolog 5 (Drosophila)	Hs.17631									GE55366	7.67e-05	-0.792713	323	756565	3.34065e-07	-0.604315	246	284.5
HTR001145	HPCAL1	hippocalcin-like 1	Hs.467696	205462_s_at	0.00148	-0.9	218					GE55563	1.09e-06	-0.756189	352					285
HTR011801	COX6B2	cytochrome c oxidase subunit VIb polypeptide 2 (testis)	Hs.528319	1553367_a_at	0.0423	-0.627	429					GE515703	6.37e-08	-1.12645	143					286
HTR000159	SDCBP2; FKBP1A	syndecan binding protein (syntenin) 2; FK506 binding protein 1A, 12kDa	Hs.471933; Hs.516836	233565_s_at	0.00115	-0.836	256					GE527884	0.027015	-0.844685	286	202475	0.00296944	-0.370346	409	286
HTR001396	KLK7	kallikrein 7 (chymotryptic, stratum corneum)	Hs.151254	205778_at	0.000113	-1.15	127					GE57723	0.000501487	-0.644493	447					287
HTR017707	N/A	N/A	Hs.370809	226346_at	0.0177	-0.579	486	A_32_P96036	0.00153	-0.789	45	GE87883	0.00110846	-0.470649	643	269968	8.56918e-06	-0.940777	90	288
HTR000854	TBL1XR1	transducin (beta)-like 1X-linked receptor 1	Hs.438970	222634_s_at	0.0199	-1.09	141					GE86826	0.0351727	-0.716993	391	796997	1.22365e-05	-0.530706	291	291
HTR010122	CDKN1C	cyclin-dependent kinase inhibitor 1C (p57, Kip2)	Hs.106070	213348_at	0.000597	-0.798	291					GE80886	0.00607511	-0.526251	586	2166340	0.00033358	-0.971616	78	291
HTR001847	PTPN11; IVNS1ABP	protein tyrosine phosphatase, non-receptor type 11 (Noonan syndrome 1); influenza virus NS1A binding protein	Hs.497183	201363_s_at	0.0023	-0.622	433									193579	1.52934e-06	-0.780106	151	292
HTR010546	PAX5	paired box gene 5 (B-cell lineage specific activator)	Hs.126365									GE812102	5.71e-06	-0.793478	322	2388080	0.00485143	-0.577635	262	292
HTR056636	N/A	N/A	Hs.18166	212974_at	0.0406	-0.549	523					GE53551	4.11e-06	-1.42231	61					292
HTR018834	N/A	N/A	Hs.523504	217551_at	0.00207	-1.17	118					GE535706	8.45e-06	-0.628186	466					292
HTR001121	ACSL1	acyl-CoA synthetase long-chain family member 1	Hs.406678									GE57040	0.00294771	-0.622381	481	243824	1.8409e-10	-0.893606	104	292.5
HTR006684	KRT23	keratin 23 (histone deacetylase inducible)	Hs.9029	218963_s_at	0.000486	-0.863	238					GE56001	1.83e-05	-0.759467	347					292.5
HTR010712	C9orf16	chromosome 9 open reading frame 16	Hs.522412	204480_s_at	0.00391	-1.03	163					GE60336	3.52e-05	-0.672292	423					293
HTR014877	IFI27	interferon, alpha-inducible protein 27	Hs.532634	202411_at	0.0182	-0.595	465					GE88530	3.24e-05	-1.17849	122					293.5
HTR008890	GBP3	guanylate binding protein 3	Hs.534284	223434_at	0.000597	-0.751	329					GE88470	5.84e-07	-0.835036	294	137458	0.000265869	-0.792002	146	294
HTR008513	HSD11B2	hydroxysteroid (11-beta) dehydrogenase 2	Hs.1376	204130_at	0.0245	-0.715	352					GE59037	4.77e-08	-0.933658	237					294.5
HTR044190	FGD6	FYVE, RhoGEF and PH domain containing 6	Hs.506381	1555137_a_at	0.0186	-0.899	219					GE86931	2.3e-05	-0.738564	370					294.5
HTR006484	SARA2	SAR1a gene homolog 2 (S. cerevisiae)	Hs.279582; Hs.537377									GE488592	1.08e-05	-0.938319	233	757503	0.000149591	-0.454103	357	295
HTR008241	KIF3C	kinesin family member 3C	Hs.21611; Hs.467934	203390_s_at	0.0119	-0.708	355					GE54286	4.36e-07	-0.937569	236					295.5
HTR013720	KRTAP3-1	keratin associated protein 3-1	Hs.534500	233537_at	0.04	-0.488	586					GE83289	3.92e-07	-2.62953	6					296
HTR009145	N/A	N/A	Hs.19987	219383_at	0.00741	-0.668	391					GE88783	8.07e-05	-0.996819	203					297
HTR006267	SPTLC2	serine palmitoyltransferase, long chain base subunit 2	Hs.435661	225095_at	0.035	-0.344	722					GE53256	0.0200687	-2.35432	8	49482	3.29766e-06	-0.525373	297	297
HTR049513	N/A	N/A	Hs.440688	235924_at	0.00986	-0.504	572	A_32_P23525	0.0107	-0.946	24									298
HTR000476	G1P3	interferon, alpha-inducible protein (clone IFI-6-16)	Hs.523847	204415_at	0.00811	-0.766	319									324912	3.55425e-08	-0.5468	279	299
HTR016370	CCBP2	chemokine binding protein 2	Hs.185692; Hs.293388; Hs.146346; Hs.112822	239452_at	0.00618	-0.497	577					GE519093	0.000114081	-1.93379	22					299.5
HTR021886	N/A	N/A	Hs.515223	227919_at	0.0129	-0.77	314					GE488997	0.000603149	-0.845135	285					299.5
HTR008222	NDUFB4	NADH dehydrogenase (ubiquinone) 1 beta subcomplex, 4, 15kDa	Hs.304613									GE79271	1.54e-06	-0.782354	332	112434	9.37872e-08	-0.570026	269	300.5
HTR001817	VEGF	vascular endothelial growth factor	Hs.73793	210513_s_at	0.0087	-1.08	147									323783	0.00380259	-0.282983	454	300.5
HTR044431	METRNL	meteorin, glial cell differentiation regulator-like	Hs.514615; Hs.378821	225955_at	0.00639	-0.691	373					GE87532	1.98e-05	-0.949295	229					301
HTR015917	MYL9	myosin, light polypeptide 9, regulatory	Hs.504687; Hs.134192									GE504952	2.42e-05	-0.822438	303	187927	0.000467905	-0.520878	301	302
HTR044111	TOM1L2	target of myb1-like 2 (chicken)	Hs.462379									GE56643	6.38e-05	-0.791955	324	247458	0.00118266	-0.543854	282	303
HTR008486	SLC31A2	solute carrier family 31 (copper transporters), member 2	Hs.24030	204204_at	0.000348	-0.785	303					GE59496	0.000244741	-0.590404	519	207516	8.60317e-06	-0.863599	112	303
HTR008746	N/A	N/A	Hs.266728									GE88687	9.23e-05	-0.938051	235	2467402	7.4237e-07	-0.433394	372	303.5
HTR011066	SERTAD4	SERTA domain containing 4	Hs.445835	230660_at	0.00573	-0.616	442					GE56120	8.55e-06	-1.06293	165					303.5
HTR018481	PPAPDC1	phosphatidic acid phosphatase type 2 domain containing 1	Hs.40479	236044_at	0.00834	-0.579	487					GE575009	2.16e-05	-1.17299	123					305
HTR037214	RSU1	Ras suppressor protein 1	Hs.524161	201980_s_at	0.0152	-0.439	648					GE736401	1e-07	-1.0271	184	43960	0.00140492	-0.517205	305	305
HTR031474	N/A	N/A	N/A	240100_at	0.00793	-0.529	539					GE820419	1.53e-06	-1.38257	73					306
HTR000539	NF2	neurofibromin 2 (bilateral acoustic neuroma)	Hs.187898	211017_s_at	0.00285	-1.07	150					GE62153	1.23e-05	-0.820595	307	767295	0.00121329	-0.431064	374	307
HTR003641	N/A	N/A	Hs.549185									GE723695	1.64e-06	-0.755899	353	138374	7.70861e-08	-0.578276	261	307
HTR001332	LTBP2; C14orf141	latent transforming growth factor beta binding protein 2; chromosome 14 open reading frame 141	Hs.512776									GE83300	0.000271805	-0.909921	247	295427	0.00385881	-0.441662	367	307
HTR047874	N/A	N/A	Hs.156326	231236_at	0.0037	-0.605	458					GE614301	3.68e-07	-1.08985	156					307
HTR009777	HSF2BP	heat shock transcription factor 2 binding protein	Hs.406157	207020_at	0.0139	-0.656	399					GE53146	1.72e-06	-0.852499	280	726874	3.97526e-09	-0.511895	307	307
HTR003555	N/A	N/A	Hs.368507									GE84471	0.00341291	-0.646215	442	795170	1.31309e-09	-0.730224	173	307.5
HTR002341	EGLN1	egl nine homolog 1 (C. elegans)	Hs.444450									GE86610	0.000338314	-0.75815	351	32144	0.000652851	-0.575341	264	307.5
HTR001977	N/A	N/A	Hs.415534									GE58629	0.000374571	-0.586531	521	730401	3.68022e-13	-0.91675	95	308
HTR014644	TP53INP2	tumor protein p53 inducible nuclear protein 2	Hs.516994	224836_at	0.00305	-0.582	478									214552	9.67675e-07	-0.798358	138	308
HTR000134	GNAS; GNAZ	GNAS complex locus; guanine nucleotide binding protein (G protein), alpha z polypeptide	Hs.125898	211858_x_at	0.011	-0.528	540	A_24_P273666	0.0313	-0.661	77	GE61326	0.00464248	-0.490797	625	23019	2.34648e-12	-1.15967	38	308.5
HTR004593	CTGF	connective tissue growth factor	Hs.410037	209101_at	0.00069	-0.704	358					GE60045	0.000287882	-0.817841	309	267256	5.69811e-09	-0.96959	80	309
HTR002757	PLAUR	plasminogen activator, urokinase receptor	Hs.466871	211924_s_at	0.00169	-0.835	258					GE80529	1.07e-05	-0.747819	360					309
HTR000548	STAU2	staufen, RNA binding protein, homolog 2 (Drosophila)	Hs.492031; Hs.350756; Hs.128841; Hs.188853	218521_s_at	0.0172	-0.753	324					GE58589	8.57e-06	-0.832906	296					310
HTR006437	CA3; CA13	carbonic anhydrase III, muscle specific; carbonic anhydrase XIII	Hs.82129; Hs.127189									GE58358	0.000163532	-0.667023	430	345706	3.42826e-07	-0.687623	192	311
HTR001201	L1CAM	L1 cell adhesion molecule (hydrocephalus, stenosis of aqueduct of Sylvius 1, MASA (mental retardation, aphasia, shuffling gait and adducted thumbs) syndrome, spastic paraplegia 1)	Hs.522818									GE62364	0.000905219	-0.574652	540	269787	8.75429e-06	-0.959441	83	311.5
HTR006001	CRYAB	crystallin, alpha B	Hs.408767	209283_at	0.011	-0.638	420					GE79021	1.34e-05	-0.806337	314	839736	8.55498e-10	-0.824547	126	314
HTR008295	EPHA2	EPH receptor A2	Hs.171596	203499_at	0.000452	-0.786	300					GE57994	1.46e-06	-0.783888	329					314.5
HTR009584	DEFB1	defensin, beta 1	Hs.32949	210397_at	0.000362	-0.744	333					GE60155	1.69e-05	-0.872728	269	1589138	0.000210609	-0.499583	316	316
HTR007342	IFIH1	interferon induced with helicase C domain 1	Hs.163173	219209_at	0.00893	-0.523	547					GE62756	1.54e-06	-0.805908	316	158184	0.00372767	-0.619438	239	316
HTR007944	PVRL2	poliovirus receptor-related 2 (herpesvirus entry mediator B)	Hs.326371	232079_s_at	0.0285	-0.768	316	A_23_P208293	0.00463	-0.713	69	GE63090	0.00156693	0.383032	797					316
HTR003474	CACNG4	calcium channel, voltage-dependent, gamma subunit 4	Hs.514423	221585_at	0.00312	-1.06	154					GE61635	0.000337897	-0.389292	730	2097904	0.00256005	-0.497612	317	317
HTR002575	PAFAH1B1	platelet-activating factor acetylhydrolase, isoform Ib, alpha subunit 45kDa	Hs.77318	200816_s_at	0.00231	-0.59	469	A_24_P356406	0.0454	-0.702	72	GE58220	0.000152653	-0.574793	539	41859	4.28794e-07	-0.740997	167	318
HTR004392	ZNF577	zinc finger protein 577	Hs.148322; Hs.546704									GE80472	0.000268488	-0.981512	211	2185202	2.99883e-05	-0.346331	425	318
HTR014863	N/A	N/A	Hs.173705	224605_at	0.0285	-0.551	520									197431	2.30927e-11	-0.843069	118	319
HTR014346	RAB10	RAB10, member RAS oncogene family	Hs.467960					A_23_P165879	0.00498	-0.575	104	GE61456	0.00191927	0.414868	800	148985	0.000530306	-0.495823	319	319
HTR009125	SH2D4A	SH2 domain containing 4A	Hs.303208	219749_at	0.00658	-0.561	507					GE82646	5.25e-06	-1.14862	133					320
HTR016052	DDHD2	DDHD domain containing 2	Hs.434966	212690_at	0.0348	-0.508	565	A_23_P401238	0.0194	-0.658	78									321.5
HTR004186	ADA	adenosine deaminase	Hs.407135	216705_s_at	0.00632	-0.761	323					GE59645	0.000115876	-0.743175	368	824678	0.000108643	-0.581211	258	323
HTR002421	TAOK3	TAO kinase 3	Hs.368304; Hs.506997									GE58717	5.57e-05	-0.824242	301	269812	0.00014061	-0.461923	345	323
HTR009739	HHLA3	HERV-H LTR-associating 3	Hs.142245									GE61473	2.29e-07	-0.974774	214	713631	0.00417996	-0.326695	433	323.5
HTR000601	WDR9; C21orf87	WD repeat domain 9; chromosome 21 open reading frame 87	Hs.314338; Hs.190548	225446_at	0.00672	-0.643	416					GE56406	3.29e-05	-0.943773	231					323.5
HTR008660	ENPP4	ectonucleotide pyrophosphatase/phosphodiesterase 4 (putative function)	Hs.54037	204160_s_at	9.48e-05	-1.07	151					GE58605	2.04e-05	-0.609612	496					323.5
HTR003644	ASAH1	N-acylsphingosine amidohydrolase (acid ceramidase) 1	Hs.527412									GE86662	5.23e-05	-0.52167	589	173599	1.36272e-11	-1.0423	59	324
HTR002806	RAB8B	RAB8B, member RAS oncogene family	Hs.389733	222846_at	0.0146	-1.28	78					GE79670	3.79e-05	-0.542563	572					325
HTR004715	YPEL5	yippee-like 5 (Drosophila)	Hs.515890					A_23_P108835	0.0316	-0.545	120	GE88572	0.0466905	0.320066	791	24500	0.000669776	-0.493239	325	325
HTR014664	QPCT	glutaminyl-peptide cyclotransferase (glutaminyl cyclase)	Hs.79033	205174_s_at	0.0372	-0.523	548	A_24_P71468	0.0291	-0.566	105	GE59976	0.00300781	-0.547638	563	267706	6.61489e-05	-0.919185	94	326.5
HTR000915	SYTL2	synaptotagmin-like 2	Hs.369520	220613_s_at	0.0259	-0.804	287					GE856042	0.00151335	-0.731189	376	143653	0.000140133	-0.49207	327	327
HTR000069	FOLR1	folate receptor 1 (adult)	Hs.73769; Hs.534695	204437_s_at	0.0052	-0.831	265					GE58998	2.14e-05	-0.715587	393					329
HTR004881	HADHSC	L-3-hydroxyacyl-Coenzyme A dehydrogenase, short chain	Hs.438289	211569_s_at	0.00015	-0.897	220					GE61907	3.83e-05	-0.652685	438					329
HTR001532	CORO2A	coronin, actin binding protein, 2A	Hs.113094	205538_at	0.00351	-0.614	443	A_23_P146444	0.00767	-0.652	80	GE718598	0.000180319	1.16021	811	741035	0.00370931	-0.65691	217	330
HTR004725	PDCD6IP	programmed cell death 6 interacting protein	Hs.475896	222394_at	0.00162	-0.748	331					GE81831	0.00863433	-0.387335	731	786520	1.92047e-08	-0.878376	106	331
HTR001033	DUSP4	dual specificity phosphatase 4	Hs.417962	204015_s_at	0.000465	-0.889	223									252443	0.000310017	-0.312878	440	331.5
HTR005593	EPB41L4A	erythrocyte membrane protein band 4.1 like 4A	Hs.549188; Hs.12082	220120_s_at	0.0275	-0.832	263					GE56463	0.000124643	-0.705335	400					331.5
HTR025672	ATP9A	ATPase, Class II, type 9A	Hs.368002					A_23_P380614	0.0322	-0.443	132	GE53333	0.00116386	-0.575524	535					333.5
HTR005133	N/A	N/A	Hs.432616; Hs.87385	203820_s_at	0.00161	-0.695	367					GE81650	0.000125565	-0.780208	334	727255	6.04515e-06	-0.494106	323	334
HTR004832	B4GALT5	UDP-Gal:betaGlcNAc beta 1,4- galactosyltransferase, polypeptide 5	Hs.370487					A_24_P365469	0.00404	-0.624	90	GE56131	0.00969853	-0.396014	723	29392	0.000212023	-0.481416	334	334
HTR010188	C14orf32	chromosome 14 open reading frame 32	Hs.437831					A_23_P140309	0.034	-0.48	131	GE59551	0.00052621	-0.574898	538					334.5
HTR013121	N/A	N/A	Hs.201877	220431_at	0.000759	-0.797	292					GE79614	9.19e-07	-0.729472	378					335
HTR008306	TNNC1	troponin C, slow	Hs.118845	209904_at	0.0401	-0.473	602					GE57960	4.04e-06	-1.39368	70					336
HTR016333	N/A	N/A	Hs.43047	227051_at	0.000228	-1.02	173					GE542980	0.000181687	-0.777541	337	2282859	1.03943e-05	-0.364343	414	337
HTR014604	CEACAM6; CEACAM5	carcinoembryonic antigen-related cell adhesion molecule 6 (non-specific cross reacting antigen); carcinoembryonic antigen-related cell adhesion molecule 5	Hs.220529; Hs.466814									GE79541	0.000969514	-0.604614	502	586706	2.4388e-05	-0.736073	172	337
HTR001813	VTI1B; RDH11	vesicle transport through interaction with t-SNAREs homolog 1B (yeast); retinol dehydrogenase 11 (all-trans and 9-cis)	Hs.226007; Hs.144868; Hs.509719	225928_at	0.0117	-0.753	325									486527	6.37064e-06	-0.45818	350	337.5
HTR005777	MYPN	myopalladin	Hs.55205	235367_at	0.0132	-0.47	609					GE83444	2.69e-05	-1.40453	66					337.5
HTR010840	TMC4	transmembrane channel-like 4	Hs.355126	226403_at	0.000365	-0.818	277					GE88563	0.000409309	-0.706013	398					337.5
HTR010827	TRIM36	tripartite motif-containing 36	Hs.519514	219736_at	0.031	-0.886	225					GE62613	0.00398317	-0.643618	450					337.5
HTR006064	SCARB2	scavenger receptor class B, member 2	Hs.349656	201647_s_at	0.0303	-0.953	191					GE57054	0.000212647	-0.620856	484					337.5
HTR012219	ITGAV	integrin, alpha V (vitronectin receptor, alpha polypeptide, antigen CD51)	Hs.436873; Hs.470871									GE84072	0.00467789	-0.578942	531	187999	1.03016e-10	-0.792244	145	338
HTR006745	PIK3CB	phosphoinositide-3-kinase, catalytic, beta polypeptide	Hs.239818	217620_s_at	0.00355	-0.968	184					GE87836	0.000189259	-0.611776	492					338
HTR010588	MTAC2D1	membrane targeting (tandem) C2 domain containing 1	Hs.510262					A_23_P88439	0.037	-0.555	111	GE522820	0.000974992	-0.546614	565					338
HTR005437	ZNF277	zinc finger protein (C2H2 type) 277	Hs.489722									GE84165	0.00134168	-0.770041	339	261726	8.7257e-05	-0.473389	338	338.5
HTR005019	N/A	N/A	Hs.84753	218051_s_at	0.0213	-0.678	386					GE82736	5.42e-05	-0.836554	293					339.5
HTR005183	TMOD3	tropomodulin 3 (ubiquitous)	Hs.4998	220800_s_at	0.00104	-1.38	66					GE79026	0.000558351	-0.500428	613					339.5
HTR010230	CLC; POLD4	Charcot-Leyden crystal protein; polymerase (DNA-directed), delta 4	Hs.502977; Hs.523829	202996_at	0.00406	-0.719	349					GE589907	1.05e-06	-0.782692	331					340
HTR002109	DNCI2	dynein, cytoplasmic, intermediate polypeptide 2	Hs.546250; Hs.470601	242363_at	0.00142	-0.728	340					GE496423	0.00813372	-0.381482	734	147736	2.33017e-08	-0.588985	256	340
HTR004235	FAM49A	family with sequence similarity 49, member A	Hs.467769	208092_s_at	0.000806	-0.728	341					GE557745	7.03e-05	-0.499961	614	28465	0.00251094	-1.35213	24	341
HTR008375	NDUFA7	NADH dehydrogenase (ubiquinone) 1 alpha subcomplex, 7, 14.5kDa	Hs.515112; Hs.333427									GE54497	0.000279706	-0.548916	561	125334	8.9832e-11	-0.839314	122	341.5
HTR002866	FABP7	fatty acid binding protein 7, brain	Hs.26770	205030_at	0.0377	-0.431	656					GE55154	0.00083162	-1.85781	27					341.5
HTR006991	RILP; PRICKLE1	Rab interacting lysosomal protein; prickle-like 1 (Drosophila)	Hs.524348	230708_at	0.0435	-0.548	524					GE87283	0.00102827	-0.762837	342	2405869	6.81758e-06	-0.883328	105	342
HTR000994	PTK2	PTK2 protein tyrosine kinase 2	Hs.395482	241453_at	0.00148	-0.878	228					GE790930	0.000945643	-0.454734	661	724892	8.00266e-05	-0.468214	342	342
HTR007144	C10orf30	chromosome 10 open reading frame 30	Hs.498740; Hs.385777	227341_at	0.0016	-0.725	343					GE484420	0.00105438	-0.732133	375	129074	0.000237416	-1.01787	68	343
HTR001873	APLP2	amyloid beta (A4) precursor-like protein 2	Hs.370247	208702_x_at	0.0304	-0.562	504									248618	6.68988e-10	-0.712408	182	343
HTR003107	N/A	N/A	Hs.436186; Hs.440961	214012_at	0.0221	-0.74	336									343676	0.00269163	-0.457904	351	343.5
HTR000265	SDHD; TEX12; BCDO2	succinate dehydrogenase complex, subunit D, integral membrane protein; testis expressed sequence 12; beta-carotene dioxygenase 2	Hs.356270; Hs.224505; Hs.524039; Hs.449968									GE62111	1.77e-05	-0.806393	313	198767	6.78156e-07	-0.430213	375	344
HTR003632	FSTL1	follistatin-like 1	Hs.269512	208782_at	0.0274	-0.351	717					GE57441	0.000195709	-0.761969	344	48303	0.00374644	-0.494981	320	344
HTR002751	MYO1E	myosin IE	Hs.370392	203072_at	0.00182	-0.706	356									469748	0.00225542	-0.47691	337	346.5
HTR004706	UQCRB	ubiquinol-cytochrome c reductase binding protein	Hs.131255									GE57868	0.00380902	-0.526706	584	243530	4.47283e-13	-0.872219	110	347
HTR008386	SDHAL2; MUC20	succinate dehydrogenase complex, subunit A, flavoprotein-like 2; mucin 20	Hs.69321; Hs.478753; Hs.528543; Hs.547043	226622_at	0.0183	-0.745	332					GE53928	0.000260544	-0.745528	363					347.5
HTR001002	ATF3	activating transcription factor 3	Hs.460	202672_s_at	0.00163	-0.719	348					GE81053	0.00177295	-0.615618	487	51448	7.473e-06	-0.75751	162	348
HTR010233	NDUFA8	NADH dehydrogenase (ubiquinone) 1 alpha subcomplex, 8, 19kDa	Hs.495039									GE58574	6.14e-05	-0.786329	327	302842	8.81713e-05	-0.439356	369	348
HTR003130	CFL2	cofilin 2 (muscle)	Hs.180141	233496_s_at	0.0266	-0.709	354	A_24_P373152	0.0106	-0.585	100	GE79053	0.00172434	-0.430223	689	51965	0.000612965	-0.466853	343	348.5
HTR008102	TAF10	TAF10 RNA polymerase II, TATA box binding protein (TBP)-associated factor, 30kDa	Hs.89657	200055_at	0.0441	-0.692	371									723972	3.52776e-08	-0.491402	328	349.5
HTR001934	N/A	N/A	Hs.443240									GE56598	1.53e-05	-0.753585	358	357856	4.95738e-07	-0.470251	341	349.5
HTR006557	KIAA1279	KIAA1279	Hs.279580	212453_at	0.0122	-0.449	631	A_23_P380815	0.018	-0.556	109	GE53863	6.42e-06	-0.6087	501	172289	3.96261e-07	-0.683484	198	349.5
HTR001322	N/A	N/A	Hs.549196; Hs.473495					A_23_P51627	0.0186	-0.616	94	GE86429	0.00214835	-0.505692	608					351
HTR004970	DSG2	desmoglein 2	Hs.412597	1553105_s_at	0.00489	-1.2	103					GE60381	0.00270751	-0.514383	601					352
HTR000363	WTAP	Wilms tumor 1 associated protein	Hs.446091	244219_at	0.0285	-0.721	345					GE57085	0.0112018	-0.238435	783	321659	3.27215e-07	-0.457375	352	352
HTR029517	PRSS8	protease, serine, 8 (prostasin)	Hs.75799	202525_at	0.0165	-0.643	418									153925	0.00297232	-0.53923	287	352.5
HTR008716	TFCP2L1	transcription factor CP2-like 1	Hs.156471	227642_at	0.00299	-0.56	508					GE58600	5.78e-05	-1.00254	197					352.5
HTR011192	ZNF91	zinc finger protein 91 (HPF7, HTF10)	Hs.549076; Hs.531632	238466_at	0.0035	-1.02	171					GE750936	0.000280305	-0.575115	537					354
HTR007138	N/A	N/A	Hs.112242	223484_at	0.00256	-0.581	480					GE79546	1.26e-06	-0.755005	355	1056172	1.67484e-05	-0.895188	103	355
HTR010814	AUH	AU RNA binding protein/enoyl-Coenzyme A hydratase	Hs.175905									GE745260	0.00198769	-0.718468	390	321166	0.000290937	-0.494669	321	355.5
HTR010576	SLCO2A1	solute carrier organic anion transporter family, member 2A1	Hs.518270	204368_at	0.0325	-0.475	599					GE60473	0.00283581	-1.2072	112					355.5
HTR010478	RTCD1	RNA terminal phosphate cyclase domain 1	Hs.484222	203594_at	0.0198	-0.608	454					GE60291	0.000118782	-0.754995	356	280502	5.86642e-06	-0.527255	296	356
HTR046669	N/A	N/A	Hs.22627	235965_at	0.0337	-0.656	400					GE888740	3.44e-05	-0.805962	315					357.5
HTR007998	SMS	spermine synthase	Hs.529887	202043_s_at	0.0463	-0.385	690									135100	3.71656e-12	-1.33011	26	358
HTR011525	N/A	N/A	Hs.339646									GE579576	3.61e-05	-0.646916	440	250807	4.43729e-07	-0.55297	276	358
HTR009470	HES2	hairy and enhancer of split 2 (Drosophila)	Hs.118727	214521_at	0.00852	-0.469	610					GE506988	0.000925149	-1.21725	107					358.5
HTR000598	NME4; DECR2	non-metastatic cells 4, protein expressed in; 2,4-dienoyl CoA reductase 2, peroxisomal	Hs.9235; Hs.513233	212739_s_at	0.00586	-0.656	398					GE60243	9.45e-06	-0.800516	319					358.5
HTR003694	PPP2R5C	protein phosphatase 2, regulatory subunit B (B56), gamma isoform	Hs.368264	214083_at	0.0272	-0.553	514					GE85231	0.000249473	-0.845463	284	129640	0.00282647	-0.449974	361	361
HTR003717	TRIO	triple functional domain (PTPRF interacting)	Hs.130031	208178_x_at	0.0181	-0.557	509					GE57448	0.000852167	-0.74669	362	2088781	8.96718e-05	-0.681049	200	362
HTR008031	GALNT1	UDP-N-acetyl-alpha-D-galactosamine:polypeptide N-acetylgalactosaminyltransferase 1 (GalNAc-T1)	Hs.514806; Hs.306874	201723_s_at	0.0405	-0.423	664	A_23_P306105	0.00972	-0.724	61									362.5
HTR002025	TNFAIP8	tumor necrosis factor, alpha-induced protein 8	Hs.271955; Hs.519528	208296_x_at	0.000508	-0.782	306					GE54789	0.000833732	-0.678605	420					363
HTR005101	COMMD10	COMM domain containing 10	Hs.483136	218439_s_at	0.0445	-0.649	409					GE82083	0.000125931	-0.802543	318					363.5
HTR000260	C21orf97; PDXK; C21orf124	chromosome 21 open reading frame 97; pyridoxal (pyridoxine, vitamin B6) kinase; chromosome 21 open reading frame 124	Hs.284491	202671_s_at	0.000606	-0.943	196					GE56849	0.000870634	-0.668903	427	471254	0.00242268	-0.447734	364	364
HTR002584	VAPA	VAMP (vesicle-associated membrane protein)-associated protein A, 33kDa	Hs.165195	225198_at	0.0239	-0.448	632	A_23_P207957	0.00536	-0.74	57	GE86002	6.06e-05	-0.745393	364					364
HTR015325	N/A	N/A	Hs.349096	230006_s_at	0.0242	-0.55	522					GE811968	9.86e-07	-0.986522	207					364.5
HTR004417	C21orf5	chromosome 21 open reading frame 5	Hs.204575	205248_at	0.0143	-0.414	676	A_32_P227764	0.0302	-0.755	53									364.5
HTR002559	SMARCA4	SWI/SNF related, matrix associated, actin dependent regulator of chromatin, subfamily a, member 4	Hs.327527									GE59059	0.00129247	-0.575569	534	173169	0.000159758	-0.685	196	365
HTR007939	RHOQ	ras homolog gene family, member Q	Hs.549125; Hs.468415	212122_at	0.00347	-0.968	185					GE619797	1.45e-06	1.40089	814	273392	0.000529092	-0.445237	365	365
HTR001449	RGS19IP1	regulator of G-protein signalling 19 interacting protein 1	Hs.6454									GE79322	0.000107105	-0.566561	547	135843	1.30242e-05	-0.706712	184	365.5
HTR007511	N/A	N/A	Hs.439894; Hs.464196									GE877836	0.000322272	-0.868359	273	2139730	8.50712e-05	-0.265765	458	365.5
HTR004682	UBE2N	ubiquitin-conjugating enzyme E2N (UBC13 homolog, yeast)	Hs.524630	212751_at	0.00212	-0.576	489					GE85923	9.25e-06	-0.782336	333	47377	0.000201128	-0.444834	366	366
HTR005070	N/A	N/A	Hs.396358	226529_at	0.0486	-0.635	423	A_32_P353072	1.87e-05	-1.11	11	GE79968	0.0216118	-0.191479	788	814575	7.33924e-06	-0.510132	310	366.5
HTR001586	CDC14B	CDC14 cell division cycle 14 homolog B (S. cerevisiae)	Hs.40582	221556_at	0.00942	-0.573	495					GE52960	2.67e-05	-0.743617	367	283252	1.82003e-09	-1.58273	11	367
HTR006504	SLC25A23	solute carrier family 25 (mitochondrial carrier; phosphate carrier), member 23	Hs.356231	220182_at	0.0179	-0.612	447					GE62250	0.000135006	-0.844041	287					367
HTR024985	N/A	N/A	Hs.24283; Hs.147563	243786_at	0.00133	-1.03	164					GE87734	0.000660558	-0.542877	571					367.5
HTR006809	N/A	N/A	Hs.363558; Hs.138760	218706_s_at	0.00192	-0.695	368					GE55673	2.57e-05	-0.517333	598	758135	1.42601e-09	-0.913699	99	368
HTR044899	ZNF404	zinc finger protein 404	Hs.76561									GE85622	0.00326737	-0.702467	406	279197	0.00221931	-0.485225	330	368
HTR000824	N/A	N/A	Hs.32417	219856_at	7.82e-05	-1.02	166					GE87475	0.00295806	-0.377015	735	726225	0.00015553	-0.441527	368	368
HTR043935	ANGPTL2; ANGPTL4	angiopoietin-like 2; angiopoietin-like 4	Hs.9613	223333_s_at	0.000604	-1.33	74					GE82076	0.000176985	-0.452663	663					368.5
HTR004625	PPP1CB; SPDY1	protein phosphatase 1, catalytic subunit, beta isoform; speedy homolog 1 (Drosophila)	Hs.468018; Hs.511956	201409_s_at	0.0346	-0.36	713	A_24_P396720	0.0102	-0.925	27									370
HTR002378	MNAB	membrane associated DNA binding protein	Hs.533499	230134_s_at	0.0237	-0.782	307					GE55438	0.000818927	-0.658877	436					371.5
HTR004229	KLF4	Kruppel-like factor 4 (gut)	Hs.376206									GE86000	9.03e-05	-0.671388	424	151883	0.000345023	-0.494308	322	373
HTR008162	SLC25A4	solute carrier family 25 (mitochondrial carrier; adenine nucleotide translocator), member 4	Hs.246506; Hs.547075									GE80987	0.00230367	-0.550147	560	296111	4.63257e-11	-0.698995	188	374
HTR015359	C10orf74	chromosome 10 open reading frame 74	Hs.499833; Hs.530633	235016_at	0.00676	-1.32	75					GE87665	0.000247947	-0.447614	675					375
HTR044096	WSB2	WD repeat and SOCS box-containing 2	Hs.506985	201760_s_at	0.0475	-0.411	680	A_23_P259272	0.0193	-0.705	70									375
HTR010351	RBP1	retinol binding protein 1, cellular	Hs.529571	203423_at	0.000787	-0.699	363					GE58291	4.27e-05	-0.62373	477	1659834	0.00181749	-0.424245	376	376
HTR010411	MAP2K1	mitogen-activated protein kinase kinase 1	Hs.145442	202670_at	0.00158	-0.686	376					GE57608	0.0139326	-0.390774	729	33826	2.03351e-07	-0.806067	132	376
HTR007312	USP18	ubiquitin specific protease 18	Hs.38260	219211_at	0.00639	-0.685	378					GE55273	0.000140858	-0.947859	230	229295	0.000452912	-0.367011	413	378
HTR008089	CRIM1	cysteine-rich motor neuron 1	Hs.332847	202551_s_at	0.00485	-0.543	531									267780	6.07992e-07	-0.646148	225	378
HTR011073	LDOC1	leucine zipper, down-regulated in cancer 1	Hs.45231	204454_at	0.0213	-0.565	502					GE53514	0.000802957	-0.889675	256					379
HTR003582	RPL17	ribosomal protein L17	Hs.374588; Hs.485090; Hs.293653	224957_at	0.00926	-0.595	464					GE85375	0.000351292	-0.834238	295					379.5
HTR008900	SNAPC3	small nuclear RNA activating complex, polypeptide 3, 50kDa	Hs.546299; Hs.493516	229712_at	0.02	-0.684	380					GE85118	0.000695324	-0.718763	389	41694	0.000258796	-0.520956	300	380
HTR003844	HSPB8	heat shock 22kDa protein 8	Hs.400095									GE58582	0.00257174	-0.609526	497	295227	3.42826e-07	-0.57639	263	380
HTR011409	INSL4	insulin-like 4 (placenta)	Hs.418506	206549_at	0.00736	-0.446	639					GE80644	0.00156686	-1.17928	121					380
HTR006975	STARD13	START domain containing 13	Hs.507704									GE56199	4.13e-05	-0.596827	510	309807	7.25188e-05	-0.593389	251	380.5
HTR013012	HNF4G	hepatocyte nuclear factor 4, gamma	Hs.241529	232271_at	0.0441	-0.476	597					GE513315	4.59e-06	-1.05901	166					381.5
HTR005199	SERPINB2; FCER1A; SERPINE1	serine (or cysteine) proteinase inhibitor, clade B (ovalbumin), member 2; Fc fragment of IgE, high affinity I, receptor for; alpha polypeptide; serine (or cysteine) proteinase inhibitor, clade E (nexin, plasminogen activator inhibitor type 1), member 1	Hs.514913	204614_at	0.00247	-0.681	382					GE60232	0.00100714	-0.699328	407	248847	0.00381173	-0.914048	98	382
HTR016938	N/A	N/A	Hs.55131	241666_at	0.0105	-0.92	205					GE876989	0.000756415	-0.726122	382	122108	0.00493701	0.435419	477	382
HTR026489	N/A	N/A	Hs.490795	1555829_at	0.000342	-1.63	42					GE80288	0.00123064	-0.400047	722					382
HTR003155	FUT6; FUT4	fucosyltransferase 6 (alpha (1,3) fucosyltransferase); fucosyltransferase 4 (alpha (1,3) fucosyltransferase, myeloid-specific)	Hs.32956; Hs.284297; Hs.515088	210399_x_at	0.0112	-0.453	626					GE59041	8.58e-08	-1.12717	141					383.5
HTR002192	PDE9A	phosphodiesterase 9A	Hs.473927	205593_s_at	0.0292	-0.528	541					GE53429	7.68e-07	-0.951236	226					383.5
HTR010610	CGN	cingulin	Hs.18376	223232_s_at	0.00423	-0.681	384					GE53901	0.0196242	-0.497358	620	296444	2.65458e-05	-0.774022	154	384
HTR011085	PTK6	PTK6 protein tyrosine kinase 6	Hs.51133									GE80189	0.00269746	-0.638781	458	2346587	1.04176e-05	-0.508431	311	384.5
HTR005196	TMEFF1	transmembrane protein with EGF-like and two follistatin-like domains 1	Hs.530272; Hs.336224	205122_at	0.0183	-0.774	312									417905	0.00197461	-0.261735	460	386
HTR034705	N/A	N/A	Hs.546541; Hs.434305	1564786_at	0.000462	-0.857	243					GE554202	4.39e-05	-0.579261	529					386
HTR007790	HHAT	hedgehog acyltransferase	Hs.58650					A_23_P136355	0.0291	-0.495	127	GE713111	0.00832913	0.388337	798	347616	2.59839e-05	-0.40923	386	386
HTR029729	IQCG	IQ motif containing G	Hs.518536; Hs.529631	221185_s_at	0.0225	-0.652	405					GE83352	1.77e-05	-0.734857	372					388.5
HTR006923	PLEKHF2	pleckstrin homology domain containing, family F (with FYVE domain) member 2	Hs.29724	222699_s_at	0.0498	-0.574	494									150003	2.02105e-07	-0.541487	284	389
HTR029986	N/A	N/A	N/A	1555786_s_at	0.0408	-0.425	663					GE481001	8.37e-06	-1.19542	116					389.5
HTR014611	RAP1A	RAP1A, member of RAS oncogene family	Hs.190334									GE86022	0.00104865	-0.577419	532	25134	5.82489e-09	-0.601369	248	390
HTR011186	RBMS2	RNA binding motif, single stranded interacting protein 2	Hs.505729	205228_at	0.004	-0.69	375					GE57148	0.000123789	-0.702634	405					390
HTR006241	RAC3; NCOA3; TRAM1	ras-related C3 botulinum toxin substrate 3 (rho family, small GTP binding protein Rac3); nuclear receptor coactivator 3; translocation associated membrane protein 1	Hs.382168	211352_s_at	0.0375	-0.672	390									139467	0.000104647	-0.397095	392	391
HTR003727	N/A	N/A	Hs.11169	224657_at	0.0133	-0.432	654									243725	4.82854e-11	-0.809731	129	391.5
HTR000656	MARCKSL1	MARCKS-like 1	Hs.75061	200644_at	0.0125	-0.582	477					GE59967	0.00407193	-0.821034	306					391.5
HTR004215	TNFAIP9	tumor necrosis factor, alpha-induced protein 9	Hs.521008	225987_at	0.00982	-0.523	546					GE86507	5.22e-05	-0.926101	240					393
HTR003086	N/A	N/A	Hs.512607	202593_s_at	0.0285	-0.74	335					GE61111	5.35e-05	-0.643315	451					393
HTR011571	WT1	Wilms tumor 1	Hs.546393; Hs.408453									GE88273	0.0032462	-0.498406	618	2531717	3.50167e-09	-0.739545	169	393.5
HTR018501	KRTCAP3	keratinocyte associated protein 3	Hs.59509	235148_at	0.0178	-0.625	430					GE505673	0.000108291	-0.754276	357					393.5
HTR018171	HRASLS3	HRAS-like suppressor 3	Hs.502775; Hs.417630; Hs.31841	209581_at	0.0183	-0.441	643					GE472859	0.00162478	-0.710133	394	172817	2.62471e-05	-0.728009	177	394
HTR014677	N/A	N/A	Hs.530101	1555483_x_at	0.0403	-0.469	611									323193	6.78642e-05	-0.72099	178	394.5
HTR044004	PP	pyrophosphatase (inorganic)	Hs.437403									GE80789	0.000422084	-0.395369	724	31100	1.42601e-09	-1.00032	71	397.5
HTR001950	RGS20	regulator of G-protein signalling 20	Hs.368733	210138_at	0.039	-0.553	513					GE54560	0.000413425	-0.85108	282					397.5
HTR017593	N/A	N/A	Hs.24135	223089_at	0.00861	-0.72	347					GE527614	7.05e-05	-0.644025	449					398
HTR004977	RANBP9	RAN binding protein 9	Hs.306242									GE86683	0.000174835	-0.546874	564	365018	2.87691e-09	-0.62902	233	398.5
HTR008667	CENTG2	centaurin, gamma 2	Hs.435039	228240_at	0.0475	-0.383	695					GE88181	6.41e-05	-0.705819	399	161874	0.000411236	-0.625368	236	399
HTR017959	N/A	N/A	Hs.32433	227272_at	0.00345	-0.584	473					GE88076	0.000185693	-0.787735	326					399.5
HTR017664	N/A	N/A	Hs.478868									GE57377	0.000570958	-0.640474	456	358083	4.81168e-05	-0.463085	344	400
HTR029568	CLTB	clathrin, light polypeptide (Lcb)	Hs.484241	206284_x_at	0.0107	-0.665	392									264640	6.0301e-05	-0.369684	410	401
HTR027793	CYP4X1	cytochrome P450, family 4, subfamily X, polypeptide 1	Hs.439760	227702_at	0.0252	-0.518	551					GE593583	0.000280125	-0.89885	252					401.5
HTR008480	RRAS	related RAS viral (r-ras) oncogene homolog	Hs.515536	212647_at	0.00257	-0.949	194					GE61706	0.000795056	-0.50559	609					401.5
HTR000279	HBS1L; ALDH8A1	HBS1-like (S. cerevisiae); aldehyde dehydrogenase 8 family, member A1	Hs.486520; Hs.378532	220148_at	0.000267	-0.968	183					GE61203	0.000521227	-0.519035	595	795853	2.9753e-05	-0.381087	402	402
HTR010280	NDUFS4	NADH dehydrogenase (ubiquinone) Fe-S protein 4, 18kDa (NADH-coenzyme Q reductase)	Hs.528222									GE61878	0.00140548	-0.594456	514	377152	4.81765e-07	-0.53105	290	402
HTR000926	RIN3	Ras and Rab interactor 3	Hs.326822; Hs.437819	60471_at	0.00823	-0.508	562					GE87563	4.13e-07	-0.92126	243					402.5
HTR000626	NRP2	neuropilin 2	Hs.471200	219367_s_at	0.0336	-0.643	417					GE82398	0.000304041	-0.720578	388					402.5
HTR001389	ACCN2	amiloride-sensitive cation channel 2, neuronal	Hs.274361									GE61482	9.1e-05	-0.625152	473	774701	2.44444e-05	-0.481758	333	403
HTR005232	TMEM1	transmembrane protein 1	Hs.126221					A_23_P317683	0.0285	-0.645	85	GE53027	0.00300022	-0.421684	701	727871	0.00247866	-0.374487	406	406
HTR008323	ELK3	ELK3, ETS-domain protein (SRF accessory protein 2)	Hs.46523	221773_at	0.0115	-0.567	499	A_24_P133171	0.0245	-0.828	40	GE60403	0.00898278	-0.34106	750	122282	0.000113002	-0.504598	313	406
HTR016331	N/A	N/A	Hs.535549	227234_at	0.0456	-0.553	515					GE63246	0.000135705	-0.828345	298					406.5
HTR004793	PON2	paraoxonase 2	Hs.530077; Hs.514420	210830_s_at	0.0251	-0.65	407					GE54041	0.000546043	-0.526379	585	781019	2.84536e-07	-0.772867	155	407
HTR003871	FAM49B	family with sequence similarity 49, member B	Hs.492869									GE829101	0.000631833	-0.596011	512	259339	3.58589e-08	-0.51939	302	407
HTR010247	COX5B	cytochrome c oxidase subunit Vb	Hs.1342									GE85270	0.00292787	-0.62151	483	247903	0.00015857	-0.484685	331	407
HTR007854	EML2; SNRPD2	echinoderm microtubule associated protein like 2; small nuclear ribonucleoprotein D2 polypeptide 16.5kDa	Hs.515472; Hs.24178; Hs.535561	204398_s_at	0.0249	-0.425	662					GE54799	0.000191932	-1.09791	152					407
HTR000416	HDAC9	histone deacetylase 9	Hs.196054	205659_at	0.000148	-1.26	87					GE53455	0.00214888	-0.391704	727					407
HTR005119	SLMAP	sarcolemma associated protein	Hs.476432; Hs.132270	225243_s_at	0.0326	-0.37	707	A_24_P942773	0.0107	-0.564	107									407
HTR001499	TP53I3	tumor protein p53 inducible protein 3	Hs.50649; Hs.177861	210609_s_at	0.00758	-0.579	485					GE54106	0.00205	-0.766906	341	784696	0.000845795	-0.374428	407	407
HTR002984	AES	amino-terminal enhancer of split	Hs.515053									GE80148	0.000930735	-0.493099	624	811145	0.000312551	-0.687203	194	409
HTR000295	BACE2	beta-site APP-cleaving enzyme 2	Hs.529408; Hs.472492	217867_x_at	0.00441	-0.552	516					GE61278	0.000523488	-0.694777	409	809721	0.000322748	-0.453101	358	409
HTR007914	SH3BGRL	SH3 domain binding glutamic acid-rich protein like	Hs.108029									GE79203	0.000185913	-0.470456	645	488908	2.0165e-08	-0.729218	174	409.5
HTR006338	PPFIA1	protein tyrosine phosphatase, receptor type, f polypeptide (PTPRF), interacting protein (liprin), alpha 1	Hs.530749	210236_at	0.00275	-0.574	493									138153	8.73398e-05	-0.486941	329	411
HTR004135	N/A	N/A	Hs.476093	1554110_at	0.00219	-0.659	395					GE87819	0.000162765	-0.66727	429					412
HTR030701	N/A	N/A	Hs.549266	243386_at	0.00526	-0.648	412					GE887010	0.00183788	0.40107	799	135238	0.00241663	-0.519306	303	412
HTR003203	SLC12A7	solute carrier family 12 (potassium/chloride transporters), member 7	Hs.172613	218066_at	0.0164	-0.411	679					GE58408	1.92e-07	-1.10409	147					413
HTR003048	TMEM30A	transmembrane protein 30A	Hs.108530	222391_at	0.00221	-0.646	413					GE82328	0.00145672	-0.450136	669	136708	2.98898e-07	-0.565688	273	413
HTR010658	N/A	N/A	Hs.462859	218756_s_at	0.0176	-0.632	425					GE62745	0.000290753	-0.703963	402					413.5
HTR010516	MMD	monocyte to macrophage differentiation-associated	Hs.463483	203414_at	0.00553	-0.513	554									758382	1.13181e-05	-0.562744	274	414
HTR000810	KLK5	kallikrein 5	Hs.50915	222242_s_at	0.0033	-0.842	249					GE58494	0.000639944	-0.532409	579					414
HTR015736	CD99	CD99 antigen	Hs.495605; Hs.444541; Hs.29952	201028_s_at	0.000636	-1.06	155					GE61166	3.9e-06	-0.690065	415	125587	0.00365703	0.45897	478	415
HTR008415	POLB	polymerase (DNA directed), beta	Hs.521563									GE545386	0.00167496	-0.568871	544	48629	0.000423587	-0.540924	286	415
HTR000307	AMY2B	amylase, alpha 2B; pancreatic	Hs.484588; Hs.512635	228023_x_at	0.0196	0.485	730					GE61270	0.000544937	-0.68784	416	788552	0.00175374	-1.04735	58	416
HTR026582	C9orf53; MTAP	chromosome 9 open reading frame 53; methylthioadenosine phosphorylase	Hs.193268; Hs.512599	211363_s_at	0.00268	-0.948	195					GE771545	0.0434607	-0.222755	786	2156470	4.51833e-07	-0.359487	418	418
HTR001132	FOSL2	FOS-like antigen 2	Hs.220971; Hs.549393	225262_at	0.00207	-0.552	517					GE88372	2.23e-06	-0.798472	320					418.5
HTR039917	N/A	N/A	Hs.523652									GE569561	0.00110314	-0.477585	636	1642556	8.09714e-10	-0.677084	202	419
HTR013014	GSN	gelsolin (amyloidosis, Finnish type)	Hs.522373	214040_s_at	0.025	-1.3	76					GE61362	0.00398486	-0.31955	763					419.5
HTR005652	TMC5	transmembrane channel-like 5	Hs.115838	222904_s_at	0.00026	-1.02	168					GE82941	0.00469212	-0.449254	672					420
HTR010575	C2orf22	chromosome 2 open reading frame 22	Hs.274415	225579_at	0.00015	-0.792	296					GE79436	0.00308627	-0.56856	545					420.5
HTR015309	RBPMS	RNA binding protein with multiple splicing	Hs.334587									GE87159	3.64e-05	-0.73283	374	2230356	0.00146556	-0.231012	468	421
HTR009042	N/A	N/A	Hs.79741	232682_at	0.0398	-0.551	519									269800	3.37026e-08	-0.493957	324	421.5
HTR003035	TDE2	tumor differentially expressed 2	Hs.146668; Hs.33519	229319_at	0.0245	-0.42	668									754250	3.77589e-07	-0.728658	176	422
HTR002753	SEMA3B	sema domain, immunoglobulin domain (Ig), short basic domain, secreted, (semaphorin) 3B	Hs.82222	203071_at	0.0021	-0.731	338					GE59049	0.00148919	-0.602845	506					422
HTR001939	RAB3IP	RAB3A interacting protein (rabin3)	Hs.258209	238526_at	0.0284	-0.44	644					GE87130	0.000418345	-1.00014	201					422.5
HTR013053	MCF2L	MCF.2 cell line derived transforming sequence-like	Hs.170422	212935_at	0.0146	-0.477	596					GE80400	0.000200297	-0.902693	250					423
HTR010115	DSTN	destrin (actin depolymerizing factor)	Hs.304192									GE85988	6.11e-05	-0.436732	684	149199	3.17453e-09	-0.75351	163	423.5
HTR015621	C9orf127	chromosome 9 open reading frame 127	Hs.493808	207839_s_at	0.0151	-0.451	630					GE79089	1.02e-06	-0.972341	217					423.5
HTR012370	SPRR3	small proline-rich protein 3	Hs.139322	218990_s_at	0.00234	-0.653	401					GE58363	0.000260253	-0.645143	446					423.5
HTR010346	ZNF230; RNF141	zinc finger protein 230; ring finger protein 141	Hs.44685	226106_at	0.00764	-0.479	594	A_24_P372625	0.0153	-0.715	67	GE58732	0.00355042	-0.440259	680	140367	0.000216934	-0.591373	254	424
HTR004033	HEBP2	heme binding protein 2	Hs.486589	203430_at	0.00303	-0.511	556					GE58579	1.69e-07	-0.837032	292					424
HTR005044	C6orf209	chromosome 6 open reading frame 209	Hs.271643					A_23_P81660	0.0183	-0.555	110	GE88468	0.00107424	-0.365319	739					424.5
HTR011090	N/A	N/A	Hs.232296	228061_at	0.0174	-0.905	215					GE87961	0.00421686	-0.475306	638					426.5
HTR001236	SHANK2	SH3 and multiple ankyrin repeat domains 2	Hs.268726; Hs.503126	213308_at	0.00474	-0.508	563					GE53699	2.04e-05	-0.838784	291					427
HTR015971	N/A	N/A	Hs.79276	232366_at	0.0284	-0.609	453					GE488305	0.00133334	-0.704255	401					427
HTR049217	TPM3	tropomyosin 3	Hs.146070; Hs.375821; Hs.535581	238065_at	0.0386	-0.416	675					GE697526	5.18e-06	-1.00027	200	310548	0.00114021	-0.337362	427	427
HTR010408	N/A	N/A	Hs.185489	203897_at	0.0027	-0.628	428					GE88151	0.0089613	-0.493855	623	289156	6.49705e-07	-0.529309	293	428
HTR001553	CCL28	chemokine (C-C motif) ligand 28	Hs.334633	224027_at	0.00566	-0.62	436					GE62861	9.11e-06	-0.6737	421					428.5
HTR005180	PEA15	phosphoprotein enriched in astrocytes 15	Hs.517216	200787_s_at	0.0245	-0.633	424					GE79949	0.000190872	-0.663448	433					428.5
HTR003009	ARL6IP5	ADP-ribosylation-like factor 6 interacting protein 5	Hs.518060									GE54622	0.00100274	-0.402239	718	781037	8.7763e-12	-0.797323	140	429
HTR014854	IRF2BP2	interferon regulatory factor 2 binding protein 2	Hs.350268	224572_s_at	0.0155	-0.587	471									127831	3.01853e-07	-0.408854	387	429
HTR016630	N/A	N/A	Hs.466729	227007_at	0.0107	-0.498	575					GE85498	7.98e-05	-0.847198	283					429
HTR010325	PAWR	PRKC, apoptosis, WT1, regulator	Hs.406074; Hs.506182	226223_at	0.000161	-0.768	317					GE80094	0.00913918	-0.308746	766	1964074	2.31882e-05	-0.334412	429	429
HTR014600	N/A	N/A	Hs.518265	213554_s_at	0.034	-0.652	404					GE82172	0.000201098	-0.640654	455					429.5
HTR002110	PRKCBP1	protein kinase C binding protein 1	Hs.446240									GE53780	0.00034736	-0.520369	593	814595	4.31163e-08	-0.571774	267	430
HTR015016	RRM2B	ribonucleotide reductase M2 B (TP53 inducible)	Hs.512592	223342_at	0.00868	-0.582	479					GE53884	0.00091543	-0.726471	381					430
HTR000774	WDR1	WD repeat domain 1	Hs.128548	200609_s_at	0.00956	-0.451	629	A_23_P502913	0.00541	-0.651	82	GE80015	1.02e-05	0.65161	806	108671	0.000266323	-0.632147	231	430
HTR001006	SCARF2	scavenger receptor class F, member 2	Hs.474251; Hs.517419									GE88716	0.00213037	-0.470883	642	344834	3.52192e-09	-0.65374	220	431
HTR017822	KIAA1443; PPP1R3E	KIAA1443; protein phosphatase 1, regulatory (inhibitor) subunit 3E	Hs.39911; Hs.170745									GE53975	0.000127816	-0.703453	403	2268486	0.000396638	-0.265228	459	431
HTR001321	EZH2	enhancer of zeste homolog 2 (Drosophila)	Hs.444082	203358_s_at	0.000715	0.906	733					GE636741	2.15e-05	-0.665031	432	770992	0.0012429	-0.449454	362	432
HTR003166	BCAR1	breast cancer anti-estrogen resistance 1	Hs.479747									GE837016	0.000117513	-0.519517	594	324666	2.1058e-08	-0.567263	271	432.5
HTR000605	RFP2; KCNRG	ret finger protein 2; potassium channel regulator	Hs.436922; Hs.508035	1569142_at	0.000815	-0.971	182					GE62964	0.00340765	-0.437006	683					432.5
HTR007371	C21orf63	chromosome 21 open reading frame 63	Hs.208358									GE528994	0.000713411	-0.579528	528	277327	6.49705e-07	-0.473229	339	433.5
HTR008997	GCNT3	glucosaminyl (N-acetyl) transferase 3, mucin type	Hs.194710	219508_at	0.000242	-1.04	159					GE81437	0.00230817	-0.413871	708					433.5
HTR011047	PGAM2	phosphoglycerate mutase 2 (muscle)	Hs.413238	205736_at	0.0141	-0.477	595					GE80904	0.0189736	-2.34262	10	173637	0.00314967	-0.32307	436	436
HTR008467	SNX24	sorting nexing 24	Hs.483200	218705_s_at	0.00953	-0.491	583					GE81849	0.000721403	-0.653669	437	211502	3.37231e-07	-0.456603	353	437
HTR004177	STAM2	signal transducing adaptor molecule (SH3 domain and ITAM motif) 2	Hs.17200	209649_at	0.00116	-0.621	434					GE535132	2.82e-06	-0.646606	441					437.5
HTR000147	MAP4K4	mitogen-activated protein kinase kinase kinase kinase 4	Hs.431550	218181_s_at	0.000694	-0.857	242					GE55470	0.000805164	-0.558027	551	713130	0.000196763	-0.317915	438	438
HTR006566	N/A	N/A	Hs.505295									GE79824	0.000814768	-0.4408	678	320475	6.77163e-08	-0.683337	199	438.5
HTR015505	N/A	N/A	Hs.546537	1556613_s_at	0.0296	-0.463	617					GE762937	0.00183098	-0.882841	261					439
HTR004288	PPIL4	peptidylprolyl isomerase (cyclophilin)-like 4	Hs.549221; Hs.450175									GE536720	2.46e-05	-0.690765	413	2228428	0.00151794	-0.231325	467	440
HTR000156	TRIM5; TRIM6; TRIM34	tripartite motif-containing 5; tripartite motif-containing 6; tripartite motif-containing 34	Hs.125300; Hs.350518	224175_s_at	0.0418	-0.462	619					GE87491	4.83e-06	-0.8815	262					440.5
HTR000614	CPEB1; RPS17	cytoplasmic polyadenylation element binding protein 1; ribosomal protein S17	Hs.433427; Hs.546423; Hs.512525	219578_s_at	0.019	-0.616	441					GE62101	0.0198305	-0.283561	778	1644852	1.67854e-12	-1.13472	42	441
HTR011900	PPP4R2	protein phosphatase 4, regulatory subunit 2	Hs.431092; Hs.534462; Hs.130526	235371_at	0.0108	0.738	732					GE848755	4.85e-05	-0.828184	300	2210919	2.39319e-05	-0.31044	441	441
HTR003693	GSPT1	G1 to S phase transition 1	Hs.528780	217595_at	0.0305	-0.648	410					GE789017	0.000501661	-0.645823	443	197775	0.000582844	-0.304082	445	443
HTR004927	VPS26	vacuolar protein sorting 26 (yeast)	Hs.499925									GE838250	0.000391814	-0.592477	517	232456	1.41569e-05	-0.439097	370	443.5
HTR003646	SEPW1	selenoprotein W, 1	Hs.529132	201194_at	0.0158	-0.614	444					GE81220	9.51e-05	-0.609669	495	713869	1.15835e-05	-0.521036	299	444
HTR000849	TLOC1	translocation protein 1	Hs.529591					A_23_P357856	0.0297	-0.507	122	GE61241	0.0493081	-0.347506	746	298504	0.000120559	-0.306888	444	444
HTR003976	N/A	N/A	Hs.408702									GE82875	0.000396728	-0.627733	468	773670	0.00160021	-0.351608	423	445.5
HTR058302	INPP5B	inositol polyphosphate-5-phosphatase, 75kDa	Hs.449942	213643_s_at	0.0134	-0.551	521					GE61332	0.00013012	-0.738104	371					446
HTR008359	N/A	N/A	Hs.534562; Hs.301564	226132_s_at	0.0219	-0.693	369					GE905411	2.39e-05	-0.580575	526					447.5
HTR019212	N/A	N/A	Hs.47558; Hs.292863; Hs.382349									GE789551	0.0238877	-0.364393	740	755800	2.59608e-10	-0.766848	157	448.5
HTR006147	SRI	sorcin	Hs.489040	208920_at	0.0022	-0.619	439					GE56518	0.00289425	-0.636618	460					449.5
HTR001737	HLA-DRB1; HLA-DQB1; HLA-DRB3; HLA-DRB6; HLA-DRB4; HLA-DRB5; HLA-DQB2; HLA-DRB2; HLA-DQB3; HLA-DRB9	major histocompatibility complex, class II, DR beta 1; major histocompatibility complex, class II, DQ beta 1; major histocompatibility complex, class II, DR beta 3; major histocompatibility complex, class II, DR beta 6 (pseudogene); major histocompatibility complex, class II, DR beta 4; major histocompatibility complex, class II, DR beta 5; major histocompatibility complex, class II, DQ beta 2; m…	Hs.520049; Hs.409934; Hs.534322; Hs.375115; Hs.545653; Hs.129826	212999_x_at	0.0163	-0.727	342					GE88565	0.000529946	-0.55064	557					449.5
HTR008419	PHYH	phytanoyl-CoA hydroxylase (Refsum disease)	Hs.498732	203335_at	0.00476	-0.512	555					GE58394	3.52e-05	-0.761871	345					450
HTR002723	TEAD1	TEA domain family member 1 (SV40 transcriptional enhancer factor)	Hs.546308	1553322_s_at	0.0207	-0.61	450					GE79157	0.0489709	-0.227047	784	289333	8.20845e-09	-0.81349	128	450
HTR003094	ATP6V1D	ATPase, H+ transporting, lysosomal 34kDa, V1 subunit D	Hs.272630	235864_at	0.0325	-0.438	649									298827	9.24708e-07	-0.591808	253	451
HTR005418	N/A	N/A	Hs.206501	209679_s_at	0.00509	-0.605	457					GE63300	0.00223398	-0.645433	445					451
HTR009361	N/A	N/A	Hs.497512	220987_s_at	0.0177	-0.521	549					GE88795	8.66e-06	-0.75534	354					451.5
HTR008357	PITPNC1	phosphatidylinositol transfer protein, cytoplasmic 1	Hs.549130	238649_at	0.0438	-0.685	379					GE58492	0.000543938	-0.5818	524					451.5
HTR003775	ARHGEF12	Rho guanine nucleotide exchange factor (GEF) 12	Hs.24598; Hs.370704									GE54946	0.000862865	-0.626574	470	265359	5.47955e-05	-0.326419	434	452
HTR042947	N/A	N/A	Hs.489237; Hs.356572; Hs.190537	227371_at	0.00672	-0.584	474					GE82446	0.00172922	-0.662065	434					454
HTR015069	N/A	N/A	Hs.29344	213191_at	0.0372	-0.353	716					GE803521	2.39e-05	-1.00665	193					454.5
HTR006209	C10orf45	chromosome 10 open reading frame 45	Hs.446315	223058_at	0.00732	-0.509	561					GE85863	0.000281524	-0.758628	350					455.5
HTR001949	MAK; ALPK3	male germ cell-associated kinase; alpha-kinase 3	Hs.459183	228342_s_at	0.0406	-0.487	587					GE56404	0.000161599	-0.791757	325					456
HTR003963	NDST1	N-deacetylase/N-sulfotransferase (heparan glucosaminyl) 1	Hs.222055	202607_at	0.000226	-0.769	315					GE485511	0.00441438	-0.517575	597					456
HTR008715	GNRHR2	gonadotropin-releasing hormone (type 2) receptor 2	Hs.356873; Hs.9088; Hs.502564; Hs.380390									GE55059	0.000868434	-0.592208	518	756883	0.000265794	-0.391693	395	456.5
HTR000160	PAM	peptidylglycine alpha-amidating monooxygenase	Hs.369430	212958_x_at	0.0426	-0.322	728									136657	8.94509e-07	-0.702554	186	457
HTR002133	PHIP; WDR11	pleckstrin homology domain interacting protein; WD repeat domain 11	Hs.511817; Hs.301172									GE56846	1.81e-05	-0.545537	567	814779	8.80111e-06	-0.460677	347	457
HTR058295	N/A	N/A	Hs.550177	1557116_at	0.00469	-0.594	468					GE530828	0.00161925	-0.644147	448					458
HTR002140	DNAJA3	DnaJ (Hsp40) homolog, subfamily A, member 3	Hs.459779; Hs.372579	225867_at	0.0455	-0.611	448					GE79611	3.47e-05	-0.626058	471					459.5
HTR009171	RASGRP1	RAS guanyl releasing protein 1 (calcium and DAG-regulated)	Hs.511010	205590_at	0.0115	-0.581	481					GE81550	1.04e-05	-0.648635	439					460
HTR008547	EPB41L5	erythrocyte membrane protein band 4.1 like 5	Hs.369232	229292_at	0.0011	-0.597	461					GE62952	0.00028288	-0.636198	461					461
HTR001863	GYPA	glycophorin A (includes MN blood group)	Hs.434973									GE79929	0.00247857	-0.485248	629	754703	0.00317814	-0.527527	295	462
HTR044010	EPS8L2	EPS8-like 2	Hs.55016; Hs.448664	222546_s_at	0.00181	-0.877	229					GE552852	0.00123636	-0.425956	695					462
HTR006308	ERO1L	ERO1-like (S. cerevisiae)	Hs.525339									GE87238	0.00426971	-0.440367	679	38722	5.61368e-07	-0.597568	249	464
HTR002718	HN1	hematological and neurological expressed 1	Hs.532803	222396_at	0.00104	-0.775	311					GE58696	0.00052348	-0.499314	617					464
HTR010672	N/A	N/A	Hs.18029									GE55686	0.00457431	-0.609801	494	324108	0.000826158	-0.326014	435	464.5
HTR004000	NBS1	Nijmegen breakage syndrome 1 (nibrin)	Hs.492208	202907_s_at	0.0415	-0.359	714					GE54544	0.000509899	-0.630033	465	51343	2.46422e-05	-0.517318	304	465
HTR002636	LYPLA1	lysophospholipase I	Hs.435850	203007_x_at	0.0119	-0.539	532									754403	0.000805065	-0.386207	399	465.5
HTR001539	KDELR3	KDEL (Lys-Asp-Glu-Leu) endoplasmic reticulum protein retention receptor 3	Hs.534392	207265_s_at	0.0249	-0.715	351					GE82156	0.00289834	-0.52878	581					466
HTR005147	C11orf10	chromosome 11 open reading frame 10	Hs.437779									GE58572	0.00476736	-0.571126	542	232727	0.00367141	-0.398539	391	466.5
HTR000253	CKLF; CKLFSF1	chemokine-like factor; chemokine-like factor super family 1	Hs.549232; Hs.15159	221058_s_at	0.0313	-0.489	585					GE58745	0.00100516	-0.759359	348					466.5
HTR008869	ZNF651	zinc finger protein 651	Hs.409561	226484_at	0.00823	-0.851	246					GE87459	0.000366062	-0.429904	690					468
HTR009416	CD86	CD86 antigen (CD28 antigen ligand 2, B7-2 antigen)	Hs.171182									GE58874	0.00131843	-0.48689	628	50214	2.24917e-07	-0.510413	309	468.5
HTR006202	BNIP3	BCL2/adenovirus E1B 19kDa interacting protein 3	Hs.144873									GE54049	0.00096813	-0.453265	662	4128811	5.25634e-05	-0.547454	278	470
HTR009599	TLR1	toll-like receptor 1	Hs.111805	210176_at	0.00454	-0.527	544					GE56281	0.000522591	-0.708226	396					470
HTR014890	PPP2R2C	protein phosphatase 2 (formerly 2A), regulatory subunit B (PR 52), gamma isoform	Hs.479069	228010_at	0.0048	-0.607	455					GE62629	0.00220214	-0.619339	485					470
HTR000514	RORA	RAR-related orphan receptor A	Hs.511626; Hs.549378; Hs.512943; Hs.37648	226682_at	0.0474	-0.446	636					GE570332	3.19e-05	-0.821059	305					470.5
HTR017662	C18orf15; C18orf1	chromosome 18 open reading frame 15; chromosome 18 open reading frame 1	Hs.464697; Hs.149363; Hs.550158	207996_s_at	0.0359	-0.532	538					GE54098	0.00158471	-0.722905	385	1849988	0.000397654	0.298614	471	471
HTR006910	ISG20	interferon stimulated gene 20kDa	Hs.459265	33304_at	0.0144	-0.576	490					GE476899	0.000233724	-0.642722	452					471
HTR010649	N/A	N/A	Hs.504301	230323_s_at	0.00861	-0.511	559					GE80022	0.000400523	-0.724373	384					471.5
HTR008184	TMEM14B; TMEM14C	transmembrane protein 14B; transmembrane protein 14C	Hs.273077; Hs.519557; Hs.446125	223106_at	0.0365	-0.382	698					GE79484	0.000871222	-0.729217	379	300000	4.32625e-05	0.301136	472	472
HTR007881	ACTR3	ARP3 actin-related protein 3 homolog (yeast)	Hs.433512	239170_at	0.0342	-0.58	482					GE864053	0.00447792	-0.63057	464					473
HTR008751	CECR1	cat eye syndrome chromosome region, candidate 1	Hs.170310	219505_at	0.0011	-1.02	170					GE82164	0.000915152	-0.521617	590	757130	3.77133e-05	0.369739	475	475
HTR000061	VPS16; PTPRA	vacuolar protein sorting 16 (yeast); protein tyrosine phosphatase, receptor type, A	Hs.269577	213799_s_at	0.0232	-0.661	394					GE57944	2.41e-05	-0.550875	556					475
HTR000041	SNURF; PWCR1; SNRPN; IPW	SNRPN upstream reading frame; Prader-Willi syndrome chromosome region 1; small nuclear ribonucleoprotein polypeptide N; imprinted in Prader-Willi syndrome	Hs.525700; Hs.546847; Hs.546848	206042_x_at	0.0243	-0.806	286					GE83866	0.0241033	-0.477182	637	280736	1.57643e-05	0.393504	476	476
HTR011590	SHC3	src homology 2 domain containing transforming protein C3	Hs.137570	217130_at	0.0419	-0.465	615					GE573233	9.41e-05	-0.77411	338					476.5
HTR010906	FAIM	Fas apoptotic inhibitory molecule	Hs.173438									GE55795	0.000399883	-0.60952	498	258537	0.00170094	-0.275609	456	477
HTR002884	N/A	N/A	Hs.100914									GE55719	0.000401995	-0.598604	509	294510	0.00375996	-0.297011	447	478
HTR003747	N/A	N/A	Hs.431338; Hs.404056	203513_at	0.0433	-0.398	689					GE83099	1.59e-05	-0.872781	268					478.5
HTR010103	ATP6V1G1	ATPase, H+ transporting, lysosomal 13kDa, V1 subunit G isoform 1	Hs.388654	208737_at	0.0114	-0.453	627					GE85998	0.00070839	-0.622693	479	146646	6.74546e-11	-0.668333	210	479
HTR015977	APBB2	amyloid beta (A4) precursor protein-binding, family B, member 2 (Fe65-like)	Hs.479602; Hs.507486	213419_at	0.0213	-0.768	318					GE88526	2.61e-05	-0.474376	640					479
HTR003737	ANXA4	annexin A4	Hs.422986; Hs.413944	201301_s_at	0.00776	-0.59	470					GE79153	0.0012634	-0.510355	605	199079	0.00201281	0.499055	479	479
HTR004983	KRTHB1; KRTHB3	keratin, hair, basic, 1; keratin, hair, basic, 3	Hs.185568; Hs.182506; Hs.527858; Hs.278658	213711_at	0.0169	-0.619	438					GE60070	8.41e-05	-0.584643	522					480
HTR029562	CUEDC1	CUE domain containing 1	Hs.46679	219468_s_at	0.0207	-0.743	334					GE85512	0.00012575	-0.488542	626					480
HTR003077	SLC9A3R1	solute carrier family 9 (sodium/hydrogen exchanger), isoform 3 regulator 1	Hs.396783	201349_at	0.0432	-0.368	710					GE79200	0.00298781	-0.622205	482	773286	5.14509e-08	-0.826381	123	482
HTR011550	SLC9A7	solute carrier family 9 (sodium/hydrogen exchanger), isoform 7	Hs.496057	1552671_a_at	0.00157	-0.778	309					GE83450	0.000297008	-0.463777	655					482
HTR010189	IRF1	interferon regulatory factor 1	Hs.436061	202531_at	0.00658	-0.58	483					GE59715	0.00021889	-0.4496	670	323001	0.000828698	-0.294942	448	483
HTR003616	BZW1	basic leucine zipper and W2 domains 1	Hs.355983; Hs.102941									GE902814	0.000361084	-0.362918	741	144000	5.88107e-07	-0.644137	227	484
HTR010757	C19orf32	chromosome 19 open reading frame 32	Hs.76277	226597_at	0.0449	-0.58	484					GE62169	0.022082	2.40734	816	757143	0.00201537	-0.422764	377	484
HTR008794	PTPN3	protein tyrosine phosphatase, non-receptor type 3	Hs.436429									GE578127	0.000478366	-0.556862	553	322739	5.52289e-05	-0.361416	416	484.5
HTR029615	N/A	N/A	N/A	227985_at	0.0278	-0.461	621					GE829678	0.000238592	-0.759119	349					485
HTR004644	IGFBP7	insulin-like growth factor binding protein 7	Hs.479808; Hs.479814									GE81041	0.00169668	-0.460567	657	68605	5.19407e-07	-0.503625	314	485.5
HTR006226	FNDC3	fibronectin type III domain containing 3	Hs.508010									GE558478	8.56e-05	-0.579035	530	148349	0.000368829	-0.310268	442	486
HTR009364	VIT	vitrin	Hs.137415									GE613383	0.00168204	-0.432801	687	758777	0.00154632	-0.53383	288	487.5
HTR006602	OFD1	oral-facial-digital syndrome 1	Hs.6483									GE60330	0.00142314	-0.512217	602	729874	0.000100859	-0.432244	373	487.5
HTR010277	N/A	N/A	Hs.12107	202121_s_at	0.0181	-0.471	607					GE61840	5.67e-05	-0.742929	369					488
HTR000886	DBN1	drebrin 1	Hs.130316	217025_s_at	0.00732	-0.676	387					GE79428	0.00378142	-0.52108	592					489.5
HTR004839	DHRS7	dehydrogenase/reductase (SDR family) member 7	Hs.59719									GE56460	0.00187151	-0.437562	682	110379	0.00113051	-0.523711	298	490
HTR003000	PRKWNK1; HSN2	protein kinase, lysine deficient 1; hereditary sensory neuropathy, type II	Hs.504432; Hs.356604; Hs.524171									GE82462	0.000465458	-0.515154	600	197155	1.161e-06	-0.418406	381	490.5
HTR003789	TSPAN1	tetraspan 1	Hs.38972	209114_at	0.0169	-0.648	411					GE54595	0.00287655	-0.543947	570					490.5
HTR000869	N/A	N/A	Hs.507680	202259_s_at	0.0192	-0.515	553					GE56196	0.000182936	-0.6138	491	43905	7.34928e-05	-0.37108	408	491
HTR008604	PPL	periplakin	Hs.192233	203407_at	0.0438	-0.381	699					GE54042	0.00105618	-0.842916	289					494
HTR014754	C1orf34	chromosome 1 open reading frame 34	Hs.112949	210652_s_at	0.00359	-0.547	526					GE79178	0.00121102	-0.632193	463					494.5
HTR007293	OTUB2	OTU domain, ubiquitin aldehyde binding 2	Hs.278815	222878_s_at	0.026	-0.545	528									727180	0.00245156	-0.249769	463	495.5
HTR003007	KLF6	Kruppel-like factor 6	Hs.285313; Hs.4055	208961_s_at	0.00513	-0.571	496					GE61689	0.00242317	-0.407855	713	731292	0.000679764	-0.816725	127	496
HTR007917	POLR2B	polymerase (RNA) II (DNA directed) polypeptide B, 140kDa	Hs.479814									GE88485	0.00247559	-0.5052	610	295551	4.81168e-05	-0.411258	383	496.5
HTR004027	C20orf112	chromosome 20 open reading frame 112	Hs.516977; Hs.516978; Hs.546999	225224_at	0.0198	-0.426	659					GE86337	0.000746223	-0.778278	336					497.5
HTR006238	EPS15	epidermal growth factor receptor pathway substrate 15	Hs.83722	217886_at	0.0219	-0.569	498					GE60385	0.00356523	0.418237	801	753976	6.36408e-11	-0.792613	143	498
HTR009624	ARIH1	ariadne homolog, ubiquitin-conjugating enzyme E2 binding protein, 1 (Drosophila)	Hs.268787									GE598204	3.92e-05	-0.536351	577	713589	8.86372e-05	-0.359099	419	498
HTR046328	N/A	N/A	Hs.498397	201825_s_at	0.0114	-0.453	628					GE61435	2.06e-05	-0.609358	499	43411	4.68212e-07	-0.792476	144	499
HTR003162	NEK6	NIMA (never in mitosis gene a)-related kinase 6	Hs.197071; Hs.511844	223158_s_at	0.00567	-0.507	567					GE53676	2.44e-05	-0.666655	431					499
HTR006014	SRP14	signal recognition particle 14kDa (homologous Alu RNA binding protein)	Hs.533732									GE81240	0.000399769	-0.426972	693	362253	7.33643e-11	-0.514296	306	499.5
HTR011049	CLIC3	chloride intracellular channel 3	Hs.64746	219529_at	0.00306	-0.831	266					GE54795	0.0017479	-0.382764	733					499.5
HTR020596	KIAA1423	KIAA1423	Hs.99145	225127_at	0.0375	-0.383	696					GE85595	0.0001609	-0.821077	304					500
HTR009187	N/A	N/A	Hs.380691									GE79591	0.000717024	-0.567306	546	2153674	0.000265794	-0.27863	455	500.5
HTR006123	C18orf10	chromosome 18 open reading frame 10	Hs.22981	212055_at	0.0363	-0.44	645					GE855466	0.000127089	-0.753342	359					502
HTR000858	PSMB10; CTRL	proteasome (prosome, macropain) subunit, beta type, 10; chymotrypsin-like	Hs.9661; Hs.405774; Hs.513683	202659_at	0.0151	-0.562	503					GE61663	0.000586324	-0.431564	688	753407	1.3378e-05	-0.478968	336	503
HTR012488	C20orf121	chromosome 20 open reading frame 121	Hs.283869	219633_at	0.0267	-0.48	592					GE661925	2.45e-05	-0.604278	503	43682	5.55415e-05	0.330176	473	503
HTR005178	NFYB	nuclear transcription factor Y, beta	Hs.84928	218127_at	0.0469	-0.378	701									305947	1.21985e-07	-0.51125	308	504.5
HTR000153	F11R	F11 receptor	Hs.517293	226482_s_at	0.00909	-0.561	505					GE79994	0.000860475	-0.59496	513	115348	1.61299e-06	0.367215	474	505
HTR006422	PIM1	pim-1 oncogene	Hs.81170	209193_at	0.00485	-0.685	377					GE57963	0.00394416	-0.48032	634					505.5
HTR004992	GNA13	guanine nucleotide binding protein (G protein), alpha 13	Hs.515018									GE56024	0.00367106	-0.540191	573	4542938	0.000612965	-0.313789	439	506
HTR012279	DCK	deoxycytidine kinase	Hs.709									GE58001	0.000866556	-0.349013	745	43198	6.14205e-05	-0.570956	268	506.5
HTR056312	CSF2RA	colony stimulating factor 2 receptor, alpha, low-affinity (granulocyte-macrophage)	Hs.520937	210340_s_at	0.0165	-0.587	472					GE81600	0.000399287	-0.56516	548					510
HTR003841	SNX2	sorting nexin 2	Hs.134822	202113_s_at	0.0392	-0.555	510					GE81235	0.0247015	-0.400236	719	284735	0.000106877	-0.460679	346	510
HTR047945	NFKBIA	nuclear factor of kappa light polypeptide gene enhancer in B-cells inhibitor, alpha	Hs.81328; Hs.496986	201502_s_at	0.0125	-0.555	512	A_23_P106002	0.0149	-0.717	64	GE82547	0.00354476	-0.427559	692					512
HTR008022	SDC4	syndecan 4 (amphiglycan, ryudocan)	Hs.252189									GE79134	0.000435603	-0.494984	622	347186	6.54055e-06	-0.380824	403	512.5
HTR026986	SNX19	sorting nexin 19	Hs.444024	1554986_a_at	0.00331	-0.7	361					GE57398	0.00128243	-0.452561	664					512.5
HTR002630	N/A	N/A	Hs.522675									GE84257	2.52e-05	-0.53803	575	327307	0.000373462	-0.288552	451	513
HTR000272	DSCR5	Down syndrome critical region gene 5	Hs.408790									GE82126	0.00308598	-0.518916	596	785642	0.000421378	-0.329607	431	513.5
HTR046495	N/A	N/A	Hs.135411									GE83423	0.00482074	-0.487698	627	2265221	1.02542e-06	-0.383524	401	514
HTR000337	ANXA11	annexin A11	Hs.530291	206200_s_at	0.0462	-0.402	683					GE80988	1.43e-05	-0.761622	346					514.5
HTR000579	IDS	iduronate 2-sulfatase (Hunter syndrome)	Hs.303154; Hs.460960; Hs.290481	206342_x_at	0.0408	-0.507	566	A_23_P217475	0.018	-0.377	139	GE62324	0.0014766	-0.594278	515					515
HTR011799	ZNF552	zinc finger protein 552	Hs.129691	219741_x_at	0.0408	-0.419	669					GE84103	0.0460604	-0.746971	361					515
HTR005983	CYC1; CCNI	cytochrome c-1; cyclin I	Hs.518827									GE804218	0.00110375	-0.400179	720	2377664	2.25657e-09	-0.507283	312	516
HTR011457	N/A	N/A	Hs.528671									GE85709	4.51e-05	-0.546166	566	2262369	0.000708946	-0.210117	470	518
HTR013612	HLA-A; HLA-G; HLA-B; HCG2P7; HCG9; HLA-H	major histocompatibility complex, class I, A; HLA-G histocompatibility antigen, class I, G; major histocompatibility complex, class I, B; HLA complex group 2 pseudogene 7; HLA complex group 9; major histocompatibility complex, class I, H (pseudogene)	Hs.549038; Hs.512152; Hs.511741; Hs.181244; Hs.77961; Hs.512758; Hs.153618	210514_x_at	0.0327	-0.506	569					GE61125	0.0173563	-0.627191	469					519
HTR002871	STRA6	stimulated by retinoic acid gene 6 homolog (mouse)	Hs.24553	221701_s_at	0.00601	-0.651	406					GE88520	0.000340968	-0.479126	635					520.5
HTR006074	SAP18	sin3-associated polypeptide, 18kDa	Hs.524899									GE61219	0.0112357	-0.465965	653	30473	0.00255691	-0.398833	389	521
HTR000258	SYNCRIP; SNX14	synaptotagmin binding, cytoplasmic RNA interacting protein; sorting nexin 14	Hs.485871; Hs.485877; Hs.520251									GE54302	0.00476369	-0.326466	761	258073	8.60317e-06	-0.532439	289	525
HTR017645	FLNB	filamin B, beta (actin binding protein 278)	Hs.476448	208613_s_at	0.0147	-0.526	545					GE54373	2.75e-05	-0.602971	505					525
HTR005664	RIT1	Ras-like without CAAX 1	Hs.491234	209882_at	0.00883	-0.583	476					GE60240	3.55e-05	-0.53905	574					525
HTR012267	PKP2	plakophilin 2	Hs.164384	207717_s_at	0.0144	-0.594	467					GE60196	0.000891858	-0.527117	583					525
HTR004851	GMPR2	guanosine monophosphate reductase 2	Hs.368855									GE62808	0.00388739	-0.495854	621	241051	5.56076e-05	-0.327953	432	526.5
HTR005641	USP30	ubiquitin specific protease 30	Hs.486434									GE86292	0.00160437	-0.525545	587	2294706	0.00170579	-0.220965	469	528
HTR002292	GABARAPL1	GABA(A) receptor-associated protein like 1	Hs.524250	208868_s_at	0.0158	-0.68	385					GE80327	0.000142236	-0.449302	671					528
HTR000348	GAPD	glyceraldehyde-3-phosphate dehydrogenase	Hs.15243; Hs.544577									GE527236	0.00476138	-0.295159	772	755641	8.98967e-06	-0.541128	285	528.5
HTR002471	SLC37A1	solute carrier family 37 (glycerol-3-phosphate transporter), member 1	Hs.473918	218928_s_at	0.00708	-0.543	530					GE682999	0.0166451	0.263372	789	207449	0.000161124	-0.57885	260	530
HTR008137	STAMBP	STAM binding protein	Hs.183070	227515_at	0.0262	-0.441	641					GE88252	0.000590363	-0.67349	422					531.5
HTR003607	FCGRT	Fc fragment of IgG, receptor, transporter, alpha	Hs.111903	218831_s_at	0.0492	-0.583	475					GE79507	0.000390113	-0.522068	588					531.5
HTR008896	CKLFSF7	chemokine-like factor super family 7	Hs.440494; Hs.297221; Hs.380627	226017_at	0.00304	-0.505	570					GE87925	2.8e-05	-0.576783	533	810002	0.00143792	-0.661755	213	533
HTR007426	RAB27B	RAB27B, member RAS oncogene family	Hs.25318	207018_s_at	0.0171	-0.662	393					GE54861	0.00135273	-0.44788	674					533.5
HTR006352	SPINT1	serine protease inhibitor, Kunitz type 1	Hs.233950									GE63378	0.00191855	-0.417978	706	345629	0.000411243	-0.448375	363	534.5
HTR010718	DAB1; OMA1	disabled homolog 1 (Drosophila); OMA1 homolog, zinc metallopeptidase (S. cerevisiae)	Hs.477370; Hs.425769; Hs.4204	226020_s_at	0.0304	-0.426	661					GE62736	0.000313194	-0.698246	408					534.5
HTR005364	MYH14	myosin, heavy polypeptide 14	Hs.467142	232977_x_at	0.00887	-0.537	534					GE63330	6.24e-05	-0.575422	536					535
HTR004203	KLHL7	kelch-like 7 (Drosophila)	Hs.385861									GE61889	0.00371467	-0.449194	673	754167	5.42708e-05	-0.389402	398	535.5
HTR003113	N/A	N/A	Hs.11463	222448_s_at	0.0198	-0.534	536					GE62750	0.00439117	-0.338378	752	140570	4.77063e-06	-0.780238	150	536
HTR003909	ZC3HAV1	zinc finger CCCH type, antiviral 1	Hs.133512									GE88728	0.000103725	-0.467423	648	728611	1.60004e-05	-0.348668	424	536
HTR016128	N/A	N/A	Hs.519343	235390_at	0.034	-0.463	618					GE833045	0.000124047	-0.641218	454					536
HTR005376	INSIG2	insulin induced gene 2	Hs.7089	209566_at	0.036	-0.492	581					GE56357	0.00268832	-0.610421	493					537
HTR011405	N/A	N/A	Hs.43388	219684_at	0.00437	-0.638	421					GE61828	0.00157553	-0.464032	654					537.5
HTR010524	GADD45A	growth arrest and DNA-damage-inducible, alpha	Hs.80409									GE57684	0.00306581	-0.44181	677	310141	3.34241e-05	-0.3838	400	538.5
HTR011760	PCDHB2	protocadherin beta 2	Hs.533023	231725_at	0.0456	-0.474	601					GE82455	0.00298001	-0.6225	480					540.5
HTR058287	KIAA1815	KIAA1815	Hs.87128; Hs.211520	218342_s_at	0.0238	-0.461	623					GE62426	0.000191726	-0.638579	459					541
HTR003305	PIGS	phosphatidylinositol glycan, class S	Hs.462550									GE85477	0.00133591	-0.422174	699	429017	1.28199e-07	-0.409474	385	542
HTR010388	DNAJD1	DnaJ (Hsp40) homolog, subfamily D, member 1	Hs.438830	227808_at	0.00741	-0.528	542					GE617819	0.0225959	1.34947	813	795587	4.56526e-07	-0.541927	283	542
HTR002713	N/A	N/A	Hs.512867; Hs.499725									GE88059	0.000872276	-0.303492	769	138805	1.22092e-07	-0.497217	318	543.5
HTR004279	EPB41L4B	erythrocyte membrane protein band 4.1 like 4B	Hs.269180									GE61493	0.00253985	-0.329036	758	140167	0.000870649	-0.481826	332	545
HTR020574	SPINK1	serine protease inhibitor, Kazal type 1	Hs.407856; Hs.173059	206239_s_at	0.0187	-0.418	671					GE81237	1e-05	-0.679294	419					545
HTR005040	GOLGA3; CHFR	golgi autoantigen, golgin subfamily a, 3; checkpoint with forkhead and ring finger domains	Hs.507336; Hs.507333; Hs.383930	223931_s_at	0.00515	-0.552	518					GE55864	0.00472841	-0.534554	578					548
HTR005302	NPAS2	neuronal PAS domain protein 2	Hs.156832	205460_at	0.0134	-0.519	550					GE59422	3.64e-05	-0.554949	555	161998	0.000884926	-1.06496	56	550
HTR011918	C14orf161; POLR3G	chromosome 14 open reading frame 161; polymerase (RNA) III (DNA directed) polypeptide G (32kD)	Hs.131755; Hs.282387; Hs.165900	242874_at	0.045	-0.439	647					GE82934	0.00213583	-0.641726	453					550
HTR000060	OSBPL3	oxysterol binding protein-like 3	Hs.520259	209627_s_at	0.0106	-0.485	589					GE62619	0.000574119	-0.596191	511					550
HTR005166	AP1M2	adaptor-related protein complex 1, mu 2 subunit	Hs.18894									GE58371	0.00225668	-0.400108	721	756621	0.00178109	-0.419014	380	550.5
HTR002544	ITGB4BP	integrin beta 4 binding protein	Hs.534326; Hs.5215; Hs.549107	225860_at	0.0141	-0.517	552					GE54170	0.00365246	0.44374	803	325088	0.00063679	-0.71451	181	552
HTR002878	MYB	v-myb myeloblastosis viral oncogene homolog (avian)	Hs.531941	204798_at	0.0307	0.479	729					GE59013	6.42e-05	-0.557353	552	243549	1.21881e-09	-0.544743	281	552
HTR004790	STX7	syntaxin 7	Hs.520383	212632_at	0.00842	-0.578	488					GE54868	0.000480153	-0.499386	616					552
HTR004051	PYGL	phosphorylase, glycogen; liver (Hers disease, glycogen storage disease type VI)	Hs.282417; Hs.509307	202990_at	0.0159	-0.384	693					GE57832	0.000560492	-0.690187	414					553.5
HTR006902	SCRN3	secernin 3	Hs.470679	232108_at	0.0215	-0.384	694					GE88094	1.21e-05	-0.680031	417					555.5
HTR003276	MRAS	muscle RAS oncogene homolog	Hs.527021	206538_at	0.0389	-0.378	700									323618	1.40288e-07	-0.367024	412	556
HTR058234	ERCC8	excision repair cross-complementing rodent repair deficiency, complementation group 8	Hs.435237; Hs.534489	1554883_a_at	0.044	-0.566	501					GE83032	0.000953429	-0.503417	611					556
HTR008428	CHD9	chromodomain helicase DNA binding protein 9	Hs.530936	235388_at	0.00535	-0.571	497					GE83097	0.00391941	-0.499787	615					556
HTR016127	RABL3	RAB, member of RAS oncogene family-like 3	Hs.444360	213970_at	0.0292	-0.499	574					GE561894	0.000648292	-0.572339	541					557.5
HTR004072	SERF1A; SMN1; GTF2H2; SMN2; SERF1B	small EDRK-rich factor 1A (telomeric); survival of motor neuron 1, telomeric; general transcription factor IIH, polypeptide 2, 44kDa; survival of motor neuron 2, centromeric; small EDRK-rich factor 1B (centromeric)	Hs.202179; Hs.482420; Hs.535014; Hs.546681; Hs.32567; Hs.545578; Hs.482415; Hs.191356; Hs.549103; Hs.482411; Hs.482414; Hs.535789; Hs.398348; Hs.508559; Hs.519371; Hs.44898; Hs.374448; Hs.544095; Hs.482439; Hs.422901; Hs.535788; Hs.440958; Hs.502287; Hs.536827; Hs.549358	223538_at	0.0446	-0.482	591					GE61927	0.000933776	-0.550308	558	342952	9.68775e-08	-0.647634	223	558
HTR009695	DOCK5; PPP2R2A; CDCA2	dedicator of cytokinesis 5; protein phosphatase 2 (formerly 2A), regulatory subunit B (PR 52), alpha isoform; cell division cycle associated 2	Hs.195403; Hs.33366; Hs.146339	228013_at	0.0286	-0.511	558					GE58038	0.0244108	-0.287608	777	1691369	0.00109428	-0.419062	379	558
HTR010237	TNFAIP2	tumor necrosis factor, alpha-induced protein 2	Hs.525607	202510_s_at	0.00701	-0.609	452					GE772843	0.0017654	-0.450967	666					559
HTR003293	C14orf31	chromosome 14 open reading frame 31	Hs.434914	225464_at	0.0166	-0.51	560					GE868773	0.0129339	0.320795	792	160100	1.73137e-08	-0.615875	241	560
HTR023306	KIAA0934	KIAA0934	Hs.432397	212503_s_at	0.0377	-0.413	677					GE61344	0.000669499	-0.645674	444					560.5
HTR000338	SNX5; ZNF339	sorting nexin 5; zinc finger protein 339	Hs.316890; Hs.546418									GE690519	0.000156765	-0.458933	659	292930	0.00373534	-0.23493	464	561.5
HTR005570	NFE2L3	nuclear factor (erythroid-derived 2)-like 3	Hs.404741	204702_s_at	0.0455	-0.508	564	A_23_P42718	0.0225	-0.547	118	GE54898	0.00811713	-0.471023	641					564
HTR006888	GPSM3	G-protein signalling modulator 3 (AGS3-like, C. elegans)	Hs.520046									GE62056	0.00086081	-0.366082	738	345437	9.6308e-08	-0.390819	396	567
HTR004174	NCKIPSD	NCK interacting protein with SH3 domain	Hs.102929									GE54941	0.00399691	-0.435702	685	2156463	0.000136707	-0.287746	452	568.5
HTR018413	HMGN2; TJP1	high-mobility group nucleosomal binding domain 2; tight junction protein 1 (zona occludens 1)	Hs.510833; Hs.181163	214168_s_at	0.0438	-0.548	525					GE637038	0.00088919	-0.501983	612					568.5
HTR002326	GNA12	guanine nucleotide binding protein (G protein) alpha 12	Hs.487341	231296_at	0.0342	-0.332	726									235008	0.000413381	-0.36392	415	570.5
HTR006141	TCTEL1	t-complex-associated-testis-expressed 1-like 1	Hs.445999	201999_s_at	0.015	-0.504	571					GE61149	0.00378349	-0.467588	647	123557	8.05506e-06	0.536597	480	571
HTR002286	RHOC	ras homolog gene family, member C	Hs.502659; Hs.179735	200885_at	0.0458	-0.61	449					GE476399	0.00130717	-0.426677	694					571.5
HTR017381	N/A	N/A	Hs.411138	225704_at	0.0286	-0.347	720					GE87595	0.00136327	-0.669876	426					573
HTR003030	ATP5O	ATP synthase, H+ transporting, mitochondrial F1 complex, O subunit (oligomycin sensitivity conferring protein)	Hs.409140									GE78950	0.00201727	-0.355311	742	1472150	0.000167379	-0.376204	405	573.5
HTR016883	TRAM1L1	translocation associated membrane protein 1-like 1	Hs.154218	244334_at	0.0482	-0.445	640					GE529442	0.00103414	-0.602001	507					573.5
HTR010553	N/A	N/A	Hs.306083; Hs.547594									GE83641	0.00156832	-0.424759	698	377051	0.00472163	-0.288763	450	574
HTR031313	N/A	N/A	Hs.374080	237056_at	0.0368	-0.576	491					GE832014	0.00487175	-0.459919	658					574.5
HTR000802	DPP8	dipeptidylpeptidase 8	Hs.458609									GE55429	0.003888	-0.329518	757	746184	9.06672e-06	-0.392641	394	575.5
HTR006524	CFDP1	craniofacial development protein 1	Hs.461361	203166_at	0.0353	-0.35	718					GE702103	0.000469071	-0.659712	435					576.5
HTR000359	ZFP91; CNTF	zinc finger protein 91 homolog (mouse); ciliary neurotrophic factor	Hs.524920									GE61794	0.00161483	-0.300045	770	271088	2.47219e-05	-0.409739	384	577
HTR010379	STS	steroid sulfatase (microsomal), arylsulfatase C, isozyme S	Hs.522578									GE57842	0.00247416	-0.390784	728	49591	0.000424612	-0.337002	428	578
HTR017972	N/A	N/A	Hs.99093									GE667604	0.00230522	-0.421815	700	2229040	0.00032655	-0.274779	457	578.5
HTR014645	SGPL1	sphingosine-1-phosphate lyase 1	Hs.499984	212321_at	0.0144	-0.494	580					GE62800	0.00325459	-0.46721	650	730739	2.24921e-14	-1.29298	28	580
HTR012369	N/A	N/A	Hs.499952	227804_at	0.0195	-0.613	446					GE539958	0.0025188	-0.406691	714					580
HTR022525	N/A	N/A	Hs.459311	232396_at	0.0425	-0.466	613					GE561211	0.00050999	-0.564206	549					581
HTR003215	ITGB2; SELL	integrin, beta 2 (antigen CD18 (p95), lymphocyte function-associated antigen 1; macrophage antigen 1 (mac-1) beta subunit); selectin L (lymphocyte adhesion molecule 1)	Hs.375957	202803_s_at	0.0282	-0.561	506					GE62084	0.000967502	-0.462468	656					581
HTR010316	SH2BP1	SH2 domain binding protein 1 (tetratricopeptide repeat containing)	Hs.173288									GE57280	0.00319807	-0.290465	775	47463	7.16961e-05	-0.398788	390	582.5
HTR000657	MAP1B	microtubule-associated protein 1B	Hs.535786; Hs.335079	212233_at	0.0348	-0.353	715					GE60273	1.43e-05	-0.639209	457					586
HTR006236	PHF11	PHD finger protein 11	Hs.369039	221816_s_at	0.0289	-0.382	697					GE62700	7.21e-06	-0.624001	475					586
HTR002409	N/A	N/A	Hs.440379	229648_at	0.0264	-0.437	650					GE53436	1.14e-05	-0.582443	523					586.5
HTR014352	GNAQ	guanine nucleotide binding protein (G protein), q polypeptide	Hs.269782	211426_x_at	0.0231	-0.545	529					GE61675	0.000897793	-0.470476	644					586.5
HTR000014	CPNE1; RBM12; FER1L4	copine I; RNA binding motif protein 12; fer-1-like 4 (C. elegans)	Hs.246413; Hs.72222; Hs.504674	212170_at	0.00954	-0.475	598					GE81588	0.00380659	-0.537498	576					587
HTR016252	FUT11	fucosyltransferase 11 (alpha (1,3) fucosyltransferase)	Hs.500082	238551_at	0.00203	-0.623	432					GE560311	0.000342216	-0.354974	743					587.5
HTR006092	NPEPPS	aminopeptidase puromycin sensitive	Hs.443837	201454_s_at	0.00933	-0.487	588					GE55226	0.00340041	-0.517002	599	270743	7.4311e-09	-0.658729	215	588
HTR025648	N/A	N/A	Hs.494614									GE742698	0.000488885	-0.408809	712	214450	0.00170034	-0.234689	465	588.5
HTR006389	MYD88	myeloid differentiation primary response gene (88)	Hs.82116	209124_at	0.00759	-0.483	590					GE59370	2.51e-09	1.57498	815	190887	0.000947382	-0.480622	335	590
HTR011960	NFATC2	nuclear factor of activated T-cells, cytoplasmic, calcineurin-dependent 2	Hs.356321	228442_at	0.0238	-0.473	603					GE88549	0.0010613	-0.528402	582					592.5
HTR004915	SCLY	selenocysteine lyase	Hs.512606; Hs.471785	225787_at	0.0312	-0.401	686					GE87718	0.00283946	-0.603794	504					595
HTR010238	PHKB	phosphorylase kinase, beta	Hs.78060	202738_s_at	0.0487	-0.347	719					GE60096	2.66e-05	-0.625624	472					595.5
HTR012154	HIST2H2BE	histone 2, H2be	Hs.2178	202708_s_at	0.0396	-0.376	704					GE59831	0.000109954	-0.614358	490					597
HTR006621	COG2	component of oligomeric golgi complex 2	Hs.211800									GE60396	0.00296931	-0.291378	774	2291697	1.73957e-05	-0.355501	421	597.5
HTR006032	N/A	N/A	Hs.370927									GE61859	0.00230635	-0.297269	771	153565	0.00118801	-0.341456	426	598.5
HTR001023	QPRT; SPN	quinolinate phosphoribosyltransferase (nicotinate-nucleotide pyrophosphorylase (carboxylating)); sialophorin (gpL115, leukosialin, CD43)	Hs.513484; Hs.461934	216981_x_at	0.047	-0.343	723					GE81238	0.000920667	-0.624664	474					598.5
HTR002371	N/A	N/A	Hs.505934	223892_s_at	0.0284	-0.363	712					GE56500	0.000654592	-0.615978	486					599
HTR002850	C20orf42	chromosome 20 open reading frame 42	Hs.472054	60474_at	0.0107	-0.474	600					GE82202	0.00879931	-0.327704	760	299593	1.72486e-05	-0.67677	203	600
HTR056655	N/A	N/A	Hs.494204; Hs.150444	213701_at	0.0464	-0.34	724					GE56729	2.18e-05	-0.623196	478					601
HTR006075	MGST3	microsomal glutathione S-transferase 3	Hs.191734									GE80860	0.00269869	-0.330084	755	120202	1.84602e-05	-0.293196	449	602
HTR056433	KCTD11; CENTB1	potassium channel tetramerisation domain containing 11; centaurin, beta 1	Hs.337242; Hs.549249	235857_at	0.019	-0.435	652					GE85446	0.00160367	-0.556057	554					603
HTR002749	TOM1; TOM1L1	target of myb1 (chicken); target of myb1-like 1 (chicken)	Hs.474705	202807_s_at	0.0338	-0.596	462					GE55175	0.00237404	-0.35255	744					603
HTR000724	N/A	N/A	Hs.122514; Hs.530157	222528_s_at	0.0479	-0.496	578					GE82414	0.00357092	-0.484502	630					604
HTR000356	SNX3	sorting nexin 3	Hs.12102	213545_x_at	0.00809	-0.471	605					GE61205	0.0483594	-0.226626	785	37753	3.49492e-09	-0.852777	115	605
HTR002373	PTPNS1	protein tyrosine phosphatase, non-receptor type substrate 1	Hs.128846	202897_at	0.0228	-0.446	638					GE53660	3.28e-05	-0.508072	607	361912	3.05411e-05	-0.694115	190	607
HTR015979	N/A	N/A	Hs.508479	224740_at	0.0457	-0.471	608	A_32_P33821	0.0374	-1.09	12	GE900840	0.000705239	1.02923	810					608
HTR012259	OCIAD2	OCIA domain containing 2	Hs.95835	225314_at	0.0428	-0.468	612					GE519859	0.00332767	-0.283125	779	196180	2.44489e-07	-0.622999	237	612
HTR002675	ABI2	abl interactor 2	Hs.471156									GE85898	0.00166059	-0.323749	762	176757	0.0022734	-0.260345	462	612
HTR006231	TUSC3	tumor suppressor candidate 3	Hs.426324	209227_at	0.0427	-0.479	593					GE81676	0.00223759	-0.483936	631					612
HTR011273	C20orf54	chromosome 20 open reading frame 54	Hs.283865	228236_at	0.0345	-0.502	573					GE61731	0.003594	-0.466308	652					612.5
HTR043943	TUBA1	tubulin, alpha 1 (testis specific)	Hs.524390; Hs.524395; Hs.380386; Hs.447471; Hs.436035	209118_s_at	0.0259	-0.461	622					GE541560	8.21e-05	-0.510295	606					614
HTR006710	CHKA	choline kinase alpha	Hs.77221	204266_s_at	0.00847	-0.495	579					GE57046	0.00177161	-0.466695	651					615
HTR016046	C6orf145	chromosome 6 open reading frame 145	Hs.484500	212923_s_at	0.0469	-0.417	673					GE741079	0.00296096	-0.550227	559					616
HTR012218	N/A	N/A	Hs.439548									GE87426	0.00420225	-0.292257	773	264879	0.00109299	-0.261203	461	617
HTR015322	N/A	N/A	Hs.124951	225864_at	0.0124	-0.461	620					GE574557	0.0191715	0.680896	807	278572	2.00479e-06	-0.736741	171	620
HTR015499	PLEKHG1	pleckstrin homology domain containing, family G (with RhoGef domain) member 1	Hs.189781	226122_at	0.0126	-0.537	535					GE53827	0.00444267	-0.414786	707					621
HTR010784	N/A	N/A	Hs.368260	219127_at	0.00396	-0.532	537					GE86951	0.00388234	-0.412657	709					623
HTR003217	DDAH1	dimethylarginine dimethylaminohydrolase 1	Hs.379858; Hs.210297	209094_at	0.0182	-0.454	625	A_23_P201386	0.00699	-0.721	63	GE606282	4.42e-06	1.32359	812					625
HTR005906	RAB6B	RAB6B, member RAS oncogene family	Hs.12152	210127_at	0.0256	-0.447	634					GE88084	0.00365697	-0.370434	737	3050592	1.96864e-08	-0.574449	266	634
HTR000899	FBXO3	F-box protein 3	Hs.406787	218432_at	0.0216	-0.446	637					GE835045	0.00676964	-0.317133	765	29944	0.000398454	-0.547836	277	637
HTR006029	SUMO3	SMT3 suppressor of mif two 3 homolog 3 (yeast)	Hs.474005	200740_s_at	0.025	-0.376	703					GE60218	0.0260694	-0.47505	639	1472719	0.000230618	-0.590021	255	639
HTR010940	PRDM1	PR domain containing 1, with ZNF domain	Hs.436023	228964_at	0.0241	-0.441	642					GE88378	0.00350776	0.317871	790	2337259	0.00133115	-0.645553	226	642
HTR003949	CYB5	cytochrome b-5	Hs.465413	209366_x_at	0.0343	-0.384	692					GE890708	0.000755086	-0.511488	603					647.5
HTR006650	C14orf10	chromosome 14 open reading frame 10	Hs.530712	218852_at	0.0438	-0.437	651	A_23_P88201	0.0112	-0.503	124	GE82248	0.0032077	-0.428873	691					651
HTR002539	WDR26	WD repeat domain 26	Hs.497873	224897_at	0.0185	-0.434	653					GE83114	0.0414857	-0.257679	781	279007	7.7965e-05	-0.360722	417	653
HTR008151	CAV2	caveolin 2	Hs.212332	203323_at	0.0108	-0.497	576					GE54287	0.000911378	-0.384981	732					654
HTR014562	N/A	N/A	Hs.516311; Hs.469728	228425_at	0.0107	-0.448	633					GE55935	0.0002852	-0.442679	676					654.5
HTR017520	C10orf104	chromosome 10 open reading frame 104	Hs.426296	224665_at	0.0385	-0.43	658					GE473513	0.00585622	-0.450717	667	266378	2.27711e-07	-0.400757	388	658
HTR006878	N/A	N/A	Hs.525634	218627_at	0.0169	-0.426	660	A_24_P355816	0.0438	-0.637	87	GE88554	0.0161302	-0.339243	751					660
HTR007669	MIPOL1	mirror-image polydactyly 1	Hs.145251	244246_at	0.033	-0.4	688					GE515274	0.00182406	-0.482693	632					660
HTR014864	N/A	N/A	Hs.351680	225225_at	0.028	-0.377	702					GE86636	8.72e-05	-0.497497	619					660.5
HTR006691	C10orf116	chromosome 10 open reading frame 116	Hs.74120; Hs.511787	203571_s_at	0.0378	-0.346	721					GE57225	0.000798591	-0.5114	604					662.5
HTR019644	N/A	N/A	N/A	241370_at	0.0472	-0.431	657					GE747590	0.00393923	-0.450492	668					662.5
HTR012549	N/A	N/A	Hs.546434	219768_at	0.0401	-0.408	681					GE87418	0.00222698	-0.467733	646					663.5
HTR009436	RASAL1	RAS protein activator like 1 (GAP1 like)	Hs.528693	219752_at	0.0213	-0.464	616					GE61873	0.000654347	-0.406421	715					665.5
HTR008023	N/A	N/A	Hs.483561	224707_at	0.016	-0.422	666					GE79490	0.00794445	-0.394851	725	252347	0.000149191	-0.471445	340	666
HTR005820	PROM2	prominin 2	Hs.469313	1562378_s_at	0.0211	-0.421	667					GE746867	0.0384915	-0.222011	787	2230501	0.0043725	-0.232682	466	667
HTR012402	PHKA1	phosphorylase kinase, alpha 1 (muscle)	Hs.201379	229876_at	0.0216	-0.417	672					GE81170	0.0196814	-0.410786	710	306175	5.21882e-05	-0.30803	443	672
HTR044152	N/A	N/A	Hs.126598	219410_at	0.0306	-0.417	674					GE55670	0.0340869	-0.346615	747	752640	1.8409e-10	-0.900348	101	674
HTR001178	NDRG3	NDRG family member 3	Hs.437338	224368_s_at	0.046	-0.439	646					GE62905	0.00169355	-0.41929	705					675.5
HTR003072	TM4SF14	transmembrane 4 superfamily member 14	Hs.310453	221002_s_at	0.0121	-0.412	678					GE83198	0.000227866	-0.43561	686					682
HTR010096	ARPC3; ANAPC7	actin related protein 2/3 complex, subunit 3, 21kDa; anaphase promoting complex subunit 7	Hs.524741; Hs.529280; Hs.518805	208736_at	0.0226	-0.402	684					GE58710	0.0220884	0.351193	794	232826	4.16167e-05	-0.493066	326	684
HTR003167	FEZ2	fasciculation and elongation protein zeta 2 (zygin II)	Hs.258563	202305_s_at	0.0407	-0.401	685	A_23_P39718	0.00645	-0.576	103	GE56507	0.0166855	-0.425866	697					685
HTR007952	TLE1	transducin-like enhancer of split 1 (E(sp1) homolog, Drosophila)	Hs.197320	203221_at	0.0229	-0.401	687					GE793598	0.00268079	1.00357	809	219600	3.96745e-07	-0.741067	166	687
HTR012749	IRAK2	interleukin-1 receptor-associated kinase 2	Hs.424542	231779_at	0.0406	-0.419	670					GE62955	0.00425503	-0.404513	717					693.5
HTR007422	N/A	N/A	Hs.334772; Hs.480101	1554342_s_at	0.0172	-0.465	614					GE901457	0.0475288	-0.289104	776					695
HTR004886	MLLT4	myeloid/lymphoid or mixed-lineage leukemia (trithorax homolog, Drosophila); translocated to, 4	Hs.549055; Hs.487188	224685_at	0.0489	-0.373	706					GE85388	0.0190383	-0.419399	704	757423	0.000105483	-0.683808	197	704
HTR058292	TTC7A	tetratricopeptide repeat domain 7A	Hs.370603	224912_at	0.0428	-0.369	709					GE53790	0.000666234	-0.421533	702					705.5
HTR007087	ANAPC10	anaphase promoting complex subunit 10	Hs.480876	241959_at	0.0335	-0.37	708					GE61948	0.000830793	-0.419981	703					705.5
HTR008774	NMI	N-myc (and STAT) interactor	Hs.54483									GE81429	0.00241978	-0.40953	711					711
HTR014202	PDE8A	phosphodiesterase 8A	Hs.9333	212522_at	0.011	-0.423	665					GE54533	0.00166489	-0.307963	768					716.5
HTR014668	VKORC1L1	vitamin K epoxide reductase complex, subunit 1-like 1	Hs.427232	224881_at	0.0182	-0.405	682					GE803188	0.00259548	-0.327765	759					720.5
HTR009034	ZNF84	zinc finger protein 84 (HPF2)	Hs.445019	228630_at	0.025	-0.375	705					GE61072	0.000940719	-0.341907	749					727
HTR010586	NFKBIE	nuclear factor of kappa light polypeptide gene enhancer in B-cells inhibitor, epsilon	Hs.458276	203927_at	0.0425	-0.385	691					GE81408	0.00347477	-0.308034	767					729
HTR006480	MUC1	mucin 1, transmembrane	Hs.62578									GE58402	0.000572561	0.435891	802					802

## Sheet: myoepithelial
Myoepithelial type genes
Microarray features for each platform with the maximal difference in fold change between the myoepithelial over luminal epithelial cell sample were extracted for those genes which showed concordance on at least two microarray platforms; ranked in order of their descending fold change within their respective microarray platform and given a rank position accordingly. A median rank position for each…
HTR_cluster	HUGO name	Short description	UniGene_ID	Affymetrix_ID	Affymetrix_p	Affymetrix_ratio	Affymetrix_rank	Agilent_ID	Agilent_p	Agilent_ratio	Agilent_rank	Codelink_ID	Codelink_p	Codelink_ratio	Codelink_rank	Brk20k_ID	Brk20k_p	Brk20k_ratio	Brk20k_rank	median_rank
HTR001875	COL3A1	collagen, type III, alpha 1 (Ehlers-Danlos syndrome type IV, autosomal dominant)	Hs.443625	215076_s_at	5.74e-09	5.88	2					GE79081	9.07e-13	5.87242	1	307196	3.33e-09	3.66079	2	2
HTR006127	POSTN	periostin, osteoblast specific factor	Hs.136348	210809_s_at	2.56e-10	5.46	3					GE57073	3.63e-09	5.55458	2	897910	3.43e-07	4.45112	1	2
HTR005723	COL1A2	collagen, type I, alpha 2	Hs.489142	202404_s_at	7.15e-11	6.14	1	A_24_P277934	0.0125	1.84	8	GE80889	6.94e-11	5.32896	3					3
HTR000115	COL6A3	collagen, type VI, alpha 3	Hs.233240	201438_at	5.21e-09	5.04	4					GE59766	7.88e-12	4.2437	10	193084	0.000373462	0.512882	142	10
HTR010627	MMP3	matrix metalloproteinase 3 (stromelysin 1, progelatinase)	Hs.375129	205828_at	1.43e-08	4.04	5					GE79854	1.71e-10	3.74649	17	324700	5.04e-08	1.84007	10	10
HTR010182	ACTG2	actin, gamma 2, smooth muscle, enteric	Hs.516105	202274_at	2.7e-08	3.1	11	A_23_P39955	0.0194	1.7	14					81289	6.68e-10	2.12908	7	11
HTR000787	DKK3	dickkopf homolog 3 (Xenopus laevis)	Hs.292156	214247_s_at	8.54e-08	3.08	12	A_24_P261417	0.00152	1.99	4	GE53874	2.69e-05	3.16195	28					12
HTR000078	DCN	decorin	Hs.156316	211896_s_at	4.71e-06	2.79	21					GE61148	1.96e-11	4.55269	7					14
HTR029882	UNQ467	KIPV467	Hs.112457	230835_at	4.35e-08	2.49	29					GE900124	0.000379857	4.81098	5					17
HTR011071	DLL1	delta-like 1 (Drosophila)	Hs.379912	224215_s_at	3.02e-08	3.24	9	A_23_P167920	8.46e-05	1.74	11	GE81534	6.66e-08	3.19305	24	30502	0.00312488	0.348078	225	17.5
HTR005893	ADAMTS5	a disintegrin-like and metalloprotease (reprolysin type) with thrombospondin type 1 motif, 5 (aggrecanase-2)	Hs.58324	219935_at	3.18e-08	2.87	18	A_23_P40415	9.07e-06	1.71	13	GE58432	2.21e-10	2.39563	56					18
HTR021321	KRTAP19-1	Keratin associated protein 19-1	Hs.61552	1556410_a_at	3.02e-08	3.57	7					GE87929	3.16e-12	3.068	29					18
HTR009442	S100A7	S100 calcium binding protein A7	Hs.112408	205916_at	5.52e-09	3.78	859	A_23_P103310	3.09e-07	2.73	1	GE79149	7.01e-10	2.79966	35	1088345	1.92e-12	2.64769	3	19
HTR009834	AKR1C2	aldo-keto reductase family 1, member C-like 2	Hs.460260	1555854_at	1.33e-07	2.79	20	A_24_P152968	0.0023	2.61	2	GE86136	6.87e-09	2.56921	43					20
HTR011001	LGALS7	lectin, galactoside-binding, soluble, 7 (galectin 7)	Hs.99923	206400_at	3.92e-06	2.9	17	A_24_P238250	0.0016	1.42	24	GE58887	8.48e-10	2.53673	44	364964	3.41e-07	2.20566	5	20.5
HTR010007	COL5A2	collagen, type V, alpha 2	Hs.445827	221729_at	9.78e-09	2.94	15									796613	0.00031577	1.24243	28	21.5
HTR000018	MYLK	myosin, light polypeptide kinase	Hs.477375	202555_s_at	6.33e-08	2.59	25	A_23_P143817	0.00148	1.52	20	GE81581	7.73e-12	3.2068	23	138283	1.77e-08	1.84749	9	21.5
HTR000255	DST	dystonin	Hs.485616	204455_at	4.17e-08	2.7	22					GE81063	4.17e-10	3.18865	25	161967	5.21e-07	2.04679	8	22
HTR000740	DPH1	DPH1 homolog (S. cerevisiae)	Hs.513856	202283_at	2.29e-06	2.64	23					GE81167	1.22e-05	3.26934	22					22.5
HTR003781	CXCL14	chemokine (C-X-C motif) ligand 14	Hs.483444	222484_s_at	1.78e-06	2.48	30					GE54690	8.84e-10	3.78046	16					23
HTR007937	GJA1	gap junction protein, alpha 1	Hs.74471	201667_at	3.29e-06	1.37	136	A_24_P55295	0.000141	1.46	23	GE58210	7.77e-08	3.31189	21					23
HTR023030	ODZ2	Odz, odd Oz/ten-m homolog 2 (Drosophila)	Hs.155915	231867_at	9.06e-08	3.14	10					GE53782	6.57e-09	2.74734	37					23.5
HTR012371	NEF3	neurofilament 3 (150kDa medium)	Hs.458657	205113_at	3.29e-07	2.33	35					GE60226	6.24e-07	3.84824	13					24
HTR004498	SLC7A11	solute carrier family 7, (cationic amino acid transporter, y+ system) member 11	Hs.390594	217678_at	2.05e-07	2.37	34	A_32_P165477	0.00914	1.63	16	GE80238	1.05e-05	1.72151	132	23412	6.04e-05	1.72246	17	25.5
HTR000648	COL1A1	collagen, type I, alpha 1	Hs.172928	202310_s_at	1.53e-08	3.97	6	A_23_P207520	0.0226	1.2	33	GE80888	9.89e-11	3.41815	20	292921	0.000735935	1.19525	33	26.5
HTR014085	SPRR1A	small proline-rich protein 1A	Hs.46320	213796_at	2.32e-06	2.91	16	A_23_P74012	9.83e-05	1.16	36	GE58804	2.17e-10	2.24795	71	2448791	0.000565036	1.39863	22	29
HTR007933	S100A8	S100 calcium binding protein A8 (calgranulin A)	Hs.416073	202917_s_at	8.44e-08	2.09	45	A_23_P434809	9.72e-09	1.94	6	GE59677	5.01e-08	1.83553	116	562729	1.32e-15	1.74752	14	29.5
HTR001375	DSC3	desmocollin 3	Hs.41690	206033_s_at	1.31e-06	2.11	42	A_24_P344416	0.0077	1.57	19	GE55693	9.09e-08	1.62408	154	133534	0.000462171	1.73955	15	30.5
HTR015339	KRT10	keratin 10 (epidermolytic hyperkeratosis; keratosis palmaris et plantaris)	Hs.99936	207023_x_at	0.00214	0.602	584	A_24_P290087	0.0118	1.34	31	GE80533	0.00419945	3.50382	19					31
HTR007431	CLCA2	chloride channel, calcium activated, family member 2	Hs.241551	206165_s_at	1.3e-06	2.62	24	A_23_P397248	0.000598	0.758	97	GE81649	8.99e-06	2.65042	39	1961418	0.000877403	2.22329	4	31.5
HTR005043	SPON1	spondin 1, extracellular matrix protein	Hs.632155	213994_s_at	0.000204	2.96	14					GE53470	1.23e-08	2.34601	63					38.5
HTR008860	GNG11	guanine nucleotide binding protein (G protein), gamma 11	Hs.83381	204115_at	3.16e-06	2.16	40					GE62064	0.00350184	3.1747	27	270602	0.000297738	0.616303	112	40
HTR003069	PRSS11	protease, serine, 11 (IGF binding)	Hs.501280	201185_at	1.75e-06	1.93	58	A_23_P97990	8.61e-05	1.6	17	GE79387	2.05e-07	1.48359	189	45354	0.000241849	1.33567	24	41
HTR004697	GPNMB	glycoprotein (transmembrane) nmb	Hs.190495	201141_at	1.54e-07	2.14	41	A_23_P134426	0.00296	1.16	37	GE86128	2.77e-07	1.31988	233					41
HTR011358	MMP10	Matrix metallopeptidase 10 (stromelysin 2)	Hs.2258	205680_at	5.11e-07	1.89	64									1664074	0.000631867	1.54767	19	41.5
HTR031957	PPFIBP2	PTPRF interacting protein, binding protein 2 (liprin beta 2)	Hs.16019	212841_s_at	2.12e-07	2.38	33	A_23_P150807	8.61e-05	1.1	43	GE54264	3.12e-11	2.40463	53					43
HTR017889	SHC4	SHC (Src homology 2 domain containing) family, member 4	Hs.207589	230538_at	1.23e-06	2.3	36									767806	0.000155082	0.912434	52	44
HTR004560	SPARC	secreted protein, acidic, cysteine-rich (osteonectin)	Hs.111779	212667_at	1.23e-06	1.8	76									250654	1.03e-11	1.82814	12	44
HTR000044	NRG1	Neuregulin 1	Hs.453951	206237_s_at	6.95e-06	1.94	55					GE542691	1.29e-09	2.82844	33					44
HTR001821	TP73L	Tumor protein p73-like	Hs.137569	207382_at	0.0016	0.731	469					GE60333	1.04e-08	2.57239	42	357801	3.3e-10	0.947494	47	47
HTR041469	ETV1	Ets variant gene 1	Hs.22634	231381_at	1.38e-05	1.64	94					GE737649	0.000352408	5.16309	4					49
HTR009718	CCDC8	Coiled-coil domain containing 8	Hs.97876	223496_s_at	1.52e-05	2.17	39					GE87894	5.59e-10	2.35956	60					49.5
HTR014297	SULF1	sulfatase 1	Hs.409602	212353_at	3.51e-05	1.81	74					GE53732	4.56e-05	3.18404	26					50
HTR005544	VAV3	vav 3 oncogene	Hs.267659	218806_s_at	1.38e-06	2.04	50	A_23_P201551	0.000477	0.997	51	GE62631	0.00217686	1.22391	268	203949	9.62e-09	1.36293	23	50.5
HTR018192	C10orf48	chromosome 10 open reading frame 48	Hs.128193	239468_at	2.43e-05	1.9	63					GE618478	6.93e-06	2.71991	38					50.5
HTR029864	SBSN	Suprabasin	Hs.433484	235272_at	3e-06	1.88	65					GE87988	5.26e-12	2.7644	36					50.5
HTR006000	LUM	lumican	Hs.406475	201744_s_at	2.29e-06	2.99	13					GE79985	3.99e-07	2.01201	90					51.5
HTR002228	PHGDH	phosphoglycerate dehydrogenase	Hs.487296	201397_at	0.00186	0.975	288					GE81662	2.71e-08	2.43362	52	45942	6.97e-05	0.926054	49	52
HTR010451	VSNL1	visinin-like 1	Hs.444212	203798_s_at	4.31e-06	2.47	31					GE87666	2.13e-10	2.21629	73					52
HTR002826	MMP1	matrix metalloproteinase 1 (interstitial collagenase)	Hs.83169	204475_at	2.12e-07	1.84	71	A_23_P1691	0.0137	0.908	67	GE80495	2.71e-09	2.6399	40	325050	5.98e-12	1.07746	41	54
HTR000978	CTSC	cathepsin C	Hs.128065	225646_at	6.38e-06	1.62	96	A_24_P115762	0.019	1.14	41	GE61251	3.95e-11	2.3016	67	149370	7.19e-14	1.16739	36	54
HTR005515	ETV1	ets variant gene 1	Hs.22634; Hs.363292	221911_at	2.22e-07	2.18	38					GE54667	1.02e-09	2.19828	75					56.5
HTR004781	IGFBP2; IGFBP1	insulin-like growth factor binding protein 2, 36kDa; insulin-like growth factor binding protein 1	Hs.438102	202718_at	2.54e-05	1.96	54	A_23_P119943	9.07e-06	1.58	18	GE62988	1.61e-10	2.34805	62	6650239	0.00190403	0.687439	93	58
HTR016044	FLRT2	fibronectin leucine rich transmembrane protein 2	Hs.533710	204359_at	1.33e-07	2.49	28	A_24_P236235	0.00463	0.955	59	GE571127	5.98e-09	1.47007	191					59
HTR004615	N/A	N/A	Hs.368934									GE86873	1.45e-05	3.02294	31	126328	4.63e-05	0.710622	88	59.5
HTR011023	RAB38	RAB38, member RAS oncogene family	Hs.283148	219412_at	1.22e-07	2.08	46	A_23_P161563	0.0265	0.863	74	GE62028	2.42e-07	2.10851	81	3916084	0.00184953	1.78788	13	60
HTR017561	OLFM4	olfactomedin 4	Hs.508113	212768_s_at	8.11e-07	1.85	70					GE61177	5.49e-08	2.46593	50					60
HTR003233	MYLIP	myosin regulatory light chain interacting protein	Hs.484738	228098_s_at	7.37e-06	1.51	111					GE62520	3.16e-06	2.37103	59	39757	0.00149218	0.831753	61	61
HTR001880	TIMP3	tissue inhibitor of metalloproteinase 3 (Sorsby fundus dystrophy, pseudoinflammatory)	Hs.297324	201147_s_at	6.09e-07	1.91	61					GE78973	1.09e-08	1.94084	98	208744	2.79e-05	1.83137	11	61
HTR010225	CYP1B1	cytochrome P450, family 1, subfamily B, polypeptide 1	Hs.154654	202436_s_at	7.51e-07	1.65	91	A_23_P209625	0.000207	1.83	9	GE62329	5.49e-07	1.22639	266	268878	1.52e-15	1.17534	34	62.5
HTR008661	CTHRC1	collagen triple helix repeat containing 1	Hs.405614	225681_at	1.08e-06	1.84	72					GE87326	4.16e-08	2.40091	55					63.5
HTR000378	N/A	N/A	Hs.44385	213413_at	2.09e-07	2.22	37	A_23_P302005	0.0225	0.924	65	GE56181	2.63e-05	1.28651	244					65
HTR017573	FOXP1	forkhead box P1	Hs.431498; Hs.549989					A_23_P155257	0.00714	0.91	66	GE61875	0.000214782	1.76578	129	811919	4.65e-06	1.25606	26	66
HTR008671	CSRP2	cysteine and glycine-rich protein 2	Hs.530904	207030_s_at	1.08e-06	1.77	80	A_23_P44724	0.0291	0.972	56	GE61242	4.81e-07	1.24287	262	323643	1.66e-05	0.901358	55	68
HTR010257	FABP5	fatty acid binding protein 5 (psoriasis-associated)	Hs.408061					A_32_P204676	9.34e-05	1.65	15	GE63111	0.000189141	1.80668	122					68.5
HTR012635	N/A	N/A	Hs.348419	1553602_at	6.06e-07	2.01	52					GE515737	1.03e-07	2.27962	69	344806	0.000146171	-0.458972	318	69
HTR001007	COL12A1	collagen, type XII, alpha 1	Hs.101302	225664_at	4.58e-06	1.62	97	A_24_P291814	0.00137	1.07	44	GE56388	3.58e-08	1.61821	156	120622	0.00498974	0.972887	45	71
HTR012462	PPM1E	protein phosphatase 1E (PP2C domain containing)	Hs.245044	236302_at	9.35e-06	1.98	53					GE52967	1.29e-05	2.00486	91					72
HTR011738	IRX4	iroquois homeobox protein 4	Hs.196927	220225_at	0.000114	1.82	73	A_23_P110837	8.61e-05	1.4	28	GE79210	1.21e-08	1.66514	143					73
HTR015273	GPM6B	glycoprotein M6B	Hs.495710	209167_at	8.4e-06	1.7	86	A_23_P378416	0.00914	0.877	73	GE898975	0.000202618	2.38778	58					73
HTR010293	MAF	v-maf musculoaponeurotic fibrosarcoma oncogene homolog (avian)	Hs.134859	206363_at	1.33e-07	2.05	49	A_23_P397376	0.018	0.859	76	GE54522	5.77e-06	1.61727	157					76
HTR003132	JAG1	jagged 1 (Alagille syndrome)	Hs.224012	216268_s_at	6.64e-06	1.45	122					GE54053	2.19e-09	2.17272	77	897491	2.73e-08	1.22749	31	77
HTR010412	NDN	necdin homolog (mouse)	Hs.50130	209550_at	3.06e-06	1.78	77	A_23_P106405	0.0107	1.01	49	GE59105	3.06e-08	1.5858	161					77
HTR008670	CCDC3	coiled-coil domain containing 3	Hs.498720	223316_at	0.000535	1.03	254	A_24_P369232	0.00228	0.841	78	GE86387	1.84e-08	2.61248	41					78
HTR008485	PTPRZ1	protein tyrosine phosphatase, receptor-type, Z polypeptide 1	Hs.489824	204469_at	7.6e-06	2.07	47					GE58152	1.04e-06	1.87089	111					79
HTR011450	NAP1L2	nucleosome assembly protein 1-like 2	Hs.66180	219368_at	0.000833	1.58	101					GE53684	0.000944595	2.32374	64					82.5
HTR022211	ASNS	asparagine synthetase	Hs.489207; Hs.521041; Hs.271783; Hs.489215; Hs.495632					A_24_P802562	0.00228	1.3	32	GE81052	8.23e-06	0.834258	507	53243	4.44e-05	0.738722	83	83
HTR001106	DDX39	DEAD (Asp-Glu-Ala-Asp) box polypeptide 39	Hs.311609	201584_s_at	0.000703	0.742	463					GE59537	0.00109868	2.10523	83	46631	2.98e-05	0.804552	66	83
HTR005574	CDH13	cadherin 13, H-cadherin (heart)	Hs.436040	204726_at	3.64e-06	2.07	48					GE59262	4.2e-08	1.81275	120					84
HTR030069	MYOZ2; MALAT1	myozenin 2; metastasis associated lung adenocarcinoma transcript 1 (non-coding RNA)	Hs.187199; Hs.381047; Hs.369440	1558678_s_at	0.00567	1.22	184	A_24_P829261	0.0146	0.815	85					253009	7.68e-09	1.58222	18	85
HTR011411	GJB6	gap junction protein, beta 6 (connexin 30)	Hs.511757	231771_at	3.51e-05	1.69	89					GE81679	1.88e-07	2.10539	82					85.5
HTR013096	N/A	N/A	Hs.145949	207065_at	6.13e-07	2.51	27					GE534704	7.16e-05	0.459682	818	1708173	6.15e-07	0.711044	87	87
HTR046188	MT1K; MTP; MT1S; MT2A; MT1H; MT1E; MT1X; MT1F; MT1A; MT1B; MT1L; CES1; MT1J	metallothionein 1K; microsomal triglyceride transfer protein (large polypeptide, 88kDa); metallothionein 1S; metallothionein 2A; metallothionein 1H; metallothionein 1E (functional); metallothionein 1X; metallothionein 1F (functional); metallothionein 1A (functional); metallothionein 1B (functional); metallothionein 1L; carboxylesterase 1 (monocyte/macrophage serine esterase 1); metallothionein 1J	Hs.418241; Hs.333806; Hs.374950; Hs.534330; Hs.438462; Hs.188518; Hs.36102; Hs.440939; Hs.513626; Hs.333727; Hs.460867; Hs.458273	217546_at	6.08e-05	1.42	128	A_24_P125096	0.00242	1.18	34	GE80166	1.41e-08	1.57035	165	126458	3.88e-09	0.957441	46	87
HTR043957	SPHK1	sphingosine kinase 1	Hs.68061	219257_s_at	0.00375	0.898	348					GE61925	2.44e-10	2.09868	87	1665736	8.51e-08	0.907166	54	87
HTR001912	N/A	N/A	Hs.525419	217892_s_at	0.000199	1.05	245					GE544543	0.00937755	2.02934	89	139718	4.12e-07	0.763618	78	89
HTR019875	P2RY5	purinergic receptor P2Y, G-protein coupled, 5	Hs.123464	218589_at	6.07e-06	1.81	75					GE61767	3.61e-07	1.91283	103					89
HTR005648	GK	glycerol kinase	Hs.1466	207387_s_at	7.08e-05	1.52	109	A_23_P96556	0.00296	0.889	71									90
HTR016920	ARID5B	AT rich interactive domain 5B (MRF1-like)	Hs.546755; Hs.535297	212614_at	1.35e-05	1.24	179	A_32_P18440	0.0473	0.784	91	GE715714	0.012651	4.54624	8					91
HTR010056	RNASE7	ribonuclease, RNase A family, 7	Hs.525206	233488_at	2.72e-07	3.3	8					GE562822	5.34e-08	1.53646	176					92
HTR015000	N/A	N/A	Hs.411391; Hs.536141; Hs.537130	232113_at	2.95e-06	1.42	133					GE56837	1.18e-05	2.45975	51					92
HTR001347	PCDH7	BH-protocadherin (brain-heart)	Hs.479439	205534_at	3.15e-06	2.58	26					GE88014	2.88e-07	1.59566	159					92.5
HTR011469	ESM1	endothelial cell-specific molecule 1	Hs.129944	208394_x_at	0.000243	1.27	168					GE60121	0.0479099	1.98641	93	324122	0.00290144	0.816108	63	93
HTR029635	FIGF; PIR	c-fos induced growth factor (vascular endothelial growth factor D); pirin (iron-binding nuclear protein)	Hs.495728; Hs.11392	207469_s_at	0.000388	0.995	275	A_23_P137035	0.0183	0.775	93					234237	1.24e-06	0.704895	89	93
HTR018599	SEMA5A	sema domain, seven thrombospondin repeats (type 1 and type 1-like), transmembrane domain (TM) and short cytoplasmic domain, (semaphorin) 5A	Hs.321637; Hs.27621	213169_at	7.07e-06	1.57	102					GE54097	5.78e-09	2.10243	85					93.5
HTR010240	FAT	FAT tumor suppressor homolog 1 (Drosophila)	Hs.481371	201579_at	1.76e-05	1.04	248	A_23_P69586	0.00914	1.36	29	GE60114	8.1e-09	2.06675	88	341304	4.84e-09	0.655622	100	94
HTR000796	DUSP6	dual specificity phosphatase 6	Hs.298654	208892_s_at	5.8e-06	1.69	88	A_23_P139704	0.0094	0.589	128	GE81092	1.28e-10	1.91384	102	854899	2.37e-07	1.17521	35	95
HTR009254	PRKCA; PRKACA	protein kinase C, alpha; protein kinase, cAMP-dependent, catalytic, alpha	Hs.531704	213093_at	0.000502	1.5	113					GE79113	0.0235588	2.16971	78					95.5
HTR003906	NEFL	neurofilament, light polypeptide 68kDa	Hs.521461	221805_at	0.000642	1.64	93					GE81601	1.37e-06	1.93822	99					96
HTR011354	TFAP2B	transcription factor AP-2 beta (activating enhancer binding protein 2 beta)	Hs.33102	214451_at	6.56e-06	1.87	68					GE60178	2.93e-05	1.7878	126					97
HTR012084	KRTAP3-2	keratin associated protein 3-2	Hs.307026	233534_at	0.00017	1.22	185					GE83290	2.03e-10	4.32217	9					97
HTR001848	ANKRD17	ankyrin repeat domain 17	Hs.518804; Hs.479930					A_23_P144378	0.0102	0.632	120					2303491	0.00480278	0.768893	75	97.5
HTR000699	SENP3; EIF4A1	SUMO1/sentrin/SMT3 specific protease 3; eukaryotic translation initiation factor 4A, isoform 1	Hs.129673; Hs.513926; Hs.496456					A_32_P135902	0.0252	1.5	21					23933	4.58e-06	0.436891	175	98
HTR003589	SCD	stearoyl-CoA desaturase (delta-9-desaturase)	Hs.368641									GE53772	6.02e-06	1.70162	134	233279	4.07e-08	0.816951	62	98
HTR006356	KLHL21	kelch-like 21 (Drosophila)	Hs.7764	203068_at	0.000823	0.89	352	A_23_P341223	0.00867	0.75	98	GE81962	7.81e-08	1.99566	92					98
HTR002094	TCF4	transcription factor 4	Hs.200285	212386_at	3e-06	1.91	59					GE88135	5.32e-06	1.6708	140					99.5
HTR001926	STC2	stanniocalcin 2	Hs.233160	203438_at	8.21e-06	1.59	100					GE79742	1.65e-07	1.2362	263	130057	6.52e-08	1.11968	38	100
HTR005420	N/A	N/A	Hs.8395	218824_at	2.63e-07	1.78	78	A_24_P296808	0.00257	0.729	101					752876	0.000138022	0.622423	108	101
HTR010817	N/A	N/A	Hs.43125	223623_at	0.000156	1.36	142					GE79209	2.95e-10	2.35122	61					101.5
HTR014891	SFRP2	secreted frizzled-related protein 2	Hs.481022	223122_s_at	0.000171	1.19	197					GE527352	6.75e-08	4.77459	6					101.5
HTR011099	NUDT11	nudix (nucleoside diphosphate linked moiety X)-type motif 11	Hs.200016	219855_at	5.28e-05	1.52	108	A_23_P62387	0.00305	0.729	102	GE62203	2.05e-10	2.52889	45					102
HTR000246	MME	membrane metallo-endopeptidase (neutral endopeptidase, enkephalinase, CALLA, CD10)	Hs.307734	203434_s_at	0.00104	1.56	103					GE58450	0.00472348	1.64532	150	209758	0.00288118	1.72393	16	103
HTR022062	PDZRN3	PDZ domain containing RING finger 3	Hs.434900	212915_at	4.73e-06	1.78	79					GE673414	0.00020462	1.76615	128					103.5
HTR006925	EMP2	epithelial membrane protein 2	Hs.531561	225078_at	2.76e-06	1.53	106	A_23_P106682	0.00839	1.05	47	GE59224	9.94e-06	0.988668	390	109863	0.00348644	0.642026	103	104.5
HTR014563	N/A	N/A	Hs.58877	235944_at	0.00137	1.37	137					GE62417	0.0025416	2.13427	80					108.5
HTR009684	CLCA4	chloride channel, calcium activated, family member 4	Hs.546343	220026_at	3.25e-07	1.87	69					GE62652	2.78e-06	1.64571	149					109
HTR002549	TIMP1	tissue inhibitor of metalloproteinase 1 (erythroid potentiating activity, collagenase inhibitor)	Hs.522632	201666_at	3.41e-05	1.2	194	A_23_P62115	0.00227	1.85	7	GE80207	2.8e-06	0.891023	463	413733	1.4e-09	1.28108	25	109.5
HTR007051	F2R	coagulation factor II (thrombin) receptor	Hs.482562	203989_x_at	0.0116	0.622	558	A_23_P213562	0.00914	0.685	110	GE61388	0.00737302	1.91396	101					110
HTR009071	SPINK5	serine protease inhibitor, Kazal type 5	Hs.331555	205185_at	3.87e-06	1.93	57	A_23_P356494	0.0166	0.543	131	GE81688	2.13e-05	1.88069	110					110
HTR003666	CKLFSF6	chemokine-like factor super family 6	Hs.380627					A_23_P57736	0.0011	1.76	10	GE55478	2.63e-06	1.40762	213					111.5
HTR003709	AKR1C3	aldo-keto reductase family 1, member C3 (3-alpha hydroxysteroid dehydrogenase, type II)	Hs.78183	209160_at	5.06e-06	1.43	125	A_23_P138541	3.17e-06	1.97	5	GE81317	2.68e-05	0.823673	520	205866	5.13e-08	0.657744	99	112
HTR011656	SLITRK6	SLIT and NTRK-like family, member 6	Hs.525105	235976_at	4.76e-06	1.5	112	A_23_P65307	0.00283	0.972	57	GE897986	0.000926974	1.27809	249					112
HTR000664	MRPS6; C21orf82; SLC5A3	mitochondrial ribosomal protein S6; chromosome 21 open reading frame 82; solute carrier family 5 (inositol transporters), member 3	Hs.302742; Hs.163682; Hs.534348	212944_at	1.72e-05	1.23	182									137538	4.16e-06	1.04006	44	113
HTR004041	SCPEP1	serine carboxypeptidase 1	Hs.514950	218217_at	0.00417	0.657	527	A_23_P152548	0.0178	0.736	100	GE62560	0.00124943	1.86982	113					113
HTR009251	N/A	N/A	Hs.55044	213661_at	3.7e-05	1.3	161					GE56275	9.53e-06	2.28007	68					114.5
HTR003001	SLC7A5	solute carrier family 7 (cationic amino acid transporter, y+ system), member 5	Hs.513797	201195_s_at	8.5e-05	1.17	198	A_24_P335620	0.00111	1.72	12	GE81288	0.00858855	0.720562	597	239754	2.31e-09	1.21203	32	115
HTR001881	SPP1	secreted phosphoprotein 1 (osteopontin, bone sialoprotein I, early T-lymphocyte activation 1)	Hs.313	209875_s_at	7.6e-06	1.76	83					GE61335	3.21e-09	1.65287	148					115.5
HTR005505	CLECSF2	C-type (calcium dependent, carbohydrate-recognition domain) lectin, superfamily member 2 (activation-induced)	Hs.85201	209732_at	1.92e-05	1.49	115					GE60185	1.02e-06	1.82161	117					116
HTR008563	S100A2	S100 calcium binding protein A2	Hs.516484	204268_at	1.52e-05	1.49	116					GE63171	1.61e-07	1.20318	276	810813	0.000540604	1.05575	42	116
HTR000798	CA12	carbonic anhydrase XII	Hs.210995	203963_at	5.54e-07	1.88	66					GE56230	2.77e-06	1.44538	199	594633	0.000807003	0.589747	119	119
HTR029581	IRX2	iroquois homeobox protein 2	Hs.282089	228462_at	0.000257	0.867	372	A_23_P156025	0.00474	0.641	119					302269	5.59e-06	0.670659	95	119
HTR005942	SERPINB13	serine (or cysteine) proteinase inhibitor, clade B (ovalbumin), member 13	Hs.241407	211361_s_at	1.54e-07	2.8	19					GE63207	6.77e-07	1.36032	220					119.5
HTR052477	ATP8B2	ATPase, Class I, type 8B, member 2	Hs.435700	226771_at	3.34e-05	1.35	147									267055	5.26e-08	0.658695	97	122
HTR012443	N/A	N/A	Hs.37196	227846_at	5.18e-06	1.37	139					GE62108	5.16e-05	1.91077	105					122
HTR010646	MT1G	metallothionein 1G	Hs.433391					A_23_P60933	0.00228	0.984	54	GE764531	9.65e-06	1.45786	192					123
HTR011038	CPNE8	copine VIII	Hs.40910	228365_at	0.000268	1.34	149					GE87429	3.03e-09	1.94902	97					123
HTR001067	ANGPT1	angiopoietin 1	Hs.369675	205609_at	0.00096	1.07	235					GE57062	0.000509229	3.99941	12					123.5
HTR005522	PCDH17	protocadherin 17	Hs.106511									GE54222	8.13e-05	1.95197	96	23256	0.00011677	0.473774	154	125
HTR002249	SLC38A2	solute carrier family 38, member 2	Hs.221847	220924_s_at	2.54e-05	1.21	188	A_24_P295963	0.000227	1.42	25	GE891408	0.00634236	0.558946	741	39233	2.06e-10	0.814714	64	126
HTR000862	PSAT1	phosphoserine aminotransferase 1	Hs.494261	223062_s_at	6.28e-05	1.06	243					GE82594	9.49e-09	1.8868	107	277067	0.00123052	0.564722	126	126
HTR005812	N/A	N/A	Hs.401954; Hs.528285	224397_s_at	9.74e-06	1.43	127					GE83274	9.13e-07	1.30813	236	46127	0.00462815	1.24554	27	127
HTR007871	AARS; EXOSC6	alanyl-tRNA synthetase; exosome component 6	Hs.315137; Hs.461187	227696_at	0.0461	0.605	580	A_32_P39963	0.0276	0.744	99	GE57174	2.61e-06	1.76844	127					127
HTR011080	N/A	N/A	Hs.274267	219355_at	9.94e-05	1.27	169					GE88749	0.00255623	2.09937	86					127.5
HTR002064	SLC3A2; HIST2H4	solute carrier family 3 (activators of dibasic and neutral amino acid transport), member 2; histone 2, H4	Hs.502769	200924_s_at	6.44e-05	1.24	180	A_23_P75811	0.00437	2.14	3	GE472388	2.6e-08	1.40407	214	754881	3.52e-09	0.76831	76	128
HTR013560	C21orf96; RUNX1	chromosome 21 open reading frame 96; runt-related transcription factor 1 (acute myeloid leukemia 1; aml1 oncogene)	Hs.149261; Hs.549202	233690_at	0.000878	1.14	208					GE501212	2.36e-08	2.47136	49					128.5
HTR007447	N/A	N/A	Hs.159993	227070_at	2.28e-06	1.7	87					GE61778	3.06e-06	1.54789	172					129.5
HTR004854	C11orf32; SORL1	chromosome 11 open reading frame 32; sortilin-related receptor, L(DLR class) A repeats-containing	Hs.368592	212560_at	0.00943	1.32	153	A_23_P87049	0.0276	0.799	89	GE79051	1.91e-05	1.01684	367	293363	0.000714624	0.625549	107	130
HTR007880	ATP1B3	ATPase, Na+/K+ transporting, beta 3 polypeptide	Hs.477789	208836_at	1.07e-05	1.16	201	A_23_P68007	0.000221	1.07	45	GE683709	0.000675436	1.3487	222	3944210	9.76e-06	0.858352	59	130
HTR012878	IFI16	interferon, gamma-inducible protein 16	Hs.224645; Hs.380250	208966_x_at	3.06e-06	1.42	130	A_23_P217866	0.000166	1.41	27	GE58028	0.00531622	1.40803	212					130
HTR007246	SOSTDC1	sclerostin domain containing 1	Hs.25956	213456_at	4.05e-05	1.53	107					GE79147	1.09e-06	1.62193	155					131
HTR005120	ZNF503	zinc finger protein 503	Hs.195710; Hs.549370	227195_at	1.47e-05	1.32	154	A_23_P202484	0.00437	0.692	109	GE87594	0.000162321	0.923366	427	2296619	5.2e-05	0.794579	69	131.5
HTR013201	MAB21L1	mab-21-like 1 (C. elegans)	Hs.532575	206163_at	0.000755	1.12	216					GE61508	9.44e-06	2.48323	48					132
HTR001968	SLC38A1	solute carrier family 38, member 1	Hs.533770	224579_at	0.000129	1.11	218	A_23_P363399	0.00296	1.02	48	GE86336	0.0077283	1.28571	245	143656	2.39e-11	1.24191	29	133
HTR003614	TPM2	tropomyosin 2 (beta)	Hs.300772	204083_s_at	0.00014	1.42	129	A_23_P20566	0.000166	1.35	30	GE79847	0.00275248	1.12739	303	774468	6.38e-05	0.527371	138	133.5
HTR039216	IMPA2	inositol(myo)-1(or 4)-monophosphatase 2	Hs.367992	203126_at	2.84e-05	1.37	135	A_23_P50081	0.0291	0.619	123	GE58573	8.52e-09	1.08885	333					135
HTR010950	N/A	N/A	Hs.13528	219054_at	0.000597	1.25	172	A_23_P58676	0.0106	0.714	104	GE87450	2.65e-07	1.43846	202	211879	0.000115307	0.760709	79	138
HTR029578	GPC6	glypican 6	Hs.444329; Hs.202638	227059_at	4.35e-05	1.37	138					GE592085	4.98e-05	1.09895	325	796388	0.00273755	0.582213	122	138
HTR008311	KYNU	kynureninase (L-kynurenine hydrolase)	Hs.470126	217388_s_at	4.25e-06	1.22	183	A_24_P11506	0.0263	0.976	55	GE62213	0.000800569	0.708508	611	252515	3.26e-07	0.667293	96	139.5
HTR052157	N/A	N/A	Hs.116448	203158_s_at	0.000796	0.931	316	A_24_P294233	0.0251	0.555	129					49600	0.00166598	0.520369	141	141
HTR001487	HAS3	hyaluronan synthase 3	Hs.85962	223541_at	3.13e-06	1.47	118					GE54997	7.48e-09	1.57184	164					141
HTR016611	GDPD1	glycerophosphodiester phosphodiesterase domain containing 1	Hs.153485; Hs.528654	228273_at	0.000576	0.809	412	A_23_P207301	0.0353	0.668	113	GE63143	1.76e-06	1.66811	141					141
HTR002805	JAM3; JAM2	junctional adhesion molecule 3; junctional adhesion molecule 2	Hs.150718	212813_at	0.000754	1.15	204					GE83529	5.17e-11	2.15339	79					141.5
HTR000835	BDKRB2; BDKRB1	bradykinin receptor B2; bradykinin receptor B1	Hs.546240; Hs.525572	205870_at	0.0239	0.631	551					GE63096	5.29e-09	1.66467	145	324760	0.000761462	0.613212	114	145
HTR004654	PPAP2B	phosphatidic acid phosphatase type 2B	Hs.405156	209355_s_at	0.000393	1.35	146					GE54146	0.0024365	1.42465	207	247806	3.77e-06	0.797919	68	146
HTR003011	SPARCL1	SPARC-like 1 (mast9, hevin)	Hs.62886	200795_at	2.79e-07	2.46	32					GE81428	1.44e-08	1.24446	261					146.5
HTR006274	TRIB3	tribbles homolog 3 (Drosophila)	Hs.516826	218145_at	1.39e-05	1.54	105					GE82597	2.06e-06	1.65602	147	2214822	0.000144977	-0.300104	306	147
HTR018223	UST	uronyl-2-sulfotransferase	Hs.131514; Hs.309250	205139_s_at	0.000681	1.46	120					GE53517	1.77e-06	1.53663	175					147.5
HTR000620	CSNK1G1; KIAA0101	casein kinase 1, gamma 1; KIAA0101	Hs.254335; Hs.81892	211713_x_at	0.000459	0.79	430	A_23_P117852	0.00767	0.666	115					136876	4.33e-05	0.488731	148	148
HTR001376	TRAF5	TNF receptor-associated factor 5	Hs.523930									GE715962	3.86e-05	1.74318	131	322792	4.11e-06	0.443648	168	149.5
HTR004450	PTHLH	parathyroid hormone-like hormone	Hs.89626	210355_at	4.53e-05	1.49	114									788192	8.16e-06	0.415531	187	150.5
HTR005390	SGCE	sarcoglycan, epsilon	Hs.371199	204688_at	0.000508	1.33	151					GE55132	5.63e-06	1.25391	257	784109	0.00290041	0.64918	101	151
HTR003861	GPX2	glutathione peroxidase 2 (gastrointestinal)	Hs.2704	202831_at	3.07e-06	1.46	121					GE81111	1.58e-08	1.51946	182					151.5
HTR002615	NFIB	nuclear factor I/B	Hs.370359	230791_at	0.00183	0.923	324	A_23_P216448	0.0242	0.906	68	GE85773	1.27e-06	1.63204	152					152
HTR004683	RRM2	ribonucleotide reductase M2 polypeptide	Hs.226390; Hs.454981	201890_at	3.24e-05	1.33	152					GE59846	1.1e-05	1.57678	162	417504	0.00262616	0.50676	144	152
HTR018361	C20orf82	chromosome 20 open reading frame 82	Hs.348297	235182_at	0.00421	1.08	230					GE470368	0.000319084	2.17823	76					153
HTR002248	LCP1	lymphocyte cytosolic protein 1 (L-plastin)	Hs.381099	208885_at	0.0017	0.989	278									770078	3.23e-10	1.22955	30	154
HTR002460	HEY1	hairy/enhancer-of-split related with YRPW motif 1	Hs.234434	44783_s_at	0.000278	1.04	252									171653	0.00201537	0.877479	58	155
HTR001285	COL17A1	collagen, type XVII, alpha 1	Hs.117938	204636_at	0.00503	0.998	274	A_23_P52323	0.0268	1.47	22	GE79225	1.11e-07	1.02382	364	252259	0.000433689	1.09467	40	157
HTR000806	C1orf24	chromosome 1 open reading frame 24	Hs.518662	217966_s_at	1.8e-06	1.94	56					GE56752	1.01e-08	1.25265	258					157
HTR006619	MVK	mevalonate kinase (mevalonic aciduria)	Hs.130607									GE60000	0.00251515	2.10418	84	126474	0.000225162	0.33123	233	158.5
HTR005448	TMEM16A	transmembrane protein 16A	Hs.503074	218804_at	0.000105	1.76	82					GE82285	2.11e-05	1.31576	235					158.5
HTR014607	SDC2	syndecan 2 (heparan sulfate proteoglycan 1, cell surface-associated, fibroglycan)	Hs.1501	212158_at	2.93e-06	1.42	134					GE57514	6.54e-08	1.509	183					158.5
HTR003200	GREM1	gremlin 1 homolog, cysteine knot superfamily (Xenopus laevis)	Hs.40098	218469_at	1.97e-05	1.67	90									2447041	0.000454952	0.338444	231	160.5
HTR001665	FST	follistatin	Hs.9914	226847_at	0.000531	1.34	148					GE62005	1.54e-09	1.54592	173					160.5
HTR026298	QKI	quaking homolog, KH domain RNA binding (mouse)	Hs.510324	212636_at	0.000826	1.28	164	A_24_P384954	0.0432	0.821	82	GE56098	8.31e-05	0.756442	573					164
HTR000515	HTR7	5-hydroxytryptamine (serotonin) receptor 7 (adenylate cyclase-coupled)	Hs.73739	236281_x_at	0.00954	0.941	309									38831	0.000253639	1.40868	21	165
HTR017752	DMN	desmuslin	Hs.207106	212730_at	2.39e-05	1.28	165	A_24_P104407	0.0194	0.763	95	GE53076	5.88e-06	1.43766	203					165
HTR001694	FMO4; FMO2; FMO3; FMO1; PRRX1; TOP1P1	flavin containing monooxygenase 4; flavin containing monooxygenase 2; flavin containing monooxygenase 3; flavin containing monooxygenase 1; paired related homeobox 1; topoisomerase (DNA) I pseudogene 1	Hs.283416; Hs.445350; Hs.144912; Hs.386502; Hs.1424; Hs.448988; Hs.494568	226695_at	1.78e-07	2.11	43					GE58032	0.0033909	1.16272	288					165.5
HTR005739	TNFAIP6	tumor necrosis factor, alpha-induced protein 6	Hs.437322	206026_s_at	0.000501	1.35	145					GE57919	1.5e-05	1.4906	187					166
HTR007289	LY6K	lymphocyte antigen 6 complex, locus K	Hs.69517	223687_s_at	1.32e-05	1.27	167	A_23_P397293	1.87e-05	1.15	39	GE554627	0.00726444	1.08514	337					167
HTR002640	ITGA6	integrin, alpha 6	Hs.133397	201656_at	5.06e-05	1.26	170	A_23_P210176	7.93e-05	1.16	38	GE62367	1.42e-06	1.28089	247					170
HTR018632	N/A	N/A	Hs.436554; Hs.352602									GE843542	1.16e-05	1.15161	292	21942	0.00106168	0.924285	50	171
HTR009179	HSPA4L	heat shock 70kDa protein 4-like	Hs.135554	205543_at	0.000272	1.03	253	A_23_P363936	0.00965	0.953	60	GE53659	0.00106441	0.869771	476	786605	3.15e-05	0.691253	91	172
HTR010435	PI3	protease inhibitor 3, skin-derived (SKALP)	Hs.112341	41469_at	3e-06	1.65	92					GE57599	7.18e-07	1.26308	253					172.5
HTR001058	DHX57	DEAH (Asp-Glu-Ala-Asp/His) box polypeptide 57	Hs.468226					A_23_P28307	0.0077	0.807	87					247707	0.000106839	0.275965	263	175
HTR004728	CCND2	cyclin D2	Hs.376071	200953_s_at	3.14e-06	1.36	143					GE57068	7.21e-07	1.41724	210					176.5
HTR005202	KCTD15	potassium channel tetramerisation domain containing 15	Hs.221873	222668_at	3.25e-05	1.25	177					GE82788	0.000917124	0.907385	446	195244	1.56e-05	0.792715	70	177
HTR009367	NPR3	natriuretic peptide receptor C/guanylate cyclase C (atrionatriuretic peptide receptor C)	Hs.237028	219789_at	0.000212	1.75	84					GE840719	0.035117	0.531581	763	308004	0.000527443	0.42965	178	178
HTR004857	ALDH3A2	aldehyde dehydrogenase 3 family, member A2	Hs.499886	202054_s_at	5.06e-06	1.25	178					GE61075	3.74e-07	1.10756	319	813624	6.49e-06	0.74025	82	178
HTR008084	N/A	N/A	Hs.410596									GE869154	2.1e-05	1.55916	168	300473	0.000101596	0.407212	192	180
HTR003344	PGF	placental growth factor, vascular endothelial growth factor-related protein	Hs.252820	209652_s_at	0.00318	1.04	250					GE59799	3.17e-07	1.86988	112					181
HTR009550	KBTBD6	kelch repeat and BTB (POZ) domain containing 6	Hs.534040	226479_at	0.00173	1.23	181	A_23_P392435	0.033	0.766	94	GE786823	5.23e-05	0.795687	543					181
HTR000008	FGFR2	fibroblast growth factor receptor 2 (bacteria-expressed kinase, keratinocyte growth factor receptor, craniofacial dysostosis 1, Crouzon syndrome, Pfeiffer syndrome, Jackson-Weiss syndrome)	Hs.533683	203638_s_at	8.85e-06	1.42	132					GE61433	4.77e-09	1.32213	231					181.5
HTR046316	SHMT2; SHMT1	serine hydroxymethyltransferase 2 (mitochondrial); serine hydroxymethyltransferase 1 (soluble)	Hs.75069	214096_s_at	0.00168	0.887	354	A_23_P169629	0.0137	0.836	80	GE59018	1.29e-06	1.17304	285	51583	0.000142472	0.910124	53	182.5
HTR001246	MMP28	matrix metalloproteinase 28	Hs.380710	219909_at	5.53e-05	1.42	131					GE62713	9.22e-06	1.30617	238					184.5
HTR047002	SLC35E4	solute carrier family 35, member E4	Hs.526928					A_23_P259357	0.00391	1.15	40	GE533020	2.54e-05	1.09121	329					184.5
HTR014787	KBTBD9	kelch repeat and BTB (POZ) domain containing 9	Hs.130593	229310_at	1.65e-05	1.08	234					GE629239	0.0450229	1.69527	137					185.5
HTR005331	PREP	prolyl endopeptidase	Hs.436564	229644_at	0.000737	0.957	299									110348	4.49e-05	0.780066	73	186
HTR003327	PPAP2A; RNF138P1	phosphatidic acid phosphatase type 2A; ring finger protein 138 pseudogene 1	Hs.435122	210946_at	8.61e-05	1.21	187	A_23_P70060	0.0318	0.948	62	GE81316	5.27e-07	0.886227	464					187
HTR005475	JUB	jub, ajuba homolog (Xenopus laevis)	Hs.508910	225806_at	0.000174	0.818	410	A_23_P54055	0.0316	0.715	103	GE78986	6.57e-06	1.48515	188					188
HTR010508	N/A	N/A	Hs.484195	238476_at	0.000479	1.26	171					GE533638	0.000131245	1.42757	205					188
HTR002681	SLC16A1	solute carrier family 16 (monocarboxylic acid transporters), member 1	Hs.75231	209900_s_at	0.00212	1.21	189					GE81228	1.91e-08	1.45059	197	135007	1.06e-10	0.786683	71	189
HTR002859	BUB1	BUB1 budding uninhibited by benzimidazoles 1 homolog (yeast)	Hs.469649	209642_at	0.000846	1.02	264					GE54488	0.000715238	1.50275	185	781047	0.00108915	0.408781	190	190
HTR006909	SPRY2	sprouty homolog 2 (Drosophila)	Hs.18676	204011_at	8.44e-05	0.933	315					GE54345	5.38e-06	2.31821	65					190
HTR008885	PPP2R2B	protein phosphatase 2 (formerly 2A), regulatory subunit B (PR 52), beta isoform	Hs.193825	213849_s_at	8.14e-05	1.06	242					GE58039	0.000200055	1.68539	138					190
HTR016102	SRPX	sushi-repeat-containing protein, X-linked	Hs.15154	204955_at	0.000101	1.02	260	A_23_P96383	0.019	0.629	122	GE59282	1.97e-06	0.900384	451	267625	2.24e-07	0.576959	123	191.5
HTR005712	PPARGC1A	peroxisome proliferative activated receptor, gamma, coactivator 1, alpha	Hs.527078; Hs.310697; Hs.549513	219195_at	0.00171	1	271					GE62667	9.93e-05	1.85832	114					192.5
HTR016542	N/A	N/A	Hs.4285	230188_at	7.54e-05	0.976	286					GE54872	9.38e-07	1.93207	100					193
HTR014545	LAMA1	laminin, alpha 1	Hs.270364	227048_at	0.000158	1.43	126					GE88365	2.68e-09	1.23349	264					195
HTR003492	SERPINB3; SERPINB4	serine (or cysteine) proteinase inhibitor, clade B (ovalbumin), member 3; serine (or cysteine) proteinase inhibitor, clade B (ovalbumin), member 4	Hs.227948; Hs.123035	209719_x_at	0.000452	1.17	199					GE79177	0.0375501	1.44022	201	727147	9.01e-05	0.690881	92	199
HTR002594	RNH	ribonuclease/angiogenin inhibitor	Hs.530687									GE56852	0.000509396	0.983556	393	897565	7.05e-10	2.15968	6	199.5
HTR000878	TRIM29; ATM	tripartite motif-containing 29; ataxia telangiectasia mutated (includes complementation groups A, C and D)	Hs.504115	202504_at	0.000122	1.17	200					GE57683	3.43e-06	0.686501	633	809810	0.000103446	0.946876	48	200
HTR049424	SYNPO2	synaptopodin 2	Hs.480615	227662_at	0.000133	1.25	176					GE787357	0.000131101	1.33481	226					201
HTR003144	SESN3	sestrin 3	Hs.120633	225123_at	3.06e-06	1.6	99					GE893450	7.18e-06	1.12459	306					202.5
HTR002767	GSTA4	glutathione S-transferase A4	Hs.485557	202967_at	0.000146	1.15	203	A_23_P110941	0.0035	0.706	107	GE61329	4.43e-06	1.17458	281					203
HTR016132	N/A	N/A	Hs.31474	227554_at	0.00134	0.87	370					GE895200	0.000101296	1.53432	178	50317	8.6e-05	0.382129	204	204
HTR001472	BCL5; BCL6	B-cell CLL/lymphoma 5; B-cell CLL/lymphoma 6 (zinc finger protein 51)	Hs.478588; Hs.478589	203140_at	3.06e-05	0.972	289	A_23_P57856	0.00598	1.17	35	GE61240	1.37e-05	0.926945	424	44787	0.000118498	0.583682	121	205
HTR000259	EIF4EBP3; ANKHD1	eukaryotic translation initiation factor 4E binding protein 3; ankyrin repeat and KH domain containing 1	Hs.434219					A_24_P323265	0.00148	0.834	81	GE82564	0.00028969	0.822308	521	380200	2.71e-05	0.379364	206	206
HTR003719	TOP2A	topoisomerase (DNA) II alpha 170kDa	Hs.156346	201292_at	3.51e-05	1.15	206					GE57498	8.23e-06	0.97791	398	258953	0.00317009	0.462176	159	206
HTR015542	N/A	N/A	Hs.13349; Hs.98174	213438_at	7.77e-06	1.3	162					GE776372	9.43e-06	1.26943	251					206.5
HTR009029	CDC7	CDC7 cell division cycle 7 (S. cerevisiae)	Hs.533573	204510_at	0.00146	1.14	207					GE81291	0.0118805	0.506287	786	287749	0.00300031	0.404061	194	207
HTR011068	N/A	N/A	Hs.23439	227856_at	7.63e-05	1.07	237									306172	0.00429616	0.427228	179	208
HTR005795	CYP1A1; POR	cytochrome P450, family 1, subfamily A, polypeptide 1; P450 (cytochrome) oxidoreductase	Hs.72912	205749_at	4.63e-05	1.13	213					GE57540	9.86e-07	1.41757	209	768064	0.000347778	1.13769	37	209
HTR010756	ZNF537	zinc finger protein 537	Hs.278436; Hs.34558	223393_s_at	0.000773	1.14	209					GE736284	0.0331447	1.02815	359	298603	7e-08	1.41807	20	209
HTR001012	CDC2L5	cell division cycle 2-like 5 (cholinesterase-related cell division controller)	Hs.233552									GE883062	9.17e-05	1.55597	170	235924	0.00110095	0.30204	249	209.5
HTR010266	TRAM2	translocation associated membrane protein 2	Hs.520182	202368_s_at	0.000429	1.06	239					GE57163	0.00290107	1.52517	181					210
HTR008097	N/A	N/A	Hs.513463	209230_s_at	7.27e-05	1.13	211	A_24_P270728	0.00982	0.934	64	GE54616	0.035589	1.1272	304					211
HTR008240	S100A9	S100 calcium binding protein A9 (calgranulin B)	Hs.112405	203535_at	0.00197	0.798	421	A_23_P23048	7.01e-06	1.42	26	GE61316	0.01954	0.990575	388	1459376	1.21e-09	1.11305	39	213.5
HTR014910	SPRED2	sprouty-related, EVH1 domain containing 2	Hs.59332; Hs.503263	212458_at	0.0223	0.505	696					GE751323	0.00168077	1.56538	167	30385	0.00100234	0.369211	214	214
HTR004324	NBEA; MAB21L1	neurobeachin; mab-21-like 1 (C. elegans)	Hs.491172; Hs.532575	221207_s_at	0.00116	0.984	282					GE56800	6.5e-06	1.65688	146					214
HTR046745	N/A	N/A	Hs.345588	226905_at	0.00183	0.799	420					GE87402	0.000424342	4.13692	11					215.5
HTR007448	N/A	N/A	Hs.14248	227461_at	9.97e-05	0.965	294									292482	3.76e-06	0.526299	139	216.5
HTR004921	TGFB1	transforming growth factor, beta 1 (Camurati-Engelmann disease)	Hs.1103	203085_s_at	0.00143	1.04	251					GE680185	0.000107417	1.4974	186					218.5
HTR002075	MGEA5	meningioma expressed antigen 5 (hyaluronidase)	Hs.500842	223494_at	0.0243	0.503	698					GE690934	3.71e-06	1.47319	190	146561	0.000474716	0.359434	219	219
HTR010378	FABP4	fatty acid binding protein 4, adipocyte	Hs.391561	203980_at	0.00149	0.798	422					GE79242	2.54e-06	3.53851	18					220
HTR016259	N/A	N/A	Hs.298258	227623_at	0.00218	1.1	224					GE620213	0.000479656	1.38757	216					220
HTR011443	N/A	N/A	Hs.149305	222946_s_at	0.0288	0.464	748					GE80729	0.000199956	1.69964	135	1753558	1.95e-05	0.357314	221	221
HTR046463	H1FX	H1 histone family, member X	Hs.75307	204805_s_at	0.0073	0.927	320					GE61652	3.6e-09	1.7968	123					221.5
HTR046421	KIRREL	kin of IRRE like (Drosophila)	Hs.272234; Hs.202684	225303_at	0.000101	1.3	160					GE778039	1.1e-05	1.16673	287					223.5
HTR010132	SGNE1	secretory granule, neuroendocrine protein 1 (7B2 protein)	Hs.156540	203889_at	7.87e-05	1.15	205					GE666547	0.0187264	1.28775	243					224
HTR003658	AGR2	anterior gradient 2 homolog (Xenopus laevis)	Hs.530009	209173_at	0.000138	1.1	226					GE79185	3.51e-05	1.06218	346	760230	1.19e-05	0.549861	130	226
HTR006746	ITPR1	inositol 1,4,5-triphosphate receptor, type 1	Hs.374613	203710_at	2.39e-05	1.21	193					GE63006	6.07e-07	1.33135	227	1589820	1.73e-10	-0.868145	334	227
HTR002001	FKBP10	FK506 binding protein 10, 65 kDa	Hs.463035	219249_s_at	0.00155	0.843	389	A_23_P15727	0.0297	0.5	137	GE56610	0.00806428	1.32534	228					228
HTR005368	PPFIBP1	PTPRF interacting protein, binding protein 1 (liprin beta 1)	Hs.172445; Hs.269836	214375_at	0.0409	1.09	228	A_23_P373724	0.0113	0.667	114	GE61980	0.00141843	0.440977	826					228
HTR011349	ZNF136	zinc finger protein 136 (clone pHZ-20)	Hs.479874									GE788624	0.000119266	1.41641	211	343096	0.000733816	0.301217	250	230.5
HTR000320	NASP	nuclear autoantigenic sperm protein (histone-binding)	Hs.319334	201970_s_at	0.000752	0.847	385	A_32_P28365	0.0231	0.849	77									231
HTR000550	MIF; SLC2A11	macrophage migration inhibitory factor (glycosylation-inhibiting factor); solute carrier family 2 (facilitated glucose transporter), member 11	Hs.407995; Hs.531906									GE62583	4.55e-06	1.39295	215	141290	0.00329278	0.302241	248	231.5
HTR008740	MAOB	monoamine oxidase B	Hs.46732	204041_at	0.000212	1.36	141					GE58052	3.03e-06	1.09904	324					232.5
HTR005300	CAPN5; HTRA3; OMP	calpain 5; HtrA serine peptidase 3; olfactory marker protein	Hs.248153; Hs.534335									GE81607	0.000175938	1.14889	294	417087	1.08e-06	0.439176	172	233
HTR016155	N/A	N/A	Hs.12264									GE53806	4.26e-07	1.07787	343	129789	0.000235159	0.565146	125	234
HTR003998	STK6	serine/threonine kinase 6	Hs.250822	204092_s_at	0.000485	0.811	411									129865	4.79e-06	0.880917	57	234
HTR011989	N/A	N/A	Hs.337557					A_23_P38860	0.0365	0.818	84	GE539832	3.72e-07	0.995741	385					234.5
HTR008879	CRSP8	cofactor required for Sp1 transcriptional activation, subunit 8, 34kDa	Hs.374262									GE789713	4.6e-06	1.21591	272	377523	2.25e-05	0.386376	200	236
HTR002794	N/A	N/A	Hs.479270									GE62656	1.84e-05	0.932163	421	3454695	1.68e-06	0.91995	51	236
HTR014750	N/A	N/A	Hs.443891	225627_s_at	1.95e-06	1.61	98					GE87854	1.91e-05	1.01162	374					236
HTR002325	ATP2B1	ATPase, Ca++ transporting, plasma membrane 1	Hs.506276	215716_s_at	8.61e-05	1.34	150					GE57641	0.000348804	1.09848	326					238
HTR010954	CD164L1	CD164 sialomucin-like 1	Hs.195727									GE62129	7.06e-08	1.50546	184	154991	0.00392654	0.196344	294	239
HTR002455	AMMECR1	Alport syndrome, mental retardation, midface hypoplasia and elliptocytosis chromosomal region, gene 1	Hs.211021	204976_s_at	0.000192	1.06	240					GE57023	0.000226337	0.634185	675	138430	0.000323324	0.630088	106	240
HTR012273	NCOA2	nuclear receptor coactivator 2	Hs.446678									GE789702	6.77e-07	1.11079	317	199003	0.000410009	0.450228	165	241
HTR016247	HSPBAP1	HSPB (heat shock 27kDa) associated protein 1	Hs.29169	219284_at	0.000156	1.06	241					GE87151	0.00771388	0.553469	752	252351	0.00326582	0.619672	110	241
HTR019571	N/A	N/A	Hs.510543	226755_at	3.29e-06	1.77	81					GE778096	0.000150145	0.971094	401					241
HTR005102	SIPA1L1; RNU56B	signal-induced proliferation-associated 1 like 1; RNA, U56B small nuclear	Hs.208846; Hs.375008; Hs.85077; Hs.191850	237032_x_at	0.0059	0.95	304					GE782859	0.00830313	1.52598	180					242
HTR004523	PPARA	peroxisome proliferative activated receptor, alpha	Hs.275711; Hs.103110; Hs.534037					A_24_P417036	0.0126	0.761	96	GE626799	3.07e-05	-0.607033	886	109424	0.000186881	0.320119	243	243
HTR018699	N/A	N/A	Hs.289044	228141_at	0.00526	1.03	255					GE591786	2.72e-06	1.31994	232					243.5
HTR020506	SLC1A4	solute carrier family 1 (glutamate/neutral amino acid transporter), member 4	Hs.323878	209610_s_at	2.04e-06	1.73	85					GE57643	3.8e-07	0.963629	403					244
HTR000396	S100A4; S100A3	S100 calcium binding protein A4 (calcium protein, calvasculin, metastasin, murine placental homolog); S100 calcium binding protein A3	Hs.81256; Hs.433168	203186_s_at	4.63e-05	1.05	246					GE79019	1.79e-06	1.63218	151	289268	1.9e-06	-0.606538	328	246
HTR000166	PPP1R12B	protein phosphatase 1, regulatory (inhibitor) subunit 12B	Hs.444403	201957_at	0.00203	0.979	284					GE53108	0.004477	1.42039	208					246
HTR004187	ANLN	anillin, actin binding protein (scraps homolog, Drosophila)	Hs.62180	222608_s_at	0.00251	0.733	467					GE55803	2.48e-07	1.28114	246	128711	0.0010926	0.313459	244	246
HTR003381	N/A	N/A	Hs.468675	221898_at	0.0019	1.1	225					GE81644	5.9e-07	1.21718	270					247.5
HTR007539	FZD3	frizzled homolog 3 (Drosophila)	Hs.40735	219683_at	0.00652	0.844	387					GE58747	0.00146061	1.88646	108					247.5
HTR008880	KIF11	kinesin family member 11	Hs.8878	204444_at	0.00473	1.04	249					GE62465	3.58e-05	0.98937	389	825606	9.61e-06	0.417765	186	249
HTR004112	CNN1	calponin 1, basic, smooth muscle	Hs.465929	203951_at	0.000199	0.923	325					GE81005	4.22e-06	1.5363	177					251
HTR008741	GEM; KIR3DL1	GTP binding protein overexpressed in skeletal muscle; killer cell immunoglobulin-like receptor, three domains, long cytoplasmic tail, 1	Hs.345139	204472_at	0.00183	1.05	244					GE58914	5.95e-07	1.2517	259					251.5
HTR001077	N/A	N/A	Hs.389874	235737_at	0.00011	1.87	67					GE83597	1.22e-05	1.25667	256	280919	0.000308175	0.29843	252	252
HTR004178	STIM2	stromal interaction molecule 2	Hs.135763	225246_at	0.000531	1.21	190					GE87295	1.49e-06	1.11271	315					252.5
HTR000812	CDCA7	cell division cycle associated 7	Hs.470654	224428_s_at	0.00142	0.966	292									205731	0.00427551	0.368243	215	253.5
HTR055427	N/A	N/A	Hs.58992	201664_at	0.000183	0.795	428									795562	2.93e-09	0.743959	81	254.5
HTR011242	CEBPA	CCAAT/enhancer binding protein (C/EBP), alpha	Hs.76171	204039_at	0.0143	0.77	445					GE60289	1.61e-09	2.30714	66					255.5
HTR006992	WDFY2	WD repeat and FYVE domain containing 2	Hs.208550; Hs.46506	243514_at	0.00228	1.1	223					GE868964	1.66e-05	0.82017	522	121458	0.00190654	0.283113	257	257
HTR002401	N/A	N/A	Hs.528033; Hs.98704	225990_at	3.14e-05	1.9	62					GE83630	0.000292993	0.608998	699	347520	0.000865789	0.282007	258	258
HTR011865	N/A	N/A	Hs.381105	227080_at	2.43e-05	1.32	156					GE87138	5.35e-07	1.02811	360					258
HTR001324	CDC2	cell division cycle 2, G1 to S and G2 to M	Hs.334562	203213_at	0.000192	0.986	279									742884	0.00235594	0.325174	238	258.5
HTR012287	PDE7A	phosphodiesterase 7A	Hs.527119	223358_s_at	0.00414	0.867	373									269273	0.000145751	0.498432	146	259.5
HTR010228	PCK2	phosphoenolpyruvate carboxykinase 2 (mitochondrial)	Hs.75812	202847_at	0.00596	0.654	533	A_23_P140207	0.0267	0.519	133	GE60154	4.96e-05	1.25129	260					260
HTR010204	SLC20A1	solute carrier family 20 (phosphate transporter), member 1	Hs.187946	230494_at	0.0029	1.02	261					GE57669	0.00758271	0.504044	788	292995	0.000549843	0.385374	202	261
HTR011380	PAK3	p21 (CDKN1A)-activated kinase 3	Hs.390616	236277_at	0.00271	1.1	222					GE54615	0.000158447	1.13153	300					261
HTR015491	MARK1	MAP/microtubule affinity-regulating kinase 1	Hs.497806	221047_s_at	0.00121	0.888	353					GE82431	3.33e-06	1.55657	169					261
HTR009363	RPRM	reprimo, TP53 dependant G2 arrest mediator candidate	Hs.100890	219370_at	0.00473	0.667	521					GE63052	7.17e-08	3.02352	30	31150	7.05e-05	0.276029	262	262
HTR012593	HIST1H4H	histone 1, H4h	Hs.421737	232035_at	0.000306	1.25	175					GE79334	1.78e-06	1.05503	349					262
HTR008829	FZD6	frizzled homolog 6 (Drosophila)	Hs.292464	203987_at	0.000784	0.797	424									137125	9.07e-06	0.644417	102	263
HTR007397	N/A	N/A	Hs.298731; Hs.387856; Hs.549617	213058_at	0.000342	0.826	402					GE80341	7.61e-05	1.78915	125					263.5
HTR000603	NPHP3	nephronophthisis 3 (adolescent)	Hs.511991; Hs.441378									GE791987	0.000643595	0.98241	395	275700	6.8e-07	0.539782	133	264
HTR001944	ASPM	asp (abnormal spindle)-like, microcephaly associated (Drosophila)	Hs.121028	219918_s_at	0.000597	1.08	232					GE625633	2.14e-05	1.14018	298					265
HTR004444	MCM10	MCM10 minichromosome maintenance deficient 10 (S. cerevisiae)	Hs.198363	222962_s_at	0.000128	1.21	192					GE62369	6.91e-06	1.08507	338					265
HTR001081	MMP16	matrix metalloproteinase 16 (membrane-inserted)	Hs.546267	223614_at	0.0141	0.746	460					GE83367	1.7e-05	2.19948	74					267
HTR003604	FDPS	farnesyl diphosphate synthase (farnesyl pyrophosphate synthetase, dimethylallyltranstransferase, geranyltranstransferase)	Hs.335918	230256_at	0.000141	1.01	268	A_24_P114183	0.039	0.669	112	GE79405	0.00133964	0.387638	855					268
HTR000341	ANTXR1	anthrax toxin receptor 1	Hs.165859	224694_at	4.01e-05	1.22	186					GE56034	7.69e-06	1.05347	351					268.5
HTR008112	SH3BGR; WRB; CHD5	SH3 domain binding glutamic acid-rich protein; tryptophan rich basic protein; chromodomain helicase DNA binding protein 5	Hs.473847; Hs.198308; Hs.517284	204979_s_at	0.000152	1.07	236					GE865290	0.000419648	1.22055	269	758329	1.99e-05	-0.511038	322	269
HTR005702	DEPDC1B	DEP domain containing 1B	Hs.482233	226980_at	0.0106	1.01	269					GE55708	0.00125493	0.556367	743	150034	0.00270583	0.468878	155	269
HTR004910	EGFR	epidermal growth factor receptor (erythroblastic leukemia viral (v-erb-b) oncogene homolog, avian)	Hs.488293; Hs.520371	232541_at	0.00624	0.864	376					GE581516	0.0359588	1.97316	95	206694	0.0037796	0.261439	271	271
HTR000763	PTGS1	prostaglandin-endoperoxide synthase 1 (prostaglandin G/H synthase and cyclooxygenase)	Hs.201978	215813_s_at	0.000348	0.927	321					GE57997	1.52e-06	1.34246	223					272
HTR004137	SLIT1; ARHGAP19	slit homolog 1 (Drosophila); Rho GTPase activating protein 19	Hs.80305; Hs.500712	37577_at	0.000501	1.28	166					GE59439	0.000356652	0.996276	384					275
HTR008585	DNAJC12	DnaJ (Hsp40) homolog, subfamily C, member 12	Hs.260720	218976_at	0.000202	0.994	276					GE61820	2.4e-06	0.940995	414	246991	1e-05	0.557806	127	276
HTR002360	PEG3; ZIM2	paternally expressed 3; zinc finger, imprinted 2	Hs.201776	209242_at	0.00338	1.35	144					GE53131	0.02856	0.949822	410					277
HTR007859	TFRC	transferrin receptor (p90, CD71)	Hs.529618	207332_s_at	0.000375	0.863	378					GE81249	1.75e-06	1.52739	179					278.5
HTR008146	SLC39A6	solute carrier family 39 (zinc transporter), member 6	Hs.79136	202088_at	0.000104	1.02	267					GE59141	6.02e-05	1.15836	290					278.5
HTR046253	GTF2H2; BIRC1	general transcription factor IIH, polypeptide 2, 44kDa; baculoviral IAP repeat-containing 1	Hs.545578; Hs.191356; Hs.519366; Hs.535789; Hs.482411; Hs.398348; Hs.519371; Hs.422901; Hs.440958; Hs.374448; Hs.535014; Hs.482414; Hs.549358; Hs.549103; Hs.202179; Hs.508559; Hs.519374; Hs.482458; Hs.44898; Hs.536827	231022_at	0.0279	-0.407	861	A_24_P856722	0.0487	0.71	106	GE86723	3.43e-05	1.22581	267	51463	0.00129647	0.21742	292	279.5
HTR001924	SEMA6A	sema domain, transmembrane domain (TM), and cytoplasmic domain, (semaphorin) 6A	Hs.156967	223449_at	0.0119	0.942	307					GE82566	0.000840058	1.26805	252					279.5
HTR001963	NDRG1	N-myc downstream regulated gene 1	Hs.372914	200632_s_at	2.91e-05	1.08	229	A_23_P20494	0.00163	0.984	52	GE57422	0.000234479	0.869075	477	249745	2.03e-08	-0.680744	331	280
HTR022536	HERPUD1	homocysteine-inducible, endoplasmic reticulum stress-inducible, ubiquitin-like domain member 1	Hs.146393	217168_s_at	0.00179	0.615	561	A_23_P54846	0.00152	0.651	118	GE54508	0.0181813	1.1757	280					280
HTR006838	PKD2	polycystic kidney disease 2 (autosomal dominant)	Hs.181272	203688_at	0.000454	0.962	297					GE59212	0.000935313	1.22753	265					281
HTR006943	CAPNS2	calpain, small subunit 2	Hs.460857; Hs.534503	223832_s_at	0.00419	0.769	447					GE87010	1.03e-07	1.84352	115					281
HTR011159	NR0B1	nuclear receptor subfamily 0, group B, member 1	Hs.268490	206645_s_at	0.0372	0.632	550					GE62829	0.00223449	3.79502	15					282.5
HTR011708	MBTD1	mbt domain containing 1	Hs.369586; Hs.434686; Hs.451458									GE587565	1.47e-06	1.11129	316	1007284	0.000451372	0.299136	251	283.5
HTR000149	PTPN13	protein tyrosine phosphatase, non-receptor type 13 (APO-1/CD95 (Fas)-associated phosphatase)	Hs.436142	243792_x_at	0.0245	0.905	340					GE751603	0.00492917	1.32256	229					284.5
HTR004843	MBTPS1	membrane-bound transcription factor protease, site 1	Hs.75890	201620_at	0.036	0.352	850					GE677265	0.000220897	1.33861	225	124040	0.000100449	0.236597	285	285
HTR008753	CXCL1	chemokine (C-X-C motif) ligand 1 (melanoma growth stimulating activity, alpha)	Hs.789	204470_at	0.000815	0.607	578	A_23_P7144	0.0265	0.504	136					323238	0.000335083	0.231059	286	286
HTR004890	CDC16	CDC16 cell division cycle 16 homolog (S. cerevisiae)	Hs.374127									GE58978	0.000469978	1.08911	331	416203	0.000535905	0.310936	245	288
HTR006062	RBBP4	retinoblastoma binding protein 4	Hs.16003; Hs.546281									GE59990	5.22e-06	0.947988	411	112525	0.000193389	0.445242	166	288.5
HTR001819	CHC1	chromosome condensation 1	Hs.469723									GE61172	0.00100459	0.938496	418	172731	0.00207551	0.460173	161	289.5
HTR000631	NUSAP1	nucleolar and spindle associated protein 1	Hs.511093	218039_at	4.23e-05	0.968	290					GE61922	1.36e-05	1.12937	301	299485	0.000198727	0.530815	137	290
HTR006872	DLG7	discs, large homolog 7 (Drosophila)	Hs.77695	203764_at	0.00173	1.16	202					GE57064	1.36e-05	1.00649	379					290.5
HTR002348	HRB2	HIV-1 rev binding protein 2	Hs.269857; Hs.205558					A_23_P2216	0.0414	0.935	63	GE703103	1.36e-07	1.15346	291	32775	0.0022734	-0.22151	300	291
HTR010179	PRC1	protein regulator of cytokinesis 1	Hs.459362	218009_s_at	0.000946	0.967	291					GE58318	0.0190922	0.43848	829	784720	1.9e-06	0.632195	105	291
HTR008689	PHCA	phytoceramidase, alkaline	Hs.23862	222687_s_at	0.00191	0.762	450	A_24_P244420	0.0473	0.514	134									292
HTR007909	RRM1	ribonucleotide reductase M1 polypeptide	Hs.383396	201477_s_at	0.000287	0.965	293					GE59845	0.00305712	0.466706	816	43103	0.000100389	0.464432	158	293
HTR001534	WISP1	WNT1 inducible signaling pathway protein 1	Hs.492974	229802_at	0.00231	0.801	417					GE80567	5.17e-05	1.55054	171					294
HTR010168	KIF2; HK2	kinesin heavy chain member 2; hexokinase 2	Hs.113319; Hs.533222									GE784523	7.37e-08	0.982722	394	32781	1.4e-05	0.403914	195	294.5
HTR008177	N/A	N/A	Hs.507866	218723_s_at	4.59e-05	1.31	157					GE81856	6e-06	0.918776	433					295
HTR021289	RNU47	RNA, U47 small nuclear	Hs.434498; Hs.531856	228238_at	0.00832	0.639	544					GE84916	0.0202398	2.51048	47					295.5
HTR000282	ADARB1	adenosine deaminase, RNA-specific, B1 (RED1 homolog rat)	Hs.474018	203865_s_at	0.00014	0.962	296	A_23_P211207	0.0447	0.51	135	GE59406	0.000352142	0.670965	645					296
HTR011364	CD1D	CD1D antigen, d polypeptide	Hs.1799									GE57502	1.15e-05	1.12891	302	31904	0.00469796	0.217776	291	296.5
HTR007420	SHCBP1	SHC SH2-domain binding protein 1	Hs.123253	219493_at	0.000717	1.36	140					GE88715	3.3e-07	0.947367	412	758332	0.00216935	0.183102	297	297
HTR014228	N/A	N/A	Hs.528354; Hs.401842	213750_at	0.000867	0.729	471					GE84134	0.00700234	2.51886	46	324934	0.00416202	0.17164	298	298
HTR006076	TM4SF2	transmembrane 4 superfamily member 2	Hs.441664	202242_at	0.000755	0.842	390					GE61018	0.000153267	1.42604	206					298
HTR010407	BEX2	brain expressed X-linked 2	Hs.398989	224367_at	0.000164	1.11	221					GE61080	8.2e-08	1.01028	375					298
HTR000304	KRT17; KRT19; KRT15; KRT13; KRT14; KRT16; KRT9	keratin 17; keratin 19; keratin 15; keratin 13; keratin 14 (epidermolysis bullosa simplex, Dowling-Meara, Koebner); keratin 16 (focal non-epidermolytic palmoplantar keratoderma); keratin 9 (epidermolytic palmoplantar keratoderma)	Hs.2785; Hs.514167; Hs.355214; Hs.463032; Hs.80342; Hs.432448; Hs.2783	209351_at	8.61e-05	0.984	281	A_24_P228149	0.0183	0.891	69	GE81138	0.000280412	1.03918	355	342008	5.64e-09	-0.454061	317	299
HTR004948	ITM2A; ITM2C	integral membrane protein 2A; integral membrane protein 2C	Hs.17109	202746_at	1.6e-05	1.05	247					GE56055	5.69e-06	1.05271	352					299.5
HTR000844	N/A	N/A	Hs.122523; Hs.534410									GE59012	4.68e-08	1.0158	368	240938	0.000605498	0.330668	234	301
HTR002084	DSIPI	delta sleep inducing peptide, immunoreactor	Hs.522074	208763_s_at	0.000232	0.954	301					GE56426	5.26e-05	1.10659	321	282655	5.86e-05	0.440591	170	301
HTR000007	BRCA1	breast cancer 1, early onset	Hs.194143	204531_s_at	0.0144	0.819	408					GE59309	7.46e-09	1.45337	195					301.5
HTR007544	N/A	N/A	Hs.280990	228293_at	0.000665	1.51	110					GE85517	1.51e-06	0.850104	494					302
HTR008525	N/A	N/A	Hs.29444	223276_at	0.00173	0.723	474									486856	1.08e-05	0.545283	132	303
HTR009264	RBL1	retinoblastoma-like 1 (p107)	Hs.207745	205296_at	0.0125	0.95	303					GE627681	0.000118707	0.766342	565	206042	0.000680444	0.487905	149	303
HTR000881	FBXO32	F-box protein 32	Hs.403933	241763_s_at	0.000375	0.96	298					GE86509	0.000109019	0.811501	527	375667	0.00334285	-0.286138	304	304
HTR003121	PPP1R12A	protein phosphatase 1, regulatory (inhibitor) subunit 12A	Hs.49582									GE57421	0.000292697	0.805731	537	824015	7.47e-09	0.784249	72	304.5
HTR008442	N/A	N/A	Hs.445244; Hs.486105	218974_at	0.019	0.645	539					GE55678	9.66e-06	2.2588	70					304.5
HTR004770	PUM1	pumilio homolog 1 (Drosophila)	Hs.281707					A_23_P170820	0.0208	0.883	72	GE57220	1.48e-05	0.582932	717	345881	3.93e-05	-0.287989	305	305
HTR012203	RAE1	RAE1 RNA export 1 homolog (S. pombe)	Hs.371698	201558_at	0.000125	0.945	306					GE87667	0.0232553	0.227014	881	49432	0.001691	0.467149	157	306
HTR006215	ID4	inhibitor of DNA binding 4, dominant negative helix-loop-helix protein	Hs.519601; Hs.546708	209291_at	0.000363	0.885	359					GE79148	0.0360742	1.26181	254					306.5
HTR010884	SERPINI1	serine (or cysteine) proteinase inhibitor, clade I (neuroserpin), member 1	Hs.478153	205352_at	0.00031	1.12	217					GE60437	1.27e-05	0.97958	396					306.5
HTR002057	TGFB1I4	transforming growth factor beta 1 induced transcript 4	Hs.507916	215111_s_at	4.64e-05	0.942	308					GE55238	0.00717083	0.528392	766	47214	0.00112983	0.373317	213	308
HTR012442	SLC36A4	solute carrier family 36 (proton/amino acid symporter), member 4	Hs.148766	234978_at	0.00129	1.02	263					GE88133	0.00138536	1.04348	354					308.5
HTR007216	SLC2A9	solute carrier family 2 (facilitated glucose transporter), member 9	Hs.444612	219991_at	0.000396	0.903	345					GE611594	0.0354092	1.29501	240	2280221	3.13e-06	-0.372078	311	311
HTR004527	N/A	N/A	Hs.126774	218585_s_at	0.000131	1.29	163					GE58734	0.000277645	0.895097	459					311
HTR007209	DOCK4	dedicator of cytokinesis 4	Hs.118140; Hs.257589	205003_at	0.000476	0.924	323					GE568293	0.0138059	1.13527	299					311
HTR014681	MAST1; CLASP1	microtubule associated serine/threonine kinase 1; cytoplasmic linker associated protein 1	Hs.469840					A_23_P311232	0.0341	0.608	126	GE53338	0.000261028	0.847959	496					311
HTR011430	PLA2G4A	phospholipase A2, group IVA (cytosolic, calcium-dependent)	Hs.497200	210145_at	0.00358	0.861	379					GE62936	1.95e-05	1.74642	130	2441537	1.25e-06	-0.402555	312	312
HTR000780	THY1	Thy-1 cell surface antigen	Hs.134643	213869_x_at	0.00719	0.673	516					GE56847	5.43e-08	1.88334	109					312.5
HTR001094	PABPN1; BCL2L2	poly(A) binding protein, nuclear 1; BCL2-like 2	Hs.410026; Hs.117176	201545_s_at	0.000476	0.699	490	A_24_P144084	0.0187	0.838	79	GE57412	0.00394754	0.637965	672	300868	9e-06	0.532445	136	313
HTR005972	EIF3S8	eukaryotic translation initiation factor 3, subunit 8, 110kDa	Hs.192425; Hs.535464	200647_x_at	0.00285	0.584	604					GE61352	2.34e-07	1.3704	217	2290134	4.11e-07	-0.433509	314	314
HTR006344	CCNB2	cyclin B2	Hs.194698	202705_at	0.000156	0.933	314					GE78964	0.0111506	0.427605	835	501810	9.95e-07	0.799007	67	314
HTR002432	HELLS	helicase, lymphoid-specific	Hs.546260; Hs.463677	220085_at	0.000963	1.32	155					GE86968	7.91e-07	0.870954	474					314.5
HTR010492	RAB7L1	RAB7, member RAS oncogene family-like 1	Hs.115325	218700_s_at	0.0048	0.857	381					GE80510	0.000319532	1.2708	250					315.5
HTR013246	BICC1	bicaudal C homolog 1 (Drosophila)	Hs.158745; Hs.489105; Hs.301626; Hs.547295; Hs.499698	233607_at	0.00154	0.896	349					GE87710	3.75e-06	1.17156	286					317.5
HTR004836	C20orf111	chromosome 20 open reading frame 111	Hs.75798	209020_at	0.00091	0.68	509	A_23_P79818	0.019	0.607	127	GE56122	0.0217909	0.450378	822	730043	6.09e-06	0.763847	77	318
HTR001147	NDUFC1	NADH dehydrogenase (ubiquinone) 1, subcomplex unknown, 1, 6kDa	Hs.84549; Hs.154140; Hs.518994	223734_at	0.000198	0.931	317					GE83458	2.21e-05	1.08836	334	66353	9.27e-08	-0.490377	319	319
HTR007926	NNMT	nicotinamide N-methyltransferase	Hs.503911	202237_at	2.08e-05	1.14	210					GE58895	0.00147185	0.609471	697	85840	2.22e-07	-0.505574	320	320
HTR015345	MSRB3	methionine sulfoxide reductase B3	Hs.339024; Hs.368986	225782_at	1.66e-05	1.44	124					GE87216	0.000155585	0.825041	516					320
HTR010146	FLOT2	flotillin 2	Hs.514038									GE61554	1.42e-05	0.969021	402	294640	0.000275265	0.324534	239	320.5
HTR009143	TMEM22	transmembrane protein 22	Hs.477692	219569_s_at	0.000133	0.955	300					GE83141	6.96e-06	1.07898	341					320.5
HTR005609	KIF20A	kinesin family member 20A	Hs.73625	218755_at	4.04e-05	0.976	287					GE58378	0.000731065	1.03335	357					322
HTR013936	HIST1H1C	histone 1, H1c	Hs.7644	209398_at	0.00143	0.742	462	A_23_P170713	0.0344	0.796	90	GE81491	0.000111027	1.10591	322					322
HTR018008	DBR1	debranching enzyme homolog 1 (S. cerevisiae)	Hs.477700									GE62485	0.000295324	1.01377	373	291548	0.00366229	0.258079	272	322.5
HTR002996	N/A	N/A	Hs.481898	227748_at	0.0183	0.452	765					GE538226	9.2e-05	1.21518	273	272970	2.76e-07	-0.51925	323	323
HTR012289	GALNT3	UDP-N-acetyl-alpha-D-galactosamine:polypeptide N-acetylgalactosaminyltransferase 3 (GalNAc-T3)	Hs.170986					A_23_P209459	0.00148	0.811	86	GE61786	0.000899889	0.468787	814	148225	0.000247955	-0.531853	324	324
HTR008987	N/A	N/A	Hs.295732									GE61400	1.36e-06	0.93132	422	152791	4.93e-06	0.34333	227	324.5
HTR011149	N/A	N/A	Hs.244569	223720_at	0.000306	1.3	159					GE83441	0.000312634	0.853617	491					325
HTR009161	LRIG3	leucine-rich repeats and immunoglobulin-like domains 3	Hs.253736	226908_at	0.000597	0.922	326	A_23_P47885	0.0012	0.998	50	GE471500	0.000705484	0.826202	514					326
HTR011855	BCL2L10	BCL2-like 10 (apoptosis facilitator)	Hs.283672	236491_at	0.00624	0.918	329					GE80623	0.000901816	1.09761	327	40052	0.00116064	0.184265	296	327
HTR010903	RERG	RAS-like, estrogen-regulated, growth inhibitor	Hs.199487	227758_at	0.00294	1.12	215					GE87411	0.000380661	0.913786	440					327.5
HTR001799	CAPN3; GANC	calpain 3, (p94); glucosidase, alpha; neutral C	Hs.143261	210944_s_at	0.0452	0.409	809					GE635985	0.00354194	1.09218	328	199177	0.000750135	-0.24654	301	328
HTR037395	H19	H19, imprinted maternally expressed untranslated mRNA	Hs.549295	224997_x_at	0.00128	0.903	344					GE80764	2.9e-06	1.11978	312					328
HTR000194	CDC25B	cell division cycle 25B	Hs.153752	201853_s_at	0.000134	1.03	257					GE62023	1.36e-05	0.974854	400					328.5
HTR000723	HNRPM	heterogeneous nuclear ribonucleoprotein M	Hs.465808	1555844_s_at	0.0102	0.563	625					GE634652	0.0041338	2.86462	32					328.5
HTR016191	EBF	early B-cell factor	Hs.308048	227646_at	0.0412	0.57	618					GE604079	0.000251022	3.83507	14	146520	0.00042605	-0.608128	329	329
HTR005063	UBOX5	U-box domain containing 5	Hs.129448					A_23_P218717	0.0225	1.13	42	GE690878	0.00109219	0.702977	616					329
HTR010870	N/A	N/A	Hs.190447									GE570281	0.00256141	0.985425	391	234978	0.00016126	0.257037	273	332
HTR003034	SLC1A5	solute carrier family 1 (neutral amino acid transporter), member 5	Hs.515494	208916_at	0.000636	0.935	313					GE62526	5.11e-05	0.90028	453	418137	2.93e-09	-0.703868	332	332
HTR009344	UGT8	UDP glycosyltransferase 8 (UDP-galactose ceramide galactosyltransferase)	Hs.144197	228956_at	4.71e-05	2.1	44					GE62353	0.000308443	0.699806	621					332.5
HTR016812	RPL27A	ribosomal protein L27a	Hs.523463; Hs.458476	223707_at	0.00214	0.929	318					GE84889	0.000524082	1.0845	339	346521	6.71e-08	-0.755666	333	333
HTR000750	TBX3	T-box 3 (ulnar mammary syndrome)	Hs.129895	219682_s_at	7.32e-06	1.56	104					GE62199	0.000259186	0.768017	562					333
HTR010790	N/A	N/A	Hs.180178; Hs.189242	226038_at	0.0214	0.443	774					GE630633	3.4e-07	1.08694	335	327220	2.26e-05	-0.602152	327	335
HTR012396	DSG3	desmoglein 3 (pemphigus vulgaris antigen)	Hs.1925	235075_at	6.33e-05	0.883	362					GE58078	0.000721894	1.12338	308					335
HTR005567	CDC45L	CDC45 cell division cycle 45-like (S. cerevisiae)	Hs.474217	204126_s_at	0.0182	0.629	553					GE54724	0.0016355	1.81885	119					336
HTR012557	LY64	lymphocyte antigen 64 homolog, radioprotective 105kDa (mouse)	Hs.87205	206206_at	0.000821	0.718	479					GE57333	1.51e-05	1.45765	193					336
HTR001252	COL4A6	collagen, type IV, alpha 6	Hs.145586	213992_at	0.00173	1.25	173					GE83658	0.00058608	0.84443	500					336.5
HTR006237	MRPS18B	mitochondrial ribosomal protein S18B	Hs.274417	217408_at	0.00335	0.683	505	A_23_P59107	0.0183	0.614	125	GE61838	0.000617913	0.66232	650	128595	0.000255923	0.441573	169	337
HTR006056	MCM5	MCM5 minichromosome maintenance deficient 5, cell division cycle 46 (S. cerevisiae)	Hs.517582	216237_s_at	0.00144	0.909	337					GE62378	0.000367578	0.686424	634	376607	4.37e-06	0.321487	240	337
HTR010753	N/A	N/A	Hs.252543	236249_at	5.08e-05	1.44	123					GE544100	3.77e-06	0.781871	553					338
HTR013856	PTTG3	pituitary tumor-transforming 3	Hs.521097	208511_at	0.000826	0.921	327					GE82577	0.000560025	1.05377	350					338.5
HTR007211	WDR37	WD repeat domain 37	Hs.188495; Hs.459845; Hs.283652									GE683612	1.09e-06	0.897555	455	38588	1.73e-05	0.349405	224	339.5
HTR044105	AGTRAP	angiotensin II receptor-associated protein	Hs.464438									GE82526	0.00019876	0.844906	498	21816	0.000142378	0.425581	181	339.5
HTR012487	HBE1; OR51B4; OR51I1; OR51B5; OR51B2	hemoglobin, epsilon 1; olfactory receptor, family 51, subfamily B, member 4; olfactory receptor, family 51, subfamily I, member 1; olfactory receptor, family 51, subfamily B, member 5; olfactory receptor, family 51, subfamily B, member 2	Hs.117848; Hs.283880; Hs.382831; Hs.375752									GE645477	0.000102831	0.824732	517	239611	7.99e-07	0.454519	162	339.5
HTR008561	LHFP	lipoma HMGIC fusion partner	Hs.507798	218656_s_at	0.000396	0.951	302					GE58382	0.000264709	1.00668	378					340
HTR046833	N/A	N/A	Hs.535075	226499_at	0.00888	0.593	596									162715	3.69e-05	0.726527	85	340.5
HTR004402	SLC11A1	solute carrier family 11 (proton-coupled divalent metal ion transporters), member 1	Hs.471393									GE61504	0.000398375	0.905114	447	711473	0.000148257	0.328227	236	341.5
HTR005093	UBE2C	ubiquitin-conjugating enzyme E2C	Hs.93002	202954_at	0.0073	0.608	574	A_24_P297539	0.0183	0.984	53	GE59386	0.000376049	0.593763	710	295286	3.13e-06	0.62165	109	341.5
HTR010741	SAP30	sin3-associated polypeptide, 30kDa	Hs.413835	204900_x_at	0.00257	0.721	476									502142	0.000355894	0.375996	209	342.5
HTR021451	PIK3R1	phosphoinositide-3-kinase, regulatory subunit 1 (p85 alpha)	Hs.132225	212249_at	0.00567	0.903	343					GE85962	8.54e-06	0.916806	436	359812	0.00161768	-0.220378	299	343
HTR000940	VPS13A	vacuolar protein sorting 13A (yeast)	Hs.459790	227987_at	0.0445	0.75	458					GE53639	1.83e-06	1.32234	230					344
HTR003723	COL9A3	collagen, type IX, alpha 3	Hs.126248	204724_s_at	0.0299	0.688	499					GE57767	6.01e-08	1.07634	344	361204	4.49e-07	-0.505741	321	344
HTR000451	ATRN	attractin	Hs.276252	212517_at	0.000819	0.803	416					GE62228	0.00315471	1.20854	274					345
HTR003697	UBAP2L	ubiquitin associated protein 2-like	Hs.490551	201377_at	0.00385	0.716	481									211786	0.000127661	0.373806	211	346
HTR006239	AEBP1	AE binding protein 1	Hs.439463	201792_at	0.00408	0.568	621					GE85541	0.000141773	2.2352	72					346.5
HTR005709	FGF11	fibroblast growth factor 11	Hs.528468; Hs.355497; Hs.380704; Hs.499707					A_32_P112380	0.0265	0.406	139	GE569757	5.11e-05	0.775109	555					347
HTR015367	N/A	N/A	Hs.533787	212621_at	0.000511	0.86	380					GE53130	0.00425626	1.114	314					347
HTR003631	CAV1	caveolin 1, caveolae protein, 22kDa	Hs.74034	212097_at	0.00172	0.557	636									269119	5.96e-07	0.841578	60	348
HTR002088	ANKRD10	ankyrin repeat domain 10	Hs.525163; Hs.535410	218093_s_at	0.0164	0.526	674	A_23_P205046	0.023	0.956	58	GE86415	0.00123544	1.05838	348					348
HTR000350	WDR4	WD repeat domain 4	Hs.248815	241937_s_at	0.000928	0.663	523					GE80319	0.000101973	1.5442	174					348.5
HTR001984	BIRC5; EPR1; AFMID	baculoviral IAP repeat-containing 5 (survivin); effector cell protease receptor 1; arylformamidase	Hs.514527; Hs.433553	202095_s_at	7.14e-05	1.1	227					GE59394	5.99e-05	0.87022	475					351
HTR004751	MCM3	MCM3 minichromosome maintenance deficient 3 (S. cerevisiae)	Hs.179565	201555_at	0.0011	0.893	351					GE81149	1.44e-06	0.684099	636	292142	0.000179611	0.467824	156	351
HTR005635	DEPDC6	DEP domain containing 6	Hs.303788	218858_at	7.28e-05	1	272					GE62456	2.59e-05	0.920344	430					351
HTR015919	STOM	stomatin	Hs.253903	201061_s_at	0.00144	0.626	555					GE86655	2.67e-07	1.62848	153					354
HTR001110	PDCD4	programmed cell death 4 (neoplastic transformation inhibitor)	Hs.232543; Hs.192249	212593_s_at	0.00201	0.678	513					GE62663	0.0105782	1.45206	196					354.5
HTR006679	CD109	CD109 antigen (Gov platelet alloantigens)	Hs.399891	229900_at	8.63e-05	1.03	259					GE56418	1.41e-05	0.900288	452					355.5
HTR046874	N/A	N/A	Hs.146274	229715_at	0.0299	0.703	487					GE85440	1.56e-07	1.34042	224					355.5
HTR003076	N/A	N/A	Hs.514297									GE82748	1.87e-05	0.690339	628	795951	0.000152891	0.734691	84	356
HTR001314	SVIL	supervillin	Hs.499209	202565_s_at	0.0405	-0.394	860					GE537661	0.00165657	1.03484	356	28262	0.00340157	0.721681	86	356
HTR057568	N/A	N/A	Hs.17719	224870_at	0.000214	1.08	233					GE85984	2.19e-05	0.861199	482					357.5
HTR011683	GNAL	guanine nucleotide binding protein (G protein), alpha activating activity polypeptide, olfactory type	Hs.136295; Hs.514713	213924_at	0.000131	1.03	258					GE79280	0.00444518	0.896432	458					358
HTR001901	FADS1	fatty acid desaturase 1	Hs.503546	208962_s_at	0.0182	0.627	554									234149	0.00135433	0.451579	164	359
HTR008017	CITED2	Cbp/p300-interacting transactivator, with Glu/Asp-rich carboxy-terminal domain, 2	Hs.82071	209357_at	0.0011	0.881	363					GE54814	0.00253901	0.555374	746	491565	0.00182884	0.585238	120	363
HTR004769	M6PR; IGF2R	mannose-6-phosphate receptor (cation dependent); insulin-like growth factor 2 receptor	Hs.487062; Hs.391924									GE60227	0.00205664	0.683665	637	79712	0.00447328	0.693745	90	363.5
HTR003624	ODC1	ornithine decarboxylase 1	Hs.467701	200790_at	9.29e-05	0.88	364	A_23_P165840	0.0218	0.66	116	GE59733	0.0204038	0.303567	879					364
HTR010675	N/A	N/A	Hs.504187	226834_at	2.44e-05	1.31	158					GE87972	0.00437478	0.757497	570					364
HTR006755	C21orf45	chromosome 21 open reading frame 45	Hs.190518									GE79311	6.81e-07	0.892993	462	344757	0.00390866	0.270049	267	364.5
HTR005589	LAT	linker for activation of T cells	Hs.498997									GE55241	4.77e-05	0.807744	532	345831	2.09e-07	0.392494	198	365
HTR006765	COL15A1	collagen, type XV, alpha 1	Hs.409034	203477_at	0.000242	1.47	117					GE57690	0.00188875	0.706405	613					365
HTR002027	N/A	N/A	Hs.444247	218499_at	0.00325	0.61	571					GE53978	2.59e-07	1.57523	163					367
HTR005902	N/A	N/A	Hs.5111	218932_at	0.0335	0.423	799					GE597475	0.00462983	1.01577	369	295480	0.000182693	0.2791	261	369
HTR001384	HR	hairless homolog (mouse)	Hs.272367	241355_at	0.00548	0.754	456					GE82369	0.000707325	1.17309	284					370
HTR012644	KLK13	kallikrein 13	Hs.165296	205783_at	0.0074	0.688	500					GE54899	3.83e-08	1.29499	241					370.5
HTR006784	RBBP8	retinoblastoma binding protein 8	Hs.546282	203344_s_at	0.000704	0.87	371					GE59378	0.033254	0.348488	864	51737	1.46e-05	0.608914	115	371
HTR016205	N/A	N/A	Hs.193557	226282_at	0.00132	0.578	609					GE608009	4.7e-05	1.71654	133					371
HTR019280	N/A	N/A	Hs.99376	231148_at	0.000721	0.939	311					GE601735	5.65e-05	0.919329	432					371.5
HTR007117	N/A	N/A	Hs.279912	204662_at	0.00225	0.599	591									183574	0.000804751	0.476153	153	372
HTR011478	PARD6G	par-6 partitioning defective 6 homolog gamma (C. elegans)	Hs.436554	227204_at	0.00292	0.805	414					GE87494	1.57e-06	1.0907	330					372
HTR015019	CMKOR1	chemokine orphan receptor 1	Hs.471751	212977_at	0.00129	0.909	338					GE59352	0.00344795	0.957317	406					372
HTR005135	TEX10	testis expressed sequence 10	Hs.494648	218104_at	0.00238	0.645	540									757953	0.00441751	0.376825	208	374
HTR005034	NDE1	nudE nuclear distribution gene E homolog 1 (A. nidulans)	Hs.460107; Hs.460109	227249_at	0.00024	1.02	266					GE82201	6.89e-06	0.860992	483					374.5
HTR007077	MCM8; CHGB	MCM8 minichromosome maintenance deficient 8 (S. cerevisiae); chromogranin B (secretogranin 1)	Hs.437582; Hs.516874; Hs.348874; Hs.134278	224320_s_at	0.0121	0.781	438					GE83422	0.000527254	1.11989	311					374.5
HTR012305	CHCHD2; PHKG1; PSPH	coiled-coil-helix-coiled-coil-helix domain containing 2; phosphorylase kinase, gamma 1 (muscle); phosphoserine phosphatase	Hs.389996; Hs.177948; Hs.512612; Hs.512656; Hs.535032; Hs.455190; Hs.547257; Hs.279696; Hs.449436; Hs.270492	205194_at	0.0157	0.666	522									145526	2.89e-05	0.342867	228	375
HTR011313	N/A	N/A	Hs.7055; Hs.547200	222906_at	0.0302	0.865	375					GE88022	0.000901495	0.478495	806	300095	1.08e-05	0.444569	167	375
HTR029525	EXT1	exostoses (multiple) 1	Hs.492618; Hs.44690	201995_at	5.53e-05	0.978	285					GE833821	1.18e-05	0.884084	466					375.5
HTR010833	N/A	N/A	Hs.549210	227828_s_at	0.000427	0.773	443					GE85551	2.21e-07	1.12098	310					376.5
HTR004573	CTSD	cathepsin D (lysosomal aspartyl protease)	Hs.546248; Hs.121575	227863_at	0.0192	0.745	461					GE61336	1.19e-05	1.14904	293					377
HTR015379	UNC5B	unc-5 homolog B (C. elegans)	Hs.522997	226899_at	0.00229	0.596	594					GE80026	3.87e-05	1.59215	160					377
HTR001372	UPF3B	UPF3 regulator of nonsense transcripts homolog B (yeast)	Hs.103832	218757_s_at	0.0003	0.801	418					GE63060	0.000895946	1.08363	340					379
HTR011027	GLI3	GLI-Kruppel family member GLI3 (Greig cephalopolysyndactyly syndrome)	Hs.199338	205201_at	0.0279	0.541	653					GE57983	6.57e-08	1.90607	106					379.5
HTR000757	UCN2; COL7A1	urocortin 2; collagen, type VII, alpha 1 (epidermolysis bullosa, dystrophic, dominant and recessive)	Hs.476218; Hs.512819									GE57549	0.00112102	0.68922	629	342570	0.000233012	0.548934	131	380
HTR005649	GPC4	glypican 4	Hs.58367	204983_s_at	0.000905	0.938	312					GE54232	1.03e-06	0.904613	448					380
HTR011063	PRKD1	protein kinase D1	Hs.508999	205880_at	0.0011	1.25	174					GE60003	0.00052347	0.73145	590					382
HTR027420	BCGF1	B-cell growth factor 1, 12kDa	N/A					A_23_P117971	0.0226	0.617	124	GE80642	0.000385382	0.681462	640					382
HTR008141	LAMB3	laminin, beta 3	Hs.497636	209270_at	0.00173	0.672	517					GE60528	0.000610071	1.27948	248					382.5
HTR001020	ZWINT; ZWINTAS	ZW10 interactor; ZW10 interactor anti-sense	Hs.42650	204026_s_at	0.00014	0.855	383					GE81721	8.6e-06	0.619556	685	726332	0.000826492	0.808757	65	383
HTR010482	GGH	gamma-glutamyl hydrolase (conjugase, folylpolygammaglutamyl hydrolase)	Hs.78619	203560_at	0.0011	0.697	493									46481	0.00237455	0.256472	274	383.5
HTR055561	PSIP1	PC4 and SFRS1 interacting protein 1	Hs.493516	209337_at	0.000131	0.852	384					GE54580	5.02e-05	0.5728	727	277237	6.47e-06	0.412229	189	384
HTR000974	ASS	argininosuccinate synthetase	Hs.160786	207076_s_at	0.0266	0.541	652	A_24_P178444	0.0293	0.658	117	GE80883	0.000170602	0.528329	767	243034	3.73e-06	0.658007	98	384.5
HTR002170	AHI1	Abelson helper integration site	Hs.386684									GE635731	0.000799945	0.722401	595	898255	0.000173049	0.433122	176	385.5
HTR001014	SNCA	synuclein, alpha (non A4 component of amyloid precursor)	Hs.271771	204466_s_at	2.05e-06	1.91	60					GE57593	2.86e-05	0.593635	711					385.5
HTR013078	HGFAC	HGF activator	Hs.104									GE57236	0.00281002	0.715582	600	194803	4.67e-06	0.438759	173	386.5
HTR012922	STAG1	stromal antigen 1	Hs.412586; Hs.63788	202293_at	0.00677	0.718	478					GE81569	0.00033723	1.14763	295					386.5
HTR000532	COL11A1	collagen, type XI, alpha 1	Hs.523446	37892_at	0.00889	0.784	434					GE733189	1.29e-07	1.07882	342					388
HTR018172	N/A	N/A	Hs.153408; Hs.498938	1560066_at	0.00368	0.844	388					GE720121	0.000925977	0.745363	582	731287	0.00152551	0.24986	280	388
HTR020098	N/A	N/A	Hs.530781; Hs.9887	236488_s_at	0.0024	0.702	488					GE699621	0.00446851	1.15967	289					388.5
HTR006762	N/A	N/A	Hs.195058									GE822678	0.00184792	0.817067	524	774198	7.45e-06	0.289011	255	389.5
HTR004686	SAFB	scaffold attachment factor B	Hs.23978	201748_s_at	0.018	0.517	685					GE61262	3.69e-06	1.98584	94					389.5
HTR014368	N/A	N/A	Hs.153026	209307_at	0.0388	0.535	659					GE574724	0.0107166	1.81274	121					390
HTR001886	ANXA5	annexin A5	Hs.480653									GE57487	0.000163275	0.844492	499	66470	0.0028181	0.244914	282	390.5
HTR017789	N/A	N/A	Hs.32478	226769_at	3.03e-05	1.63	95					GE560475	8.24e-06	0.618886	686					390.5
HTR038892	PIGW	phosphatidylinositol glycan, class W	Hs.378885	1558292_s_at	0.00312	0.841	391					GE510492	0.00263965	0.591449	713	233635	1.71e-05	0.268541	268	391
HTR004865	TRIM25	tripartite motif-containing 25	Hs.534366; Hs.528952	224806_at	0.00573	0.527	673									810133	0.000684298	0.617402	111	392
HTR001137	ANKH	ankylosis, progressive homolog (mouse)	Hs.156727	223093_at	0.000278	1.2	195					GE55917	0.000229405	0.733111	589					392
HTR008282	SOX9	SRY (sex determining region Y)-box 9 (campomelic dysplasia, autosomal sex-reversal)	Hs.2316	202935_s_at	0.00454	0.84	392					GE58215	1.6e-05	0.515024	777	300419	3.49e-09	0.672416	94	392
HTR004035	TNRC6C	trinucleotide repeat containing 6C	Hs.80618; Hs.549531	222820_at	0.000815	1.08	231					GE55335	2.95e-06	0.78122	554					392.5
HTR008055	MAP3K12	mitogen-activated protein kinase kinase kinase 12	Hs.211601									GE81619	0.00030664	0.635244	673	1682059	0.000373462	0.614465	113	393
HTR000178	PRKRIP1	PRKR interacting protein 1 (IL11 inducible)	Hs.406395; Hs.549367; Hs.536899; Hs.501535					A_23_P93709	0.00361	0.819	83	GE625851	6.27e-05	0.606418	703					393
HTR012965	C20orf17	chromosome 20 open reading frame 17	Hs.473117	232584_at	0.00189	0.839	393					GE84993	0.000443528	0.700913	620	753232	1.78e-06	-0.370864	309	393
HTR002320	RBBP6	retinoblastoma binding protein 6	Hs.188553	232044_at	0.0033	0.838	394					GE60097	0.010803	0.562817	737	276090	0.000197502	0.566489	124	394
HTR015996	TCF7L2	transcription factor 7-like 2 (T-cell specific, HMG-box)	Hs.501080	212761_at	0.00756	0.651	535					GE83165	0.00507135	1.25759	255					395
HTR000100	CTSB	cathepsin B	Hs.520898	227961_at	0.0198	0.711	484					GE80168	1.87e-05	1.12452	307					395.5
HTR010530	DNAL4	dynein, axonemal, light polypeptide 4	Hs.474848									GE81551	0.00499483	0.771337	557	343853	2.71e-06	0.325718	237	397
HTR009556	S100A12	S100 calcium binding protein A12 (calgranulin C)	Hs.19413									GE57334	0.00434941	0.659694	654	123640	0.000234081	0.52161	140	397
HTR000326	MBNL2	muscleblind-like 2 (Drosophila)	Hs.125715	236699_at	0.00538	0.67	520					GE766740	1.23e-07	1.20533	275					397.5
HTR008171	TBCC	tubulin-specific chaperone c	Hs.75064									GE59279	3.39e-05	0.670225	647	299614	2.92e-08	0.479723	152	399.5
HTR006944	AHSA2	AHA1, activator of heat shock 90kDa protein ATPase homolog 2 (yeast)	Hs.546481	226665_at	0.00406	0.555	640									155445	0.00214104	0.461541	160	400
HTR002372	N/A	N/A	Hs.471104	223096_at	0.00756	0.517	686									3542130	0.00248956	0.58996	118	402
HTR007608	CHRM3	cholinergic receptor, muscarinic 3	Hs.7138	1553705_a_at	0.0473	0.461	751					GE59062	7.51e-08	2.40315	54					402.5
HTR009615	MCOLN3	mucolipin 3	Hs.535239	229797_at	0.000996	1.03	256					GE82340	0.000165615	0.78413	550					403
HTR003508	N/A	N/A	Hs.546487; Hs.418287	226562_at	0.0319	0.523	679									219842	0.000485268	0.552437	129	404
HTR004439	RIPK4	receptor-interacting serine-threonine kinase 4	Hs.517310	221215_s_at	0.000181	0.823	404					GE56716	0.0013588	0.351479	862	344854	0.00037949	-0.272228	303	404
HTR010913	DUSP2	dual specificity phosphatase 2	Hs.1183	204794_at	0.00277	0.857	382					GE57610	2.78e-05	0.92497	426					404
HTR005042	KIF2C	kinesin family member 2C	Hs.69360	209408_at	7.87e-05	0.917	331					GE59302	1.53e-05	0.868454	478					404.5
HTR008714	CDC6	CDC6 cell division cycle 6 homolog (S. cerevisiae)	Hs.405958	203967_at	0.00528	1.13	212					GE59420	0.000192228	0.719723	598					405
HTR010891	ELTD1	EGF, latrophilin and seven transmembrane domain containing 1	Hs.132314	219134_at	0.0378	0.439	777					GE722090	8.21e-06	2.81599	34					405.5
HTR007043	CPT1A	carnitine palmitoyltransferase 1A (liver)	Hs.503043	203633_at	0.00437	0.634	549									2315927	0.000828875	0.274152	265	407
HTR000335	MYH11	myosin, heavy polypeptide 11, smooth muscle	Hs.460109	201497_x_at	0.00681	0.458	759					GE81162	1.23e-08	2.39217	57					408
HTR008958	PLSCR4	phospholipid scramblase 4	Hs.477869	218901_at	0.00843	0.651	534					GE87782	1.43e-08	1.17393	282					408
HTR002267	N/A	N/A	Hs.130293; Hs.534387	203804_s_at	0.00712	0.527	672									198596	9.37e-07	0.498991	145	408.5
HTR018167	ASAH3L	N-acylsphingosine amidohydrolase 3-like	Hs.41379; Hs.99785	227306_at	0.000287	0.819	409					GE87535	0.015841	0.423792	839	240648	0.000266898	0.440073	171	409
HTR000568	STARD7	START domain containing 7	Hs.469331	200028_s_at	0.0196	0.502	699					GE82504	6.48e-09	1.7893	124					411.5
HTR010602	LPXN	leupaxin	Hs.125474	216250_s_at	0.000406	1.02	265					GE79192	4.82e-05	0.770426	559					412
HTR016082	COL8A2	collagen, type VIII, alpha 2	Hs.353001	221900_at	0.0334	0.8	419					GE87831	0.000114411	0.957861	405					412
HTR026518	ZNF395	zinc finger protein 395	Hs.435535; Hs.491344	218149_s_at	0.00805	0.582	606					GE875668	0.000624925	1.36492	218					412
HTR005538	PPM1D	protein phosphatase 1D magnesium-dependent, delta isoform	Hs.286073									GE79845	0.000578527	0.699537	622	1640979	0.00268783	0.383897	203	412.5
HTR006486	N/A	N/A	Hs.301613	209971_x_at	0.0129	0.471	738	A_23_P70991	0.0473	0.806	88									413
HTR010561	HBEGF	heparin-binding EGF-like growth factor	Hs.799	203821_at	0.000597	0.656	530					GE81091	0.00297204	1.14564	296					413
HTR012900	N/A	N/A	Hs.98202	240353_s_at	0.036	0.531	668					GE471933	1.95e-07	1.60114	158					413
HTR044403	ROBO1	roundabout, axon guidance receptor, homolog 1 (Drosophila)	Hs.13640; Hs.548299	213194_at	0.00337	0.825	403					GE472475	0.000272702	0.924974	425					414
HTR041859	N/A	N/A	Hs.132629	226599_at	0.000726	0.734	466					GE632428	0.00182255	1.0191	365					415.5
HTR001333	FEZ1	fasciculation and elongation protein zeta 1 (zygin I)	Hs.224008	203562_at	1.02e-05	2.03	51					GE61599	2.38e-05	0.507833	781					416
HTR003581	ATP1A1	ATPase, Na+/K+ transporting, alpha 1 polypeptide	Hs.371889	220948_s_at	0.0042	0.481	725	A_23_P1072	0.0276	0.699	108									416.5
HTR011356	UNC5D	unc-5 homolog D (C. elegans)	Hs.238889; Hs.385588; Hs.547754; Hs.385502	231325_at	0.0122	0.488	715					GE87447	1.38e-06	1.82032	118					416.5
HTR017944	N/A	N/A	Hs.515670									GE85689	5.84e-05	0.750373	578	38175	0.000219267	0.2801	260	419
HTR006269	PTTG1	pituitary tumor-transforming 1	Hs.350966									GE87669	0.00220644	0.507095	783	742935	0.00028032	0.881124	56	419.5
HTR016335	C13orf21	chromosome 13 open reading frame 21	Hs.377972	228044_at	0.00268	0.822	406					GE634148	0.000947284	0.918361	434					420
HTR000311	SNX15; ARL2	sorting nexin 15; ADP-ribosylation factor-like 2	Hs.80132; Hs.502836									GE736106	1.64e-05	0.736613	585	31067	0.00151739	0.284045	256	420.5
HTR007102	C13orf18	chromosome 13 open reading frame 18	Hs.98117	44790_s_at	0.00338	0.963	295					GE88209	1.02e-06	0.794108	546					420.5
HTR006545	MBD4	methyl-CpG binding domain protein 4	Hs.35947; Hs.437334	214047_s_at	0.0108	0.535	660									293459	0.000735384	0.422538	182	421
HTR017644	OTUD1	OTU domain containing 1	Hs.499042	226140_s_at	0.000597	0.779	439					GE728782	3.01e-06	0.963217	404					421.5
HTR030807	AFG3L2	AFG3 ATPase family gene 3-like 2 (yeast)	Hs.528996	1557820_at	0.00876	0.551	644					GE83965	0.00928517	1.4438	200					422
HTR007916	BLCAP	bladder cancer associated protein	Hs.472651	201032_at	0.000403	0.797	423	A_23_P419624	0.0422	0.776	92	GE56149	0.0150356	0.371192	858					423
HTR015974	MRC2	mannose receptor, C type 2	Hs.7835	37408_at	0.000456	0.911	336					GE53403	2.13e-06	0.827757	510					423
HTR009981	PAMCI	peptidylglycine alpha-amidating monooxygenase COOH-terminal interactor	Hs.527881	210335_at	0.000599	0.785	433					GE54532	6.62e-05	0.940099	415					424
HTR005500	N/A	N/A	Hs.118166	228551_at	0.00194	0.902	346					GE56693	2.66e-05	0.841222	504					425
HTR007015	C20orf129	chromosome 20 open reading frame 129	Hs.472716	225687_at	0.00024	0.797	425					GE592476	0.00323881	0.47529	808	292241	0.000149426	0.554688	128	425
HTR000360	STAT3	signal transducer and activator of transcription 3 (acute-phase response factor)	Hs.463059									GE61402	0.00086972	0.713198	604	324978	0.000101788	0.303404	247	425.5
HTR040210	N/A	N/A	Hs.200230									GE87512	0.000768879	0.55972	740	40226	2.05e-06	0.596874	116	428
HTR010897	N/A	N/A	Hs.421956; Hs.189780	209891_at	0.000833	1.11	219					GE82558	0.000152336	0.683118	638					428.5
HTR009544	CXCL6	chemokine (C-X-C motif) ligand 6 (granulocyte chemotactic protein 2)	Hs.164021	206336_at	0.0455	0.697	492					GE59471	0.000718859	1.01867	366					429
HTR018197	N/A	N/A	Hs.511316; Hs.122974; Hs.546852; Hs.547446	1568983_a_at	0.00387	0.928	319					GE820494	0.000856984	0.79688	542					430.5
HTR057587	N/A	N/A	Hs.43818	1564651_at	0.00193	1.02	262					GE88246	1.01e-05	0.714277	601					431.5
HTR007613	DPYD	dihydropyrimidine dehydrogenase	Hs.335034	204646_at	0.000501	0.912	333					GE59004	5.94e-05	0.808428	531					432
HTR007560	ADRB2	adrenergic, beta-2-, receptor, surface	Hs.2551	206170_at	0.000236	0.886	356					GE80303	0.000101903	0.830562	509					432.5
HTR001229	ARHGEF4	Rho guanine nucleotide exchange factor (GEF) 4	Hs.469935	205109_s_at	0.000219	1.11	220					GE53752	0.00162958	0.668454	648					434
HTR007021	COG7	component of oligomeric golgi complex 7	Hs.185807									GE696229	2.1e-05	0.646086	668	41249	5.54e-06	0.385922	201	434.5
HTR000352	N/A	N/A	Hs.181855	228323_at	0.00118	0.871	369					GE80558	0.0207789	0.843977	501					435
HTR000909	CFHL1; CFH; CFHL3; CFHL1P	complement factor H-related 1; complement factor H; complement factor H-related 3; complement factor H-related 1 pseudogene	Hs.363396; Hs.154224; Hs.2637	213800_at	0.0419	0.756	454					GE61567	6.02e-05	0.939804	416					435
HTR009686	N/A	N/A	Hs.497642; Hs.147434	229933_at	0.00507	0.782	436					GE79144	0.00653697	0.470664	812	1550703	0.00448381	0.637485	104	436
HTR000319	WAC	WW domain containing adaptor with coiled-coil	Hs.435610	222389_s_at	0.0448	0.38	832									21790	1.87e-06	1.04676	43	437.5
HTR010734	ZNF295	zinc finger protein 295	Hs.434947	233952_s_at	0.00195	0.766	449					GE53839	7.28e-06	0.920734	429					439
HTR003834	N/A	N/A	Hs.352240									GE876864	0.000227249	0.682802	639	235849	4.99e-05	0.321142	241	440
HTR013647	ZNF297B	zinc finger protein 297B	Hs.355581	204181_s_at	0.00643	0.602	585					GE53169	8.77e-05	1.14461	297					441
HTR013902	HIST1H4C	histone 1, H4c	Hs.46423	205967_at	0.0485	0.837	395					GE58304	7.46e-07	0.856049	487					441
HTR044072	PVRL3	poliovirus receptor-related 3	Hs.293917; Hs.440492	213325_at	0.0181	0.576	612					GE82009	0.00223732	1.21597	271					441.5
HTR004231	RAD51AP1	RAD51 associated protein 1	Hs.504550	204146_at	0.00884	0.916	332					GE62721	8.25e-05	0.782873	552					442
HTR003754	AATF	apoptosis antagonizing transcription factor	Hs.195740	209165_at	0.0215	0.393	821	A_24_P262395	0.0309	0.891	70									445.5
HTR009133	ORC1L	origin recognition complex, subunit 1-like (yeast)	Hs.17908	205085_at	0.00769	0.757	453					GE59132	0.00364791	0.913809	439					446
HTR012410	CRI2	CREBBP/EP300 inhibitor 2	Hs.18949	225936_at	0.00788	0.77	446					GE52970	0.0319369	0.468245	815	299210	7.93e-05	0.28162	259	446
HTR001905	TPX2	TPX2, microtubule-associated protein homolog (Xenopus laevis)	Hs.244580	210052_s_at	0.012	0.571	617					GE53669	3.97e-05	1.19675	277					447
HTR000209	GSTM4; GSTM1; GSTM5; GSTM2	glutathione S-transferase M4; glutathione S-transferase M1; glutathione S-transferase M5; glutathione S-transferase M2 (muscle)	Hs.348387; Hs.301961; Hs.75652; Hs.279837	204418_x_at	0.0306	0.634	548					GE61688	0.0033949	1.06129	347					447.5
HTR026240	N/A	N/A	Hs.34447	227655_at	0.00442	0.796	426					GE595876	3.76e-07	0.878593	470					448
HTR018621	CHC1L	chromosome condensation 1-like	Hs.25447	230292_at	0.0136	0.538	656					GE891846	0.000120682	1.29469	242					449
HTR002998	WARS	tryptophanyl-tRNA synthetase	Hs.497599	200629_at	0.00215	0.611	570					GE58326	1.13e-07	0.902119	450	855786	4.2e-06	0.420761	184	450
HTR001054	JAG2	jagged 2	Hs.433445	209784_s_at	0.000625	0.905	341					GE81132	0.000158101	0.768262	560					450.5
HTR004812	CRKL	v-crk sarcoma virus CT10 oncogene homolog (avian)-like	Hs.5613	212180_at	0.00869	0.533	665					GE55439	2.46e-05	1.30708	237					451
HTR003398	IL1B; IL1A	interleukin 1, beta; interleukin 1, alpha	Hs.126256	205067_at	0.0244	0.637	546					GE79235	1.81e-05	1.03038	358					452
HTR007702	HRMT1L6	HMT1 hnRNP methyltransferase-like 6 (S. cerevisiae)	Hs.26006	223275_at	0.00114	0.759	452					GE55783	0.00248053	0.522374	773	52639	0.00298921	0.413934	188	452
HTR002529	ATF4; ATF2	activating transcription factor 4 (tax-responsive enhancer element B67); activating transcription factor 2	Hs.496487					A_23_P120941	0.0152	0.862	75	GE81054	0.000684487	0.435104	831					453
HTR004611	SERPING1	serine (or cysteine) proteinase inhibitor, clade G (C1 inhibitor), member 1, (angioedema, hereditary)	Hs.384598	200986_at	0.000208	0.981	283					GE61906	0.000524656	0.698787	623					453
HTR057555	USP31	ubiquitin specific protease 31	Hs.183817	1558117_s_at	0.00754	0.911	335					GE53822	3.16e-05	0.757216	571					453
HTR000607	ABCG1	ATP-binding cassette, sub-family G (WHITE), member 1	Hs.124649; Hs.6655	204567_s_at	7.88e-05	1.2	196					GE85438	0.00403099	0.593602	712					454
HTR007993	RNF4	ring finger protein 4	Hs.66394									GE53016	0.000287364	0.606043	704	123652	8.31e-06	0.379667	205	454.5
HTR003464	CROT	carnitine O-octanoyltransferase	Hs.125039	204573_at	0.00294	0.755	455					GE54481	2.45e-05	0.898968	454					454.5
HTR008601	N/A	N/A	Hs.12082	225698_at	0.0247	0.533	664									755854	0.000719721	0.305798	246	455
HTR015877	N/A	N/A	Hs.313689	1563088_a_at	0.0216	0.655	531					GE556842	0.000526647	1.0054	380					455.5
HTR014951	ZNF598	zinc finger protein 598	Hs.343828	225104_at	0.0455	0.441	776	A_23_P100292	0.0109	0.43	138									457
HTR029587	PLAC9	placenta-specific 9	Hs.204947	227419_x_at	0.0104	0.444	772					GE861089	0.000493447	1.66545	142					457
HTR007163	E2F2	E2F transcription factor 2	Hs.194333	228361_at	0.0321	0.521	681					GE574933	3.25e-06	1.3172	234					457.5
HTR001835	SQSTM1	sequestosome 1	Hs.529892	201471_s_at	0.00189	0.606	579	A_23_P81399	0.00853	1.07	46	GE79794	3.77e-05	0.894938	460					460
HTR002422	HNMT	histamine N-methyltransferase	Hs.42151	204112_s_at	0.0361	0.498	704									112816	0.00109428	0.361441	218	461
HTR009089	C15orf25	chromosome 15 open reading frame 25	Hs.14347									GE696794	2.72e-06	0.599978	706	113451	8.95e-07	0.362458	217	461.5
HTR011151	DBC1	deleted in bladder cancer 1	Hs.532316	205818_at	0.014	0.715	482					GE81946	0.000461131	0.913375	442					462
HTR004852	MCM6	MCM6 minichromosome maintenance deficient 6 (MIS5 homolog, S. pombe) (S. cerevisiae)	Hs.444118	201930_at	0.000719	0.733	468					GE57351	0.000203209	0.896879	457					462.5
HTR004937	SH3MD1	SH3 multiple domains 1	Hs.535291; Hs.159368; Hs.549085; Hs.447459; Hs.500957	213252_at	0.000875	0.82	407					GE87321	1.31e-05	0.819816	523					465
HTR002240	COL6A1	collagen, type VI, alpha 1	Hs.474053	213428_s_at	0.00329	0.698	491					GE61971	0.000122279	0.911305	443					467
HTR007039	PPP1R14A	protein phosphatase 1, regulatory (inhibitor) subunit 14A	Hs.348037	227006_at	0.0167	0.827	400					GE83632	1.25e-05	0.807509	534					467
HTR004732	40787	septin 11	Hs.128199	214293_at	0.042	-0.42	862					GE597966	4.28e-05	0.88247	469	41144	0.000662245	0.194939	295	469
HTR004017	GEMIN4	gem (nuclear organelle) associated protein 4	Hs.499620	205527_s_at	0.00988	0.534	663									897597	0.00298921	0.254185	277	470
HTR005670	CLDN11	claudin 11 (oligodendrocyte transmembrane protein)	Hs.31595; Hs.478207	228335_at	0.000681	0.993	277					GE87692	0.000170065	0.651207	663					470
HTR006962	KNTC2	kinetochore associated 2	Hs.414407	204162_at	0.000231	1.21	191					GE54147	0.00334706	0.554536	749					470
HTR007410	RAB39B	RAB39B, member RAS oncogene family	Hs.24970	230075_at	0.000826	1.46	119					GE541416	0.000253473	0.452763	821					470
HTR019925	IL6R	interleukin 6 receptor	Hs.135087	205945_at	0.0183	0.767	448					GE85597	2.76e-05	0.851533	492					470
HTR002607	MFN2	mitofusin 2	Hs.376681	201155_s_at	0.0245	0.4	819					GE57383	1.43e-06	0.878124	471	724063	4.32e-06	-0.430475	313	471
HTR030124	RASSF6	Ras association (RalGDS/AF-6) domain family 6	Hs.529677	229147_at	2.51e-05	1.13	214					GE764157	0.00231696	0.572261	728					471
HTR008843	N/A	N/A	Hs.180758	218871_x_at	0.0341	0.725	472					GE777325	0.00214785	0.311478	874	347345	9.07e-06	-0.342902	308	472
HTR006705	CHSY1	carbohydrate (chondroitin) synthase 1	Hs.110488	203044_at	0.00819	0.485	722									267772	9.76e-07	0.344123	226	474
HTR000751	GOPC; ROS1	golgi associated PDZ and coiled-coil motif containing; v-ros UR2 sarcoma virus oncogene homolog 1 (avian)	Hs.191539; Hs.1041	227215_at	0.0493	0.362	844					GE79531	0.000623281	1.91227	104					474
HTR008027	N/A	N/A	Hs.518595	209570_s_at	0.0025	0.924	322					GE58186	1.77e-05	0.693521	626					474
HTR003638	SSRP1	structure specific recognition protein 1	Hs.523680	200957_s_at	0.00152	0.615	563					GE58118	7.74e-05	0.991823	387					475
HTR015134	DUSP7	dual specificity phosphatase 7	Hs.3843	213848_at	0.0205	0.417	807					GE60163	0.00279775	1.66511	144					475.5
HTR009473	RAB36	RAB36, member RAS oncogene family	Hs.369557	211471_s_at	0.0209	0.487	719									234080	0.00263346	0.330477	235	477
HTR002282	TH1L	TH1-like (Drosophila)	Hs.517148	225865_x_at	0.0159	0.445	771									151519	0.00490402	0.421109	183	477
HTR004987	FGF2	fibroblast growth factor 2 (basic)	Hs.284244	204421_s_at	0.00167	0.867	374					GE57510	0.000140098	0.747858	580					477
HTR006412	N/A	N/A	Hs.435342	231718_at	0.0242	0.566	623					GE79256	8.54e-06	1.08904	332					477.5
HTR014930	N/A	N/A	Hs.505104	225961_at	0.0226	0.577	610					GE53916	3.45e-06	1.0633	345					477.5
HTR018313	PTPRG; ID2B	protein tyrosine phosphatase, receptor type, G; inhibitor of DNA binding 2B, dominant negative helix-loop-helix protein	Hs.386866; Hs.148340	204944_at	0.00733	0.715	483					GE785408	0.00677918	0.877158	472					477.5
HTR003212	PAPSS1	3'-phosphoadenosine 5'-phosphosulfate synthase 1	Hs.368610									GE54804	5.23e-05	0.56524	736	243852	0.000703816	0.356604	222	479
HTR001127	CARS	cysteinyl-tRNA synthetase	Hs.274873	202402_s_at	0.0184	0.457	761					GE57570	8.91e-05	0.866349	479	757180	2.32e-09	-0.562829	326	479
HTR003623	DDIT4	DNA-damage-inducible transcript 4	Hs.523012					A_23_P104318	0.0131	0.714	105	GE80055	0.00205026	0.387717	854					479.5
HTR009450	N/A	N/A	Hs.424907	229596_at	0.0344	0.599	590					GE80347	2.56e-05	1.0151	370					480
HTR010723	N/A	N/A	Hs.436618	204521_at	0.000456	0.905	342					GE81817	0.00118356	0.701205	619					480.5
HTR012312	ZHX2	zinc fingers and homeoboxes 2	Hs.377090									GE53542	2.57e-05	0.632747	676	280823	0.00053553	0.230168	288	482
HTR057552	TBC1D2	TBC1 domain family, member 2	Hs.371016	222173_s_at	0.00299	0.806	413					GE62695	0.000295003	0.783882	551					482
HTR010687	POLE4	polymerase (DNA-directed), epsilon 4 (p12 subunit)	Hs.469060	1553587_a_at	0.0243	0.481	726									743353	0.00164296	0.320537	242	484
HTR012228	N/A	N/A	Hs.405925	201896_s_at	0.039	0.752	457					GE540936	5.24e-06	0.827293	511					484
HTR009026	TRPV6; EPHB6	transient receptor potential cation channel, subfamily V, member 6; EPH receptor B6	Hs.380089; Hs.302740	204718_at	0.03	0.379	833					GE57332	4.92e-08	1.69569	136					484.5
HTR013974	FOXL1	forkhead box L1	Hs.533830	243409_at	0.00174	0.782	437					GE864875	3.86e-05	0.807522	533					485
HTR014452	N/A	N/A	Hs.526594	212775_at	0.0325	0.427	794									148836	0.000597017	0.431787	177	485.5
HTR021924	GBP6	guanylate binding protein family, member 6	Hs.254338	1559607_s_at	0.019	0.556	637					GE801489	6.69e-05	1.08631	336					486.5
HTR005406	N/A	N/A	Hs.507669	204072_s_at	0.00388	0.701	489					GE62373	0.000655689	0.824041	519	44515	0.00236518	0.405733	193	489
HTR005592	N/A	N/A	Hs.413123	219128_at	0.0349	0.367	840					GE55550	0.00127244	1.68125	139					489.5
HTR014436	PTGFRN	prostaglandin F2 receptor negative regulator	Hs.418093	224950_at	0.0022	0.683	506					GE53970	4.86e-05	0.875479	473					489.5
HTR044223	SLC25A20; IHPK2; UQCRC1	solute carrier family 25 (carnitine/acylcarnitine translocase), member 20; inositol hexaphosphate kinase 2; ubiquinol-cytochrome c reductase core protein I	Hs.476221; Hs.414579; Hs.119251; Hs.187657; Hs.13845; Hs.97304; Hs.241558; Hs.288793	223165_s_at	0.00406	0.608	576					GE79575	1.94e-05	0.955433	407					491.5
HTR008873	PCDH21	protocadherin 21	Hs.137556	213369_at	0.013	0.63	552					GE479342	2.9e-06	0.917501	435					493.5
HTR009022	CCNF	cyclin F	Hs.1973	204826_at	0.0046	0.623	557					GE60402	0.000608095	0.919778	431					494
HTR001996	NAV1	neuron navigator 1	Hs.497369; Hs.433546	224771_at	0.0281	0.917	330					GE744292	2.67e-05	0.656081	659					494.5
HTR002977	HSPA9B	heat shock 70kDa protein 9B (mortalin-2)	Hs.184233; Hs.547532	200690_at	0.0348	0.445	770					GE84964	2.46e-05	1.36402	219					494.5
HTR008098	SC4MOL	sterol-C4-methyl oxidase-like	Hs.105269	209146_at	0.0187	0.393	823					GE62979	2.18e-05	1.56884	166					494.5
HTR000165	PPT2; AGPAT1; EGFL8	palmitoyl-protein thioesterase 2; 1-acylglycerol-3-phosphate O-acyltransferase 1 (lysophosphatidic acid acyltransferase, alpha); EGF-like-domain, multiple 8	Hs.332138; Hs.409230									GE54161	0.00154941	0.498715	792	202010	3.91e-07	0.387835	199	495.5
HTR012320	BARD1	BRCA1 associated RING domain 1	Hs.54089	227545_at	0.0181	0.439	779					GE59408	3.12e-05	0.845729	497	128171	1.2e-05	0.290638	254	497
HTR005122	OSTM1	osteopetrosis associated transmembrane protein 1	Hs.226780	218196_at	0.0132	0.691	498					GE81847	0.00165009	0.598851	708	150129	0.000411924	0.264845	269	498
HTR022010	SEC15L2	SEC15-like 2 (S. cerevisiae)	Hs.303454	225900_at	0.00631	0.557	635					GE779175	1.03e-05	1.02594	363					499
HTR005620	RPS6KA5	ribosomal protein S6 kinase, 90kDa, polypeptide 5	Hs.510225	204633_s_at	0.0311	0.504	697					GE54761	5.2e-07	1.12575	305					501
HTR006388	GPT2	glutamic pyruvate transaminase (alanine aminotransferase) 2	Hs.460693	224839_s_at	0.00303	0.687	501	A_23_P37892	0.0387	0.676	111	GE85571	0.00160945	0.705456	614					501
HTR000696	CDC25C	cell division cycle 25C	Hs.656	205167_s_at	0.0409	0.687	502					GE57938	0.000130404	0.722797	594	415102	1.33e-05	-0.665103	330	502
HTR005476	ORC6L	origin recognition complex, subunit 6 homolog-like (yeast)	Hs.49760	219105_x_at	0.00768	0.67	519					GE58580	8.57e-05	0.85613	486					502.5
HTR005825	IL13RA2	interleukin 13 receptor, alpha 2	Hs.336046	206172_at	0.0444	0.557	633					GE60258	1.74e-05	1.01411	372					502.5
HTR007863	SDC1	syndecan 1	Hs.224607	201286_at	0.00407	0.563	626					GE60412	3.52e-05	1.0026	382					504
HTR007919	SPOP	speckle-type POZ protein	Hs.463382	208927_at	0.0163	0.434	787					GE55133	1.69e-07	1.34898	221					504
HTR038130	TBC1D4	TBC1 domain family, member 4	Hs.210891	203386_at	0.000737	0.886	355					GE53304	4.88e-05	0.660486	653					504
HTR000814	C9orf78	chromosome 9 open reading frame 78	Hs.278429									GE82133	0.00433929	0.578193	721	343628	0.000232616	0.230051	289	505
HTR014341	XIST	X (inactive)-specific transcript	Hs.529901	221728_x_at	0.00983	0.439	780									297440	0.00288863	0.341782	230	505
HTR006915	GDAP1	ganglioside-induced differentiation-associated protein 1	Hs.168950	226271_at	0.0248	0.423	800									221677	1.1e-05	0.374417	210	505
HTR005370	N/A	N/A	Hs.529778	222848_at	0.00215	0.94	310					GE82666	2.06e-05	0.60845	700					505
HTR008051	SCARB1	scavenger receptor class B, member 1	Hs.298813	201819_at	0.00155	0.795	427					GE713678	0.00044805	0.740704	583					505
HTR003609	UCHL1	ubiquitin carboxyl-terminal esterase L1 (ubiquitin thiolesterase)	Hs.518731	201387_s_at	0.0214	0.72	477					GE81358	8.56e-06	0.806901	536					506.5
HTR001969	CCNB1	cyclin B1	Hs.23960	228729_at	0.00052	1.06	238					GE57886	0.000214809	0.51514	776					507
HTR018558	N/A	N/A	Hs.234478	228503_at	0.0102	0.66	525					GE481984	0.000741915	0.854556	489					507
HTR005488	ZCCHC2; C18orf49	zinc finger, CCHC domain containing 2; chromosome 18 open reading frame 49	Hs.114191; Hs.534774	219062_s_at	0.00693	0.597	593					GE55428	4.38e-05	0.928825	423					508
HTR008452	MAGEF1	melanoma antigen, family F, 1	Hs.306123	218176_at	0.00381	0.68	508	A_23_P7033	0.0297	0.53	132	GE78979	0.00022029	0.763056	567					508
HTR019594	ALS2CR19	amyotrophic lateral sclerosis 2 (juvenile) chromosome region, candidate 19	Hs.271903									GE623782	0.000793278	0.424367	838	2307464	0.00183057	0.426951	180	509
HTR030605	GMPS	guanine monphosphate synthetase	Hs.546324	214431_at	0.0372	0.386	826					GE58921	8.86e-07	1.45572	194					510
HTR006938	NEK2	NIMA (never in mitosis gene a)-related kinase 2	Hs.153704	204641_at	5.62e-05	0.985	280					GE62449	0.000229505	0.555861	744					512
HTR014705	DIO2	deiodinase, iodothyronine, type II	Hs.202354	203700_s_at	0.00299	0.836	396					GE61010	3.14e-05	0.689048	630					513
HTR007667	ADAMTS3	a disintegrin-like and metalloprotease (reprolysin type) with thrombospondin type 1 motif, 3	Hs.151435	214913_at	0.0312	0.611	565					GE53084	0.00109544	0.884168	465					515
HTR002308	PILRA; PILRB	paired immunoglobin-like type 2 receptor alpha; paired immunoglobin-like type 2 receptor beta	Hs.530084; Hs.444407	220954_s_at	0.0324	0.523	678					GE85661	3.03e-06	1.04762	353					515.5
HTR000597	PELO; ITGA1	pelota homolog (Drosophila); integrin, alpha 1	Hs.519304	214660_at	0.0131	0.488	714					GE59949	4.26e-06	1.10981	318					516
HTR002104	BZW2	basic leucine zipper and W2 domains 2	Hs.487635	217809_at	0.000639	0.66	526					GE58549	0.000256122	0.833709	508					517
HTR005201	NOTCH1	Notch homolog 1, translocation-associated (Drosophila)	Hs.495473	218902_at	0.000833	0.884	360					GE82183	8.76e-06	0.634367	674					517
HTR007563	CREB5	cAMP responsive element binding protein 5	Hs.437075; Hs.152541	242329_at	0.0351	0.526	675					GE81455	1.29e-05	1.02807	361					518
HTR030356	N/A	N/A	Hs.21026	220117_at	0.0382	0.595	595					GE88368	2.32e-05	0.913687	441					518
HTR000243	RAD52	RAD52 homolog (S. cerevisiae)	Hs.525220; Hs.270094									GE58929	0.000112383	0.547703	754	235000	0.000828548	0.243797	283	518.5
HTR010737	N/A	N/A	Hs.155569	219270_at	0.0248	0.597	592					GE87977	0.000182857	0.909526	445					518.5
HTR004986	N/A	N/A	Hs.207538	231851_at	0.00836	0.787	432					GE683123	9.07e-06	0.712283	606					519
HTR006500	FBN2	fibrillin 2 (congenital contractural arachnodactyly)	Hs.519294	203184_at	0.00168	1.01	270					GE58864	0.000101062	0.524605	769					519.5
HTR017836	CYP2R1	cytochrome P450, family 2, subfamily R, polypeptide 1	Hs.371427	227109_at	0.00203	0.593	598					GE82847	7.86e-07	0.910891	444					521
HTR006709	GMNN	geminin, DNA replication inhibitor	Hs.234896	218350_s_at	0.000643	0.919	328					GE79328	1.05e-05	0.584673	715					521.5
HTR009897	EGFL9	EGF-like-domain, multiple 9	Hs.337251	220262_s_at	0.0324	0.355	848					GE82754	5.32e-07	1.44905	198					523
HTR010175	BST2	bone marrow stromal cell antigen 2	Hs.118110	201641_at	0.0336	0.449	769					GE78965	3.61e-05	1.18253	278					523.5
HTR004792	KIF22	kinesin family member 22	Hs.119324; Hs.535490	202183_s_at	0.0125	0.577	611					GE53427	2.42e-05	0.916495	437					524
HTR007125	N/A	N/A	Hs.406335	229268_at	0.00251	0.661	524					GE86621	0.0483867	0.313756	873	47361	0.000117533	0.211843	293	524
HTR002467	MYO5A	myosin VA (heavy polypeptide 12, myoxin)	Hs.21213	204527_at	0.025	0.438	781									291594	0.000678243	0.262129	270	525.5
HTR009148	SCN1B	sodium channel, voltage-gated, type I, beta	Hs.436646									GE752953	0.000418192	0.454056	820	40652	3.87e-05	0.337808	232	526
HTR002667	ANKRD11	ankyrin repeat domain 11	Hs.335003	226012_at	0.0164	0.407	813					GE720614	0.00699162	1.30326	239					526
HTR016427	N/A	N/A	Hs.549248	230296_at	0.0264	0.443	773					GE631966	0.00558484	1.18247	279					526
HTR000109	BCL11A	B-cell CLL/lymphoma 11A (zinc finger protein)	Hs.370549	222891_s_at	0.00777	0.657	528					GE63216	0.0107589	0.62086	683	265431	0.000258398	0.512408	143	528
HTR010448	TNNI2	troponin I, skeletal, fast	Hs.523403	206393_at	0.0136	0.56	628					GE57673	1.64e-05	0.9225	428					528
HTR010848	KNSL7; TMEM42	kinesin-like 7; transmembrane protein 42	Hs.307529; Hs.432780	219306_at	0.00342	0.873	367					GE79793	0.000106137	0.617496	691					529
HTR024817	MUC5B	mucin 5, subtype B, tracheobronchial	Hs.523395	213432_at	0.00438	0.639	545					GE60272	1.25e-05	0.825888	515					530
HTR057570	KIAA2010	KIAA2010	Hs.533887	223160_s_at	0.0445	0.341	856					GE55599	8.42e-05	1.42792	204					530
HTR011183	MAGEH1	melanoma antigen, family H, 1	Hs.279819	218573_at	0.00921	0.655	532					GE61920	8.19e-05	0.809971	530					531
HTR039028	N/A	N/A	Hs.135094	222039_at	0.0431	0.671	518					GE624182	3.55e-06	0.795286	544					531
HTR013760	ZNF281	zinc finger protein 281	Hs.59757	222619_at	0.0215	0.468	743					GE56906	4.19e-07	1.10679	320					531.5
HTR001527	TTC11; CLDN15	tetratricopeptide repeat domain 11; claudin 15	Hs.38738; Hs.423968									GE55288	0.00278174	0.513915	778	211976	0.000735384	0.219223	290	534
HTR010138	N/A	N/A	Hs.508644	218067_s_at	0.0449	0.433	788					GE85974	0.000964501	1.1732	283					535.5
HTR008955	DDX28; LCAT	DEAD (Asp-Glu-Ala-Asp) box polypeptide 28; lecithin-cholesterol acyltransferase	Hs.458313; Hs.14921	203785_s_at	0.0264	0.611	566					GE56029	0.00119191	0.840225	506					536
HTR006647	PSMD5	proteasome (prosome, macropain) 26S subunit, non-ATPase, 5	Hs.193725									GE79767	0.000192127	0.491366	795	23621	0.00047174	0.250888	279	537
HTR017649	NR1D2	nuclear receptor subfamily 1, group D, member 2	Hs.37288	225768_at	0.00358	0.736	465					GE86202	0.00620953	0.710363	609					537
HTR002118	U2AF1	U2(RNU2) small nuclear RNA auxiliary factor 1	Hs.365116	231904_at	0.0368	0.346	855					GE86286	0.000231445	0.803924	538	240902	6.43e-05	0.352368	223	538
HTR004199	DNASE2	deoxyribonuclease II, lysosomal	Hs.118243									GE54554	0.000103399	0.491795	794	308131	0.0024464	0.24125	284	539
HTR007268	N/A	N/A	Hs.436542	223475_at	0.000597	0.9	347					GE83251	5.25e-05	0.567775	732					539.5
HTR016548	TEAD4	TEA domain family member 4	Hs.94865	41037_at	0.00582	0.804	415					GE59304	0.000412585	0.650723	664					539.5
HTR001164	COL27A1	collagen, type XXVII, alpha 1	Hs.494892	225288_at	0.0307	0.616	560					GE83326	0.000710049	0.79913	540	3953131	0.0019165	0.59407	117	540
HTR011421	PRKDC	protein kinase, DNA-activated, catalytic polypeptide	Hs.491682	208694_at	0.0104	0.501	700					GE84495	0.000231535	1.00367	381					540.5
HTR000316	FGF1	fibroblast growth factor 1 (acidic)	Hs.483635	205117_at	0.0166	0.717	480					GE83617	2.22e-05	0.714055	602					541
HTR000820	PC	pyruvate carboxylase	Hs.89890	204476_s_at	0.0074	0.613	564					GE58801	0.000688982	0.824632	518					541
HTR011115	MED18	mediator of RNA polymerase II transcription, subunit 18 homolog (yeast)	Hs.479911	219730_at	0.0181	0.486	721					GE55343	0.000232983	1.0264	362					541.5
HTR037335	DNCH2	dynein, cytoplasmic, heavy polypeptide 2	Hs.503721	219469_at	0.0061	0.832	399					GE61866	0.000646726	0.618598	687					543
HTR002538	MCM7	MCM7 minichromosome maintenance deficient 7 (S. cerevisiae)	Hs.438720	208795_s_at	0.00199	0.68	511					GE57265	8.68e-06	0.746244	581					546
HTR010349	IL1R1	interleukin 1 receptor, type I	Hs.516249	202948_at	0.0273	0.417	806									150510	0.00173814	0.230263	287	546.5
HTR007879	HMGB2	high-mobility group box 2	Hs.434953	208808_s_at	0.00018	0.999	273					GE61174	0.00428877	0.441017	825					549
HTR000793	KIF1A; C2orf20	kinesin family member 1A; chromosome 2 open reading frame 20	Hs.516802	225482_at	0.0164	0.521	683					GE88701	1.16e-05	0.938765	417					550
HTR007026	ARMCX1	armadillo repeat containing, X-linked 1	Hs.9728	218694_at	6.56e-05	0.886	357					GE53977	0.000151569	0.555085	747					552
HTR008708	SDPR	serum deprivation response (phosphatidylserine binding protein)	Hs.26530	222717_at	0.000737	0.879	365					GE61491	0.00157848	0.558782	742					553.5
HTR010620	C10orf3	chromosome 10 open reading frame 3	Hs.14559	218542_at	0.00182	0.749	459					GE55780	0.00157135	0.666819	649					554
HTR011626	N/A	N/A	Hs.229988	239725_at	0.00893	0.793	429					GE614387	2.79e-05	0.626028	679					554
HTR014744	PAXIP1L	PAX transcription activation domain interacting protein 1 like	Hs.443881	212825_at	0.00358	0.552	642					GE61716	0.000883469	0.883432	467					554.5
HTR018437	ZNF425	zinc finger protein 425	Hs.31743; Hs.201648									GE580466	0.00203616	0.429256	833	172139	0.00127447	0.252436	278	555.5
HTR005578	C21orf91	chromosome 21 open reading frame 91	Hs.293811	220941_s_at	0.0019	0.646	538					GE55005	2e-05	0.754744	574					556
HTR005654	ZNF346	zinc finger protein 346	Hs.484259	236267_at	0.000421	0.79	431					GE79765	0.00335653	0.625207	681					556
HTR000393	PMP22	peripheral myelin protein 22	Hs.372031	210139_s_at	0.00594	0.549	646					GE57050	2.91e-05	0.883304	468					557
HTR002734	ABCB6	ATP-binding cassette, sub-family B (MDR/TAP), member 6	Hs.107911	203192_at	0.00108	0.772	444					GE54700	6.03e-05	0.64232	670					557
HTR006808	KLF7	Kruppel-like factor 7 (ubiquitous)	Hs.471221	238482_at	0.000349	0.95	305					GE79042	0.0019013	0.472836	810					557.5
HTR005438	N/A	N/A	Hs.154652									GE534209	0.000979936	0.407063	845	31973	0.000150552	0.25568	275	560
HTR000574	FADS2; FEN1	fatty acid desaturase 2; flap structure-specific endonuclease 1	Hs.502745; Hs.409065	204767_s_at	0.000542	0.907	339					GE62924	0.0023066	0.507356	782					560.5
HTR002780	N/A	N/A	Hs.150651	218248_at	0.00196	0.553	641					GE56902	2.08e-05	0.857901	485					563
HTR010615	POLE2	polymerase (DNA directed), epsilon 2 (p59 subunit)	Hs.162777	205909_at	0.00675	0.694	495					GE81181	0.000109359	0.688006	631					563
HTR001545	WWOX	WW domain containing oxidoreductase	Hs.549163; Hs.461453	219077_s_at	0.0126	0.468	745					GE771044	0.000107136	1.00015	383					564
HTR005779	N/A	N/A	Hs.444483	219703_at	0.0455	0.548	647					GE82356	3.06e-05	0.862557	481					564
HTR004630	SARS	seryl-tRNA synthetase	Hs.531176	231894_at	0.00251	0.872	368					GE85247	0.000702335	0.52731	768					568
HTR049498	N/A	N/A	Hs.15299	214188_at	0.046	0.6	588					GE666276	0.000228309	0.787304	549					568.5
HTR004667	PYGB	phosphorylase, glycogen; brain	Hs.368157	201481_s_at	0.0119	0.611	569					GE59188	0.000567058	0.655534	660	1474337	0.00132908	0.759531	80	569
HTR002322	ADAMTS1	a disintegrin-like and metalloprotease (reprolysin type) with thrombospondin type 1 motif, 1	Hs.534115	222162_s_at	0.000636	0.737	464					GE53921	0.000183983	0.631398	677					570.5
HTR010932	N/A	N/A	Hs.27475	226833_at	0.00031	0.912	334					GE86265	0.0134435	0.475657	807					570.5
HTR016039	MITF	microphthalmia-associated transcription factor	Hs.166017	226066_at	0.0281	0.534	661					GE53143	0.000110512	0.865078	480					570.5
HTR049497	N/A	N/A	Hs.445715	242691_at	0.0329	0.458	757					GE773397	0.000226721	0.995634	386					571.5
HTR005993	HTR3A; CCT6A	5-hydroxytryptamine (serotonin) receptor 3A; chaperonin containing TCP1, subunit 6A (zeta 1)	Hs.82916	201326_at	0.00059	0.876	366					GE57707	0.00017773	0.512441	779					572.5
HTR013675	ADAMTS15	a disintegrin-like and metalloprotease (reprolysin type) with thrombospondin type 1 motif, 15	Hs.534221	229004_at	0.00304	0.845	386					GE823522	0.000735101	0.539096	759					572.5
HTR029518	SPOCK	sparc/osteonectin, cwcv and kazal-like domains proteoglycan (testican)	Hs.124611	202363_at	0.00951	0.687	503					GE54996	0.00114413	0.678351	642					572.5
HTR003994	SEC24D	SEC24 related gene family, member D (S. cerevisiae)	Hs.189641	215209_at	0.0245	0.372	839					GE53464	0.00716756	1.12161	309					574
HTR005295	ZNF385	zinc finger protein 385	Hs.505653	226111_s_at	0.0471	0.549	645					GE88718	0.000133417	0.841969	503					574
HTR006496	SSBP2	single-stranded DNA binding protein 2	Hs.102735; Hs.516375	203787_at	0.00455	0.608	575					GE56326	0.00621245	0.338714	866	324788	0.000167086	0.407934	191	575
HTR010683	N/A	N/A	Hs.194754	220251_at	0.0226	0.479	730					GE83035	0.000234006	0.751655	575	293038	0.000146682	-0.552858	325	575
HTR009199	COPZ2	coatomer protein complex, subunit zeta 2	Hs.37482	219561_at	0.0119	0.51	690					GE79046	3.37e-05	0.894909	461					575.5
HTR001869	VIM	vimentin	Hs.533317	201426_s_at	0.00409	0.607	577	A_23_P161190	0.0465	0.951	61	GE81272	0.00178051	0.49931	790					577
HTR019641	N/A	N/A	N/A	227499_at	0.00533	0.784	435					GE869661	0.000685605	0.579103	719					577
HTR004084	N/A	N/A	Hs.25726	218263_s_at	0.0396	0.373	837					GE56755	5e-06	1.10556	323					580
HTR006937	SCGF	stem cell growth factor; lymphocyte secreted C-type lectin	Hs.512680	211709_s_at	0.000434	0.884	361					GE79850	0.00241835	0.488821	799					580
HTR000577	SORBS1	sorbin and SH3 domain containing 1	Hs.38621	222513_s_at	0.0244	0.584	603					GE56479	0.000260952	0.770663	558					580.5
HTR002424	NCALD	neurocalcin delta	Hs.492427; Hs.444098; Hs.235051; Hs.399757	211685_s_at	0.00232	0.685	504					GE84543	0.0207299	0.658745	657					580.5
HTR015609	TAF4B	TAF4b RNA polymerase II, TATA box binding protein (TBP)-associated factor, 105kDa	Hs.369519	235020_at	0.0157	0.826	401					GE515618	0.00496611	0.530278	764					582.5
HTR005833	ELOVL4	elongation of very long chain fatty acids (FEN1/Elo2, SUR4/Elo3, yeast)-like 4	Hs.101915	219532_at	0.00942	0.885	358					GE62105	0.000115201	0.474419	809					583.5
HTR056363	N/A	N/A	Hs.449662; Hs.365286; Hs.375174	212929_s_at	0.0029	0.604	582					GE53298	0.00103721	0.733358	588					585
HTR001682	ABL2	v-abl Abelson murine leukemia viral oncogene homolog 2 (arg, Abelson-related gene)	Hs.159472	226893_at	0.000418	0.775	441					GE88080	0.00424812	0.570263	730					585.5
HTR001765	PARD3	par-3 partitioning defective 3 homolog (C. elegans)	Hs.131489	233265_at	0.0487	0.326	858					GE651071	0.00107484	1.11446	313					585.5
HTR010244	DDIT3	DNA-damage-inducible transcript 3	Hs.505777	209383_at	0.00215	0.621	559					GE60149	0.00226563	0.706568	612					585.5
HTR005279	GLE1L	GLE1 RNA export mediator-like (yeast)	Hs.522418	225371_at	0.0304	0.426	796					GE80042	0.000169386	1.0098	376					586
HTR058252	N/A	N/A	N/A	215014_at	0.034	0.592	600					GE574620	2.71e-05	0.756988	572					586
HTR002271	SFRS10	splicing factor, arginine/serine-rich 10 (transformer 2 homolog, Drosophila)	Hs.533122	200893_at	0.0307	0.405	816					GE59355	0.000328896	0.735974	587	266236	1.03e-05	-0.332487	307	587
HTR003209	N/A	N/A	Hs.178499	226148_at	0.0101	0.534	662					GE88205	6.25e-05	0.826876	512					587
HTR010701	MAP3K5	mitogen-activated protein kinase kinase kinase 5	Hs.186486	203837_at	0.00847	0.547	648					GE59347	7.75e-05	0.809998	529					588.5
HTR016672	NFE2L2	nuclear factor (erythroid-derived 2)-like 2	Hs.155396; Hs.370498; Hs.516539	207688_s_at	0.00385	0.542	651					GE81603	0.000159388	0.811191	528					589.5
HTR006966	EFTUD1	elongation factor Tu GTP binding domain containing 1	Hs.459114	218973_at	0.00222	0.773	442					GE62737	3.68e-05	0.562288	738					590
HTR001323	RIOK3	RIO kinase 3 (yeast)	Hs.445511	202130_at	0.0106	0.42	804					GE61134	2.18e-05	1.00881	377					590.5
HTR012829	SOX12	SRY (sex determining region Y)-box 12	Hs.43627	204432_at	0.0422	0.408	810					GE61771	4.44e-06	1.01484	371					590.5
HTR003404	BIVM	basic, immunoglobulin-like variable motif containing	Hs.288809	222761_at	0.0206	0.452	764					GE55384	6.12e-05	0.936485	419					591.5
HTR003676	BUB3	BUB3 budding uninhibited by benzimidazoles 3 homolog (yeast)	Hs.418533	201458_s_at	0.016	0.496	706					GE54413	0.000561665	0.724122	592	191904	0.00366348	0.358605	220	592
HTR005534	ALS2CR4	amyotrophic lateral sclerosis 2 (juvenile) chromosome region, candidate 4	Hs.12319	1553956_at	0.0141	0.582	605					GE79958	0.00306411	0.747987	579					592
HTR004052	SESN2	sestrin 2	Hs.469543	223196_s_at	0.000533	0.863	377					GE63362	0.000454316	0.46301	817					597
HTR055423	N/A	N/A	N/A	203518_at	0.00954	0.531	669					GE59350	0.00295519	0.81338	526					597.5
HTR018060	N/A	N/A	Hs.315167	219000_s_at	0.000496	0.779	440					GE63328	0.00173958	0.541756	756					598
HTR002083	TOP3A	topoisomerase (DNA) III alpha	Hs.435124	214299_at	0.00143	0.593	599					GE59166	0.00702225	0.285524	880	266094	2.99e-07	0.398147	197	599
HTR006046	EPAS1	endothelial PAS domain protein 1	Hs.468410	200878_at	0.00137	0.592	601					GE754881	0.00308334	0.570275	729	131979	0.000131393	0.367296	216	601
HTR055330	RFC2	replication factor C (activator 1) 2, 40kDa	Hs.139226	1053_at	0.0213	0.438	782					GE79580	2.81e-06	0.935641	420					601
HTR003187	C10orf56	chromosome 10 open reading frame 56	Hs.523080	212423_at	0.00299	0.833	398					GE56211	0.00335691	0.481101	805					601.5
HTR010807	C14orf138; SOS2	chromosome 14 open reading frame 138; son of sevenless homolog 2 (Drosophila)	Hs.291533; Hs.549068	218940_at	0.0485	0.465	747					GE52964	3.43e-05	0.897462	456					601.5
HTR006892	NFIL3	nuclear factor, interleukin 3 regulated	Hs.79334	203574_at	0.00255	0.586	602					GE59905	0.00498036	0.487385	800	858153	0.0027836	0.482043	151	602
HTR049224	KIAA0685; ADM2; ALDRL6; MAPK8IP2; ACR; SCO2	KIAA0685; adrenomedullin 2; aldehyde reductase (aldose reductase) like 6; mitogen-activated protein kinase 8 interacting protein 2; acrosin; SCO cytochrome oxidase deficient homolog 2 (yeast)	Hs.356523; Hs.180903; Hs.406135; Hs.512045; Hs.449098; Hs.449099; Hs.129227; Hs.370870; Hs.137007; Hs.549099; Hs.337266; Hs.308701; Hs.439777	236285_at	0.00894	0.678	512					GE841078	0.00737619	0.610634	695					603.5
HTR012262	CDC26; HDHD3; POLE3	cell division cycle 26; haloacid dehalogenase-like hydrolase domain containing 3; polymerase (DNA directed), epsilon 3 (p17 subunit)	Hs.108112; Hs.7739; Hs.530284; Hs.211374; Hs.532315	208828_at	0.00453	0.54	655					GE54666	0.002032	0.773266	556					605.5
HTR013509	KBTBD7	kelch repeat and BTB (POZ) domain containing 7	Hs.63841	223412_at	0.0048	0.895	350					GE85924	0.00179923	0.359263	861					605.5
HTR004428	N/A	N/A	Hs.482910	219759_at	0.0249	0.635	547					GE62893	9.77e-05	0.650259	666					606.5
HTR001108	ERF; GSK3A	Ets2 repressor factor; glycogen synthase kinase 3 alpha	Hs.466828; Hs.440332	203643_at	0.0231	0.611	568					GE58961	9.36e-05	0.670228	646					607
HTR046396	XPOT	exportin, tRNA (nuclear export receptor for tRNAs)	Hs.85951	212160_at	0.014	0.468	744					GE54336	0.000862583	0.711491	607	32234	0.000545502	0.403393	196	607
HTR000813	C13orf10	chromosome 13 open reading frame 10	Hs.131715; Hs.224080	226316_at	0.0318	0.656	529					GE61448	0.00155628	0.618584	688					608.5
HTR014914	N/A	N/A	Hs.178011	219798_s_at	0.0264	0.611	567					GE55419	0.001144	0.661768	651					609
HTR002427	CKAP2	cytoskeleton associated protein 2	Hs.444028	218252_at	0.012	0.557	634					GE55847	2.5e-05	0.736295	586					610
HTR004820	N/A	N/A	Hs.417029	223286_at	0.0176	0.495	708					GE86347	0.000106369	0.826334	513					610.5
HTR003429	GPR116	G protein-coupled receptor 116	Hs.362806	212950_at	0.0345	0.382	831					GE53467	0.00368358	0.984458	392					611.5
HTR008087	CDCA5	cell division cycle associated 5	Hs.434886; Hs.275418	224753_at	0.0183	0.551	643					GE478996	0.000789875	0.739386	584					613.5
HTR008785	RNMTL1	RNA methyltransferase like 1	Hs.182729	218993_at	0.0246	0.383	828					GE80140	0.000175992	0.976362	399					613.5
HTR000072	ST7L	suppression of tumorigenicity 7 like	Hs.201921	230079_at	0.014	0.396	820					GE613853	6.68e-05	0.953438	408					614
HTR005616	C6orf151	chromosome 6 open reading frame 151	Hs.13366	1553274_a_at	0.0299	0.68	510					GE87772	0.00194878	0.582724	718					614
HTR013019	N/A	N/A	Hs.476680	228760_at	0.0201	0.472	736					GE54243	8.47e-06	0.850977	493					614.5
HTR008805	NR4A2	nuclear receptor subfamily 4, group A, member 2	Hs.165258	204621_s_at	0.00585	0.572	616					GE79306	0.00464268	-0.332645	884	38452	7.3e-05	0.294158	253	616
HTR001471	DEGS1	degenerative spermatocyte homolog 1, lipid desaturase (Drosophila)	Hs.299878	209250_at	0.00171	0.643	541					GE62835	8.38e-06	0.616434	692					616.5
HTR001328	RAD50	RAD50 homolog (S. cerevisiae)	Hs.242635	208393_s_at	0.0261	0.373	838					GE60434	5.56e-05	0.97824	397					617.5
HTR032349	BVES; POP1	blood vessel epicardial substance; processing of precursor 1, ribonuclease P/MRP subunit (S. cerevisiae)	Hs.221660	228783_at	0.01	0.604	581					GE84157	8.56e-06	0.657707	658					619.5
HTR046902	N/A	N/A	Hs.156352	235956_at	0.0027	0.601	587					GE473257	0.000880589	0.659493	655					621
HTR006708	ITGB3BP	integrin beta 3 binding protein (beta3-endonexin)	Hs.166539	205176_s_at	0.00958	0.532	666					GE588065	0.000387486	0.750415	577					621.5
HTR000001	PCDHGA1; PCDHGB2; PCDHGC3; PCDHGA11; PCDHGA12; PCDHGA2; PCDHGA3; PCDHGA4; PCDHGA5; PCDHGA6; PCDHGA7; PCDHGA8; PCDHGA9; PCDHGB1; PCDHGB3; PCDHGB4; PCDHGB5; PCDHGB6; PCDHGB7; PCDHGC4; PCDHGC5; PCDHGB8P; ME3; PCDHGA10	protocadherin gamma subfamily A, 1; protocadherin gamma subfamily B, 2; protocadherin gamma subfamily C, 3; protocadherin gamma subfamily A, 11; protocadherin gamma subfamily A, 12; protocadherin gamma subfamily A, 2; protocadherin gamma subfamily A, 3; protocadherin gamma subfamily A, 4; protocadherin gamma subfamily A, 5; protocadherin gamma subfamily A, 6; protocadherin gamma subfamily A, 7; p…	Hs.368160; Hs.534470	215836_s_at	0.0232	0.567	622					GE80752	0.0470402	-0.217602	882	129159	0.000236289	0.493375	147	622
HTR010301	IRF6	interferon regulatory factor 6	Hs.355827	202597_at	0.000129	0.823	405					GE79285	0.00262946	0.411692	842					623.5
HTR001459	AKAP1	A kinase (PRKA) anchor protein 1	Hs.463506	201674_s_at	0.00341	0.565	624	A_32_P132438	0.0374	0.318	140	GE60193	0.0233851	0.323064	872					624
HTR008246	NQO2	NAD(P)H dehydrogenase, quinone 2	Hs.533050; Hs.534798	203814_s_at	0.00188	0.725	473					GE828859	0.00152739	0.518578	775					624
HTR008491	C22orf18	chromosome 22 open reading frame 18	Hs.208912	218741_at	0.0252	0.515	687					GE87517	7.35e-05	0.768068	561					624
HTR005708	N/A	N/A	Hs.481166	244052_at	0.00826	0.5	702					GE617143	9.77e-06	0.790355	548					625
HTR000937	DVL3; ECE2; PSMD2; HTR3E; AP2M1; ABCF3; EIF2B5; EIF4G1; TRAP2	dishevelled, dsh homolog 3 (Drosophila); endothelin converting enzyme 2; proteasome (prosome, macropain) 26S subunit, non-ATPase, 2; 5-hydroxytryptamine (serotonin) receptor 3, family member E; adaptor-related protein complex 2, mu 1 subunit; ATP-binding cassette, sub-family F (GCN20), member 3; eukaryotic translation initiation factor 2B, subunit 5 epsilon, 82kDa; eukaryotic translation initiati…	Hs.433750; Hs.518460; Hs.518464; Hs.146161; Hs.361323; Hs.388116; Hs.283551; Hs.449179; Hs.455039; Hs.387576; Hs.546286; Hs.119940	212351_at	0.00926	0.457	762					GE553180	9.27e-05	0.854429	490					626
HTR000990	GYPC	glycophorin C (Gerbich blood group)	Hs.59138	202947_s_at	0.0342	0.359	845					GE80544	6.85e-05	0.951604	409					627
HTR007609	N/A	N/A	Hs.161840; Hs.330741; Hs.117659	223898_at	0.000681	0.723	475					GE80454	0.00152298	0.51219	780					627.5
HTR006728	GLA	galactosidase, alpha	Hs.69089	214430_at	0.000184	0.836	397					GE62124	0.00471636	0.364016	859					628
HTR007313	POLH; POLQ	polymerase (DNA directed), eta; polymerase (DNA directed), theta	Hs.241517	219510_at	0.00711	0.704	486					GE62446	0.000322506	0.524043	770					628
HTR018880	C7orf3	chromosome 7 open reading frame 3	Hs.436872; Hs.15825	229220_x_at	0.0438	0.364	843					GE656069	0.00200313	0.946852	413					628
HTR006783	N/A	N/A	Hs.462663	223236_at	0.00203	0.692	497					GE88027	0.000225449	0.529976	765					631
HTR021704	N/A	N/A	Hs.508616	230351_at	0.039	0.391	824					GE821078	0.000354952	0.914247	438					631
HTR005060	N/A	N/A	Hs.63290	223211_at	0.0144	0.482	724					GE58477	0.000685156	0.798711	541					632.5
HTR007638	C20orf12	chromosome 20 open reading frame 12	Hs.472225	219951_s_at	0.0315	0.509	691					GE55800	0.00262419	0.75153	576					633.5
HTR011277	NMU	neuromedin U	Hs.418367	206023_at	0.00442	0.674	514					GE60006	0.00286266	0.553429	753					633.5
HTR008205	CHN1	chimerin (chimaerin) 1	Hs.380138	212624_s_at	0.0151	0.64	543					GE59753	0.00385784	0.574538	725					634
HTR003700	ETS2	v-ets erythroblastosis virus E26 oncogene homolog 2 (avian)	Hs.517296	201328_at	0.00533	0.54	654					GE79512	0.000858387	0.705342	615					634.5
HTR002827	N/A	N/A	Hs.416755	218651_s_at	0.000606	0.626	556					GE85173	3.47e-05	0.583375	716					636
HTR012329	R3HDM	R3H domain (binds single-stranded nucleic acids) containing	Hs.412462	202754_at	0.0429	0.495	707					GE512176	3.41e-05	0.765414	566					636.5
HTR018779	KCTD1	potassium channel tetramerisation domain containing 1	Hs.526630; Hs.464819	235092_at	0.0167	0.759	451					GE84650	0.000759494	0.44934	823					637
HTR017578	N/A	N/A	Hs.534526; Hs.518084	225479_at	0.0241	0.521	682					GE814483	0.00330939	0.722837	593					637.5
HTR010313	POLS	polymerase (DNA directed) sigma	Hs.481542; Hs.16370	202466_at	0.0363	0.426	795					GE61899	0.000409822	0.860609	484					639.5
HTR002113	NEDD4L	neural precursor cell expressed, developmentally down-regulated 4-like	Hs.185677	212445_s_at	0.0186	0.473	735					GE775356	0.000351586	0.794748	545					640
HTR019453	N/A	N/A	Hs.288164; Hs.475370	221806_s_at	0.0102	0.462	750					GE742919	3.85e-06	0.807486	535					642.5
HTR015260	ATP2A2; HK1; HK2; ATP2A3	ATPase, Ca++ transporting, cardiac muscle, slow twitch 2; hexokinase 1; hexokinase 2; ATPase, Ca++ transporting, ubiquitous	Hs.506759	209186_at	0.00822	0.492	710					GE57875	0.00148709	0.67813	643	111078	0.00370945	0.245587	281	643
HTR007495	ADORA2B	adenosine A2b receptor	Hs.167046	205891_at	0.00627	0.651	536					GE59945	0.000438789	0.553499	751					643.5
HTR011000	SERPINB8	serine (or cysteine) proteinase inhibitor, clade B (ovalbumin), member 8	Hs.368077; Hs.437648	206034_at	0.00385	0.707	485					GE57758	2.59e-05	0.483724	803					644
HTR002706	ABCC5	ATP-binding cassette, sub-family C (CFTR/MRP), member 5	Hs.368563	226363_at	0.00526	0.573	614					GE54803	0.000377635	0.625511	680					647
HTR004873	LPHN1; PRKACA; ASF1B; SAMD1	latrophilin 1; protein kinase, cAMP-dependent, catalytic, alpha; ASF1 anti-silencing function 1 homolog B (S. cerevisiae); sterile alpha motif domain containing 1	Hs.194350; Hs.94229; Hs.26516; Hs.140309	218115_at	0.0174	0.524	677					GE55801	0.000138152	0.70272	617					647
HTR006333	TACC3	transforming, acidic coiled-coil containing protein 3	Hs.104019	218308_at	0.0182	0.555	638					GE58400	0.000220278	0.659435	656					647
HTR007901	GOT1	glutamic-oxaloacetic transaminase 1, soluble (aspartate aminotransferase 1)	Hs.500756	208813_at	0.0425	0.478	731					GE57956	0.000334752	0.767135	564					647.5
HTR046973	NHS	Nance-Horan syndrome (congenital cataracts and dental anomalies)	Hs.201623	228933_at	0.00402	0.681	507					GE831590	0.000517067	0.502574	789					648
HTR001356	RBM19	RNA binding motif protein 19	Hs.7482	205115_s_at	0.0248	0.603	583					GE56499	0.00108085	0.586631	714					648.5
HTR010476	DUSP11	dual specificity phosphatase 11 (RNA/RNP complex 1-interacting)	Hs.14611	202703_at	0.0398	0.346	854					GE54187	9.22e-06	0.903348	449					651.5
HTR010312	CPSF4	cleavage and polyadenylation specific factor 4, 30kDa	Hs.489287	206688_s_at	0.0181	0.45	768					GE59454	9.35e-06	0.660974	652	298002	0.00073468	0.377649	207	652
HTR000776	N/A	N/A	Hs.292078	212193_s_at	0.0383	0.56	627					GE83654	0.000337508	0.620436	684					655.5
HTR001818	TACC2	transforming, acidic coiled-coil containing protein 2	Hs.501252	202289_s_at	0.0353	0.51	689					GE792911	0.0182485	0.690782	627					658
HTR005733	RASIP1	Ras interacting protein 1	Hs.233955; Hs.400688	220027_s_at	0.0368	0.569	619					GE82226	5.64e-06	0.609327	698					658.5
HTR006432	ERCC5	excision repair cross-complementing rodent repair deficiency, complementation group 5 (xeroderma pigmentosum, complementation group G (Cockayne syndrome))	Hs.258429	202414_at	0.0105	0.507	693					GE59966	3.98e-06	0.696617	625					659
HTR049524	N/A	N/A	Hs.49265; Hs.548089	230135_at	0.0223	0.424	798					GE727316	0.0174678	0.654283	661	299629	0.00470788	0.76994	74	661
HTR008790	C14orf106	chromosome 14 open reading frame 106	Hs.437941	226630_at	0.0333	0.424	797					GE704191	3.45e-05	0.651328	662	229462	0.000546767	0.27531	264	662
HTR003696	CDC42EP4	CDC42 effector protein (Rho GTPase binding) 4	Hs.3903	218062_x_at	0.0243	0.458	758					GE56873	0.000139388	0.758532	568					663
HTR017532	TMPO	thymopoietin	Hs.11355; Hs.546809	224944_at	0.00204	0.65	537					GE62529	0.000231207	0.499176	791					664
HTR008378	ZBTB5	zinc finger and BTB domain containing 5	Hs.161276	203026_at	0.0448	0.385	827					GE53077	3.59e-05	0.843614	502					664.5
HTR008652	N/A	N/A	Hs.127432; Hs.102981	219291_at	0.0168	0.429	791					GE80465	6.99e-05	0.803374	539					665
HTR008721	TM4SF10	transmembrane 4 superfamily member 10	Hs.8769	209656_s_at	0.000249	0.697	494					GE56143	0.000264749	0.426749	837					665.5
HTR003422	EXTL2	exostoses (multiple)-like 2	Hs.357637	209537_at	0.0408	0.469	741					GE54020	8.33e-05	0.725127	591					666
HTR003773	CYBASC3	cytochrome b, ascorbate dependent 3	Hs.22546	224735_at	0.0412	0.489	711					GE85665	0.000147013	0.697337	624					667.5
HTR010461	N/A	N/A	Hs.432726	227267_at	0.0458	0.48	729					GE615046	0.00187865	0.710596	608					668.5
HTR016003	N/A	N/A	Hs.408623	212792_at	0.00385	0.558	632					GE53556	0.00107228	0.605405	705					668.5
HTR005039	N/A	N/A	Hs.512627	229632_s_at	0.0264	0.406	814					GE82308	0.000154544	0.813684	525					669.5
HTR003767	N/A	N/A	Hs.498317	212371_at	0.0326	0.359	846					GE58673	1.43e-05	0.84913	495					670.5
HTR001506	SFMBT1	Scm-like with four mbt domains 1	Hs.343679	213370_s_at	0.0217	0.47	740					GE56347	0.000490656	0.713341	603					671.5
HTR008215	N/A	N/A	Hs.503716; Hs.547325	223151_at	0.039	0.33	857					GE520860	0.00205717	0.854724	488					672.5
HTR006402	BICD2	bicaudal D homolog 2 (Drosophila)	Hs.436939	213154_s_at	0.0498	0.499	703					GE53399	0.00123411	0.675223	644					673.5
HTR006874	SSA2	Sjogren syndrome antigen A2 (60kDa, ribonucleoprotein autoantigen SS-A/Ro)	Hs.288178	212839_s_at	0.0458	0.366	842					GE81417	9.9e-07	0.840555	505					673.5
HTR000635	C2orf18; CENPA	chromosome 2 open reading frame 18; centromere protein A, 17kDa	Hs.516034; Hs.1594	204962_s_at	0.00499	0.729	470					GE58267	0.00225092	0.30569	878					674
HTR011042	SIL	TAL1 (SCL) interrupting locus	Hs.525198	205339_at	0.00251	0.674	515					GE58071	0.0020693	0.426893	836					675.5
HTR049326	S100A14	S100 calcium binding protein A14	Hs.288998	218677_at	0.000535	0.693	496					GE62217	0.00191372	0.379226	856					676
HTR000815	MKKS	McKusick-Kaufman syndrome	Hs.472119	218138_at	0.00253	0.609	573					GE79491	0.000434431	0.506288	785					679
HTR025192	ABCC1	ATP-binding cassette, sub-family C (CFTR/MRP), member 1	Hs.391464	202804_at	0.00426	0.555	639					GE60036	0.00192383	0.574281	726					682.5
HTR006110	MGP	matrix Gla protein	Hs.365706	202291_s_at	0.0166	0.52	684	A_23_P204286	0.0276	0.555	130	GE80964	0.00413793	0.325135	871					684
HTR000873	N/A	N/A	Hs.512932	217828_at	0.00941	0.495	709					GE62314	0.0033056	0.650298	665					687
HTR010183	MCAM	melanoma cell adhesion molecule	Hs.511397	211340_s_at	0.00456	0.542	650					GE61063	0.000826151	0.569646	731					690.5
HTR015396	RGMB	RGM domain family, member B	Hs.526902	226989_at	0.00554	0.641	542					GE79390	0.000762893	0.421401	840					691
HTR002677	AASDHPPT	aminoadipate-semialdehyde dehydrogenase-phosphopantetheinyl transferase	Hs.524009	202170_s_at	0.0351	0.506	694					GE56239	8.68e-05	0.617588	690					692
HTR008116	GPC1	glypican 1	Hs.328232	202756_s_at	0.0306	0.505	695					GE59792	0.000908908	0.617906	689					692
HTR014359	PLEKHM2	pleckstrin homology domain containing, family M (with RUN domain) member 2	Hs.145049	238519_at	0.011	0.601	586					GE53534	0.00187174	0.489888	798					692
HTR013371	MAML1	mastermind-like 1 (Drosophila)	Hs.484349	202360_at	0.0216	0.43	790					GE83025	0.00519714	0.722365	596					693
HTR014676	N/A	N/A	Hs.476517	213455_at	0.00132	-0.64	863					GE80432	0.00155013	0.614249	693	125756	0.00351712	0.533673	135	693
HTR011017	SLC35D1	solute carrier family 35 (UDP-glucuronic acid/UDP-N-acetylgalactosamine dual transporter), member D1	Hs.213642	209712_at	0.0122	0.461	753					GE57403	4.08e-05	0.684995	635					694
HTR009080	N/A	N/A	Hs.22026	228489_at	0.00549	0.559	631					GE88550	0.00448586	0.541051	758					694.5
HTR001785	LTF	lactotransferrin	Hs.529517	202018_s_at	0.0037	0.512	688					GE61208	0.00184955	0.60789	702					695
HTR014624	C16orf5	chromosome 16 open reading frame 5	Hs.7765	223960_s_at	0.00882	0.593	597					GE58535	8.87e-05	0.495339	793					695
HTR004597	SFRS1	splicing factor, arginine/serine-rich 1 (splicing factor 2, alternate splicing factor)	Hs.68714	226419_s_at	0.0105	0.527	671					GE58054	0.000524825	0.578343	720					695.5
HTR009155	ZNF436	zinc finger protein 436	Hs.293798	226113_at	0.0316	0.537	657					GE61056	0.00128301	0.566058	735					696
HTR014694	DDHD1	DDHD domain containing 1	Hs.513260	225971_at	0.012	0.568	620					GE79348	0.00284466	0.52213	774					697
HTR046242	PRR4; TAS2R14; TAS2R13; TAS2R43; TAS2R44; TAS2R46; TAS2R48; TAS2R49; TAS2R50	proline rich 4 (lacrimal); taste receptor, type 2, member 14; taste receptor, type 2, member 13; taste receptor, type 2, member 43; taste receptor, type 2, member 44; taste receptor, type 2, member 46; taste receptor, type 2, member 48; taste receptor, type 2, member 49; taste receptor, type 2, member 50	Hs.408153; Hs.278469; Hs.533757; Hs.504733; Hs.534594; Hs.533634; Hs.22815; Hs.440144; Hs.504734	204919_at	0.0392	0.352	849					GE588369	7e-06	0.791868	547					698
HTR046319	N/A	N/A	Hs.512469	1569144_a_at	0.00532	0.615	562					GE773003	0.000821203	0.428859	834					698
HTR006337	CBR1	carbonyl reductase 1	Hs.88778	209213_at	0.0019	0.576	613					GE57495	5.58e-05	0.506295	784					698.5
HTR044736	CHES1	checkpoint suppressor 1	Hs.434286; Hs.408428; Hs.213950; Hs.548614	222494_at	0.0419	0.373	836					GE858422	7.98e-05	0.767847	563					699.5
HTR046203	IFITM1; IFITM2	interferon induced transmembrane protein 1 (9-27); interferon induced transmembrane protein 2 (1-8D)	Hs.174195; Hs.458414	214022_s_at	0.00881	0.5	701	A_24_P15502	0.0114	0.631	121	GE85917	0.0244946	0.32514	870					701
HTR005850	HOXC13	homeo box C13	Hs.118608	219832_s_at	0.0459	0.531	667					GE80244	0.000144487	0.55983	739					703
HTR001156	ST5	suppression of tumorigenicity 5	Hs.117715	202440_s_at	0.0481	0.468	742					GE854960	0.000502914	0.643417	669					705.5
HTR014344	N/A	N/A	Hs.377155	212251_at	0.0226	0.436	784					GE79751	0.00161717	0.687206	632					708
HTR001872	RAN	RAN, member RAS oncogene family	Hs.10842; Hs.519656	200749_at	0.043	0.351	852					GE61422	9.21e-06	0.757661	569					710.5
HTR014509	ZZZ3	zinc finger, ZZ domain containing 3	Hs.480506	212893_at	0.0419	0.403	817					GE701605	5.78e-06	0.712388	605					711
HTR002730	APG9L1	APG9 autophagy 9-like 1 (S. cerevisiae)	Hs.323363	202492_at	0.0119	0.526	676					GE85789	0.00171947	0.55501	748					712
HTR010330	N/A	N/A	Hs.24656	202220_at	0.00585	0.572	615					GE53576	0.00156532	0.472186	811					713
HTR006826	CDO1	cysteine dioxygenase, type I	Hs.442378	204154_at	0.0397	0.382	830					GE60393	7.82e-05	0.719652	599					714.5
HTR000264	LMNA	lamin A/C	Hs.491359; Hs.370809	212089_at	0.0315	0.559	630					GE81529	0.00209674	0.485301	801					715.5
HTR002236	BRD2	bromodomain containing 2	Hs.75243	208685_x_at	0.0106	0.527	670					GE57200	0.000355626	0.535993	761					715.5
HTR016926	RTTN	rotatin	Hs.31931	227072_at	0.00398	0.582	607					GE56525	0.000514012	0.447333	824					715.5
HTR002724	CABC1	chaperone, ABC1 activity of bc1 complex like (S. pombe)	Hs.118241	218168_s_at	0.0362	0.487	716					GE88281	0.011832	-0.218491	883	291695	0.000882679	0.451674	163	716
HTR012740	POLA	polymerase (DNA directed), alpha	Hs.495880	204835_at	0.00539	0.609	572					GE62468	0.000305451	0.360968	860					716
HTR014658	SPIRE1	spire homolog 1 (Drosophila)	Hs.515283	224995_at	0.0152	0.406	815					GE542640	0.000444948	0.701327	618					716.5
HTR004216	ILKAP	integrin-linked kinase-associated serine/threonine phosphatase 2C	Hs.92033	221548_s_at	0.0282	0.487	717					GE55681	0.00442718	0.439103	827	1069350	0.00285778	0.484674	150	717
HTR006341	N/A	N/A	Hs.406530	223113_at	0.0479	0.382	829					GE79447	0.000303877	0.709851	610					719.5
HTR005388	TP53INP1	tumor protein p53 inducible nuclear protein 1	Hs.492261	225912_at	0.0111	0.466	746					GE56597	0.00264153	0.61323	694					720
HTR006456	PLRG1	pleiotropic regulator 1 (PRL1homolog, Arabidopsis)	Hs.249996	225194_at	0.00829	0.487	720					GE61608	0.000494139	0.325611	869	2287547	0.000785684	-0.271801	302	720
HTR003444	N/A	N/A	Hs.18616	219588_s_at	0.00398	0.56	629					GE87651	0.000354466	0.468917	813					721
HTR026345	NCOA7	nuclear receptor coactivator 7	Hs.171426	225344_at	0.0386	0.422	802					GE78999	0.000124074	0.678867	641					721.5
HTR003853	HMGCS1	3-hydroxy-3-methylglutaryl-Coenzyme A synthase 1 (soluble)	Hs.397729	221750_at	0.0111	0.489	712					GE59927	4.72e-05	0.566974	733					722.5
HTR010676	N/A	N/A	Hs.7962	225841_at	0.00748	0.484	723					GE516328	5.25e-05	0.531752	762	2143712	0.000155476	-0.445098	315	723
HTR006738	TRIP13	thyroid hormone receptor interactor 13	Hs.436187	204033_at	0.00335	0.578	608					GE59599	0.000492894	0.408562	844					726
HTR006576	ITPKB	inositol 1,4,5-trisphosphate 3-kinase B	Hs.528087	203723_at	0.0348	0.46	754					GE59824	0.000128515	0.607991	701					727.5
HTR029598	N/A	N/A	Hs.518524	212840_at	0.0477	0.48	728					GE53494	0.00181253	0.419543	841	1990815	8.03e-06	-0.372049	310	728
HTR000630	CUTC; ENTPD7	cutC copper transporter homolog (E.coli); ectonucleoside triphosphate diphosphohydrolase 7	Hs.16606; Hs.369424	220153_at	0.00829	0.472	737					GE86995	0.000108549	0.577649	722					729.5
HTR009354	CENPH	centromere protein H	Hs.200395	231772_x_at	0.0163	0.498	705					GE88762	8.4e-06	0.541098	757					731
HTR016519	N/A	N/A	Hs.386042; Hs.349570	235028_at	0.0147	0.6	589					GE668993	0.00257733	0.306803	876					732.5
HTR005682	USP28	ubiquitin specific protease 28	Hs.503891	231837_at	0.0285	0.473	734					GE61517	9.57e-06	0.566182	734	28193	1.85e-05	0.43709	174	734
HTR003426	SLC27A3	solute carrier family 27 (fatty acid transporter), member 3	Hs.438723	222217_s_at	0.0446	0.442	775					GE82828	0.000123705	0.610219	696					735.5
HTR008267	ZNF22	zinc finger protein 22 (KOX 15)	Hs.462693	218005_at	0.0115	0.423	801					GE58428	0.00274836	0.640657	671					736
HTR006950	N/A	N/A	Hs.476306	226355_at	0.0448	0.416	808					GE56523	0.00401054	0.646938	667					737.5
HTR006137	N/A	N/A	Hs.5719	201774_s_at	0.00421	0.471	739					GE57283	0.00355712	0.338597	867	38736	0.000356875	0.272879	266	739
HTR000682	ACAS2	acetyl-Coenzyme A synthetase 2 (ADP forming)	Hs.517034	234312_s_at	0.0234	0.407	811					GE80338	3.97e-05	0.621895	682					746.5
HTR004481	MR1	major histocompatibility complex, class I-related	Hs.101840; Hs.13500	235352_at	0.0415	0.433	789					GE652046	0.000180626	0.597486	709					749
HTR010493	SLC30A1	solute carrier family 30 (zinc transporter), member 1	Hs.519469	212907_at	0.0104	0.462	749					GE61998	0.0047808	0.554526	750					749.5
HTR006887	ACVR1	activin A receptor, type I	Hs.470316	203935_at	0.0148	0.428	793					GE60367	0.000775655	0.599727	707					750
HTR006907	PAPD1	PAP associated domain containing 1	Hs.173946; Hs.546763	222794_x_at	0.00624	0.459	755					GE79682	0.00103943	0.555523	745					750
HTR014573	MGA	MAX gene associated	Hs.187569	212945_s_at	0.0312	0.393	822					GE53251	0.00164216	0.629096	678					750
HTR002625	DUT	dUTP pyrophosphatase	Hs.527980	209932_s_at	0.0256	0.439	778					GE59081	0.00143534	0.577235	723					750.5
HTR008926	FBXO30	F-box protein 30	Hs.421095	226541_at	0.011	0.478	732					GE83319	0.00307835	0.523217	772					752
HTR012196	THOC3	THO complex 3	Hs.484227; Hs.535769; Hs.156518	224623_at	0.0414	0.461	752					GE56994	0.000169317	0.490584	797	341131	0.000865212	0.342075	229	752
HTR005359	N/A	N/A	Hs.474970	206169_x_at	0.0352	0.435	785	A_23_P218807	0.0114	-0.642	141	GE746480	2.33e-05	0.541877	755					755
HTR002390	CTNNAL1	catenin (cadherin-associated protein), alpha-like 1	Hs.58488	202468_s_at	0.00769	0.523	680					GE58312	0.000452976	0.430474	832					756
HTR002601	PCBP2	poly(rC) binding protein 2	Hs.426359; Hs.546271; Hs.221334	213264_at	0.00471	0.481	727					GE81464	0.000294758	0.505647	787					757
HTR003433	CCM1	cerebral cavernous malformations 1	Hs.531987	34031_i_at	0.0238	0.544	649					GE59535	0.00436678	0.340386	865					757
HTR002066	FUS; ERG	fusion (involved in t(12;16) in malignant liposarcoma); v-ets erythroblastosis virus E26 oncogene like (avian)	Hs.513522	200959_at	0.034	0.457	760					GE85986	0.0469031	0.491331	796	343181	0.00475637	0.254195	276	760
HTR002979	CIRBP	cold inducible RNA binding protein	Hs.501309	228519_x_at	0.0148	0.453	763					GE79839	0.0246172	0.39367	851	1493383	2.27e-05	0.534825	134	763
HTR003502	KIAA1411	KIAA1411	Hs.211700	223497_at	0.00364	0.536	658					GE53956	0.00192392	0.311069	875					766.5
HTR019991	N/A	N/A	Hs.107418	227579_at	0.0353	0.508	692					GE87553	0.00245087	0.398766	847					769.5
HTR003003	SERPINH1	serine (or cysteine) proteinase inhibitor, clade H (heat shock protein 47), member 1, (collagen binding protein 1)	Hs.241579	207714_s_at	0.0243	0.487	718					GE59869	0.0021088	0.436466	830					774
HTR015121	N/A	N/A	Hs.303820	234936_s_at	0.0258	0.488	713					GE53920	0.00288491	0.410881	843					778
HTR002010	SMC2L1	SMC2 structural maintenance of chromosomes 2-like 1 (yeast)	Hs.119023	213253_at	0.0183	0.422	803					GE55807	9.59e-05	0.53712	760					781.5
HTR009408	METTL4	methyltransferase like 4	Hs.126888	219698_s_at	0.0485	0.355	847					GE87431	0.00326702	0.57662	724					785.5
HTR004076	TLE4	transducin-like enhancer of split 4 (E(sp1) homolog, Drosophila)	Hs.444213	204872_at	0.042	0.434	786					GE53855	0.00198441	0.395831	848	471548	3.05e-05	-0.451451	316	786
HTR006324	MTHFD2	methylenetetrahydrofolate dehydrogenase (NADP+ dependent) 2, methenyltetrahydrofolate cyclohydrolase	Hs.469030	201761_at	0.00791	0.476	733					GE79728	0.000946811	0.393922	850					791.5
HTR017910	N/A	N/A	Hs.527211; Hs.530317; Hs.389638	227921_at	0.0353	0.458	756					GE892836	0.000882315	0.438989	828					792
HTR003129	NEK9	NIMA (never in mitosis gene a)- related kinase 9	Hs.7200	212299_at	0.011	0.452	767					GE56489	0.00031465	0.458566	819					793
HTR007874	PPT1	palmitoyl-protein thioesterase 1 (ceroid-lipofuscinosis, neuronal 1, infantile)	Hs.3873	200975_at	0.0155	0.402	818					GE59177	0.00105835	0.523667	771					794.5
HTR030598	ASXL2	additional sex combs like 2 (Drosophila)	Hs.119815	218659_at	0.0276	0.418	805					GE82331	0.00185697	0.4853	802					803.5
HTR042822	ZNRF2	zinc and ring finger 2	Hs.487869; Hs.112423	213546_at	0.0129	0.452	766					GE56301	0.000356777	0.399246	846					806
HTR014946	NAPB	N-ethylmaleimide-sensitive factor attachment protein, beta	Hs.269471	1570441_at	0.0189	0.407	812					GE62380	0.0187345	0.375523	857	40695	0.000123524	0.418234	185	812
HTR000344	MID1	midline 1 (Opitz/BBB syndrome)	Hs.27695	203636_at	0.0097	0.438	783					GE54356	0.0004577	0.394311	849					816
HTR001200	SNX7	sorting nexin 7	Hs.197015	205573_s_at	0.0276	0.377	834					GE79786	0.00381965	0.481666	804					819
HTR006298	HMGCR	3-hydroxy-3-methylglutaryl-Coenzyme A reductase	Hs.11899	202540_s_at	0.046	0.428	792					GE61694	0.00115659	0.391027	853					822.5
HTR015013	ZNF605	zinc finger protein 605	Hs.29698	227822_at	0.0327	0.389	825					GE837902	0.00165751	-0.383305	885	232628	0.000412669	0.37344	212	825
HTR003257	IKBKAP	inhibitor of kappa light polypeptide gene enhancer in B-cells, kinase complex-associated protein	Hs.494738	202491_s_at	0.0254	0.367	841					GE54386	0.00444685	0.393184	852					846.5
HTR010352	BTBD3	BTB (POZ) domain containing 3	Hs.244590	202946_s_at	0.0496	0.376	835					GE56803	0.00455246	0.329805	868					851.5
HTR002597	IDH3B	isocitrate dehydrogenase 3 (NAD+) beta	Hs.436405	201509_at	0.0492	0.347	853					GE81693	0.00370587	0.351411	863					858
HTR008257	PMVK	phosphomevalonate kinase	Hs.30954	203515_s_at	0.0455	0.351	851					GE57796	0.0034054	0.306309	877					864
